# Supplementary material for: sciCSR infers B cell state transition and predicts class-switch recombination dynamics using single-cell transcriptomic data
Source: Nat Methods. 2023 Nov 6;21(5):823–34. doi: 10.1038/s41592-023-02060-1 (PMC11093741; doi:10.1038/s41592-023-02060-1)
Supplement: Supplementary file 4 — Nucleotide sequence input for generating simulated RNA-seq reads using the polyester software (FASTA file). [file 41592_2023_2060_MOESM4_ESM.fasta]

>IGHM-sterile
GTAAGAATGGCCACTCTAGGGCCTTTGTTTTCTGCTACTGCCTGTGGGGTTTCCTGAGCATTGCAGGTTGGTCCTCGGGG
CATGTTCCGAGGGGACCTGGGCGGACTGGCCAGGAGGGGATGGGCACTGGGGTGCCTTGAGGATCTGGGAGCCTCTGTGG
ATTTTCCGATGCCTTTGGAAAATGGGACTCAGGTTGGGTGCGTCTGATGGAGTAACTGAGCCTGGGGGCTTGGGGAGCCA
CATTTGGACGAGATGCCTGAACAAACCAGGGGTCTTAGTGATGGCTGAGGAATGTGTCTCAGGAGCGGTGTCTGTAGGAC
TGCAAGATCGCTGCACAGCAGCGAATCGTGAAATATTTTCTTTAGAATTATGAGGTGCGCTGTGTGTCAACCTGCATCTT
AAATTCTTTATTGGCTGGAAAGAGAACTGTCGGAGTGGGTGAATCCAGCCAGGAGGGACGCGTAGCCCCGGTCTTGATGA
GAGCAGGGTTGGGGGCAGGGGTAGCCCAGAAACGGTGGCTGCCGTCCTGACAGGGGCTTAGGGAGGCTCCAGGACCTCAG
TGCCTTGAAGCTGGTTTCCATGAGAAAAGGATTGTTTATCTTAGGAGGCATGCTTACTGTTAAAAGACAGGATATGTTTG
AAGTGGCTTCTGAGAAAAATGGTTAAGAAAATTATGACTTAAAAATGTGAGAGATTTTCAAGTATATTAATTTTTTTAAC
TGTCCAAGTATTTGAAATTCTTATCATTTGATTAACACCCATGAGTGATATGTGTCTGGAATTGAGGCCAAAGCAAGCTC
AGCTAAGAAATACTAGCACAGTGCTGTCGGCCCCGATGCGGGACTGCGTTTTGACCATCATAAATCAAGTTTATTTTTTT
AATTAATTGAGCGAAGCTGGAAGCAGATGATGAATTAGAGTCAAGATGGCTGCATGGGGGTCTCCGGCACCCACAGCAGG
TGGCAGGAAGCAGGTCACCGCGAGAGTCTATTTTAGGAAGCAAAAAAACACAATTGGTAAATTTATCACTTCTGGTTGTG
AAGAGGTGGTTTTGCCCAGGCCCAGATCTGAAAGTGCTCTACTGAGCAAAACAACACCTGGACAATTTGCGTTTCTAAAA
TAAGGCGAGGCTGACCGAAACTGAAAAGGCTTTTTTTAACTATCTGAATTTCATTTCCAATCTTAGCTTATCAACTGCTA
GTTTGTGCAAACAGCATATCAACTTCTAAACTGCATTCATTTTTAAAGTAAGATGTTTAAGAAATTAAACAGTCTTAGGG
AGAGTTTATGACTGTATTCAAAAAGTTTTTTAAATTAGCTTGTTATCCCTTCATGTGATAATTAATCTCAAATACTTTTT
CGATACCTCAGAGCATTATTTTCATAATGACTGTGTTCACAATCTTTTTAGGTTAACTCGTTTTCTCTTTGTGATTAAGG
AGAAACACTTTGATATTCTGATAGAGTGGCCTTCATTTTAGTATTTTTCAAGACCACTTTTCAACTACTCACTTTAGGAT
AAGTTTTAGGTAAAATGTGCATCATTATCCTGAATTATTTCAGTTAAGCATGTTAGTTGGTGGCATAAGAGAAAACTCAA
TCAGATAGTGCTGAAGACAGGACTGTGGAGACACCTTAGAAGGACAGATTCTGTTCCGAATCACCGATGCGGCGTCAGCA
GGACTGGCCTAGCGGAGGCTCTGGGAGGGTGGCTGCCAGGCCCGGCCTGGGCTTTGGGTCTCCCCGGACTACCCAGAGCT
GGGATGCGTGGCTTCTGCTGCCGGGCCGACTGGCTGCTCAGGCCCCAGCCCTTGTTAATGGACTTGGAGGAATGATTCCA
TGCCAAAGCTTTGCAAGGCTCGCAGTGACCAGGCGCCCGACATGGTAAGAGACAGGCAGCCGCCGCTGCTGCATTTGCTT
CTCTTAAAACTTTGTATTTGACGTCTTATTTCCACTAGAAGGGGAACTGGTCTTAATTGCTTGATGAAGAGCAGGAGACT
CATTTATGTGAGTCTTTTGAGTGACCATTGTCTGGGTCACTCCCATTTAACTTTCCCTAAAGCCCATTTGAAGGAGAGGT
CGCACGAGCTGCTCCACAACCTCTGAATGGGGATGGCATGGGTAATGATGCTTGAGAACATACCAAGCCCCACTGGCATC
GCCCTTGTCTAAGTCATTGACTGTAGGTCATCATCGCACCCTTGAAAGTAGCCCATGCCTTCCAAAGCGATTTATGGTAA
ATGGCAGAATTTTAAGTGGCAAATTCAGATAAAATGCATTTCTTGGTTGTTTCCAATGATGACTGTTATCTAGAGGGAAT
TTAAAGGCAGGGGTTTACTGCAGACTCAGAAGGGAGGGGATGCTCCGGGAAGGTGGAGGCTCTGAGCATCTCAATACCCT
CCTCTTGGTGCAGAAGATATGCTGCCACTTCTAGAGCAAGGGGACCTGCTCATTTTTATCACAGCACAGGCTCCTAAATT
CTTGGTCTCATTCTCAAGATGTTTTAATGACTTTAAAGCAGCAAAGAAATATTCCACCCAGGTAGTGGAGGGTGGTAATG
ATTGGTAATGCTTTGGAACCAAAACCCAGGTGGCGCTGGGGCAGGACTGCAGGGAACTGGGGTATCAAGTAGAGGGAGAC
AAAAGATGGAAGCCAGCCTGGCTGTGCAGGAACCCGGCAATGAGATGGCTTTAGCTGAGACAAGCAGGTCTGGTGGGCTG
ACCATTTCTGGCCATGACAACTCCATCCAGCTTTCAGAAATGGACTCAGATGGGCAAAACTGACCTAAGCTGACCTAGAC
TAAACAAGGCTGAACTGGGCTGAGCTGAGCTGAACTGGGCTGAGTTGAACTGGGTTGAGCTGAGCTGAGCTGAGCTGGGC
TAAGTTGCACCAGGTGAGCTGAGCTGAGCTGGGCTTGGCTGCACTAAGCTGGGCTGAGCTGGGCTGAGCTGGGCAGGGCT
GGGCTGAGCTGAGCTGGGCTGGGCTGAGCTGGGCTGGGCTGGGCTGGGCTGAGCGGGTCTGAGCGGGGCTGAGCTGAGCT
AGGCTGGGCTGGGCTGAGCTGGGCTGAGCTGGGCTGAGCTGGGCTGAGCAAGGCTAGGCTGAGCTGGGCTGAGCTGAGCT
GGGCTGAGCAAGGCTAGGCTGAGCTGAGCTGAGCTGGGCTGCGCTGAGCTGGGCTGGGCTGCGCTGAGCTGGGCTGGGCT
GAGCTGGGCTAGGCTGGGCTGAGCTGGGCTGAGCTAGGCTGGGCTGGGCTGGGCTGAGCGGGGCTGAGCGGGGCTGAGCT
GAGCTAGGCTGGGCTGAGCGGGGCTGAGCTGAGCTAGGCTGGGCTGGGCTGGGCTGAGCCAAGCTGAACCGGGTTGAGCG
TGCTGTGCTGGGCTGAGCCAAGCTAGGCTGAGCTGAGCCAAGTTGAGCTTAGCTGGGCTGAGCTAACCTGGGCAGGGCTG
AGCTGGGCTGAGCTAACCTGGACTGGGGCTGAGCTAACCTGGGCAGAGCTGAGCTGGGCTGAGCTAACCTGGGCTGGGGC
TGAGCTAACCTGGGCTGGGCTCAGCTGAGCTGAGCTACGCTGGGCTGGGCTGGGCTGAGCCGAGCTGAACTGGGCTGAGC
AGGCTGTGTCGGGCTGAGCCAAGCTGGGCCGAGCTCAGCAGAGCTGAGCCGAGCTGAGCTTAGCTGGGCTGAGCTAACCA
GGGCTGGGCTGAGCTGGGCTGAGCTGAGCTGAGCTGAACTGGGCTGAACGGGCTGAGGCGAGCAGGGCCGAGCTGAGCAG
AGCTAAGCCGAGGCTGGGCTGGGCTAACCTGGGCTGGGCCGAGCTGAGCAGAGCTAAGCCGAGGCTGGGCTGGGCTAACC
TGGGCTGGGCTGAGCTGAGCTGGGTTGGGCAGGGCTGGGCTGGGCTGAGCTAAGCTGAACTAGGGTGAGCTGGGCCGAGC
CAGGCTGGTTTGGGCTGAGTTGAGCTGACCTGGACTGGGGCTGAGCTAACCTGGGCTGGGCTCAGCTGAGCTGAGCTACG
CTGGGCTGGGCTGGGCTGAGCCGAGCTGAACTGGGCTGAGCAGGTTGTATCAGGCTAAGCCAAGCTGGGCCAAGCTCAGC
AGAGCCGAGCCGAGCTGAGCTTAGCTGGGCTGAGCTAACCAGGGCTGGGCTGAGCTGGGCTGAGCTGAGCTGAGCTGAAC
TGGGCTGAACGGGCTGAGGCGAGCAGGGCCGAGCTGAGCAGAGCTAAGCCGAGGCTGGGCTGGGCTAACCTGGGCTGGGC
TGAGCTGAGCTGGGTTGGGCAAGGCTGGGCTGGGTTGAGTTGGGCTGAGCTAAGCTGAGCTAGGGTGAGCTGGGCTGAGC
CAGGCTGGATTGGGCTGAGTTGAGCTGACCTCAACTGAGCTGACCTAGGCTGAGCTGAGCTGAGCTGAAGTAGGCTGTGC
TGGGCTGAGCTGGGATGACCTGGGCTGGGCTGAGCTGATTTGGGCTGGGTTGAGCAGACCTGGGCTGAGCCGGGTTGAGC
TGAGCTGAACCAGGATGAGCTGGGCTGAGCTGAGCTGGGCTGGGTGGTCCAGGCTGGGCTGACCTGGACCAGGCTGGGCC
AGGTTGAGCTGGGCTAAGCCGAGCTGAGCTGAGCTGAGCTGGGATGATCTGGGCTGGGCTGGGCTGGGCTGAGCTGACCT
GGGCTGGGCTGGGCTGAGCTGAGCTGAGCTGAGTTAAGCTGAGCTGAGCTGAACTGGGCTGTGCTGAGCTAGGCTGGGCT
GGGCTGAGCTGGGCTGGGCTGGGCTGAGCCAGATTGTGCCTGGCTGAACTGAGCTGGGCTAAGCTGAGCTGGGCTGAGCT
GGGCTGAGCTGAGCTGGGCTGAGTGGGGCGGGGCTGAGCTGAGCCGGACTGGGCTGGGCTGGGCTCAGCTGAGCTGAGCT
GAACTGGGCTGGGCTGAACTGGGCTGGGCTGAGCTGAGCTGAACTGGGCTGGGCTGAACTGGGCTGGGCTGAGCTGAGCT
TGGATGAGCTGGGCTGAACTGGGCTGGGTTGAGCTGGGCTGGGCTGAGTTGAGCCAGACTGATCTGGGCTGAGCCGAGCT
GGGTTAAGCCGAGCTGGGTTGGGCTGGGCTGGGTTGGGCTGGGCTGAGCCGGACTGGGTTGGGCTGAGCTGAGCTGGACT
GGGCTGAGCTGAGCTGGTCTGGGCTGGCTGAGCTGAGCTGTGTTGAGCCAAGCTAGGCTGGGCTGGGCTGAGCTGGGCTG
AACTGGGCTGAGCGGAGCTGAGCTGAGCTGGGCTGGGTTGAGCAGAGCTGGGGGCTGAGCTGGGCTGGGCTGGGCTGAGT
TAAGCTGGGCTGACCTGGGCTGAGTTAAGCTGGGCTGACCTGGGCTGAGCTAAGCTGGGTTGAGCCGATCCGGGCTGGGC
TGGGCTGGGCTGAGCCAGGCTAGGTTGAGCTGGGCTGGGCTGGGCTCTGCTGTGCTGTGCTGAACAGGGCTGAGCTGAAC
TGAGCTGAGCTGGGCTGAGCTGGGCTCTGCTGTGCTGTGCTGAGCAGGGCTGAGCTGAACTGTGCTGAGCTGGGTTGAGC
TAAGCTAGGCTGGGCTGGGCTGAGCTGGGATGAGCTGGGCTGGGCTGGGCTGGGCTCTGCTGTGCTGTGCTGAACAGGGC
TGAGCTGAACTGAGCTGAGCTGGGCTGAGCTGAGCTCTGCTGTGCTGTGCTGAGCAGGGCTGAGCTGAACTGGGCTGAGC
TGGGCTGAGCCGGGCTGAGTTGAGCAGAGCTGGGTTGAGCAGAGCTGGGCTGGGCTGGGCTGAGTTGAGCCAGGCTGACC
TGGGCTGAGCCAAGCTGGGTTGAGCCAAACTGGGCTGGGCTGGGCTGAGCCAGGCTGGATTGAGCTGGGCTGGGCTGGGC
TAAGCTGGGCTGTGCTGCACTGAGCTGGGCTGAGCTGGGTTGAACTGTGCTGAGCTGAGCTGGGCTGTGCTGAACTATGC
TTAGCTGGGCTGGGCTATACTGGGCTTAGCTGGGCTGGGCTAAACTGGGCTTAGCTGGGCTGGGCTATACTGGGCTTAGC
TGGGCTGGGCTATACTGGGCTTAGCTGGGCTGGGCTATACTGGGCTTAGCTGGGCTGGGCTGAGCTGAGATGGTCTTAGG
TGGTCTGAGCTCAGCTAGGCTGGGCTGAGCTGGTCTGAGCTCATCTGAGTTGGGCTGAGCTGAGCTTGGCTTTGCTGAGC
TGGGGTGGGGTGGGCTGGGCTGGATTGAGCTGGCCTGGGCTGGGATGAACTGGATTGAGCTGGCCTGGGCTGGGATGAAC
TGGAGGACATGGCACTGGGCCAATCTTCATGATCTTGTTGGACATAGATGGATAGCCTCAGCTGAGTCTACACTGCGTTC
CCCATCACACTCACCCTCCCTATACTCACTCCCAGGCCTGGGTTGTCTGCCTGGGGAGACTTCAGGGTAGCTGGAGTGTG
ACTGAGCTGGGGGCAGCAGAAGCTGGGCTGGAGGGACTCTATTGGCTGCCTGCGGGGTGTGTGGCTCCAGGCTTCACATT
CAGGTATGCAACCTGGGCCCTCCAGCTGCATGTGCTGGGAGCTGAGTGTGTGCAGCACCTACGTGCTGATGCCTCGGGGG
AAAGCAGGCCTGGTCCACCCAAACCTGAGCCCTCAGCCATTCTGAGCAGGGAGCCAGGGGCAGTCAGGCCTCAGAGTGCA
GCAGGGCAGCCAGCTGAATGGTGGCAGGGATGGCTCAGCCTGCTCCAGGAGACCCCAGGTCTGTCCAGGTGTTCAGTGCT
GGGCCCTGCAGCAGGATGGGCTGAGGCCTGCAGCCCCAGCAGCCTTGGACAAAGACCTGAGGCCTCACCACGGCCCCGCC
ACCCCTGATAGCCATGACAGTCTGGGCTTTGGAGGCCTGCAGGTGGGCTCGGCCTTGGTGGGGCAGCCACAGCGGGACGC
AAGTAGTGAGGGCACTCAGAACGCCACTCAGCCCCGACAGGCAGGGCACGAGGAGGCAGCTCCTCACCCTCCCTTTCTCT
TTTGTCCTGCGGGTCCTCAGGGAGTGCATCCGCCCCAACCCTTTTCCCCCTCGTCTCCTGTGAGAATTCCCCGTCGGATA
CGAGCAGCGTGGCCGTTGGCTGCCTCGCACAGGACTTCCTTCCCGACTCCATCACTTTCTCCTGGAAATACAAGAACAAC
TCTGACATCAGCAGCACCCGGGGCTTCCCATCAGTCCTGAGAGGGGGCAAGTACGCAGCCACCTCACAGGTGCTGCTGCC
TTCCAAGGACGTCATGCAGGGCACAGACGAACACGTGGTGTGCAAAGTCCAGCACCCCAACGGCAACAAAGAAAAGAACG
TGCCTCTTCCAGGTGAGGGCCGGGCCCAGCCACCGGGACAGAGAGGGAGCCGAAGGGGGCGGGAGTGGCGGGCACCGGGC
TGACACGTGTCCCTCACTGCAGTGATTGCTGAGCTGCCTCCCAAAGTGAGCGTCTTCGTCCCACCCCGCGACGGCTTCTT
CGGCAACCCCCGCAAGTCCAAGCTCATCTGCCAGGCCACGGGTTTCAGTCCCCGGCAGATTCAGGTGTCCTGGCTGCGCG
AGGGGAAGCAGGTGGGGTCTGGCGTCACCACGGACCAGGTGCAGGCTGAGGCCAAAGAGTCTGGGCCCACGACCTACAAG
GTGACCAGCACACTGACCATCAAAGAGAGCGACTGGCTCGGCCAGAGCATGTTCACCTGCCGCGTGGATCACAGGGGCCT
GACCTTCCAGCAGAATGCGTCCTCCATGTGTGTCCCCGGTGAGTGACCTGTCCCCAGGGGCAGCACCCACCGACACACAG
GGGTCCACTCGGGTCTGGCATTCGCCACCCCGGATGCAGCCATCTACTCCCTGAGCCTTGGCTTCCCAGAGCGGCCAAGG
GCAGGGGCTCGGGCGGCAGGACCCCTGGGCTCGGCAGAGGCAGTTGCTACTCTTTGGGTGGGAACCATGCCTCCGCCCAC
ATCCACACCTGCCCCACCTCTGACTCCCTTCTCTTGACTCCAGATCAAGACACAGCCATCCGGGTCTTCGCCATCCCCCC
ATCCTTTGCCAGCATCTTCCTCACCAAGTCCACCAAGTTGACCTGCCTGGTCACAGACCTGACCACCTATGACAGCGTGA
CCATCTCCTGGACCCGCCAGAATGGCGAAGCTGTGAAAACCCACACCAACATCTCCGAGAGCCACCCCAATGCCACTTTC
AGCGCCGTGGGTGAGGCCAGCATCTGCGAGGATGACTGGAATTCCGGGGAGAGGTTCACGTGCACCGTGACCCACACAGA
CCTGCCCTCGCCACTGAAGCAGACCATCTCCCGGCCCAAGGGTAGGCCCCACTCTTGCCCCTCTTCCTGCACTCCCTGGG
ACCTCCCTTGGCCTCTGGGGCATGGTGGAAAGCACCCCTCACTCCCCCGTTGTCTGGGCAACTGGGGAAAAGGGGACTCA
ACCCCAGCCCACAGGCTGGTCCCCCCACTGCCCCGCCCTCACCACCATCTCTGTTCACAGGGGTGGCCCTGCACAGGCCC
GATGTCTACTTGCTGCCACCAGCCCGGGAGCAGCTGAACCTGCGGGAGTCGGCCACCATCACGTGCCTGGTGACGGGCTT
CTCTCCCGCGGACGTCTTCGTGCAGTGGATGCAGAGGGGGCAGCCCTTGTCCCCGGAGAAGTATGTGACCAGCGCCCCAA
TGCCTGAGCCCCAGGCCCCAGGCCGGTACTTCGCCCACAGCATCCTGACCGTGTCCGAAGAGGAATGGAACACGGGGGAG
ACCTACACCTGCGTGGTGGCCCATGAGGCCCTGCCCAACAGGGTCACCGAGAGGACCGTGGACAAGTCCACCGGTAAACC
CACCCTGTACAACGTGTCCCTGGTCATGTCCGACACAGCTGGCACCTGCTACTGACCCTGCTGGCCTGCCCACAGGCTCG
GGGCGGCTGGCCGCTCTGTGTGTGCATGCAAACTAACCGTGTCAACGGGGTGAGATGTTGCATCTTATAAAATTAGAAAT
AAAAAGATCCATTCAAAAGATACTGGTCCTGAGTGCACGATGCTCTGGCCTACTGGGGCGGCGGCTGTGCTGCACCCACC
CTGCGCCTCCCCTGCAGAACACCTTCCTCCACAGCCCCCACCCCTGCCTCACCCACCTGCGTGCCTCAGTGGCTTCTAGA
AACCCCTGAATTCCCTGCAGCTGCTCACAGCAGGCTGACCTCAGACTTGCCATTCCTCCTACTGCTTCCAGAAAGAAAGC
TGAAAGCAAGGCCACACGTATACAGGCAGCACACAGGCATGTGTGGATACACATGGACAGACACGGACACACACAAACAC
ATGGACACACAGAGACGTGCTAACCCATGGGCACACACATACACAGACATGGACCCACACACAAACATATGTGGACACAC
ATGTACAAACATGCACAGGCACACAAAGAGAACACTGACTACAGGCACACACACACACGGGCACACACATGGATATGTGC
ACACATGGACACATACATGTGCAGGACATGCACACACACAGACACACTAGCACAGAGGCATACACACACAGACACACACA
TTCACAAACACACATGTGCATGCAAACACACACACATGTACAGACACAAGTACATGGACACATGCACACCCAGAGACACA
CTGACACAGACACACAGGAGCATGTGATACACTAACACGTGGACACACACGTCTACCCACAGGCACACAACAGATGGACA
CGCGTACACAGACATGCACACACCCACAGGCACAACACGTGCGCATGCCGGCCGGCCCCCGCCAACATTCTCCCAGGGCC
CTGCCGGATACTCTGTCCCTGCAGCAGTTTGCTCCCTGCGCTGTGCTGGCACCGGGGCTTTGGGCCCAGGCTCTGCTTGT
CCTTCTGTCTCTGCTTGGAGGTGCTGCCATGGCACCCAGCTTGTGCTCTGCCTGGGGAGCGGAGGCCCCAGGGATAGCAT
GTGACCCCTGCTGAGGCCAGGCTCCTGATGAAGGCAGCAGATAGCCCCCACACCCACCGGTGAGCAGAACCAGAGCCTGT
GCCATGTGCTGAGAGCAGGCAGTGACTAAGCATATGGGCCCAGAGGGCAGAGTGGCTGCCCTGGGCAGCTGCTCCTCTTA
GCAGGAGGCCTCAGGAGATGAGCTAGAGCAAGTCTGCCCCTGCAAATACCACCTGCTCCCCAACCCACAGCAGGGAGCAG
GCGAGGTCAGACAGCAGCAGCCCGGGAAGGACCGAGCCCCAGCAGGGAAGGCAGGGCCCGAGTGAGGTCTCCACACCCAA
CGCACAGTGCTGTCTCTAACTGGGGCCACCTCCGAGTCCCCGCCACACTCTTGGCCCTTTGGAGTCCTGGGCTCCAGGTG
TCTCCCAAGGGCCCATCTGTGCAGGGGATGCAACCCCCCGAATGTCCTCATCCCACTGTGGAGCTCAGGTCTCTGTCTGC
TCCCTGGGTCCTGGCAGGGTAGGACAAGTCCGCCAGGATGTCCCCATGCAGACTCTGCTCCAAGAGGGAGCTGGAGAGTC
AGGGCCTTGGTGAGGGAGTCAGGATCGGGTTCCCCCCAGCTCAGTCCTCCCACCTGCCAGCCCCCACAGCACAGGGCAGG
GCCACACCCCCTGCTTCCCCCTCCAGGAGAGTCAGGACATGCTGGCCGCTGCTCCGCTGGGGCCCCGCCCTCCAGCCCCC
ACCTTGGTCTGTGTGCTGCATCCCCCACGCTCTCTCTGCCACCCCAGGACTCTGAGGAAAAGACCTCAGAGTCCCAGCCC
TGCCCAGTCTCGGCCTGTGCCCCCGCTGCATCAGGCTTTCAGGGGCCCAGCCCATGCCCTGGGCAGTGCCCGAGCCCCCC
TGCACTTGCTCTCCCCACCCCTGGGTGCAGCACAGCCTAGGGGCCAAGGGTGGGCCTAGAGGATGGGCCCCGGGGGGGCT
TTGCTGGGTGCCACCCCAGCCTGACCCTATTCCCCCGTGCTGTGTCTCCTGCAGAGGGGGAGGTGAGCGCCGACGAGGAG
GGCTTTGAGAACCTGTGGGCCACCGCCTCCACCTTCATCGTCCTCTTCCTCCTGAGCCTCTTCTACAGTACCACCGTCAC
CTTGTTCAAGGTAGCACGGCTGTGGCACAGGGAGGAGGGTGCAGGGCGAGTGTGGGGCCCAGGGAGCAGCCTGGGCTGGA
CGTCTAGCCCGGAGGCCCCCACACCACCCCACTGGGTCATCTCTGCCCCGGCTCCCTTCCCGACCACGGGGAAAGCATTT
CACACTGTCTCTGTTGCCTGTAGGTGAAATGATCCCAACAGAAGAACATCGGAGACCAGAGAGAGGAACTCAAAGGGGCG
CTGCCTCCGGGTCTGGGGTCCTGGCCTGCGTGGCCTGTTGGCACGTGTTTCTCTTCCCCGCCCGGCCTCCAGTTGTGTGC
TCTCACACAGGCTTCCTTCTCGACCGGCAGGGGCTGGCTGGCTTGCAGGCCACGAGGTGGGCTCTACCCCACACTGCTTT
GCTGTGTATACGCTTGTTGCCCTGAAATAAATATGCACATTTTATCCATGAA
>IGHM-spliced
CAGATGCAGCTGGTGCAATCTGGAACAGAGGTGAAAAAGCCGGGGGAGTCTCTGAAGATCTCCTGTAAGGGTTCTGGATA
CGGCTTTATCACCTACTGGATCGGCTGGGTGCGCCAGATGCCCGGGAAAGGCCTGGAGTGGATGGGGATCATCTATCCTG
GTGACTCTGAAACCAGATACAGCCCGTCCTTCCAAGGCCAGGTCACCATCTCAGCCGACAAGTCCATCAACACCGCCTAC
CTGCAGTGGAGCAGCCTGAAGGCCTCGGACACCGCCATATATTACTGTGCGGGGGGTTCGGGGATTTCTACCCCTATGGA
CGTCTGGGGCCAAGGGACCACGGTCACCGTCTCCTCAGGGAGTGCATCCGCCCCAACCCTTTTCCCCCTCGTCTCCTGTG
AGAATTCCCCGTCGGATACGAGCAGCGTGGCCGTTGGCTGCCTCGCACAGGACTTCCTTCCCGACTCCATCACTTTCTCC
TGGAAATACAAGAACAACTCTGACATCAGCAGCACCCGGGGCTTCCCATCAGTCCTGAGAGGGGGCAAGTACGCAGCCAC
CTCACAGGTGCTGCTGCCTTCCAAGGACGTCATGCAGGGCACAGACGAACACGTGGTGTGCAAAGTCCAGCACCCCAACG
GCAACAAAGAAAAGAACGTGCCTCTTCCAGTGATTGCTGAGCTGCCTCCCAAAGTGAGCGTCTTCGTCCCACCCCGCGAC
GGCTTCTTCGGCAACCCCCGCAAGTCCAAGCTCATCTGCCAGGCCACGGGTTTCAGTCCCCGGCAGATTCAGGTGTCCTG
GCTGCGCGAGGGGAAGCAGGTGGGGTCTGGCGTCACCACGGACCAGGTGCAGGCTGAGGCCAAAGAGTCTGGGCCCACGA
CCTACAAGGTGACCAGCACACTGACCATCAAAGAGAGCGACTGGCTCGGCCAGAGCATGTTCACCTGCCGCGTGGATCAC
AGGGGCCTGACCTTCCAGCAGAATGCGTCCTCCATGTGTGTCCCCGATCAAGACACAGCCATCCGGGTCTTCGCCATCCC
CCCATCCTTTGCCAGCATCTTCCTCACCAAGTCCACCAAGTTGACCTGCCTGGTCACAGACCTGACCACCTATGACAGCG
TGACCATCTCCTGGACCCGCCAGAATGGCGAAGCTGTGAAAACCCACACCAACATCTCCGAGAGCCACCCCAATGCCACT
TTCAGCGCCGTGGGTGAGGCCAGCATCTGCGAGGATGACTGGAATTCCGGGGAGAGGTTCACGTGCACCGTGACCCACAC
AGACCTGCCCTCGCCACTGAAGCAGACCATCTCCCGGCCCAAGGGGGTGGCCCTGCACAGGCCCGATGTCTACTTGCTGC
CACCAGCCCGGGAGCAGCTGAACCTGCGGGAGTCGGCCACCATCACGTGCCTGGTGACGGGCTTCTCTCCCGCGGACGTC
TTCGTGCAGTGGATGCAGAGGGGGCAGCCCTTGTCCCCGGAGAAGTATGTGACCAGCGCCCCAATGCCTGAGCCCCAGGC
CCCAGGCCGGTACTTCGCCCACAGCATCCTGACCGTGTCCGAAGAGGAATGGAACACGGGGGAGACCTACACCTGCGTGG
TGGCCCATGAGGCCCTGCCCAACAGGGTCACCGAGAGGACCGTGGACAAGTCCACCGAGGGGGAGGTGAGCGCCGACGAG
GAGGGCTTTGAGAACCTGTGGGCCACCGCCTCCACCTTCATCGTCCTCTTCCTCCTGAGCCTCTTCTACAGTACCACCGT
CACCTTGTTCAAGGTGAAATGATCCCAACAGAAGAACATCGGAGACCAGAGAGAGGAACTCAAAGGGGCGCTGCCTCCGG
GTCTGGGGTCCTGGCCTGCGTGGCCTGTTGGCACGTGTTTCTCTTCCCCGCCCGGCCTCCAGTTGTGTGCTCTCACACAG
GCTTCCTTCTCGACCGGCAGGGGCTGGCTGGCTTGCAGGCCACGAGGTGGGCTCTACCCCACACTGCTTTGCTGTGTATA
CGCTTGTTGCCCTGAAATAAATATGCACATTTTATCCATGAAA
>IGHG3-sterile
GTGAGCTGGGAGCAGAGCAGGGAGGGTGAGTGTGGCAGCAGGACAGGAGGGTGGAAGCCAAGGAGCCCAGAGGCAGAGGC
AGGGACAGGGGAGGCACAGGGGCTGGGCTCAGAGCCAGCTGATGGGGTTGGGGCACCTGCTGGCCGGGAGCAGGGCTGTG
GTCAGCAGCGGAGAGGAGGGGAGAGCTGTGCTGAGTGCACGGGCGGGAGGAGGGAAGAGTCCAGGGAGGCCCAGAAAGGC
CCAGAGTGCAGCAGGCCTGGGGCGAGGGGAGGGGCTGAGGCTCCGTGCGTTCAGGGAACTGACCCAGCAGAGCAGAGGCC
ACTGAGGAGCTGAGGTTCTGGAGAGGCTTCCAGAGCAGGAGCAGTGCAGGGACGGGAGGATCCGGGAGCTCATCCAGGAG
GGGCACATGGGCAAGGGCAAGGGGCTCTGTTGGGGAGACCTGACTGGACACTGGGGCTGCTCCACAGCATAGGGAACACG
CCAAGTGCTGCAAAAACAAAAATGAGGCAAGAAAAACAGCCTAAACCTGGACAGAGGGTGCCAGGACAGGCAGGGGGGCA
ACAGTGGACCGAGTGACGTTGCTGCCCCAGGTTGAGGGAGGGCAGAGTGAGCAGGGGGCAGGCATTGGAGTTCAGGGGAC
CAGGACCAAGCAGCCACAGGTGCACAGGGCAGGTGGGAGGCAGGAAGAACAGGGGGCAGCTCCTGGAGCTCAGGGGACCA
CGGGAGAGCATCTGAAGGTGAACAGGAGCCGGTGGAGGGGCAGGATGAGCAGGAGGAAGACCCTGGAGCTCAGGGGACCA
GGGCAGAGCAGCCACAGGTGAGGAGGCAGCCACAGGTGCGCAGGGCAGGTGGGAGGCAGGACCAGCAGGGGGCAGCCCCT
GGAGCTCATAGAGCCAGGGCAGAGCAGTTGCAGGTGAGCAGGGCTCAGTGGAAGATGGGCAAGCAGGGGGCAGCTCCTGG
AGCTCAGGGCACCAGGGCAGTGTAGCCACAGGTGAGCAGGGGCTGGTGGGAGGCAGGACAAGCAGGCGGCAGCTCCCGGA
GCTCAGGGAACCAGGGCAGTGTAGCTGCAGGTGAGCAGGGGCTGGTGGAAGGCAGGACAAGCAGGTGGCAGCTCCTGGAG
CTCAGGGAACCAGGGCAGTGTAGCTGCAGGTGAGCAGGGGCTGGTGGGAGGCAGGACGAGCAGGGGGCAGCCCCTGGAGC
TCAGGGGACCAGGGGAGGGCATCAGAAGGTGAGCAGGGGCTGGTGGGAGGCAGGATGAGTAAGGGGCAGCCCCTTTAGCT
CAGGGGACCAGGGCAGAGCAGCCTCAGGTGAGCAGGGGCAGGTGAGGGGCAGGACGAGCAGGGGGCAGTCCTGGAGCTCA
GGGGATCAGGGCAGAGCATCAGAAGGTGAGCATGGCTGGTGGGAGGTGGGCGAGCAGGGGGCAGCCCCTGGAGCTCAGGG
GACCAGGGCAGAGCAGTCGCAGGTGAGCACGGGTTGGTGGGAGGTAGAACGAGTAGGGGGCAGCTCCTGGAGCTCAGGGA
ACAGGGGAGAACATCAGAAGATGAGAAGGGCCGGTGGGAGGTTGCAGAGCAGGGGGCAGCTTCTGCAGCTCTGCCAGCCA
GGGCAGAGCAGCTGCAGGTAAGCAGGGCTGGTGGGAAGCAGGGGTAGCAGGTGGGCAGCCCCTGGAGCTCAGAGAGCCGG
GGAAGATCATCGGTAGGTGAGCAGGGGCTGGTGGAAAGCAGGAGGAGCAAGGGGCAGCTCATGGAGCTCAGAGGACCAGG
GAAGAGCAGCCACAGGTGAACAGGGGCAGGTGGGCGGCAGAATGAGCAGGGGCAGCTCCTGGAGCTCAGGGGACAAGGGC
AGAGCAGCCATAGGCAAACAGGAGCAGGGTCAGGGGACAGGAGGAGCAGGGGGCAGCTCTTGGAGCTCAGGGGACCAGGG
CAGAGCCGCTGCAGGTGAGCAGGGGCAGGTGGGGGGCAGGAGGAGCAGGGGGCATCTCCTGGAGCTCAGAGCACCAGGGC
AGAGCAGCCACAGGTGAGCAGGGACGGTGGGAGGCAGCACGCAGCTCCTAGACTTTGGCAGGAGCTGGGTAGTTGCCGGC
AGCAGACAGCTGAGGGCTGGTGAAAGTGCAGTGCAGCCTCCTGGTGCCGGGAAGGGAGTGTGAGTCCATCCCACTGAGCA
GTTGGCAAGGGCGAGCTGGGATGGAGAAGGGAAGGCGTTCCAGGGCTCGGGGCTGAGCTCTCAGGCAGGGGCAGGTGTGG
CTGCAGGGGGAACGTGTGCTTGAGACCAGGAGGGTCCCAGGGCTGGCCCCAGCGGACCCTGGGCAGGAAGGCCTCTGAGG
CTGGTGCCCCAGAAGGAGCAAGATGGGCTGCCAGGAGCCAGGACCATCAGCACAATGAAGCTGAGTGGAGGTGGTGCAGG
GCAGTGTAGCAGCAGAGGGCAGCCAGAGGGGCCCATTCAGGGCCTGGGCAGAGTCAGCCAGAGCCTGTGGTGCAGGTGAG
GGGAAGGGGTGGTGAGCGGGGCCCTGGGGCTGAGCAGAGGGGATGGCCTGGCTGAGGGCAGGGCGCTTAGCTTCCTCAGA
GGTCAGGGGCACACCCCACCTGCAGTGGGACTCCAGGGCCACTGGGCCAGCAGCAGAGAGAAATGGGGCCTCCCTGTGGC
CTGGGGGTCCTGGCACCACGCAGGGTGGGGAGGGCCAAGGGCAGGTGCAAGGCTCCTACCTGTGCTGGGGGGCCTGGGTT
GAGCCCAGCAGGGACCTTGCCGGGGGAAGCTCTGGAGAGAGGGAGGAGGTGGGCTGGTGGCTGAGAAGGCCAGGCCAGGG
CTGGGAGGGTGACGGTGTGGTGACTGAGCCTCCAGAAGTAATGCAGGACACTGGGAGGCAGGGGGCATCCAGGCACTCAG
GGCCCTGACCTGGGCTGCTGCACACTGGGGCTAAGGGGAAAGGAGGGGAGAGGCTGAGGAGGAGGCTCCCGGGGCGATAT
TCCAAGGCAGGGGGTTCCGGGGCCCTGGGGCTGAAGGGCGCCGACCCTATGCAGTGTCTGGCCCCTCTGCTGCACAGAAG
AAAAGGGCCTTGGAGGGCAGAGGGCAGGCTATGACCAGGGCCCTGGGCAAGTCAGGCCCACTCACTAGCGGAGGGCCACG
CTGGGGCGGCAGGGTCAGGAGCTTCAGGGGACTCAGGGGACCCACGAGAAGCCATCTGAGAACAGTGTCCACTGGTCAAG
CCAGGCACCCATAAAAGGCTGGAGTGGGGCCAATGGGCATGAGCCGTCCCTGAGGTGGCACCGATGGCCAGAGCTGAGGC
CAAGCTAGAGGCCCTGGACTGTGCTGACTCCCGGCAGACACAGAGCGCTGACCTGGCTGCCGAGCCCCGCCTCCTAGGCT
GCAGGGGTGCCTGCAGAAGGGCACCACAGGGCCACCGGTCCTGCAAGCTTTCTGGGGCGGGCCGGGCCTGACCTTGGCTT
TGGGGCAGGGAGGGGGCTAAGGTGAGGCAGGTGGCGCCAGCCAGGCGCACACCCAATGCCCGTGAGCCCAGACACTGGAC
CCTGCCTGGACCCTCGTGGATAGACAAGAACCGAGGGGCCTCTGCGCCCTGGGCCCAGCTCTGTCCCACACCGCAGTCAC
ATGGCGCCATCTCTCTTGCAGCTTCCACCAAGGGCCCATCGGTCTTCCCCCTGGCGCCCTGCTCCAGGAGCACCTCTGGG
GGCACAGCGGCCCTGGGCTGCCTGGTCAAGGACTACTTCCCAGAACCGGTGACGGTGTCGTGGAACTCAGGCGCCCTGAC
CAGCGGCGTGCACACCTTCCCGGCTGTCCTACAGTCCTCAGGACTCTACTCCCTCAGCAGCGTGGTGACCGTGCCCTCCA
GCAGCTTGGGCACCCAGACCTACACCTGCAACGTGAATCACAAGCCCAGCAACACCAAGGTGGACAAGAGAGTTGGTGAG
AGGCCAGCGCAGGGAGGGAGGGTGTCTGCTGGAAGCCAGGCTCAGCCCTCCTGCCTGGACGCATCCCGGCTGTGCAGTCC
CAGCCCAGGGCACCAAGGCAGGCCCCGTCTGACTCCTCACCCGGAGGCCTCTGCCCGCCCCACTCATGCTCAGGGAGAGG
GTCTTCTGGCTTTTTCCACCAGGCTCCGGGCAGGCACAGGCTGGATGCCCCTACCCCAGGCCCTTCACACACAGGGGCAG
GTGCTGCGCTCAGAGCTGCCAAGAGCCATATCCAGGAGGACCCTGCCCCTGACCTAAGCCCACCCCAAAGGCCAAACTCT
CTACTCACTCAGCTCAGATACCTTCTCTCTTCCCAGATCTGAGTAACTCCCAATCTTCTCTCTGCAGAGCTCAAAACCCC
ACTTGGTGACACAACTCACACATGCCCACGGTGCCCAGGTAAGCCAGCCCAGGCCTCGCCCTCCAGCTCAAGGCGGGACA
AGAGCCCTAGAGTGGCCTGAGTCCAGGGACAGGCCCCAGCAGGGTGCTGACGCATCCACCTCCATCCCAGATCCCCGTAA
CTCCCAATCTTCTCTCTGCAGAGCCCAAATCTTGTGACACACCTCCCCCGTGCCCACGGTGCCCAGGTAAGCCAGCCCAG
GCCTCGCCCTCCAGCTCAAGGCAGGACAAGAGCCCTAGAGTGGCCTGAGTCCAGGGACAGGCCCCAGCAGGGTGCTGACG
CGTCCACCTCCATCCCAGATCCCCGTAACTCCCAATCTTCTCTCTGCAGAGCCCAAATCTTGTGACACACCTCCCCCATG
CCCACGGTGCCCAGGTAAGCCAGCCCAGGCCTCGCCCTCCAGCTCAAGGCGGGACAAGAGCCCTAGAGTGGCCTGAGTCC
AGGGACAGGCCCCAGCAGGGTGCTGACGCATCCACCTCCATCCCAGATCCCCGTAACTCCCAATCTTCTCTCTGCAGAGC
CCAAATCTTGTGACACACCTCCCCCGTGCCCAAGGTGCCCAGGTAAGCCAGCCCAGGCCTCGCCCTCCAGCTCAAGGCAG
GACAGGTGCCCTAGAGTGGCCTGCATCCAGGGACAGGTCCCAGTCGGGTGCTGACACATCTGCCTCCATCTCTTCCTCAG
CACCTGAACTCCTGGGAGGACCGTCAGTCTTCCTCTTCCCCCCAAAACCCAAGGATACCCTTATGATTTCCCGGACCCCT
GAGGTCACGTGCGTGGTGGTGGACGTGAGCCACGAAGACCCCGAGGTCCAGTTCAAGTGGTACGTGGACGGCGTGGAGGT
GCATAATGCCAAGACAAAGCCGCGGGAGGAGCAGTACAACAGCACGTTCCGTGTGGTCAGCGTCCTCACCGTCCTGCACC
AGGACTGGCTGAACGGCAAGGAGTACAAGTGCAAGGTCTCCAACAAAGCCCTCCCAGCCCCCATCGAGAAAACCATCTCC
AAAACCAAAGGTGGGACCCGCGGGGTATGAGGGCCACATGGACAGAGGCCAGCTTGACCCACCCTCTGCCCTGGGAGTGA
CCGCTGTGCCAACCTCTGTCCCTACAGGACAGCCCCGAGAACCACAGGTGTACACCCTGCCCCCATCCCGGGAGGAGATG
ACCAAGAACCAGGTCAGCCTGACCTGCCTGGTCAAAGGCTTCTACCCCAGCGACATCGCCGTGGAGTGGGAGAGCAGCGG
GCAGCCGGAGAACAACTACAACACCACGCCTCCCATGCTGGACTCCGACGGCTCCTTCTTCCTCTACAGCAAGCTCACCG
TGGACAAGAGCAGGTGGCAGCAGGGGAACATCTTCTCATGCTCCGTGATGCATGAGGCTCTGCACAACCGCTTCACGCAG
AAGAGCCTCTCCCTGTCTCCGGGTAAATGAGTGCGACGGCCGGCAAGCCCCCGCTCCCCGGGCTCTCGGGGTCGCGCGAG
GATGCTTGGCACGTACCCCGTGTACATACTTCCCGGGCACCCAGCATGGAAATAAAGCACCCAGCGCTGCCCTGGGCCCC
TGCGAGACTGTGATGGTTCTTTCCACGGGTCAGGCCGAGTCTGAGGCCTGAGTGGCATGAGGGAGGCAGAGCGGGTCCCA
CTGTCCCCACACTGGCCCAGGCTGTGCAGGTGTGCCTGGGCCGCCTAGGGTGGGGCTCAGCCAGGGGCTGCCCTCGGCAG
GGTGGGGGATTTGCCAGCGTGGCCCTCCCTCCAGCAGCAGCTGCCCTGGGCTGGGCCACGGGAAGCCCTAGGAGCCCCTG
GGGACAGACACACAGCCCCTGCCTCTGTAGGAGACTGTCCTGTCCTGTGAGCGCCCTGTCCTCCGACCCGCATGCCCACT
CGGGGGCATGCCTAGTCCATGTGCGTAGGGACAGGCCCTCCCTCACCCATCTACCCCCACGGCACTAACCCCTGGCAGCC
CTGCCCAGCCTCGCACCCGCATGGGGACACAACCGACTCCGGGGACATGCACTCTCGGGCCCTGTGGAGAGACTGGTCCA
GATGCCCACACACACACTCAGCCCAGACCCGTTCAACAAACCCCGCACTGAGGTTGGCCGGCCACACGGCCACCACACAC
ACACGTGCACGCCTCACACACGGAGCCTCACCCGGGCGAACCGCACAGCACCCAGACCAGAGCAAGGTCCTCGCACACGT
GAACACTCCTCGGACACAGGCCCCCACGAGCCCCACGCGGCACCTCAAGGCCCACGAGCCGCTCGGCAGCTTCTCCACAT
GCTGACCAGCTCAGACAAACCCAGCCCTCCTCTCACAAGGTGCCCCTGCAGCCGCCACACACACACAGGCCCCCACACAC
AGGGGAACACACGCCACGTCGCGTCCCTGGCACTGGCCCACTTCCCAATACAGCCCTTCCCTGCAGCTGGGGTCACATGA
GGTGTGGGCTTCACCATCCTCCTGCCCTCTGGGCCTCAGGGAGGGACACGGGAGACGGGGAGTGGGTCCTGCTGAGGGCC
AGGTCGCTATCTAGGGCCGGGTGTGTGGCTGAGTCCCGGGGCCAAAGCTGGTGCCCAGGGCGGGCAGCTGTGGGGAGCTG
ACCTCAGGACACTGTTGGCCCATCCCGGCCGGGCCCTACATCCTGGGTCCTGCCACAGAGGGAATCACCCCCAGAGGCCC
GAGCCCAGCAGGACACAGCACTGACCACCCTCTTCCTGTCCAGAGCTGCAACTGGAGGAGAGCTGTGCGGAGGCGCAGGA
CGGGGAGCTGGACGGGCTGTGGACGACCATCACCATCTTCATCACACTCTTCCTGTTAAGCGTGTGCTACAGTGCCACCG
TCACCTTCTTCAAGGTCGGCCGCACGTTGTCCCCAGCTGTCCTTGACATTGTCCTCCATGCTGTCACACACTGTCCCTGA
CACTGTCCCCAGGCTGTCCCCACCTGTCCCTGACACTGTCCCCCACGCTCTCACAAACTGTCCCTCACACTGTCCCCCAT
GCTGTCACAAACTGTCACTGACACTGTCCCCCATGCTATCCCCACCTGTCCCTGACACTGTCCCTGACACTGTCTCTCAT
GCTGTCCCCACTCATCTGCGACACTGTACCCCACGCTGTCCCCACTTGTCCTCAACAATGTCCCCCATGCTGTCCCCACC
TGTCCCTGATGCTGTCCCCCACACTGTCCCAATCTGTCCCCACCACTCTCCCCCACGCTGTCCCCACCTGTCCCTGACAC
TGTCCCCCATGCCATCCCCATCTGTCCCGACAATGTCCCCAGGGTGTCCCCAGCTGTCCCTGATGCTGTCCCCCACACTG
TCCCCACCTCTCCCTGACGCTGTCCCCCACGTGGTCCCCACTTGTCCCTGATGCTGTCCCCCACACTGTCCCCACCTGTC
CCTGACACTGTCCCCCATGCCATCCCCATCTGTCCCGACAATGTCCCTATGGTGTCCCCAGCTGTCCCTGATGCTGTCCC
CCACACTGTCCCCACCTGTCCCTGACGCTGTCCCCCACACTGTCCCCACCTCCCCCTGACACTGTCCCCCACACTGTCCC
CACCTCTCCCTAACACTGTCCCACACACTGTCCCCTCCTGTCCCCAACACTTTCCCCCATGCTGTCCCCACCAGTCCCCA
ACACTGTACACCATGCTTTTCCCACCTGTCCCCAACACTGTCCCCCATGCTGTCCCCTCCTGTCCCCAACAATGTCCCCC
ATGCTGTTTCCTCCTGTCCCCAACACTGTCCGCCACTCTGTTTCCTCCTTTCCCTGACACTGTCCCCCACTCTGTCCCCA
CCTGTAGCCAACACTATCCCCTACGCTGTCTCCACCTGTCCCTGATGCTGTCCCCCACACTGTCCCCACTCCTCCCTGAC
ACTGTCCCCTATGCTGTCCCCACCGGTTCCTAACACTGTCCCCCACACTGTCCCTACCTGTCCCCGACACTTTCTCCCAT
GCTGTTCCCACGTGTCTCCAACACTGTCCCCCACACAGTCTCCACCTGTCCCTGACACTGTCCCCCATGCTGTCCTCACC
CATCTCTGACACTGTACACATACTGTCCCCACCTGTCCCTGATGCTGTCCTCCATGATGTCCCCACCTCTCCCTGACACT
GTCACCCATGCTGTCCCCACCTGCCCCTGACACTCTCCTCCACGCTGTTCTCACCTGTCCCCAACACTCTCCCCCACACT
GTCTCCACCTGTCCCTGACACTGTCCTCCACGCTGTCCCCACCTATCCCTGACACTGTCCCCCATGCTGTCCTCACCTGT
CCCCAACACTCTCCTCCACACTGTCCTCACCTGTCCCCAACACTCTCCCCCCACACTGTCTCAACCTGTCCCTGACACTG
TCCCCCATGCTGTCCTCACCTGTCCCTGACACTGTCCCCCATGCTGTCCTCACCTGTCTCTGACACTGTCCCCCGTGCTG
TCCCCACCTGACACTATCTTCTGTGCTGTCCACATGCTGTTGCTGCCCTGGCTCTGCTCTCCATGTCCAGGCCTCAGAGC
AGGCAGTGGTGAGGCCCTGGCACATGGGTGGCATGAGGGGCCGGATAGGCCTCAGGGGCAGGGCTGTGGCCTGGGTGGCC
TGAGGGGTGAGCAGGCCTCGGGGGCAGGGCTGTGGCCTCGCTCACCCCTGTGCTGTGCCTTGCCTACAGGTGAAGTGGAT
CTTCTCCTCGGTGGTGGACCTGAAGCAGACCATCATCCCCGACTATAGGAACATGATTGGGCAGGGGGCCTAGGGCCACC
CTCTGCGGGGTGTCCAGGGCCACCCAGATCCCACACACGAGCCGTGGGCCATGCTCAGCCACCACCCAGGCCACAACTGC
CCCCGACCTCACCGCCCTCAACCCCATGGCTCTCTGTCTTTGCAGTCGCCCTCTGAGCCCTGACACGCCCCCCTTCCAGA
CCCTGTGCATAGCAGGTCTACCCCAGACCTCCGCTGCTTGGTGCATGCAGGGAGCTGGGGACCAGGTGTCCCCTCAGCAG
GATGTCCCTGCCCTCCAGACCGCCAGATGCTCACACAAAAGGAGGCAGTGACCAGCATCCGAGGCCCCCACCCAGGCAGG
AGCTGGCCCTGGAGCCAACCCCGTCCACGCCAGCCTCCTGAACACAGGCGTGGTTTCCAGATGGTGAGTGGGAGCATCAG
CCGCCAAGGTAGGGAAGCCACAGCACCATCAGGCCCTGTTGGGGAGGCTTCCGAGAGCTGCGAAGGCTCACTCAGACGGC
CTTCCTCCCAGCCCGCAGCCAGCCAGCCTCCATTCCGGGCACTCCCGTGAACTCCTGACATGAGGAATGAGGTTGTTCTG
ATTTCAAGCAAAGAACGCTGCTCTCTGGCTCCTGGGAACAGTCTCGGTGCCAGCACCACCCCTTGGCTGCCTGCCTACAC
TGCTGGATTCTCGGGTGGAACTGGACCCGCAGGGACAGCCAGCCCCAGAGTCCGCACTGGGGAGAGAAGGGGCCAGGCCC
AGGACACTGCCACCTCCCACCCACTCCAGTCCACCGAGATCACTCAGAGAAGAGCCTGGGCCATGTGGCCACTGCAGGAG
CCCCACAGTGCAAGAGTGAGGATAGCCCAAGGAAGGGCTGGGCATCTGCCCAGACAGGCCTCCCAGAGAAGGCTGGTGAC
CAGGTCCCAGGCGGGCAAGACTCAGCCTTGGTGGGGCCTGAGGACAGAGGAGGCCCAGGAGCATCGGGGAGAGAGGTGGA
GGGACACCGGGAGAGCCAGGAGCGTGGACACAGCCAGAACTCATCACAGAGGCTGGCGTCCAGCCCCGGGTCACGTGCAG
CAGGAACAAGCAGCCACTCTGGGGGCACCAGGTGGAGAGGCAAGATGCCAAAGAGGGTGCCCGTGTTCTTGCGAAAGCGG
GGCTGCTGGCCACGAGTGCTGGACAGAGGCCCCCACGCTCTGCTGCCCCCATCACGCCGTTCCGTGACTGTCACGCAGAA
TCCGCAGACAGGAAGGGAGGCTCGAGCGGGACTGCGGCCAGCGCCTGCCTCGGCCGTCAGGGAGGACTCCCGGGCTCACT
CGAAGGAGGTGCCACCATTTCAGCTTTGGTAGCTTTTCTTCTTCTTTTAAATTTTCTAAAGCTCATTAATTGTCTTTGAT
GTTTCTTTTGTGATGACAATAAAATATCCTTTTTAAGTCTTGT
>IGHG3-spliced
CAGATGCAGCTGGTGCAATCTGGAACAGAGGTGAAAAAGCCGGGGGAGTCTCTGAAGATCTCCTGTAAGGGTTCTGGATA
CGGCTTTATCACCTACTGGATCGGCTGGGTGCGCCAGATGCCCGGGAAAGGCCTGGAGTGGATGGGGATCATCTATCCTG
GTGACTCTGAAACCAGATACAGCCCGTCCTTCCAAGGCCAGGTCACCATCTCAGCCGACAAGTCCATCAACACCGCCTAC
CTGCAGTGGAGCAGCCTGAAGGCCTCGGACACCGCCATATATTACTGTGCGGGGGGTTCGGGGATTTCTACCCCTATGGA
CGTCTGGGGCCAAGGGACCACGGTCACCGTCTCCTCACTTCCACCAAGGGCCCATCGGTCTTCCCCCTGGCGCCCTGCTC
CAGGAGCACCTCTGGGGGCACAGCGGCCCTGGGCTGCCTGGTCAAGGACTACTTCCCAGAACCGGTGACGGTGTCGTGGA
ACTCAGGCGCCCTGACCAGCGGCGTGCACACCTTCCCGGCTGTCCTACAGTCCTCAGGACTCTACTCCCTCAGCAGCGTG
GTGACCGTGCCCTCCAGCAGCTTGGGCACCCAGACCTACACCTGCAACGTGAATCACAAGCCCAGCAACACCAAGGTGGA
CAAGAGAGTTGAGCTCAAAACCCCACTTGGTGACACAACTCACACATGCCCACGGTGCCCAGAGCCCAAATCTTGTGACA
CACCTCCCCCGTGCCCACGGTGCCCAGAGCCCAAATCTTGTGACACACCTCCCCCATGCCCACGGTGCCCAGAGCCCAAA
TCTTGTGACACACCTCCCCCGTGCCCAAGGTGCCCAGCACCTGAACTCCTGGGAGGACCGTCAGTCTTCCTCTTCCCCCC
AAAACCCAAGGATACCCTTATGATTTCCCGGACCCCTGAGGTCACGTGCGTGGTGGTGGACGTGAGCCACGAAGACCCCG
AGGTCCAGTTCAAGTGGTACGTGGACGGCGTGGAGGTGCATAATGCCAAGACAAAGCCGCGGGAGGAGCAGTACAACAGC
ACGTTCCGTGTGGTCAGCGTCCTCACCGTCCTGCACCAGGACTGGCTGAACGGCAAGGAGTACAAGTGCAAGGTCTCCAA
CAAAGCCCTCCCAGCCCCCATCGAGAAAACCATCTCCAAAACCAAAGGACAGCCCCGAGAACCACAGGTGTACACCCTGC
CCCCATCCCGGGAGGAGATGACCAAGAACCAGGTCAGCCTGACCTGCCTGGTCAAAGGCTTCTACCCCAGCGACATCGCC
GTGGAGTGGGAGAGCAGCGGGCAGCCGGAGAACAACTACAACACCACGCCTCCCATGCTGGACTCCGACGGCTCCTTCTT
CCTCTACAGCAAGCTCACCGTGGACAAGAGCAGGTGGCAGCAGGGGAACATCTTCTCATGCTCCGTGATGCATGAGGCTC
TGCACAACCGCTTCACGCAGAAGAGCCTCTCCCTGTCTCCGGAGCTGCAACTGGAGGAGAGCTGTGCGGAGGCGCAGGAC
GGGGAGCTGGACGGGCTGTGGACGACCATCACCATCTTCATCACACTCTTCCTGTTAAGCGTGTGCTACAGTGCCACCGT
CACCTTCTTCAAGGTGAAGTGGATCTTCTCCTCGGTGGTGGACCTGAAGCAGACCATCATCCCCGACTATAGGAACATGA
TTGGGCAGGGGGCCTAGGGCCACCCTCTGCGGGGTGTCCAGGGCCACCCAGATCCCACACACGAGCCGTGGGCCATGCTC
AGCCACCACCCAGGCCACAACTGCCCCCGACCTCACCGCCCTCAACCCCATGGCTCTCTGTCTTTGCAGTCGCCCTCTGA
GCCCTGACACGCCCCCCTTCCAGACCCTGTGCATAGCAGGTCTACCCCAGACCTCCGCTGCTTGGTGCATGCAGGGAGCT
GGGGACCAGGTGTCCCCTCAGCAGGATGTCCCTGCCCTCCAGACCGCCAGATGCTCACACAAAAGGAGGCAGTGACCAGC
ATCCGAGGCCCCCACCCAGGCAGGAGCTGGCCCTGGAGCCAACCCCGTCCACGCCAGCCTCCTGAACACAGGCGTGGTTT
CCAGATGGTGAGTGGGAGCATCAGCCGCCAAGGTAGGGAAGCCACAGCACCATCAGGCCCTGTTGGGGAGGCTTCCGAGA
GCTGCGAAGGCTCACTCAGACGGCCTTCCTCCCAGCCCGCAGCCAGCCAGCCTCCATTCCGGGCACTCCCGTGAACTCCT
GACATGAGGAATGAGGTTGTTCTGATTTCAAGCAAAGAACGCTGCTCTCTGGCTCCTGGGAACAGTCTCGGTGCCAGCAC
CACCCCTTGGCTGCCTGCCTACACTGCTGGATTCTCGGGTGGAACTGGACCCGCAGGGACAGCCAGCCCCAGAGTCCGCA
CTGGGGAGAGAAGGGGCCAGGCCCAGGACACTGCCACCTCCCACCCACTCCAGTCCACCGAGATCACTCAGAGAAGAGCC
TGGGCCATGTGGCCACTGCAGGAGCCCCACAGTGCAAGAGTGAGGATAGCCCAAGGAAGGGCTGGGCATCTGCCCAGACA
GGCCTCCCAGAGAAGGCTGGTGACCAGGTCCCAGGCGGGCAAGACTCAGCCTTGGTGGGGCCTGAGGACAGAGGAGGCCC
AGGAGCATCGGGGAGAGAGGTGGAGGGACACCGGGAGAGCCAGGAGCGTGGACACAGCCAGAACTCATCACAGAGGCTGG
CGTCCAGCCCCGGGTCACGTGCAGCAGGAACAAGCAGCCACTCTGGGGGCACCAGGTGGAGAGGCAAGATGCCAAAGAGG
GTGCCCGTGTTCTTGCGAAAGCGGGGCTGCTGGCCACGAGTGCTGGACAGAGGCCCCCACGCTCTGCTGCCCCCATCACG
CCGTTCCGTGACTGTCACGCAGAATCCGCAGACAGGAAGGGAGGCTCGAGCGGGACTGCGGCCAGCGCCTGCCTCGGCCG
TCAGGGAGGACTCCCGGGCTCACTCGAAGGAGGTGCCACCATTTCAGCTTTGGTAGCTTTTCTTCTTCTTTTAAATTTTC
TAAAGCTCATTAATTGTCTTTGATGTTTCTTTTGTGATGACAATAAAATATCCTTTTTAAGTCTTGTA
>IGHG1-sterile
GTGAGCCGGGAGCAGAGCAGGGAGGGTGAGTGTGGCAGCAGGACAGGAGGGTGGAAGCCAAGGAGCCCAGAGGCAGAGGC
AGGGACAGGGGAGGCACAGGGGCTGGGCTCAGAGCCAGCTGATGGGGTTGGGGCACCTGCTGGCGGGGAGCAGGGCTGTG
GTCAGCAGTGGAGAGGAGGGGAGAGCTGTGCTGAGTGCACGGGCGGGAGAAGGGAAGAGTCCAGGGAGGCCCAGAAAGGC
CCAGAGTGCAGCAGGCCTGGGGCGAGGGGAAGGGCTGAGGCTCCGTGCGTTCAGGGAACTGACCCAGCAGAGCAGAGGCC
ACTGAGGAGCTGAGGTTCCAGAGAGGCTTCCAGAGCAGGAGCAGTGCAGGGACAGGAGGATCCGGGAGCTCATTCAGGAG
GGGCACATGGGCAAGGGCAAGGGGCTCTGTTGGGGAGACCTGACTGGACACTGGGGCTGCTCCACAGCATAGGGAACACG
CCAAGTGCTGCAAAATCAAAAATGAGGGCAGAAAAACAGCCCAAACCTGGACAGAGGGTGCCAGGACAGGCAGGGGGGCA
ACAGTGACCTGAGTGACATTGCTGCCCGGGTTGAGGGAGGGCAGAGTGAGCAGGGAGCAGGCATTGGAGCTCAGGGACCA
GGACCAAGCAGCCACAGGTGAGCAGGGCAGGTGGGGGCAGAAGGAGCAGGGGGCACCTCCTGGAGCTCAGGGGACCAGGG
CAGAGCAGCCTCAGGTGAGCAGGGGCTGGTGGGCGGCAGGATGAGCAGGGGGAAGACCCTGGAGCTCAGGGGACCAGGGC
AGAGCATCAGAAGGTGAGCATGGCTAGTGGGAGATGGGCAAGCAGGGGGCAGCCCCTGGAGCTCAGGGGACCAGGACAGA
GCATCAGGAGGTGAGCATGGCTAGTGGGAGGTGGGCGAGCAGGGGGCAGCCCCTGGAACTCAGGGGACCAGGGCAGAGCA
GCCGCAGGTGAGCACGGGCTGGTGGGAGGCGGGAGGAACAGGGGGCAGCTCCTGGACTTCAGGGGACCAGGGAGGGCATC
TGAAGGTGAACAGGGGCCAGTGGGGGGCAGGATGAGCAGGGGGAAGCTCCTGGAGCTCAGGGAGCCAAGGCAGAGCAGCC
GCAGGTCAGCAGGGGCAGGTGGGAAGCATGGGGAGCAGGTGGGCAGCCCCTGGAGCTCAGAGAGCCAGGGCAGATCATCC
ACAGGAGAGCAGGGGCTGGTAGGAAGCAGGAGGAGCAAGTGGGCAGCTTTTGGAGCTCAGAGCACCAGGGCAGAAGAGCC
TCAGGTGAGAAGGGGCAGGTGGGAGGCAGAATAAGCAGGGGACAGCCCCTGGACCTCAGGAGACCAGGGCAGAGCATCAC
AACGTCAGCATGGCTGGTGGGAGGTGGGCGAGCAGGGGGCAGCCCCTGGACCTCAGAGAGCCAGGGCAGATCTGCAGGTG
AGCAGGGGCAGGTGGGAGGCAGGAAGAGCAGGAGGCAGCTCCTGGAGCTCAGGGGATCAGGGCAGAGCAGCCACAGGTGA
GCAGGGGCAGGTAGGAAGCAGAAAGATCAGGGGTCAGCCCCTGGAGCTCAGGGGACAAGGGGAGAGCATCAGAAGGTGAG
CAGGACTGAGGCTCAGCCTCAGGGAGCCAGGGCAGAGCAGCTGCAGGTGAGCAGGGCCGGTGGGAAGCAGGAGGAGCAGG
TGGGCAGCCCCTGGAGCTCAGAGAGCCAGGGAAGATCATCCGCAGGTGAGCAGGGGCTGGTGGGAAGCAGGAGGAGCAAG
GGGCAGCTCCTGGAGCTCAGGGGACCAGGGCAGAGCAGTCGCAGGTGAACAGGGGCAGGTGGGGGGCAGGAGGAGCAAGG
AGCAGCTCCTGGAGCTCAGGGGACCAGGGCAGAGCAGTCGCAGGTGAACAGGGGCAGGAGGAGCAAGGGGCAGCTCCTGG
AGCTCAGGGGACCAGGGCAGAGCAGCCGCAGGTGAGCAGGTGCAGGTGGGGGGCAGGAGGAGCAGGGGGCAGCTCCTGGA
GCTCAGGGGACCAGGGCAGAGCAGCCGCAGGTGAGCAGGGGCAGGTGGGGTGCAGGAGGAGCAGGGGGCAGGCACTGGAG
CTCAGGGGACCAGGGCAGAGCAGTCGCAGGTGAACAGGGGCAGGTGGGGGGCAGGAGTAGCAAGGGGCAGCTCCTGGAGC
TCAGGGGACCAGGGCAGAGCAGTCGCAGGTGAACAGGGGCAGGTGGGGGGCAGGAGGAGCAGGGGGCAGCTCCTGGAGCT
CAGGGGACCAGGGCAGAGCAGCCGCAGGTGAGCAGGTGCAGGTGGGGGGCAGGAGGAGCAGGGGTCAGGCACTGGAGCTC
AGGGGACCAGGGCAGAGCAGCCGCAGGTGAGCAGGGGCAGGTGGGGGGCAGGAGGAGCAGGGGGCAGGCACTGGAGCTCA
GGGGACCAGGGCAGAGCAGCCGCAGGTGAGCAGGGGCAGGTGGGGGGCAGGAGGAGCAGGGGGCAGGCACTGGAGCTCAG
GGGACCAGGGCAGAGCAGCCGCAGGTGAGCAGGGGCAGGTGGGGGGCAGGAGGAGCAGGGGGCAGGCACTGGAGCTCAGG
GGACCAGGGCAGAGCAGCCGCAGGTCAGCAGGGCCGGTGGGAGGCAGGACGAGCAGGGGACAGGCACTAGAGCTCAGGGC
AAGGCAGCCACAGGTGAGCAGGGCTGGTGGGAGGCATCACTCAGCTCCTAGACTTTGGCAGGAGCTGGGTAGTTGCTGGC
AACAGACAGCTGAGGGCTGGTGAAAGTGCAGTGCAGCCTCCTGGTGCCGGGAAGGGAGTGTGAGTCCATCCCACTGAGCA
GTTGGCAAGGGCGAGCTGGGATGGAGAAGGGAAGGCGTTCCAGGGCTCAGGGCTGAGCTCTCAGGCAGGGGCAGGTGTGG
CTGCAGGGGGAACGTGTGCTTGAGACCAGGAGGGTCCCACGGCTGGTCCCAGCGGACCCTGGGCAGGAAGGCCTCTGAGG
CTGGCGCCCCAGAAGGAGCAAGATGGGCTGCCAGGAGCCAGGGCCACCAGCACAATGAAGCTGAGTGGAGGTGGTGCAGG
GCAGTGTAGCAGCAGAGGGCAGCCAGAGGGGCCCATTCAGGGCCTGGGCAGAGTCAGCCAGAGCCTGTGGTGCAGGTGAG
GGGAAGGGGTGGTGAGCGGGGCCCTGGGGCTGAGCAGAGGGGATGGCCTGGCTGAGGGCAGGGCGCTTAGCCTCCTCAGA
GGTCAGGGGCACACCCCACCTGCAGTGGGACTCCAGGGCCACTGGGCCAGCGGCAGAGAGAAATGGGGCCTCCCTGTGGC
CTGGGGGTCCTGGCACCATGCAGGGTGGGGAGGGCCAAGGGCAGGTGCAAGGCTCCTACCTGTGCTGGGGGGCCTGGGTT
GAGCCCAGCAGGGACCTTGCCGGGGGAAGCTCTGGAGAGAGGGAGGAGGTGGGCTGGTGGCCGAGAAGGCCAGGCCAGGG
CTGGGAGGGTGACGGTGTGGTGACTGAGCCTCCAGAAGTAATGCAGGACACTGGGAGGCAGGGGGCATCCAGGCACTCAG
GGCCCTGACCTGGGCTGCTGCACACTGGGGCTAAGGGGAAAGGAGGGGAGAGGCTGAGGAGGAGGCTCCAGGAGGCTATT
CCAAGGCAGGGGGTTCCGGGGCCCTGGGGCTGAAGGGCGCCGACCCTATGCAGTGTCTGGCCCCTCTGCTGCACAGAAGA
AAAGGGCCTTGGAGGGCAGAGGGCAGGCTATGACCAGGGCCCTGGGCAAGTCAGGCCAACTCACTAGGGGAGGGCCACGC
TGGGGCGGCAGGGTCAGGGGCTTCAGGGGGCTCGGGGGACCCACGAGAAGCCATCTGAGAACAGTGTCCACTGGTCAAGC
CAGGCACCCATAAAAGGCTGGAGTGGGGCCAATGGGCATGAGCCGTCCCTGAGGTGGCACCGATGGCCAGAGCTGAGGCC
AAGCTAGAGGCCCTGGACTGTGCTGACTCCCGGCAGACACAGAGCGCTGACCTGGCTGCCGAGCCCCGCCTCCTAGGCTG
CAGGGGTGCCTGCAGAAGGGCACCACAGGGCCACCGGTCCTGCAAGCTTTCTGGGGCAGGCCGGGCCTGACCTTGGCTTT
GGGGCAGGGGGTGGGCTAAGGTGACGCAGGTGGCGCCAGCCAGGCGCACACCCAATGCCCGTGAGCCCAGACACTGGACG
CTGAACCTCGCGGACAGTTAAGAACCCAGGGGCCTCTGCGCCCTGGGCCCAGCTCTGTCCCACACCGCGGTCACATGGCA
CCACCTCTCTTGCAGCCTCCACCAAGGGCCCATCGGTCTTCCCCCTGGCACCCTCCTCCAAGAGCACCTCTGGGGGCACA
GCAGCCCTGGGCTGCCTGGTCAAGGACTACTTCCCCGAACCGGTGACGGTGTCGTGGAACTCAGGCGCCCTGACCAGCGG
CGTGCACACCTTCCCGGCTGTCCTACAGTCCTCAGGACTCTACTCCCTCAGCAGCGTGGTGACCGTGCCCTCCAGCAGCT
TGGGCACCCAGACCTACATCTGCAACGTGAATCACAAGCCCAGCAACACCAAGGTGGACAAGAAAGTTGGTGAGAGGCCA
GCACAGGGAGGGAGGGTGTCTGCTGGAAGCCAGGCTCAGCGCTCCTGCCTGGACGCATCCCGGCTATGCAGCCCCAGTCC
AGGGCAGCAAGGCAGGCCCCGTCTGCCTCTTCACCCGGAGGCCTCTGCCCGCCCCACTCATGCTCAGGGAGAGGGTCTTC
TGGCTTTTTCCCCAGGCTCTGGGCAGGCACAGGCTAGGTGCCCCTAACCCAGGCCCTGCACACAAAGGGGCAGGTGCTGG
GCTCAGACCTGCCAAGAGCCATATCCGGGAGGACCCTGCCCCTGACCTAAGCCCACCCCAAAGGCCAAACTCTCCACTCC
CTCAGCTCGGACACCTTCTCTCCTCCCAGATTCCAGTAACTCCCAATCTTCTCTCTGCAGAGCCCAAATCTTGTGACAAA
ACTCACACATGCCCACCGTGCCCAGGTAAGCCAGCCCAGGCCTCGCCCTCCAGCTCAAGGCGGGACAGGTGCCCTAGAGT
AGCCTGCATCCAGGGACAGGCCCCAGCCGGGTGCTGACACGTCCACCTCCATCTCTTCCTCAGCACCTGAACTCCTGGGG
GGACCGTCAGTCTTCCTCTTCCCCCCAAAACCCAAGGACACCCTCATGATCTCCCGGACCCCTGAGGTCACATGCGTGGT
GGTGGACGTGAGCCACGAAGACCCTGAGGTCAAGTTCAACTGGTACGTGGACGGCGTGGAGGTGCATAATGCCAAGACAA
AGCCGCGGGAGGAGCAGTACAACAGCACGTACCGTGTGGTCAGCGTCCTCACCGTCCTGCACCAGGACTGGCTGAATGGC
AAGGAGTACAAGTGCAAGGTCTCCAACAAAGCCCTCCCAGCCCCCATCGAGAAAACCATCTCCAAAGCCAAAGGTGGGAC
CCGTGGGGTGCGAGGGCCACATGGACAGAGGCCGGCTCGGCCCACCCTCTGCCCTGAGAGTGACCGCTGTACCAACCTCT
GTCCCTACAGGGCAGCCCCGAGAACCACAGGTGTACACCCTGCCCCCATCCCGGGATGAGCTGACCAAGAACCAGGTCAG
CCTGACCTGCCTGGTCAAAGGCTTCTATCCCAGCGACATCGCCGTGGAGTGGGAGAGCAATGGGCAGCCGGAGAACAACT
ACAAGACCACGCCTCCCGTGCTGGACTCCGACGGCTCCTTCTTCCTCTACAGCAAGCTCACCGTGGACAAGAGCAGGTGG
CAGCAGGGGAACGTCTTCTCATGCTCCGTGATGCATGAGGCTCTGCACAACCACTACACACAGAAGAGCCTCTCCCTGTC
TCCGGGTAAATGAGTGCCACGGCCGGCAAGCCCCCGCTCCCCAGGCTCTCGGGGTCGCGCGAGGATGCTTGGCACGTACC
CCGTGTACATACTTCCCAGGCACCCAGCATGGAAATAAAGCACCCAGCGCTTCCCTGGGCCCCTGCGAGACTGTGATGGT
TCTTTCCACGGGTCAGGCCGAGTCTGAGGCCTGAGTGGCATGAGGGAGGCAGAGTGGGTCCCACTGTCCCCACACTGGCC
CAGGCTGTGCAGGTGTGCCTGGGCCGCCTAGGGTGGGGCTCAGCCAGGGGCTGCCCTCGGCAGGGTGGGGGATTTGCCAG
CGTGGCCCTCCCTCCAGCAGCAGCTGCCCTGGGCTGGGCCACGAGAAGCCCTAGGAGCCCCTGGGGACAGACACACAGCC
CCTGCCTCTGTAGGAGACTGTCCTGTTCTGTGAGCGCCCTGTCCTCCGACCCGCATGCCCACTCGGGGGCATGCCTAGTC
CATGTGCGTAGGGACAGGCCCTCCCTCACCCATCTACCCCCACGGCACTAACCCCTGGCAGCCCTGCCCAGCCTCGCACC
CGCATGGGGACACAACCGACTCCGGGGACATGCACTCTCGGGCCCTGTGGAGAGACTGGTCCAGATGCCCACACACACAC
TCAGCCCAGACCCGTTCAACAAACCCCGCACTGAGGTTGGCCGGCCACACGGCCACCACACACACACGTGCACGCCTCAC
ACACGGAGCCTCACCCGGGCGAACCGCACAGCACCCAGACCAGAGCAAGGTCCTCGCACACGTGAACACTCCTCGGACAC
AGGCCCCCACGAGCCCCACGCGGCACCTCAAGGCCCACGAGCCGCTCGGCAGCTTCTCCACATGCTGACCTGCTCAGACA
AACCCAGCCCTCCTCTCACAAGGTGCCCCTGCAGCCGCCACACACACACAGGGGATCACACACCACGTCACGTCCCTGGC
CCTGGCCCACTTCCCAGTGCCGCCCTTCCCTGCAGCTGGGGTCACATGAGGTGTGGGCTTCACCATCCTCCTGCCCTCTG
GGCCTCAGGGAGGGACACGGGAGACGGGGAGCGGGTCCTGCTGAGGGCCAGGTCGCTATCTAGGGCCGGGTGTCTGGCTG
AGCCCCGGGGCCAAAGCTGGTGCCCAGGGCGGGCAGCTGTGGGGAGCTGACCTCAGGACATTGTTGGCCCATCCCGGCCG
GGCCCTACATCCTGGGTCCTGCCACAGAGGGAATCACCCCCAGAGGCCCAAGCCCAGGGGGACACAGCACTGACCACCCC
CTTCCTGTCCAGAGCTGCAACTGGAGGAGAGCTGTGCGGAGGCGCAGGACGGGGAGCTGGACGGGCTGTGGACGACCATC
ACCATCTTCATCACACTCTTCCTGTTAAGCGTGTGCTACAGTGCCACCGTCACCTTCTTCAAGGTCGGCCGCACGTTGTC
CCCAGCTGTCCTTGACATTGTCCCCCATGCTGTCACAAACTGTCTCTGACACTGTCCCACAGGCTGTCCCCACCTGTCCC
TGACGCTGTCCCCCATGCTCTCACAAACTGTCCCTGACATTGTCCCCAATGCTGCCCCCACCTGTCCAACAGTGTCCCCC
AGGCTCTCCCCACATGTCCCCGACACTGTCCCCCATGCTGTCCCCATCTGTCCCCAACACTGTCCCCCACCCTGTCCCCC
TTTGTCCCCAACACTGTCCCCCACAGTTTCCACCTGTCCCTGACACTGTCCCCCATGCTTTCCCCACCTGTCCCTGACAC
CATCCCCCACTCTGTCCCCTATAGTTCCTGGCCCTGTCCCCCACGCTGTCCCCTACAGTACCTGGCACTGTCCCCCATGC
TGTCCCCTCCTGTATGAAACCCTGTCCCACATGCTGTCCCCACCTGTCCGTGACAATATCCCCCACACTGTCCCCACCTG
TCCCCGACACTCTCCTCCACGTTGTTCTTACCTAAACCCGACACTTTCCTCCATGCTGTCCCCACCCATCTCCGACACTG
TACCCCACGTTGTCCCCACCTGTCCTCAACACTGTCCCCCATGCTGTCCCCACCTGTCCCCAACACTCTCCTCCATGCTG
TCCCCACCTGTCCCTGATATTGTCCCCCATGCAGTCTCCACCTGTCCCCAATGCTGTCCCCCAGGCTGTACCTACCAGTA
CAACACTGTCCCCCATGCTGTCCCCACCTGTCCCTGACACTGTCCCCCACGCTGTCCCCTCCTGTCCCCGACACTGTCCC
CCACACTGTCCCCACCTGTCCCCAACACTATCCTCCATGCTGTCCCCTCCTGTCCCCACCTGTCCCCTACACTGTCCCCC
ATGCTGTCCCCACCAGTCCCCAAAACTTTCCTCCACACTGTCCCCACCTGTCCCCAACACTGTCCCCCACGCTATCCCCC
CTGTCCCCGACAATGTCCCCACTGTTTCCTCCTGTTCCCTCCTATCCCTGACACTGTCCGCCATGCTGTCCCCACCTGTC
CCTGACACTGTCTCCCACTCTGTCCCCTATAATCCCTGACACTGTCCCCCACGCCGTCCCCTCCCGTATGCACCACTGTC
CCCCAAGCTGTCCCCACCTGTCCTCAACACAGTCCCCCATGCTGTCCCCACCTGTCCCCAACACTCTCCTCCATGTCCCC
ACCTGTCCCTGATATTGTCCCCCATGCAGTCCCCACCTGTCCCCGATGCTGTCCCCCGGGCTGTACCTACCAGTCCAACA
CTGTCCCCCACACTCTCCCCACCTGTCCCTGATACTGTCCCCCATGCTGTCCCCACCTGTCCCGGACACTGTTCTCCACG
CTCTCCCCTCCTGTCCCTGACACTGTCCCCCACACTGTCCCCACCTGTCCCCAACACTATCCTCCATCCTGTCCCAACCT
GTCTCCTACACTGTCCCCCATGCTGTCCCCACCAGTCCCCAACACTGTCCTCCATGCTGTCCCCCATGTCCCCAACACTG
TCCCCCATGCTATCTCCCCTGTCCCTGACAATGTCCCCACTGTTTCCTGTCCCCTCCTATCCCTGACACTGTCCCCCATG
CTGTCCCCACCTGTCCCCCACATGGTCTCCACCGGTCCCTGACACTGTCTCCCACTCTGTCCCCTATAATCCCTGACACT
GTCCCCCACACCGTCCCCTCCTGTATGCACCACTGTCCCCCATGCTGTCCCCACCTGTCCCTGATGCTGTCCTCCACACA
GTCCCCACCTCTCCCTGACACTGTCCCCATCTCTCCCCAACACTCTCCTCCATGCTGTCCTTAACTGTCCCCAACACTCT
TCCACACTCTGTCTCCACCTGTCCCTGACACTGTCCCCCACACTGTCCTCACCTGTGTCTGACACTGTCCCCCACGCTGT
CCCCACCTGTCCCTGACGCTGTCTTCTGTGCTGTCCACATGCTGTTGGTGCCCTGGCTCTGCTCTCTATCACCAAGCCTC
AGAGCAGGCAGTGGTGAGGCCATGGCACCTGGGTGGCATGAGGGGCCGGATGGGCCTCAGGGGCAGGGCTGTGGCCTGCG
TGGACTGACGGGTGGGTGGGCCTTGGGGGCAGAGAGGTGGCCTCAGTGCCCTGAGGGGTGGGTGGGGCTCGGGGGCAGGG
CTGTGGCCTCGCTCACCCCTGTGCTGTGCCTTGCCTACAGGTGAAGTGGATCTTCTCCTCGGTGGTGGACCTGAAGCAGA
CCATCATCCCCGACTACAGGAACATGATCGGACAGGGGGCCTAGGGCCACCCTCTGCGGGGTGTCCAGGGCCGCCCAGAC
CCCACACACCAGCCATGGGCCATGCTCAGCCACCACCCAGGCCACACCTGCCCCCGACCTCACCGCCCTCAACCCCATGA
CTCTCTGGCCTCGCAGTTGCCCTCTGACCCTGACACACCTGACACGCCCCCCTTCCAGACCCTGTGCATAGCAGGTCTAC
CCCAGACCTCCGCTGCTTGGTGCATGCAGGGCACTGGGGGCCAGGTGTCCCCTCAGCAGGACGTCCTTGCCCTCCGGACC
ACAAGGTGCTCACACAAAAGGAGGCAGTGACCGGTATCCCAGGCCCCCACCCAGGCAGGACCTCGCCCTGGAGCCAACCC
CGTCCACGCCAGCCTCCTGAACACAGGCGTGGTTTCCAGATGGTGAGTGGGAGCGTCAGCCGCCAAGGTAGGGAAGCCAC
AGCACCATCAGGCCCTGTTGGGGAGGCTTCCGAGAGCTGCGAAGGCTCACTCAGACGGCCTTCCTCCCAGCCCGCAGCCA
GCCAGCCTCCATTCCGGGCACTCCCGTGAACTCCTGACATGAGGAATGAGGTTGTTCTGATTTCAAGCAAAGAACGCTGC
TCTCTGGCTCCTGGGAACAGTCTCAGTGCCAGCACCACCCCTTGGCTGCCTGCCCACACTGCTGGATTCTCGGGTGGAAC
TGGACCCGCAGGGACAGCCAGCCCCAGAGTCCGCACTGGGGAGAGAAGGGGCCAGGCCCAGGACACTGCCACCTCCCACC
CACTCCAGTCCACCGAGATCACTCAGAGAAGAGCCTGGGCCATGTGGCCGCTGCAGGAGCCCCACAGTGCAAGGGTGAGG
ATAGCCCAAGGAAGGGCTGGGCATCTGCCCAGACAGGCCTCCCAGAGAAGGCTGGTGACCAGGTCCCAGGCGGGCAAGAC
TCAGCCTTGGTGGGGCCTGAGGACAGAGGAGGCCCAGGAGCATCGGGGAGAGAGGTGGAGGGACACCGGGAGAGCCAGGA
GCGTGGACACAGCCAGAACTCATCACAGAGGCTGGCGTCCAGCCCCGGGTCACGTGCAGCAGGAACAAGCAGCCACTCTG
GGGGCACCAGGTGGAGAGGCAAGACGACAAAGAGGGTGCCCGTGTTCTTGCGAAAGCAGGGCTGCTGGCCACGAGTGCTG
GACAGAGGCCCCCACGCTCTGCTGCCCCCATCACGCCGTTCCGTGACTGTCACGCAGAATCTGCAGACAGGAAGGGAGAC
TCGAGCGGGAGTGCGGCCAGCGCCTGCCTCGGCCGTCAGGGAGGACTCCTGGGCTCACTCGAAGGAGGTGCCACCATTTC
AGCTTTGGTAGCTTTTCTTCTTCTTTTAAATTTTCTAAAGCTCATTAATTGTCTTTGATGTTTCTTTTGTGATGACAATA
AAATATCCTTTTTAAGTCTTGT
>IGHG1-spliced
CAGATGCAGCTGGTGCAATCTGGAACAGAGGTGAAAAAGCCGGGGGAGTCTCTGAAGATCTCCTGTAAGGGTTCTGGATA
CGGCTTTATCACCTACTGGATCGGCTGGGTGCGCCAGATGCCCGGGAAAGGCCTGGAGTGGATGGGGATCATCTATCCTG
GTGACTCTGAAACCAGATACAGCCCGTCCTTCCAAGGCCAGGTCACCATCTCAGCCGACAAGTCCATCAACACCGCCTAC
CTGCAGTGGAGCAGCCTGAAGGCCTCGGACACCGCCATATATTACTGTGCGGGGGGTTCGGGGATTTCTACCCCTATGGA
CGTCTGGGGCCAAGGGACCACGGTCACCGTCTCCTCAGCCTCCACCAAGGGCCCATCGGTCTTCCCCCTGGCACCCTCCT
CCAAGAGCACCTCTGGGGGCACAGCAGCCCTGGGCTGCCTGGTCAAGGACTACTTCCCCGAACCGGTGACGGTGTCGTGG
AACTCAGGCGCCCTGACCAGCGGCGTGCACACCTTCCCGGCTGTCCTACAGTCCTCAGGACTCTACTCCCTCAGCAGCGT
GGTGACCGTGCCCTCCAGCAGCTTGGGCACCCAGACCTACATCTGCAACGTGAATCACAAGCCCAGCAACACCAAGGTGG
ACAAGAAAGTTGAGCCCAAATCTTGTGACAAAACTCACACATGCCCACCGTGCCCAGCACCTGAACTCCTGGGGGGACCG
TCAGTCTTCCTCTTCCCCCCAAAACCCAAGGACACCCTCATGATCTCCCGGACCCCTGAGGTCACATGCGTGGTGGTGGA
CGTGAGCCACGAAGACCCTGAGGTCAAGTTCAACTGGTACGTGGACGGCGTGGAGGTGCATAATGCCAAGACAAAGCCGC
GGGAGGAGCAGTACAACAGCACGTACCGTGTGGTCAGCGTCCTCACCGTCCTGCACCAGGACTGGCTGAATGGCAAGGAG
TACAAGTGCAAGGTCTCCAACAAAGCCCTCCCAGCCCCCATCGAGAAAACCATCTCCAAAGCCAAAGGGCAGCCCCGAGA
ACCACAGGTGTACACCCTGCCCCCATCCCGGGATGAGCTGACCAAGAACCAGGTCAGCCTGACCTGCCTGGTCAAAGGCT
TCTATCCCAGCGACATCGCCGTGGAGTGGGAGAGCAATGGGCAGCCGGAGAACAACTACAAGACCACGCCTCCCGTGCTG
GACTCCGACGGCTCCTTCTTCCTCTACAGCAAGCTCACCGTGGACAAGAGCAGGTGGCAGCAGGGGAACGTCTTCTCATG
CTCCGTGATGCATGAGGCTCTGCACAACCACTACACACAGAAGAGCCTCTCCCTGTCTCCGGAGCTGCAACTGGAGGAGA
GCTGTGCGGAGGCGCAGGACGGGGAGCTGGACGGGCTGTGGACGACCATCACCATCTTCATCACACTCTTCCTGTTAAGC
GTGTGCTACAGTGCCACCGTCACCTTCTTCAAGGTGAAGTGGATCTTCTCCTCGGTGGTGGACCTGAAGCAGACCATCAT
CCCCGACTACAGGAACATGATCGGACAGGGGGCCTAGGGCCACCCTCTGCGGGGTGTCCAGGGCCGCCCAGACCCCACAC
ACCAGCCATGGGCCATGCTCAGCCACCACCCAGGCCACACCTGCCCCCGACCTCACCGCCCTCAACCCCATGACTCTCTG
GCCTCGCAGTTGCCCTCTGACCCTGACACACCTGACACGCCCCCCTTCCAGACCCTGTGCATAGCAGGTCTACCCCAGAC
CTCCGCTGCTTGGTGCATGCAGGGCACTGGGGGCCAGGTGTCCCCTCAGCAGGACGTCCTTGCCCTCCGGACCACAAGGT
GCTCACACAAAAGGAGGCAGTGACCGGTATCCCAGGCCCCCACCCAGGCAGGACCTCGCCCTGGAGCCAACCCCGTCCAC
GCCAGCCTCCTGAACACAGGCGTGGTTTCCAGATGGTGAGTGGGAGCGTCAGCCGCCAAGGTAGGGAAGCCACAGCACCA
TCAGGCCCTGTTGGGGAGGCTTCCGAGAGCTGCGAAGGCTCACTCAGACGGCCTTCCTCCCAGCCCGCAGCCAGCCAGCC
TCCATTCCGGGCACTCCCGTGAACTCCTGACATGAGGAATGAGGTTGTTCTGATTTCAAGCAAAGAACGCTGCTCTCTGG
CTCCTGGGAACAGTCTCAGTGCCAGCACCACCCCTTGGCTGCCTGCCCACACTGCTGGATTCTCGGGTGGAACTGGACCC
GCAGGGACAGCCAGCCCCAGAGTCCGCACTGGGGAGAGAAGGGGCCAGGCCCAGGACACTGCCACCTCCCACCCACTCCA
GTCCACCGAGATCACTCAGAGAAGAGCCTGGGCCATGTGGCCGCTGCAGGAGCCCCACAGTGCAAGGGTGAGGATAGCCC
AAGGAAGGGCTGGGCATCTGCCCAGACAGGCCTCCCAGAGAAGGCTGGTGACCAGGTCCCAGGCGGGCAAGACTCAGCCT
TGGTGGGGCCTGAGGACAGAGGAGGCCCAGGAGCATCGGGGAGAGAGGTGGAGGGACACCGGGAGAGCCAGGAGCGTGGA
CACAGCCAGAACTCATCACAGAGGCTGGCGTCCAGCCCCGGGTCACGTGCAGCAGGAACAAGCAGCCACTCTGGGGGCAC
CAGGTGGAGAGGCAAGACGACAAAGAGGGTGCCCGTGTTCTTGCGAAAGCAGGGCTGCTGGCCACGAGTGCTGGACAGAG
GCCCCCACGCTCTGCTGCCCCCATCACGCCGTTCCGTGACTGTCACGCAGAATCTGCAGACAGGAAGGGAGACTCGAGCG
GGAGTGCGGCCAGCGCCTGCCTCGGCCGTCAGGGAGGACTCCTGGGCTCACTCGAAGGAGGTGCCACCATTTCAGCTTTG
GTAGCTTTTCTTCTTCTTTTAAATTTTCTAAAGCTCATTAATTGTCTTTGATGTTTCTTTTGTGATGACAATAAAATATC
CTTTTTAAGTCTTGTA
>IGHA1-sterile
AGGCTGAGCCGAGCCAGAGGGCAAAGAAGATGACGTGGAGCCAGCTGATACACGTCCATGTGGGCTGCCCTGAGCTGCCC
TGGGCTGGGCTGGGCTGAGCAAGGCTAGGCTGAACTGGGCTGAGCTGAACTGGTCTGGGCTGAGCTGGGCTGAGCTAGGC
TGGGCTGAGCTGGGCTGGGCTGAGCTAGTCTGGGCTGAGCTGGACTGGGCTGGGCTGAGCTGGACTGGGCTGGGCTGAGC
TGGACTGGGCTGGGCTGAGCTGGGCTGAGCTAGGCTGGGCTGAGCTAGTCTGGGCTGAGCTGGACTGGGCTGGGCTGAGC
TGGGCTGGGCTGGGCTTGGACGAGCTGGGCTGGGCTGGGTTGAGCTGAGCTGAGCTGAGCTGGGCTGAGCTGGGCTGGGC
TGGGCTGGGCTGGGCTGAGCTGGGCTGAGCTGGGCTGGGCTAAGCTGGACTGGGCTGGGCTGAGCTGGACTGGGCTGGGC
TGAGCTAGACTTGGCTGAGCTGGGCTGGGCTGGGCTGGGCTGAGCTGGGCTAAGCTGGACTGGGCTGAGCTGTGCTGGGC
TGAGCTGGGCTAAGCTGGACTGGGCTGTGCTGTGCTGAGCTGGGCTGGGCTGAGCTGAGCTGGGCTGGGCTGAGCTGAGC
TGGGCTGGACTGGGCTGGGATGAGCTGGACTGGGCTGGGATGAGCTGGGCTGGGCTGGGCTGAGCTGGGCTGAGCTGGGC
TGGGCTGAGCTGAGCTGAGCTGGGCTGGGCTGGGATGAGCTGGGCTGGGCTGGGCTGGGCTGGGCTGGGCTGGGCTGGGT
TGGGCTGAGCTAGACTGGGCTGAGCTGAGCTGGGCTGAGCTGGACTGGGCCGGGCTGAGCTGGGCCGGGCCGGATTGGGC
CGGGCCGGGCCGGACTGGGCCGGGCCGAGCCGGGCCGGGCCGGGCTGAGCGGGTCTGAGCTGGGCTGAGCTGAGCTGGGC
TGAGCTAGACCAGGCTCGGGTGAGCTAGGCCAGGCTGGGCTGGGCTGGGCTGGGCTGGGCTGAGCTGTGCTGGGCTGGGC
TGGGCTGGGCTGAGCTGTGCTGGGCTGGGCTGGGACAAGCTGGGCTGGGCTGGGCTGGGACGAGCTGGGCTGGGCTGGGC
TGGGATGAGCTGGGCTGGGCTGAGCTGAGCTAGGGTGGGCTGAGCTGAGCTGGGTTGAGCTAGACCAGGCTGGGGTGAGC
TAGGCTGGGCTGGGCTGGGCCGGGTTGGGCTGGGCCGGGCTGGGCCGGGATGGGATGGGCTGGGCTGGGCTGGGCTGGGC
TGGGCTGGGACGGGCTGGGCTGGGCTGGGCTGGGACGAGCTGGGCTGGCCTGGGTTGAGCTGAGCTGAGCTGAGCTGAGC
TGGGCTGGCCTGAGCTGGGCTGGGCTAGGCTGGGCTGGGCTGGGCTGGGCTTGGACGAGCTGGGCTGCCCTGGGTTGAGC
TGAGCTGAGCTGAGCTGGGCTGGGGTGAGCTGGGCTGGGCTGGGTTGGGCTGAGCTAGACTGGGCTGGGCTGGGCTGGGC
TGAGCTGGGCTAAGCTGGACTGGGCTGGGCTGGGTTGGGCTGAACTGGGCTGGGCTGAGTTGGGCTGAGCTGGGCTGAGC
TGAGTTGGGCTGAGCTGGGCTGAGCTGAGTTGGGCTGGGCTGAGCTGGGCTAAGCTGGACCTGGCTGGGGTGAGCTAGGC
TGGGCTGCGCTGAGCTGGGCTGGGCTGGGCTGGGCTGAGCTGGGCTGGGCTGAGCTGAGCTGGGCTGACCTGGGCTGGGC
TGACCTGGGCTGGGCTAAGCTGGACTGATCTGGGCTAGGCTGGGCTGGGCTGACCTAAGCTGAGCCAGACTGGGCTGAGC
TGGGTGAGCTTAGGTGGATTGAGCTGGACTGGGCTGAGCTGAGCTGGGCTGAGCTGGACTGGGCTAGGCTGAGCTGAGCT
TGGTTGGGTTGACCTGGGCTGAGCTGAGCTGAATTGGGTTGACCTGGGCTGAGCTGGGTTCGGCTGGGCTAGGCTGACCT
GGGCTGGGCTGAGCTGAGCTAGGCTTGGATGAGCTGAGCTGGGCTGGGTTGGACTGCGCTGGGCTGGGTTGGACTGGTCT
GGGCTGACCTGAGCTGTACTGAGCTGGTCTGACCTGTGCTGAGCTGGGCTGGGCTAGGCTGAGCTGGGCTGACCTGTGTT
GGGCTGGGCTGGGCTAAGCTGGGCTAGGCTGGGCTGAGCTGGACGGAGCTGACCTGGGTGAGCTTAAGTGGACTGAGCTG
AGCTGGACTGACCTGGGCTAAGCTAAGCTGGGCTGACCTGTGCTGGGCTGGGCTGGACTAGGCTGGGCTGAGCTGGACTG
AGCTGAGCTAGACTGAGCTGAGCTGGGTGAGCTTAGGTGGACTGAGCTGGGCTGGGCTGAGCTGAGCTGGACTGGGCTGG
GCCGAACTGAGCTAGACTGGGCTGAGCTGGGCTGAGCTGGGGTGGGCTGAGCTAGGCTGAGCTGGGGTGGGCTGAGCTGG
GCTGAGCTAGGCTGAGCTGAGCTGGGTTTGGTTGACATGGACTGAGCTGTGTTGAGCTGGGCTAGGCTAAGCTAGGCTGG
GCGGAGCTGAGCTGGGTTGGGCTGAGCTGAACTGGGCTGGACTGGGCTGGACTGGGCTGGGCTGGGCTGGGCTGGGCTGA
GCTGAGCTGAGCTGTACTGAGCTGGCCTGGGCCAGGCTGAGCTGGGCTGGGCTGAGCTGTACTAAGCTGGCCTGGGCTGG
GCTGAGCTGTACTGAGCTGGCCTGGGCTGGGTTGACCTGGGCTGAGCTGGACTAAGCTGGGCTGACCTGGGCTGGGATGG
GATGGGCTAGGATGACTTGGGCTGGACTGGGCGGGACTGAGCTGGACTGGCCTGGGCTGAGCTGGGCTGGGCTGGACTGA
GCTGGACTGGCCTGGGCTGGGCTGGGCGGGATGGGCTGAGGTGGCTGCTAATGTGGGAAAGAGGCCGTGGGTTGAGTGTG
ATTCCACCTGCAGAGCCCTGAGCCCAGCTGTGTTCTTAGGGGTTCTGAGGGCCACGCAGCTCTGTTGCACCATGATTCTG
TCTTCTCTCTTGCCCACTGCCTGAAGGAAATTTGGAGTGGGCTGGGCCCAGAGCTCCCCTGTATAGCAGGCCCTGTCCTG
GAGGGCCTGGCAGGGACATGGCTTAGCCTGTTGGCCTCTAGTCCCGAGACCTCATAGGCCACAGGGGTCCACTGTGGCTT
GTTTGGGCCTGGGGTGGGGCTCATGGAGTGGTGGGTGTTGGACTGAGACTCTGACCAGGGACAGGGGGATGGGGTCACAG
CCAAGCCACTCCACCCCTACCCCATGCACACAGCACTCAGAGCCCAGACCCTCTCCTAAGAGCCCCCACCAAAATCCTCT
CTAGGGGCAGGGGATAGAGCAAGACATGTCCCCCACCCAGAGCAGGGGCTGCGGTCAGGGAGCTCAGGGGACTCAGCCAC
TCCATGGCAGAGCCCTGTTTAATACAACTTGTGTCTGGGATGGCCTGAATCAGAGACCCTATCTAAGGAGCATGTTCAGA
AACCATGTTGCTGGGATCAGACAGCAGGGTCCAACTGCAGGCCTGTGGTGCAGGAGCTGTGTGACCATGGGGCTGTCACC
AGGCCTCTCTGTGCTGGGTTCCTCCAGTATAGAGGAGAGGCAGTATAGAGGAGAGGGCCGCGTCCTCACAGTGCATTCTG
TGTTCCAGCATCCCCGACCAGCCCCAAGGTCTTCCCGCTGAGCCTCTGCAGCACCCAGCCAGATGGGAACGTGGTCATCG
CCTGCCTGGTCCAGGGCTTCTTCCCCCAGGAGCCACTCAGTGTGACCTGGAGCGAAAGCGGACAGGGCGTGACCGCCAGA
AACTTCCCACCCAGCCAGGATGCCTCCGGGGACCTGTACACCACGAGCAGCCAGCTGACCCTGCCGGCCACACAGTGCCT
AGCCGGCAAGTCCGTGACATGCCACGTGAAGCACTACACGAATCCCAGCCAGGATGTGACTGTGCCCTGCCCAGGTCAGA
GGGCAGGCTGGGGAGTGGGGCGGGGCCACCCCGTCGTGCCCTGACACTGCGCCTGCACCCGTGTTCCCCACAGGGAGCCG
CCCCTTCACTCACACCAGAGTGGACCGCGGGCCGAGCCCCAGGAGGTGGTGGTGGACAGGCCAGGAGGGGCGAGGCGGGG
GCATGGGGAAGTATGTGCTGACCAGCTCAGGCCATCTCTCCACTCCAGTTCCCTCAACTCCACCTACCCCATCTCCCTCA
ACTCCACCTACCCCATCTCCCTCATGCTGCCACCCCCGACTGTCACTGCACCGACCGGCCCTCGAGGACCTGCTCTTAGG
TTCAGAAGCGAACCTCACGTGCACACTGACCGGCCTGAGAGATGCCTCAGGTGTCACCTTCACCTGGACGCCCTCAAGTG
GGAAGAGCGCTGTTCAAGGACCACCTGAGCGTGACCTCTGTGGCTGCTACAGCGTGTCCAGTGTCCTGCCGGGCTGTGCC
GAGCCATGGAACCATGGGAAGACCTTCACTTGCACTGCTGCCTACCCCGAGTCCAAGACCCCGCTAACCGCCACCCTCTC
AAAATCCGGTGGGTCCAGACCCTGCTCGGGGCCCTGCTCAGTGCTCTGGTTTGCAAAGCATATTCCTGGCCTGCCTCCTC
CCTCCCAATCCTGGGCTCCAGTGCTCATGCCAAGTACAGAGGGAAACTGAGGCAGGCTGAGGGGCCAGGACACAGCCCAG
GGTGCCCACCAGAGCAGAGGGGCTCTCTCATCCCCTGCCCAGCCCCCTGACCTGGCTCTCTACCCTCCAGGAAACACATT
CCGGCCCGAGGTCCACCTGCTGCCGCCGCCGTCGGAGGAGCTGGCCCTGAACGAGCTGGTGACGCTGACGTGCCTGGCAC
GCGGCTTCAGCCCCAAGGATGTGCTGGTTCGCTGGCTGCAGGGGTCACAGGAGCTGCCCCGCGAGAAGTACCTGACTTGG
GCATCCCGGCAGGAGCCCAGCCAGGGCACCACCACCTTCGCTGTGACCAGCATACTGCGCGTGGCAGCCGAGGACTGGAA
GAAGGGGGACACCTTCTCCTGCATGGTGGGCCACGAGGCCCTGCCGCTGGCCTTCACACAGAAGACCATCGACCGCTTGG
CGGGTAAACCCACCCATGTCAATGTGTCTGTTGTCATGGCGGAGGTGGACGGCACCTGCTACTGAGCCGCCCGCCTGTCC
CCACCCCTGAATAAACTCCATGCTCCCCCAAGCAGCCCCACGCTTCCATCCGGCGCCTGTCTGTCCATCCTCAGGGTCTC
AGCACTTGGGAAAGGGCCAGGGCATGGACAGGGAAGAATACCCCCTGCCCTCAGCCTCGGGGGGCCCCTGGCACCCCCCT
GAGCCTTTCCACCCTGGTGTGAGTGTGAGTTGTGAGTGTGAGAGTGTGTGGTGCAGGAGGCCTCGCTGGTGTGAGATCTT
AGGTCTGCCAAGGCAGGCACAGCCCAGGATGGGTTCTGAGAGATGCACATGCCCCGGACAGTTCTGAGTGAGCAGTGGCA
TGGCCGTTTGTCCCTGAGAGAGCCGCCTCTGGCTGTAGCTGGGAGGGAATAGGGAGGGTAAAAGGAGCAGGCTAGCCAAG
AAAGGCGCAGGTAGTGGCAGGAGCGGCGAGGGAGTGAGGGGCTGGACTCCAGGGCCCCACTGGGAGGACAAGCTCCAGGA
GGGCCCCACCACCCTAGTGGGTGGGCCTCAGGACGTCCCACTGACGCATGCAGGAAGGGGCACCTCCCCTTAACCACACT
GCTCTGTACGGGGCACGTGGGCACAGGTGCACACTCACACTCACATATACGCCTGAGCCCTGCAGGAGCGGAACGTTCAC
AGCCCAGACCCAGTTCCAGAAAAGCCAGGGGAGTCCCCTCCCAAGCCCCCAAGCTCAGCCTGCTCCCCTAGGCCCCTCTG
GCTTCCCTGTGTTTCCACTGTGCACAGATCAGGCACCAACTCCACAGACCCCTCCCAGGCAGCCCCTGCTCCCTGCCTGG
CCAAGTCTCCCATCCCTTCCTAAGCCCAACTAGGACCCAAAGCATAGACAGGGAGGGGCCACGTGGGGTGGCATCAGAAG
CAGGCCAGTGAGACAGGGCCTGCCCAGGGCCCTCTGCATGCCTCTGGCTTCTGCCTGGGGCTCCCAGGAGTGTAAGAACA
GTCCCACAACCACTGTGGGGACACCTGGCACCCAGACTCCCACAAGGGGGCAGTGGGGCCCCTGCTCGTGCCTTAGACAT
CTTCCGGGCCTCCCCAGGGCCCCCCGCCTTCTGGCTGCCTCCCTCTGCTCTCAGGGCCAAGGTGAGGTGGAGGCCACTGT
CACCCCTGAGGGTCCAGTCACCAGAGGGTAATTGAGAGCAACAGGTCACTCGGGGAAGCCCTGCCACAGAGAAGCCCTCC
AGCCCATGGGACCCAGGACCTGGCCCAGGGGAGGGGCTTTTAAAGAGAGGGGGAAAGAGGGAGAATCAACAGATGAGGGG
CTGAACCAGCAGACAGAGATCAGGCAGACACATGGGTAGATCCTAGGACATATAATGAATGGATGGGTGGATGGAGGATT
GGTAGACGGAGGATGGATGGGTGGGTAAATGGCTGGATGGAGGATGGACAGATGGATATATGATGGATGGATGAAGGACG
GGTGGATGGAGGATGGATGAGTGGATGAATGAAGGATGGAAGATGGATGGATGGATGGGTGGATGGACTGATGGATGATG
GATGGATGGATGGATGGATGATGGATGGATGGGTAGGCGGATGGAGGATGGAAGGGTGGATGGAGGATGGAAGATAGATG
GAGGGGTGAATGGAGGATGGGTGGACTGACGGAGGATTGAGGATACTGGGGTGGGTGGGTGGGTAGATCTATGGAGGATA
GGTGTATGGAAGATAATTGGATGGAGAATTGCTTTATGAATGGATGAATGAAGAGATGGAAAATAGCTTTATAGATGGAT
GGGTGAATGGATGGATGGATAGATGGAAGAAGGATGAATGGATGGAAAATAGCTTTATAGATATATGGGTGGATATTTAA
GTGATAGCCTTACATTAATAGATGAATGGAGGATGAATGGTTGGGTGAGTGGGTAGGAGTGTTACTGATGGAGGGGTGGA
TATACGGATAATAGCTTTATAGATGGATGGATGGATAGATGGATGGAAGGATAGAAAGACAGGTGAATGACTGGATGTAT
CAGCATATGACAAGCAGGTACAGCTGTACATGGGAGGTCTATGCCCTGAGACCCTGAGGAAAATGAGGATGCCCGTGCTG
GTGGCCCTCACCTGGCCCTCGCTTGTAACCCCTCAGCCACATTCCCTGGGAAGGCAACAGAGGCCTCTGGTCTTGCCCAT
TCAACCTTTGGCACACTGAGTGTCAGACCCAGGTCTCTGTCTTGGACCCAGATCTCCTTGAGGGTGGGTGTGTCTGGTCC
TCTCTGGCCCCGGGACCCAGTCACTGAATACGTGGCTGGGACTGAGACGGGGTGGGGTGGGAGGGGCGGGAGGGTACCTC
GGGCTCAAGCTTCCCTTGGAGAAGCAGATGGTGTCCACTTTCTGCCCTGCCAAGTCTCTCCCTGAAGTGCCCTAAGAATG
TCAAAGACAGAAGGTCCCAGCCCCTCACCTGGGACTCTGCCTCCTCATCCTCCCTGGGGGAGTCTCAGGCCTTAGATGGG
GACCCAGACCCCACTGTCCCCAGACCCCAAGGAAGCATAGCCGCTGTTCACACGAGTCTGGGCCTGGCAGGCTCTTGCTG
TGTTGCAGATTGGCAGATGCCGCCTCCCTATGTGGTGCTGGACTTGCCGCAGGAGACCCTGGAGGAGGAGACCCCCGGCG
CCAACCTGTGGCCCACCACCATCACCTTCCTCACCCTCTTCCTGCTGAGCCTGTTCTATAGCACAGCACTGACCGTGACC
AGCGTCCGGGGCCCATCTGGCAACAGGGAGGGCCCCCAGTACTGAGCAGGAGCCGGCAAGGCACAGGTGGGAGCCCAGGA
GGGGGATGAGCCCACAGTAGATGAGGTGGGCTGCAGTGCTTGGCTAAGAGGAGAGCACCACCTGCTCCCACTGTGGGGGG
ACGTGCTCTCCTGGGGGGCCCTTCACAGACACTGAGGACACGCGCAGGCCCAGGGTCAGGGCTGAGCTTCCCTCCAGTGC
AGTAACGAGGATTCCGTCCAGGCTCCCATGAGCCAGGCCAGGGCTGAGACAGAGGGCGTTGGCAAGGATGCTGCTCCTTC
AGGCTGTGACCCCTCTGTCTTTGCAGGGAGGAAGTGTGGAGGAACCTCTTGGAGAAGCCAGCTATGCTTGCCAGAACTCA
GCCCTTTCAGACATCACCGACCCGCCCTTACTCACAT
>IGHA1-spliced
CAGATGCAGCTGGTGCAATCTGGAACAGAGGTGAAAAAGCCGGGGGAGTCTCTGAAGATCTCCTGTAAGGGTTCTGGATA
CGGCTTTATCACCTACTGGATCGGCTGGGTGCGCCAGATGCCCGGGAAAGGCCTGGAGTGGATGGGGATCATCTATCCTG
GTGACTCTGAAACCAGATACAGCCCGTCCTTCCAAGGCCAGGTCACCATCTCAGCCGACAAGTCCATCAACACCGCCTAC
CTGCAGTGGAGCAGCCTGAAGGCCTCGGACACCGCCATATATTACTGTGCGGGGGGTTCGGGGATTTCTACCCCTATGGA
CGTCTGGGGCCAAGGGACCACGGTCACCGTCTCCTCAGCATCCCCGACCAGCCCCAAGGTCTTCCCGCTGAGCCTCTGCA
GCACCCAGCCAGATGGGAACGTGGTCATCGCCTGCCTGGTCCAGGGCTTCTTCCCCCAGGAGCCACTCAGTGTGACCTGG
AGCGAAAGCGGACAGGGCGTGACCGCCAGAAACTTCCCACCCAGCCAGGATGCCTCCGGGGACCTGTACACCACGAGCAG
CCAGCTGACCCTGCCGGCCACACAGTGCCTAGCCGGCAAGTCCGTGACATGCCACGTGAAGCACTACACGAATCCCAGCC
AGGATGTGACTGTGCCCTGCCCAGTTCCCTCAACTCCACCTACCCCATCTCCCTCAACTCCACCTACCCCATCTCCCTCA
TGCTGCCACCCCCGACTGTCACTGCACCGACCGGCCCTCGAGGACCTGCTCTTAGGTTCAGAAGCGAACCTCACGTGCAC
ACTGACCGGCCTGAGAGATGCCTCAGGTGTCACCTTCACCTGGACGCCCTCAAGTGGGAAGAGCGCTGTTCAAGGACCAC
CTGAGCGTGACCTCTGTGGCTGCTACAGCGTGTCCAGTGTCCTGCCGGGCTGTGCCGAGCCATGGAACCATGGGAAGACC
TTCACTTGCACTGCTGCCTACCCCGAGTCCAAGACCCCGCTAACCGCCACCCTCTCAAAATCCGGAAACACATTCCGGCC
CGAGGTCCACCTGCTGCCGCCGCCGTCGGAGGAGCTGGCCCTGAACGAGCTGGTGACGCTGACGTGCCTGGCACGCGGCT
TCAGCCCCAAGGATGTGCTGGTTCGCTGGCTGCAGGGGTCACAGGAGCTGCCCCGCGAGAAGTACCTGACTTGGGCATCC
CGGCAGGAGCCCAGCCAGGGCACCACCACCTTCGCTGTGACCAGCATACTGCGCGTGGCAGCCGAGGACTGGAAGAAGGG
GGACACCTTCTCCTGCATGGTGGGCCACGAGGCCCTGCCGCTGGCCTTCACACAGAAGACCATCGACCGCTTGGCGGATT
GGCAGATGCCGCCTCCCTATGTGGTGCTGGACTTGCCGCAGGAGACCCTGGAGGAGGAGACCCCCGGCGCCAACCTGTGG
CCCACCACCATCACCTTCCTCACCCTCTTCCTGCTGAGCCTGTTCTATAGCACAGCACTGACCGTGACCAGCGTCCGGGG
CCCATCTGGCAACAGGGAGGGCCCCCAGTACTGAGCAGGAGCCGGCAAGGCACAGGGAGGAAGTGTGGAGGAACCTCTTG
GAGAAGCCAGCTATGCTTGCCAGAACTCAGCCCTTTCAGACATCACCGACCCGCCCTTACTCACATG
>IGHG2-sterile
GTGAGCCGGGAGCAGAGCAGGGAGGGTGAGTGTGGCAGCAGGACAGGAGGGTGGAAGCCAAGGAGCCCAGAGGCAGAGGC
AGGGACAGGGGAGGCACAGGGGCTAGGCTCAGAGCCACCTGATGGCGCTGGGGCACCTGCTGGCGGGGAGCAGGGCTGTG
GTCAGCAGCGGAGTGGAGGGGAGAGCTGTGCTGAGTGCACAGATGGGAGGAGGGAAGAGTCCAGGGAGGCCCAGAAAGGC
CCAGAGTGCAGCAGGCCTGGGGCGAGGGGAGGGGTGAGGCTCCGTGCGTTCAGGGAGCTGACCCAGCAGAGCAGAGGCCA
CTGAGGAGCTGAGGTTCTGGAGAGGCTTCCAGAGCAGGAGCAGTGCAGGGACGGGAGGATCTGGGAGCTCACCCAGGAGG
GGCACATGGGCAAGGGCAAGGGGCTCTGTTGGGGAGACCTGACTGGACACTGGGGCTGCTCCACAGCATAGGGAACAAGC
CAAGTGCTGCAAAAACAAAAATGAGGCCAGAAAAACAGCCCAAACCTGGACAGAGGGTGCCAGGACAGGCAGGGGGGCAA
CAGTGACCTGAGTGACATTGCTGCCCGGGTTGAGGGAGGGCAGAGTGAGCAGGGGGCAGGCATTGGAGTTCAGGGTACCA
GGACCGAGCAGCCACAGGTGAGCAGGGCAGGTGGGGGCAGAAGGAGCAGGGGGCACCTCCTGGAGCTCAGCAGACCAGGG
CAGAGCAACTGAAGGTGAACAAGGGCAGGTGGGAGGCAGGATGAGCAGGGGGAAGACCCTGGAGCTCAGGGGACCAGGGC
AGAGCAGCCTCAGGTGCCTCAGGTGAGCAGGGGCTGGTGGGTGGCAGGACGAGTAGGGGACAGCTCCTGGAGCTCAGGGG
ACCAGGACAGAGCATCAAGAGCTGAGCATGGCTAGTGGGAGGTGGGCGAACAGGGTGCAGCCCCTGGAACTCGGGACCAG
GGCAGAGCAGCGGCAGGTGAGCACGGGCTGGTGGGAGGCAGGAGGAACAGGGGGCAGCTCTGGGACTTCAGGGGACCAGG
GGAGGGCATCTGAAGGTGAACAGGGGCTGGTGGGGGCAGGAAGAGCAGGGGGAAGCCCCTGGAGCTCAGGGGACCAGGGC
AGAGCAGCCACAGGTGAGCAGGGGCTGGTAGGAAGCAGGAGGAGCAGGGGACAGCCCCTGGAGCTCAGAGCACCAGGGCA
GAGCACCCTCAGGTAAGCAGGGGCAGGTAGGAGGCAGGACGAGCAGGGGACAGCCCCTGGAGCTCAGGGGACAGAGGAGA
GCATCAGAAGGTGAGCAGGACTGAGGCTTAGCCTCAGGGAATCAGAGCAGAGCAGCCACAGGTGAGCAGGGCCGGTGGGA
GGCAGGACGAGCAGGGGACAGGCACTAGAGCTCAGGGCAAGGCAACCACAGGTGAGCAGGGCCGGTGGGAGGCATCACTC
AGCTCCTAGATTTTGGCAGGAGCTGGGTAGTTGCTGGCAGCAGACAGCTGAGGGCTGGTGAAAGTGCAGTGCAGCCTCCT
GGTGCCAGGAAGGGAGTGTGAGCCCATCCCACTGAGCAGTTGGCAAGGGTGAGCTGGGATGGAGAAGGGAAGGCATTCCA
GGGCTCGGGGCTGAGCTCTCAGGCAGGGGCAGGTGTGGCTGCAGGGGGAATGTGTGCTTGAGACCAGGAGGGTCCCAGGG
CTGGCCCCAGCGGACCCTAGGCAGGAAGGCCTCTGAGGCTGGCGCCCCAGAAGGAGCAAGATGGGCTGCCAGGAGCCAGG
GCCACCAGCACAATGAAGCTGAGTGGAGGTGGTGCAGGGCAGTGTAGCAGCAGAGGGCTGCCAGAGGGGCCCATTCAGGG
CCTGGGCAGAGTCAGCCAGAGCCTGTGGTGCAGGTGAGGGGAAGGGGTGGTGAGCGGGGCCCTGGGGCTGAGCAGAGGGG
ATGGCCTGGCTGAGGGCAGGGCACTTAGCCTCCTCAGAGGTCAGGGGCACACCCCACCTGCAGTGGGACTCCAGGGCCAC
TGGGCCAGCGGCAGAGAGAAATGGGGCCTCCCTGTGGCCTGGGGGTCCTGGCACCACGCAGGGTGGGGAGGGCCAAGGGC
AGGTGCAAGGCTCCTACCTGTGCTGGGGGGCCTGGGTTGAGCCCAGCAGGGACCTTGCCGGGGGAAGCTCTGGAGAGAGG
GAGGAGGTGGGCTGGTGGCCGAGAAGGCCAGGCCAGGGCTGGGAGGGTGAGGTTGTGGTGACTGAGCCTCCAGAAGTAAT
GCAGGACACTGGGAGGCAGGGGGCATCCAGGCACTCAGGGCCCTGACCTGGGCTGCTGCACACTGGGGCTAAGGGGAAAG
GAGGGGAGAGGCTGAGGAGGAGGCTCCAGGAGGCTATTCCAAGGCAGGGGGTTCCGGGGCCCTGGGGCTGAAGGGCGCCG
ACCCTATGCAGTGTCTGGCCCCTCTGCTGCACAGAAGAAAAGGGCCTTGGAGGGCAGAGGGCAGGCTATGACCAGGGCCC
TGGGCAAGTCAGGCCCACTCACTAGCGGAGGGCCACGCTGGGGCGGCAGGGTCAGGAGCTTCAGGGGACTCGGGGGACCC
ACGAGAAGCCATCTGAGAACAGTGTCCACTGGTCAAGCCAGGCACCCATAAAAGGCTGGAGTGGGGCCAATGGGCATGAG
CCGTCCCTGAGGTGGCACCGATGGCCAGAGCTGAGGCCAAGCTAGAGGCCCTGGACTGTGCTGACTCCCGGCAGGCACAG
AGCGCTGACCTGGCTGCCGAGCCCCGCCTCCTAGGCTGCAGGGGTGCCTGCAGAAGGGCACCACAGGGCCACCGGTCCTG
CAAGCTTTCTGGGGCAGGCCGGGCCTGACTTTGGCTTTGGGGCAGGGAGGGGGCTAAGGTGACGCAGGTGGCGCCAGCCA
GGTGCACACCCAATGCCCGTGAGCCCAGACACTGGACCCTGCCTGGACCCTCGCAGATAGACAAGAACCGAGGGGCCTCT
GCGCCCTGGGCCCAGCTCTGTCCCACACCGCGGTCACATGGCACCACCTCTCTTGCAGCCTCCACCAAGGGCCCATCGGT
CTTCCCCCTGGCGCCCTGCTCCAGGAGCACCTCCGAGAGCACAGCGGCCCTGGGCTGCCTGGTCAAGGACTACTTCCCCG
AACCGGTGACGGTGTCGTGGAACTCAGGCGCTCTGACCAGCGGCGTGCACACCTTCCCGGCTGTCCTACAGTCCTCAGGA
CTCTACTCCCTCAGCAGCGTGGTGACCGTGCCCTCCAGCAACTTCGGCACCCAGACCTACACCTGCAACGTAGATCACAA
GCCCAGCAACACCAAGGTGGACAAGACAGTTGGTGAGAGGCCAGCTCAGGGAGGGAGGGTGTCTGCTGGAAGCCAGGCTC
AGCCCTCCTGCCTGGACGCACCCCGGCTGTGCAGCCCCAGCCCAGGGCAGCAAGGCAGGCCCCATCTGTCTCCTCACCCG
GAGGCCTCTGCCCGCCCCACTCATGCTCAGGGAGAGGGTCTTCTGGCTTTTTCCACCAGGCTCCAGGCAGGCACAGGCTG
GGTGCCCCTACCCCAGGCCCTTCACACACAGGGGCAGGTGCTTGGCTCAGACCTGCCAAAAGCCATATCCGGGAGGACCC
TGCCCCTGACCTAAGCCGACCCCAAAGGCCAAACTGTCCACTCCCTCAGCTCGGACACCTTCTCTCCTCCCAGATCCGAG
TAACTCCCAATCTTCTCTCTGCAGAGCGCAAATGTTGTGTCGAGTGCCCACCGTGCCCAGGTAAGCCAGCCCAGGCCTCG
CCCTCCAGCTCAAGGCGGGACAGGTGCCCTAGAGTAGCCTGCATCCAGGGACAGACCCCAGCTGGGTGCTGACACGTCCA
CCTCCATCTCTTCCTCAGCACCACCTGTGGCAGGACCGTCAGTCTTCCTCTTCCCCCCAAAACCCAAGGACACCCTCATG
ATCTCCCGGACCCCTGAGGTCACGTGCGTGGTGGTGGACGTGAGCCACGAAGACCCCGAGGTCCAGTTCAACTGGTACGT
GGACGGCGTGGAGGTGCATAATGCCAAGACAAAGCCACGGGAGGAGCAGTTCAACAGCACGTTCCGTGTGGTCAGCGTCC
TCACCGTCGTGCACCAGGACTGGCTGAACGGCAAGGAGTACAAGTGCAAGGTCTCCAACAAAGGCCTCCCAGCCCCCATC
GAGAAAACCATCTCCAAAACCAAAGGTGGGACCCGCGGGGTATGAGGGCCACATGGACAGAGGCCGGCTCGGCCCACCCT
CTGCCCTGGGAGTGACCGCTGTGCCAACCTCTGTCCCTACAGGGCAGCCCCGAGAACCACAGGTGTACACCCTGCCCCCA
TCCCGGGAGGAGATGACCAAGAACCAGGTCAGCCTGACCTGCCTGGTCAAAGGCTTCTACCCCAGCGACATCTCCGTGGA
GTGGGAGAGCAATGGGCAGCCGGAGAACAACTACAAGACCACACCTCCCATGCTGGACTCCGACGGCTCCTTCTTCCTCT
ACAGCAAGCTCACCGTGGACAAGAGCAGGTGGCAGCAGGGGAACGTCTTCTCATGCTCCGTGATGCATGAGGCTCTGCAC
AACCACTACACACAGAAGAGCCTCTCCCTGTCTCCGGGTAAATGAGTGCCACGGCCGGCAAGCCCCCGCTCCCCAGGCTC
TCGGGGTCGCGCGAGGATGCTTGGCACGTACCCCGTCTACATACTTCCCGGGCACCCAGCATGGAAATAAAGCACCCAGC
GCTGCCCTGGGCCCCTGCGAGACTGTGATGGTTCTTTCCGTGGGTCAGGCCGAGTCTGAGGCCTGAGTGGCATGAGGGAG
GCAGAGCGGGTTCCACTGTCCCCACACTGGCCCAGGCTGTGCAGGTGTGCCTGGGCCGCCTAGGGTGGGGCTCAGCCAGG
GGCTGCCCTCGGCAGGGTGGGGGATTTGCCAGCGTGGCCCTCCCTCCAGCAGCAGCTGCCCTGGGCTGGGCCACGGGAAG
CCCTAGGAGCCCCTGGGGACAGACACACAGCCCCTGCCTCTGTAGGAGACTGTCCTGTCCTGTGAGCGCCCTGTCCTCCG
ACCTCCATGCCCACTCGGGGGCATGCCTAGTCCATGTGCGTAGGGACAGGCCCTCCCTCACCCATCTACCCCCACGGCAC
TAACCCCTGGCTGCCCTGCCCAGCCTCGCACCCGCATGGGGACACAACCGACTCCGGGGACATGCACTCTCGGGCCCTGT
GGAGGGACTGGTCCAGATGCCCACACACACACTCAGCCCAGACCCGTTCAACAAACCCCGCGCTGAGGTTGGCCGGCCAC
ACGGCCACCACACACACACGTGCACGCCTCACACACGGAGCCTCACCCGGGCGAACCGCACAGCACCCAGACCAGAGCAA
GGTCCTCGCACACGTGAACACTCCTCAGACACAGGCCCCCACGAGCCCCACGCGGCACCTCAAGGCCCACGAGCCGCTCG
GCAGCTTCTCCACATGCTGACCTGCTCAGACAAACCCAGCCCTCCTCTCACAAGGTGCCCCTGCAGCCGCCACACACACA
CAGGCCCCCACACACAGGGGAACACACGCCACGTCGCGTCCCTGGCACTGGCCCACTTCCCAATGCCGCCCTTCCCTGCA
GCTGAGGTCACATGAGGTGTGGGCTTCACCATCCTCCTGCCCTCTGGGCCTCAGGGAGGGACACAGGAGATGGGGAGCGG
GTCCTGCTGAGGGCCAGGTCGCTATCTAGGGCTGGGTGTCTGGCTGAGTCCCGGGGCCAAAGCTGGTGCCCAGGGCAGGC
AGCTGTGGGGAGCTGACCTCAGGACACTGTTGGCCCATCCCGGCCGGGCCCTACATCCTGGGTCCTGCCACAGAGGGAAT
CACCCCCAGAGGCCCGAGCCCAGCAGGACACAGTATTGACCACCCACTTCCTGTCCAGAGCTGCAACTGGAGGAGAGCTG
TGCGGAGGCGCAGGACGGGGAGCTGGACGGGCTGTGGACCACCATCACCATCTTCATCACACTCTTCCTGCTAAGCGTGT
GCTACAGTGCCACCATCACCTTCTTCAAGGTTGGCCGCACGTTGTCCCCAGCTGTCCTTGACATTGTCCCCCATGCTGTC
ACACACTGTCCCCATGCTGTCCCCACATGTCCCTGACACTGTCCCCCATGCTGTCCCCACCTGTCCCGGACACTCTCCTC
CGCGCTGTCTTGACCTGTGCCCAACACTGTCCCCCACGCTATCCCCCCATCCCCAACAATGTCCCCCACAGTTTCCTCCT
GTCCCCTATCCCCGACACTGTCCTCCACACTGTCCCCACCTCTCCCTGTCACTGTCGCCCATGCTGCCCCCACCTGTCCC
AACACTTTCCTCCAAGCTGTCCTCACCTGTCCCCAACACTCTCCCCCACACTCTCTCCACCTGTCCCTGACACTCTCCCC
CATGCTGTCCCCACCTGTCCCTGATGCTGTCCTCCACACTGTCCCCACCTCTCCCTGTCACTGTCCCCATGCTGTCCCCT
GTCCCTCACACTTTCCTCCATGCTGTCCTCACCTGTCCCCAACACTCTCCCCCACTGTCTCCACCTGTCCCTGACACTGT
CCCCCACACTGTCCCCACCTGTCCCTGATGCTGTCGTCTGTGCTGTCCACATACTGTTGGTGACCTGGCTCTGTTCTCCA
AGTTCAAGCCTCAGAGCAGGCAGTGGTGAGGCCGTGGCACCTGGGTGGCCTGAGGGGTGGGCGGGCCTTGGGGGCAGGGC
TGTGGCCTCGCTCACCCCTGTGCTGTGCCTTGCCTACAGGTGAAGTGGATCTTCTCCTCAGTGGTGGACCTGAAGCAGAC
CATCGTCCCCGACTACAGGAACATGATCAGGCAGGGGGCCTAGGGCCACCCTCTGTGGGGTGTCCAGGGCCGCCCAGACC
CCACACAGGAGCCGTGGGCCATGCTCAGCCATCACCCAGGCCACACCTGCCCCCGACCTCACCGCCCTCAACCCCATGGC
TCTCTGGCCTCGCAGTCGCCCTCTGACCCTGACACGCCCCCCTTCCAGACCCTGTGCATAGCAGGTCTACCCCAGACCTC
CGCTGCTTGGTGCATGCAGGGCGCTGGGGGCCAAGTGTCCCCTCAGCAGGACGTCCCTGCCCTCCGGCCCGCCAGGTGCT
CACACAAAAGGAGGTAGTGACCAGCATCCCAGGCCCCCACTCAGGCAGGACCTCGCCCTGGAGCCAACCCTGTCCACGCC
AGCCTCCTGAACACAGGCGTGGTTTCCAGATGGTGAGTGGGAGCATCAGTCGCCAAGGTAGGGAAGTCACAGCACCATCA
GGCCCTGTTGGGGAGGCTTCCGAGAGCTGCGAAGGCTCACTCAGACGGCCTTCCTCCCAGCCCGCAGCCAGCCAGCCTCC
ATTCCAGGCACTCCCGTGAACTCCTGACATGAGGAATGAGGTTGTTCTGATTTCAAGCAAAGAACGCTGCTCTCTGGCTC
CTGGGAACAGTCTCAGTGCCAGCACCACCCCTTGGCTGCCTGCCCACACTGCTGGATTCTCGGGTGGAACTCGACCCGCA
GGGACAGCCAGCCCCAGAGTCCGCACTGGGGAGAGAAGGGGCCAGGCCCAGGACACTGCCACCTACCACCCACTCCAGTC
CACCGAGATCACTCGGAGAAGAGCCTGGGCCATGTGGCCGCTGCAGGAGCCCCACGGTGCAAGGGTGAGGATAGCCCAAG
GAAGGGCTGGGCATCTGCCCAGACAGGCCTCCCAGAGAAGGCTGGTGACCAGGTCCCAGGCGGGCAAGACTCAGCCTTGG
TGGGGCCTGAGGACAGAGGAGGCCCAGGAGCATCGGGGAGAGAGGTGGAGGGACACCGGGAGAGCCAGGAGCGTGGACAC
AGCCAGAACTCATCACAGAGGCTGGCGTCCAGCCCCGGGTCACGTGCAGCAGGAACAAGCAGCCACTCTGGGGGCACCAG
GTGGAGAGGCAAGACGACAAAGAGGGTGCCCGTGTTCTTGTGAAAGCGGGGCTGCTGGCCACGAGTGCTGGACAGAGGCC
CCCACGCTCTGCTGCCCCCATCACGCCGTTCCGTGACTGTCACGCAGAATCCGCAGACAGGGAGACTCGAGCGGGAGTGC
GGCCAGCGCCTGCCTCAGCTGTCAGGGAGGACTCCCGGGCTCACTCGAAGGAGGTGCCACCATTTCAGCTTTGGTAGCTT
TTCTTCTTCTTTTAAATTTTCTAAAGCTCATTAATTGTCTTTGATGTTTCTTTTGTGATGACAATAAAATATCCTTTTTA
AGTCTTGT
>IGHG2-spliced
CAGATGCAGCTGGTGCAATCTGGAACAGAGGTGAAAAAGCCGGGGGAGTCTCTGAAGATCTCCTGTAAGGGTTCTGGATA
CGGCTTTATCACCTACTGGATCGGCTGGGTGCGCCAGATGCCCGGGAAAGGCCTGGAGTGGATGGGGATCATCTATCCTG
GTGACTCTGAAACCAGATACAGCCCGTCCTTCCAAGGCCAGGTCACCATCTCAGCCGACAAGTCCATCAACACCGCCTAC
CTGCAGTGGAGCAGCCTGAAGGCCTCGGACACCGCCATATATTACTGTGCGGGGGGTTCGGGGATTTCTACCCCTATGGA
CGTCTGGGGCCAAGGGACCACGGTCACCGTCTCCTCAGCCTCCACCAAGGGCCCATCGGTCTTCCCCCTGGCGCCCTGCT
CCAGGAGCACCTCCGAGAGCACAGCGGCCCTGGGCTGCCTGGTCAAGGACTACTTCCCCGAACCGGTGACGGTGTCGTGG
AACTCAGGCGCTCTGACCAGCGGCGTGCACACCTTCCCGGCTGTCCTACAGTCCTCAGGACTCTACTCCCTCAGCAGCGT
GGTGACCGTGCCCTCCAGCAACTTCGGCACCCAGACCTACACCTGCAACGTAGATCACAAGCCCAGCAACACCAAGGTGG
ACAAGACAGTTGAGCGCAAATGTTGTGTCGAGTGCCCACCGTGCCCAGCACCACCTGTGGCAGGACCGTCAGTCTTCCTC
TTCCCCCCAAAACCCAAGGACACCCTCATGATCTCCCGGACCCCTGAGGTCACGTGCGTGGTGGTGGACGTGAGCCACGA
AGACCCCGAGGTCCAGTTCAACTGGTACGTGGACGGCGTGGAGGTGCATAATGCCAAGACAAAGCCACGGGAGGAGCAGT
TCAACAGCACGTTCCGTGTGGTCAGCGTCCTCACCGTCGTGCACCAGGACTGGCTGAACGGCAAGGAGTACAAGTGCAAG
GTCTCCAACAAAGGCCTCCCAGCCCCCATCGAGAAAACCATCTCCAAAACCAAAGGGCAGCCCCGAGAACCACAGGTGTA
CACCCTGCCCCCATCCCGGGAGGAGATGACCAAGAACCAGGTCAGCCTGACCTGCCTGGTCAAAGGCTTCTACCCCAGCG
ACATCTCCGTGGAGTGGGAGAGCAATGGGCAGCCGGAGAACAACTACAAGACCACACCTCCCATGCTGGACTCCGACGGC
TCCTTCTTCCTCTACAGCAAGCTCACCGTGGACAAGAGCAGGTGGCAGCAGGGGAACGTCTTCTCATGCTCCGTGATGCA
TGAGGCTCTGCACAACCACTACACACAGAAGAGCCTCTCCCTGTCTCCGGAGCTGCAACTGGAGGAGAGCTGTGCGGAGG
CGCAGGACGGGGAGCTGGACGGGCTGTGGACCACCATCACCATCTTCATCACACTCTTCCTGCTAAGCGTGTGCTACAGT
GCCACCATCACCTTCTTCAAGGTGAAGTGGATCTTCTCCTCAGTGGTGGACCTGAAGCAGACCATCGTCCCCGACTACAG
GAACATGATCAGGCAGGGGGCCTAGGGCCACCCTCTGTGGGGTGTCCAGGGCCGCCCAGACCCCACACAGGAGCCGTGGG
CCATGCTCAGCCATCACCCAGGCCACACCTGCCCCCGACCTCACCGCCCTCAACCCCATGGCTCTCTGGCCTCGCAGTCG
CCCTCTGACCCTGACACGCCCCCCTTCCAGACCCTGTGCATAGCAGGTCTACCCCAGACCTCCGCTGCTTGGTGCATGCA
GGGCGCTGGGGGCCAAGTGTCCCCTCAGCAGGACGTCCCTGCCCTCCGGCCCGCCAGGTGCTCACACAAAAGGAGGTAGT
GACCAGCATCCCAGGCCCCCACTCAGGCAGGACCTCGCCCTGGAGCCAACCCTGTCCACGCCAGCCTCCTGAACACAGGC
GTGGTTTCCAGATGGTGAGTGGGAGCATCAGTCGCCAAGGTAGGGAAGTCACAGCACCATCAGGCCCTGTTGGGGAGGCT
TCCGAGAGCTGCGAAGGCTCACTCAGACGGCCTTCCTCCCAGCCCGCAGCCAGCCAGCCTCCATTCCAGGCACTCCCGTG
AACTCCTGACATGAGGAATGAGGTTGTTCTGATTTCAAGCAAAGAACGCTGCTCTCTGGCTCCTGGGAACAGTCTCAGTG
CCAGCACCACCCCTTGGCTGCCTGCCCACACTGCTGGATTCTCGGGTGGAACTCGACCCGCAGGGACAGCCAGCCCCAGA
GTCCGCACTGGGGAGAGAAGGGGCCAGGCCCAGGACACTGCCACCTACCACCCACTCCAGTCCACCGAGATCACTCGGAG
AAGAGCCTGGGCCATGTGGCCGCTGCAGGAGCCCCACGGTGCAAGGGTGAGGATAGCCCAAGGAAGGGCTGGGCATCTGC
CCAGACAGGCCTCCCAGAGAAGGCTGGTGACCAGGTCCCAGGCGGGCAAGACTCAGCCTTGGTGGGGCCTGAGGACAGAG
GAGGCCCAGGAGCATCGGGGAGAGAGGTGGAGGGACACCGGGAGAGCCAGGAGCGTGGACACAGCCAGAACTCATCACAG
AGGCTGGCGTCCAGCCCCGGGTCACGTGCAGCAGGAACAAGCAGCCACTCTGGGGGCACCAGGTGGAGAGGCAAGACGAC
AAAGAGGGTGCCCGTGTTCTTGTGAAAGCGGGGCTGCTGGCCACGAGTGCTGGACAGAGGCCCCCACGCTCTGCTGCCCC
CATCACGCCGTTCCGTGACTGTCACGCAGAATCCGCAGACAGGGAGACTCGAGCGGGAGTGCGGCCAGCGCCTGCCTCAG
CTGTCAGGGAGGACTCCCGGGCTCACTCGAAGGAGGTGCCACCATTTCAGCTTTGGTAGCTTTTCTTCTTCTTTTAAATT
TTCTAAAGCTCATTAATTGTCTTTGATGTTTCTTTTGTGATGACAATAAAATATCCTTTTTAAGTCTTGTA
>IGHG4-sterile
GTGAGCCGGGAGCAGAGCAGCGAGGGTGAGTGTGGCAGCAGGACAGAAGGGTGGAAGCCAAGGAGCCCAGAGGCAGAGGC
AGGGACAGGGGAGGGACAGGGGCTGGGCTCAGAGCCAGCTGATGGGGCTGGGGCACCTGCTGGCGGGGAGCAGGGCTGTG
GTCAGCAGCGGAGAGGAGGGGAGAGCTGTGCTGAGTGCACGGGCGGGAGGAGGGAAGAGTCCAGGGAGGCCCAGAAAGGC
CCAGAGTGCAGCAGGCCTGGGGCGAGGGGAGGGGCTGAGGCCCAGCAGAGCAGAGGCCACTGAGGAGCTGAGGTTCCGGA
GAGGCTTCCAGAGCAGGAGCAGTGCAGGGACGGGAGGATCCGGGAGCTCATCCAGGAGGGGCACATAGGCAAGGGGCTCT
GTTGGGGAGACCTGACTGGACACTGGGGCTGCTCCACAGCATAGGGAACAAGCCAAGTGCTGCAAAAACAAAAATGAGGC
CAGAAAAACAGCCCAAACCTGGACAGAGGGTGCCAGGACAGGCAGGGGGGCAACAGTGGCCTGAGTGACATTGCTGCCCC
GGGTTGAGGGAGGACAGAGTGAGCAGGGGGCAGGCATTGGAGTTCAGGGTACCAGGACCGAGCAGCCACAGGTGAGCAGG
GCAGGTGGGGGTAGAAGGAGCAGGGGGCAGCTCCTGGAACTCAGGGGACCAGGGCAGAGCAGCCACAGGCAAACAGGAGA
GGGGAGGGGGGGCAGGAGGAGCAGGGGGCAGCTCTTGGAGCTCAGGGGACCAGGGCAGAGACGCCGCAGGTGAGCAGGGG
CAGGTGGGGGGGCAGGAGGAGCAGGGGGCAGCTCTTGGAGCTCAGGGGACCAGGGCAGAGCAGCCACAGGTGAGCAGGGG
CAGGTGGGGGGCAGAAGGAGTAGGGGGCAGCTCTTGGAGCTCAGAGGACCAGGGCAGAGCAGCCACAGGGGAGGAGGGGC
AGGTGGGAGGCAGGATGAACAGGGGGCGGCTCCTGGAACTCAGGAAACAGGGGAGAGCATCAGAAGGTGAGCAGGGCCAG
TGGGAGGTTGCAGAGCAGGGGACAGCTCCTGGAGCTCAGGGGACCAGGGCAGAGCCGCCGCAGGTGAGCAGGGGCAGGTG
GGGGGCAGGAGGAGCAGGGGGCACCTCCTGGAGCTCAGGCGACCGGGGCAGAGCAGCCTCAGGTGAAAAGGGCCGGTGGG
GGGCAGGAGGAGCAAGGGGCAGCTCCTGGAGGTCAGGGGACCAGGGCAGAGCCGCCGCAGGTCAGCAGGGCCGGTGGGAG
GCAGGACGAGCAGGGGACAGGCACTAGAGCTCAGGGCAAGGCAGCCACAGGTGAGCAGGGCTGGTGGGAGGCATCACTCA
GCTCCTAGACTTTGGCAGGAGCTGGGTAGTTGCCGGCAGCAGACAGCTGAGAGCTGGTGAAAGTGCAGTGCAGCCTCCTG
GTGCCGGGAAGGGAGTGTGAGTCCATCCCACTGAGCAGTTGGCAAGGGCGAGCTGGGATGGAGAAGGGAAGGCATTCCAG
GGCTCAGGGCTGGGCTCTCAGGCAGGGGCAGGTGTGGCTGCAGGGGGAACGTGTGCTTGAGACCAGGAGGGTCCCAGGGC
TGGCCCCAGCGGACCCTGGGCAGGAAGGCCTCTGAGGCTGGCGCCCCAGAAGGAGCAAGATGGGCTGCCAGGAGCCAGGA
CCATCAGCACAATGAAGCTGAGTGGAGGTGGTGCAGGGCAGTGTAGCAGCAGAGGGCTGCCAGAGGGGCCCATTCAGGGC
CTGGGCAGAGTCAGCCAGAGCCTGTGGTGCAGGTGAGGGGAAGGGGTGGTGAGCGGGGCCCTGGGGCCGAGCAGAGGGGA
TGGCCTGGCTGAGGGCAGGGCGCTTAGCCTCCTCAGAGGTCAGGGGCACACCCCACCTGCAGTGGGACTCCAGGGCCACT
GGGCCAGCGGCAGAGAGAAATGGGGCCTCCCTGTGGCCTGGGGGTCCTGGCACCATGCAGGGTGGGGAGGGCCAAGGGCA
GGTGCAAGGCTCCTACCTGTGCTGGGGGGCCTGGGTTGAGCCCAGCAGGGACCTTGCCGGGGGAAGCTCTGGAGAGAGGG
AGGAGGTGGGCTGGTGGCCGAGAAGGCCAGGCCAGGGCTGGGAGGGTGAGGTTGTGGTGACTGAGCCTCCAGAAGTAATG
CAGGACACTGGGAGGCAGGGGGCATCCAGGCACTCAGGGCCCTGACCTGGGCTGCTGCACACTGGGGCTAAGGGGAAAGG
AGGGGAGAGGCTGAGGAGGAGGCTCCAGGAGGCTATTCCAAGGCAGGGGGTTCCGGGGCCCTGGGGCTGAAGGGCGCCGA
CCCTATGCAGTGTCTGGCCCCTCTGCTGCACAGAAGAAAAGGGCCTTGGAGGGCAGAGGGCAGGCTATGACCAGGGCCCT
GGGCAAGTCAGGCCCACTCACTAGCGGAGGGCCACGCTGGGGCGGCAGGGTCAGGAGCTTCAGGGGACTCGGGGGACCCA
CGAGAAGCCATCTGAGAACAGTGTCCACTGGTCAAGCCAGGCACCCATAAAAGGCTGGAGTGGGGCCAATGGGCATGAGC
CGTCCCTGAGGTGGCACCGATGGCCAGAGCTGAGGCCAAGCTAGAGACACTGGACTGTGCTGACTCCCGGCAGGCACAGA
GCGCTGACCTGGCTGCCGAGCCCCGCCCCCTAGGCTGCAGGGGTGCCTGCAGAAGGGCACCACAGGGCCACCGGTCCTGC
AAGCTTTCTGGGGCAGGCCGGGCCTGACTTTGGCTGGGGGCAGGGAGGGGGCTAAGGTGACGCAGGTGGCGCCAGCCAGG
CGCACACCCAATGCCCGTGAGCCCAGACACTGGACCCTGCATGGACCATCGCAGATAGACAAGAACCGAGGGGCCTCTGC
GCCCTGGGCCCAGCTCTGTCCCACACCGCGGTCACATGGCACCACCTCTCTTGCAGCTTCCACCAAGGGCCCATCGGTCT
TCCCCCTGGCGCCCTGCTCCAGGAGCACCTCCGAGAGCACAGCCGCCCTGGGCTGCCTGGTCAAGGACTACTTCCCCGAA
CCGGTGACGGTGTCGTGGAACTCAGGCGCCCTGACCAGCGGCGTGCACACCTTCCCGGCTGTCCTACAGTCCTCAGGACT
CTACTCCCTCAGCAGCGTGGTGACCGTGCCCTCCAGCAGCTTGGGCACGAAGACCTACACCTGCAACGTAGATCACAAGC
CCAGCAACACCAAGGTGGACAAGAGAGTTGGTGAGAGGCCAGCACAGGGAGGGAGGGTGTCTGCTGGAAGCCAGGCTCAG
CCCTCCTGCCTGGACGCACCCCGGCTGTGCAGCCCCAGCCCAGGGCAGCAAGGCAGGCCCCATCTGTCTCCTCACCCGGA
GGCCTCTGACCACCCCACTCATGCTCAGGGAGAGGGTCTTCTGGATTTTTCCACCAGGCTCCGGGCAGCCACAGGCTGGA
TGCCCCTACCCCAGGCCCTGCGCATACAGGGGCAGGTGCTGCGCTCAGACCTGCCAAGAGCCATATCCGGGAGGACCCTG
CCCCTGACCTAAGCCCACCCCAAAGGCCAAACTCTCCACTCCCTCAGCTCAGACACCTTCTCTCCTCCCAGATCTGAGTA
ACTCCCAATCTTCTCTCTGCAGAGTCCAAATATGGTCCCCCATGCCCATCATGCCCAGGTAAGCCAACCCAGGCCTCGCC
CTCCAGCTCAAGGCGGGACAGGTGCCCTAGAGTAGCCTGCATCCAGGGACAGGCCCCAGCCGGGTGCTGACGCATCCACC
TCCATCTCTTCCTCAGCACCTGAGTTCCTGGGGGGACCATCAGTCTTCCTGTTCCCCCCAAAACCCAAGGACACTCTCAT
GATCTCCCGGACCCCTGAGGTCACGTGCGTGGTGGTGGACGTGAGCCAGGAAGACCCCGAGGTCCAGTTCAACTGGTACG
TGGATGGCGTGGAGGTGCATAATGCCAAGACAAAGCCGCGGGAGGAGCAGTTCAACAGCACGTACCGTGTGGTCAGCGTC
CTCACCGTCCTGCACCAGGACTGGCTGAACGGCAAGGAGTACAAGTGCAAGGTCTCCAACAAAGGCCTCCCGTCCTCCAT
CGAGAAAACCATCTCCAAAGCCAAAGGTGGGACCCACGGGGTGCGAGGGCCACATGGACAGAGGTCAGCTCGGCCCACCC
TCTGCCCTGGGAGTGACCGCTGTGCCAACCTCTGTCCCTACAGGGCAGCCCCGAGAGCCACAGGTGTACACCCTGCCCCC
ATCCCAGGAGGAGATGACCAAGAACCAGGTCAGCCTGACCTGCCTGGTCAAAGGCTTCTACCCCAGCGACATCGCCGTGG
AGTGGGAGAGCAATGGGCAGCCGGAGAACAACTACAAGACCACGCCTCCCGTGCTGGACTCCGACGGCTCCTTCTTCCTC
TACAGCAGGCTCACCGTGGACAAGAGCAGGTGGCAGGAGGGGAATGTCTTCTCATGCTCCGTGATGCATGAGGCTCTGCA
CAACCACTACACACAGAAGAGCCTCTCCCTGTCTCTGGGTAAATGAGTGCCAGGGCCGGCAAGCCCCCGCTCCCCGGGCT
CTCGGGGTCGCGCGAGGATGCTTGGCACGTACCCCGTGTACATACTTCCCGGGCGCCCAGCATGGAAATAAAGCACCCAG
CGCTGCCCTGGGCCCCTGCGAGACTGTGATGGTTCTTTCCACGGGTCAGGCCGAGTCTGAGGCCTGAGTGGCATGAGGGA
GGCAGAGCGGGTCCCACTGTCCCCACACTGGCCCAGGCTGTGCAGGTGTGCCTGGGCCGCCTAGGGTGGGGCTCAGCCAG
GGGCTGCCCTCGGCAGGGTGGGGGATTTGCCAGCGTGGCCCTCCCTCCAGCAGCACCTGCCCTGGGCTGGGCCACGAGAA
GCCCTAGGAGCCCCTGGGGACAGACACACAGCCCCTGCCTCTGTAGGAGACTGTCCTGTTCTGTGAGCGCCCTGTCCTCC
GACCCGCATGCCCACTCGGGGGCATGCCTAGTCCATGTGCGTAGGGACAGGCCCTCCCTCACCCATCTACCCCCACGGCA
CTAACCCCTGGCAGCCCTGCCCAGCCTCGAACCCACATGGGGACACAACCGACTCCGGGGACATGCACTCTCGGGCCCTG
TGGAGGGACTGGTCCAGATGCCCACACACACACTCAGCCCAGACCCGTTCAACAAACCCCGCACTGAGGTTGGCCGGCCA
CACGGCCACCACACACACACGTGCACGCCTCACACACGGAGCCTCACCCGGGCGAACCGCACAGCACCCAGACCAGAGCA
AGGTCCTCGCACACGTGAACACTCCTCAGACACAGGCCCCCACGAGCCCCACGCGGCACCTCAAGGCCCACGAGCCGCTC
GGCAGCTTCTCCACATGCTGACCAGCTCAGACAAACCCAGCCCTCCTCTCACAAGGTGCCCCTGCAGCCGCCACACACAC
AGGGGAACACACGCCACGTCGCGTCCCTGGCACTGGCCCACGTCCCAATACAGCCCTTCCCTGCAGCTGGGGTCACATGA
GGGGTGGGTTTCACCATCCTCCTGCCCTCTGGGGCTCAGGGAGGGACACGGGAGACGGGGAGTGGGTCCTGCTGAGGGCC
AGGTCGCTATCTAGGGCCGGGTGTCTGGCTGAGCCCCAGGGCCAAAGCTGGTGCCCAGGGTGGACAGCTTCCGGGAGCTG
ACCTCAGGACATTGTTGGCCCATCCCGGCCGGGCCCTACATCCTGGGCCCCGCCACAGAGGGAATCACCCCCAGAGGCCC
AAGCCCAGGGGGACACAGCACTGACCACCCCCTTCCTGTCCAGAGCTGCAACTGGAGGAGAGCTGTGCGGAGGCGCAGGA
CGGGGAGCTGGACGGGCTGTGGACGACCATCACCATCTTCATCACACTCTTCCTGCTAAGCGTGTGCTACAGTGCCACCG
TCACCTTCTTCAAGGTCGGCCGCACGTTGTCCCCAGCTGTCCTTGACATTGTCCCCCATGCTGTCACACACTGTCCCTGA
CACTGTCCCCCACTCTCTCCACAAACTGTCCCTGACACTGTCCCCCATGCTGTACACACCTGTCCAACAGTGTCCCCCAG
GCTGTCTCCACATGTCCGACACTGTCCCCCATGCTATCCCCCATCCTGACACTGTCCCCCACACTGTCCCCACCTGTCCT
TGATGCTGTGCCCCACGGTCTCCCCACCTCTCCCTGATTCTGTCCCCCACGCTGTACCTGTCCCCAATGCTCTCCCCCAG
CCTGTCCCCAACACTGTCCGCCATGCTGTCCCACCTTTCCCCCACACTGTCCCCCAGTCTCCGCCTGTCCCTGACGCTGT
CCCACATGCGGTCCCCCATTCCTGATACTGTCCCCCATGCTGTCCCCACCTTCCCCAACACTGTACCCCACAGTCCCCAC
CTTCCCCAACACTGTCCCCACCTGTCCCTGACACTCCCCCATGCTGTCCCCACCTGTCCCCCACTCACCCCCCACACTGT
CCCTGTCTCTGACACTGTCCCCCATGCTGTCCGCACCTGTCCCCGTCCCCCACGCTGTCCCTACCTGTCCCTGACACTGT
CCCCCATGCTGTCCCCCACTTTCCCCAGCTTTCCCTGTCCCCCACGCTGTCCCTACCTGTCCCTGACACTGACCCCCATG
CTGTCCGCACCTGTCCCCCACTCTCCCCACCTCTCCCTGTCACCCACGCTGTCCCTACCTGTCCCTGACACTGTCCCCCA
TGCTGTCCCCACCTGTCCCCCAATCTCCCCACCTCTCCCTGTCCCCCACGCTGTCCCCACCTGTCCCTGACGTTGTCTTC
TGTGTTATCCACATGCTGTCACTACCATGGCTCTGCTCTCCATGTCCAGGCCTGGGGGCAGGCAGTGTAGAGCCCCGGTA
CCTGGGTGGCCTGAAAGGCAGATGGGCCTTGGGAGCAGGGCTGTGGCCTGGGTGGCCTGAGGGGTGGGTGGGGCTCAGGG
GCAGGGCTGTGGCCTCGCTCACCCCTGTGCTGTGCCTTGCCTACAGGTGAAGTGGATCTTCTCCTCAGTGGTGGACCTGA
AGCAGACCATCGTCCCCGACTACAGGAACATGATAAGGCAGGGGGCCTAGGGCCACCCTCTGCGGGGTGTCCAGGGCCGC
CCAGACCCCACACACGAGCCGTGGGCCATGCTCAGCCACCACCCAGGCCACACCTGCCCCCTGACCTCACCGCCCTCAAC
CCCATGGCTCTCTGGCTTCGCAGTCGCCCTCTGAGCCCTGAAACGCCCCCCTTCCAGACCCTGTGCATAGCAGGTCTACC
CCAGACCTCCGCTGCTTGGTGCATGCAGGGCGCTGAGGGCCAGGTGTCCCCTCAGCAGGACGTCCCTGCCCTCTGGACCA
CCAGGTGCTCACACAAAAGGAGGTAACCGGCATCCCAGGCCCCCACTCAGGCAGGACCTCGCCCTGGAGCCAACCCCGTC
CACGCCAGCCTCCTGAACACAGGCATGGTTTCCAGATGGTGAGTGGGAGCATCAGTCGCCAAGGTAGGGAAGCCACAGCA
CCATCAGGCCCTGTTGGGGAGGCTTCCGAGAGCTGCGAAGGCTCACTCAGACGGCCTTCCTCCCAGCCCGCAGCCAGCCA
GCCTCCATTCCGGGCACTCCCGTGAACTCCTGACATGAGGAATGAGGTTGTTCTGATTTCAAGCAAAGAACGCTGCTCTC
TGGCTCCTGGGAACAGTCTCGGTGCCAGCACCACCCCTTGGCTGCCTGCCCACACTGCTGGATTCTCGGGTGGAACTGGA
CCCGCAGGGACAGCCAGCCCCAGAGTCCGCACTGGGGAGAGAAAGGGCCAGGCCCAGGACACTGCCACCTACCACCCACT
CCAGTCCACCGAGATCACTCGGAGAAGAGCCTGGGCCATGTGGCCGCTGCAGGAGCCCCACAGTGCAAGGGTGAGGATAG
CCCAAGGAAGGGCTGGGCATCTGCCCAGACAGGCCTCCCACAGAAGGCTGGTGACCAGGTCCCAGGCGGGCAAGACTCAG
CCTTGGTGGGGCCTGAGGACAGAGGAGGCCCAGGAGCATCGGGGAGAGAGGTGGAGGGACACCGGGAGAGCCAGGAGCGT
GGACACAGCCAGAACTCATCACAGAGGCTGGCGTCCAGTCCCGGGTCACGTGCAGCAGGAACAAGCAGCCACTCTGGGGG
CACCAGGTGGAGAGGCAAGACGACAAAGAGGGTGCCCGTGTTCTTGCGAAAGCGGGGCTGCTGGCCACGAGTGCTGGACA
GAGGCCCCCACGCTCTGCTGCCCCCATCACACCGTTCCGTGACTGTCACGCAGAATCCACAGACAGGAAGGGAGGCTCGA
GCGGGACTGCGGCCAGCGCCTGCCTCGGCCGTCAGGGAGGACTCCCGGGCTCACTCGAAGGAGGTGTCACCATTTCAGCT
TTGGCTTTTCTTCTTCTTTTAAATTTTCTAAAGCTCATTAATTGTCTTTGATGTTTCTTTTGTGATGACAATAAAATATC
CTTTTTAAGTCTTGT
>IGHG4-spliced
CAGATGCAGCTGGTGCAATCTGGAACAGAGGTGAAAAAGCCGGGGGAGTCTCTGAAGATCTCCTGTAAGGGTTCTGGATA
CGGCTTTATCACCTACTGGATCGGCTGGGTGCGCCAGATGCCCGGGAAAGGCCTGGAGTGGATGGGGATCATCTATCCTG
GTGACTCTGAAACCAGATACAGCCCGTCCTTCCAAGGCCAGGTCACCATCTCAGCCGACAAGTCCATCAACACCGCCTAC
CTGCAGTGGAGCAGCCTGAAGGCCTCGGACACCGCCATATATTACTGTGCGGGGGGTTCGGGGATTTCTACCCCTATGGA
CGTCTGGGGCCAAGGGACCACGGTCACCGTCTCCTCAGCTTCCACCAAGGGCCCATCGGTCTTCCCCCTGGCGCCCTGCT
CCAGGAGCACCTCCGAGAGCACAGCCGCCCTGGGCTGCCTGGTCAAGGACTACTTCCCCGAACCGGTGACGGTGTCGTGG
AACTCAGGCGCCCTGACCAGCGGCGTGCACACCTTCCCGGCTGTCCTACAGTCCTCAGGACTCTACTCCCTCAGCAGCGT
GGTGACCGTGCCCTCCAGCAGCTTGGGCACGAAGACCTACACCTGCAACGTAGATCACAAGCCCAGCAACACCAAGGTGG
ACAAGAGAGTTGAGTCCAAATATGGTCCCCCATGCCCATCATGCCCAGCACCTGAGTTCCTGGGGGGACCATCAGTCTTC
CTGTTCCCCCCAAAACCCAAGGACACTCTCATGATCTCCCGGACCCCTGAGGTCACGTGCGTGGTGGTGGACGTGAGCCA
GGAAGACCCCGAGGTCCAGTTCAACTGGTACGTGGATGGCGTGGAGGTGCATAATGCCAAGACAAAGCCGCGGGAGGAGC
AGTTCAACAGCACGTACCGTGTGGTCAGCGTCCTCACCGTCCTGCACCAGGACTGGCTGAACGGCAAGGAGTACAAGTGC
AAGGTCTCCAACAAAGGCCTCCCGTCCTCCATCGAGAAAACCATCTCCAAAGCCAAAGGGCAGCCCCGAGAGCCACAGGT
GTACACCCTGCCCCCATCCCAGGAGGAGATGACCAAGAACCAGGTCAGCCTGACCTGCCTGGTCAAAGGCTTCTACCCCA
GCGACATCGCCGTGGAGTGGGAGAGCAATGGGCAGCCGGAGAACAACTACAAGACCACGCCTCCCGTGCTGGACTCCGAC
GGCTCCTTCTTCCTCTACAGCAGGCTCACCGTGGACAAGAGCAGGTGGCAGGAGGGGAATGTCTTCTCATGCTCCGTGAT
GCATGAGGCTCTGCACAACCACTACACACAGAAGAGCCTCTCCCTGTCTCTGGAGCTGCAACTGGAGGAGAGCTGTGCGG
AGGCGCAGGACGGGGAGCTGGACGGGCTGTGGACGACCATCACCATCTTCATCACACTCTTCCTGCTAAGCGTGTGCTAC
AGTGCCACCGTCACCTTCTTCAAGGTGAAGTGGATCTTCTCCTCAGTGGTGGACCTGAAGCAGACCATCGTCCCCGACTA
CAGGAACATGATAAGGCAGGGGGCCTAGGGCCACCCTCTGCGGGGTGTCCAGGGCCGCCCAGACCCCACACACGAGCCGT
GGGCCATGCTCAGCCACCACCCAGGCCACACCTGCCCCCTGACCTCACCGCCCTCAACCCCATGGCTCTCTGGCTTCGCA
GTCGCCCTCTGAGCCCTGAAACGCCCCCCTTCCAGACCCTGTGCATAGCAGGTCTACCCCAGACCTCCGCTGCTTGGTGC
ATGCAGGGCGCTGAGGGCCAGGTGTCCCCTCAGCAGGACGTCCCTGCCCTCTGGACCACCAGGTGCTCACACAAAAGGAG
GTAACCGGCATCCCAGGCCCCCACTCAGGCAGGACCTCGCCCTGGAGCCAACCCCGTCCACGCCAGCCTCCTGAACACAG
GCATGGTTTCCAGATGGTGAGTGGGAGCATCAGTCGCCAAGGTAGGGAAGCCACAGCACCATCAGGCCCTGTTGGGGAGG
CTTCCGAGAGCTGCGAAGGCTCACTCAGACGGCCTTCCTCCCAGCCCGCAGCCAGCCAGCCTCCATTCCGGGCACTCCCG
TGAACTCCTGACATGAGGAATGAGGTTGTTCTGATTTCAAGCAAAGAACGCTGCTCTCTGGCTCCTGGGAACAGTCTCGG
TGCCAGCACCACCCCTTGGCTGCCTGCCCACACTGCTGGATTCTCGGGTGGAACTGGACCCGCAGGGACAGCCAGCCCCA
GAGTCCGCACTGGGGAGAGAAAGGGCCAGGCCCAGGACACTGCCACCTACCACCCACTCCAGTCCACCGAGATCACTCGG
AGAAGAGCCTGGGCCATGTGGCCGCTGCAGGAGCCCCACAGTGCAAGGGTGAGGATAGCCCAAGGAAGGGCTGGGCATCT
GCCCAGACAGGCCTCCCACAGAAGGCTGGTGACCAGGTCCCAGGCGGGCAAGACTCAGCCTTGGTGGGGCCTGAGGACAG
AGGAGGCCCAGGAGCATCGGGGAGAGAGGTGGAGGGACACCGGGAGAGCCAGGAGCGTGGACACAGCCAGAACTCATCAC
AGAGGCTGGCGTCCAGTCCCGGGTCACGTGCAGCAGGAACAAGCAGCCACTCTGGGGGCACCAGGTGGAGAGGCAAGACG
ACAAAGAGGGTGCCCGTGTTCTTGCGAAAGCGGGGCTGCTGGCCACGAGTGCTGGACAGAGGCCCCCACGCTCTGCTGCC
CCCATCACACCGTTCCGTGACTGTCACGCAGAATCCACAGACAGGAAGGGAGGCTCGAGCGGGACTGCGGCCAGCGCCTG
CCTCGGCCGTCAGGGAGGACTCCCGGGCTCACTCGAAGGAGGTGTCACCATTTCAGCTTTGGCTTTTCTTCTTCTTTTAA
ATTTTCTAAAGCTCATTAATTGTCTTTGATGTTTCTTTTGTGATGACAATAAAATATCCTTTTTAAGTCTTGTA
>IGHE-sterile
GGTATCCCAGCCCACCGGGAGCCCCAATCGAGGGGCCGGCCCAGGCAGCAGTGAGGGAGAGGCTGCCTGGGCCCCTGACA
GCGAGGGGACTCCTGGGCCACCCTCACAGCATCAACCAAGCTTCTTGGTCACTGCGTGGACTCTAGGCATCCCTTCCCTG
CATGGGGACACAGGAAAGCTAGAAACAGCCTAACGCCGACCTGGAGAAGGCAGGGGGCTGGGAATCTTGGCTGGGCCCAA
GACCAAGAAGGTCAGAGACCCCACGCTGGGCAGGGCTAGGCTGGGTGCAGACTGCCTGCCACCCCTAGGACAGGGACAGC
CAACCCAGAGCTGGGAGGGAGGGTGGGGAGGCGGCAGCAGGGAGCTGTCCTGAGCTCCACTGCGCAACTGGCTGATCTTG
GCAAGTCTGAGCTGGGCGGACTGAGGGGGGCTTGGCTGAGTGGACTAGACTGAGACGGGCCTAACAGACTGAGCTGAGGC
GAGCTGGGTGGGCTGAGAGGGCTACCCTGTCCCTTAGAGGACAGGTGGCCAAGCTGGGCTGTCCTGAGCCAGGGCGATCG
GGGCTGGCCCGGGCCAGGCGGGTTTAGCTGAGTTGAGTGAGTGGACTGGGTAGAGGGAAATGAGCTAGGCTCAGCTGAGC
TAGGCTTGAGCTGGGTTATCCTAAGCCCTAAGGTGGACTGAGCTGGGCTGAGCTGGACTTATCTGGGGGGCAGGGCAAAG
TCAGGCTGAGCTGAGGTGGCCTGCCCTGGGTGGTCCAGGATTGAGTTAAGCTGAATTAGGCTGACCTGGACTTGACTGGA
CTTGGTTGAAATAAGCTGGGCCGACACAGGAGTAGGGACAAGCTACAGTTCTCTACTTAGGATAAAATGGGTGCTCGTGG
ACTATCCGGGCTGAAGGAGACCAAGCTGGGGTATTACCTGCTGAGCTTACCTGACCTGGCCTGAGTTCAGCAGGGCTGCG
CTGAGCTGGACAGACCTGAGCCAAGCTTAGCTGGTTGGGCTGAGTAAGCTGGGCTGAGCTAAATGGGATTGAGCTGAGGA
GGGCTAGGCTGGGGGAGAGACCTGACGACGGACAGGGTTAAAAGCTGGAGTGAGCAGGCCTTAAATTATTGAACTAAATT
GGGCTGGGGTGATCTGAATTTAGCTGGGATGAGCTGGGCTGGGCTGAACTGTGCCCACGTGAACTGGGCTAAACTAGGCT
CGCCTGAGTGGACTCAGCTGGGTTGGTCTCAACTGGGTTCAGCTGGGCTGGGCTGGGCTGAGCTAGGTTAGACTGGGGCA
GGCTGGGCTGGGTTGGGCTGGGTTGGGCTGGGCTGCTCTAGGCTAAGCTAACCTAACCTAACCTGGGTTCAGCTGGCCTA
GGTTGGGCTGGGTTGGGCTAAACTGGGTTCAGCTGAGATATGCTAATATGGGCTGGGCTGGGTCAGGTTGAGGTTAACTG
AACTGGGCTGACCTGGGCTGAGCTCAACTGAGTTCACATGGGCTGGGCTGGCCTGGCCTGGCCTAAACTGGGTTTGGCTG
GGCTGGGCCAACTGGACTGAGGTGGATGGAGCTGGGCTGAGCTGGCCTGGCCGGGCCTGAGCTGTGATTGGAAGACCTGG
GCTGAGCTGGACAGACCTGAGCCAAGCTTAGCTAGTTGGGCTGACTAAGCTGGTTTGGGCTAAACTGGGTTGAGCTGGGG
AGGACTAGGCTGGGTGAGTGACCTGAGATGGACAGGGTTATAAGAAGCTGGACTGAGCTGGGCTTGGATTATTGAACCGA
ATTGGGTTGGGGTGATTTAAACTGAGTTCTGCTGGGATAAGCTGATCTACGCTGGGCTGAACTGAGCAGAGCTGAACCTA
GCTGGGCTGGGCTAAACTGGGCTAGCCTGAGTGGGCTGAACTGGGCTGCTGGGCTGGACTGGGTAAGCTGGGCTGAGCTG
GGTTGGGTGGAAATGGGCTGAGCTGAGCTAGGCTAAACTGGGTTTGGCTGGGCTGGGCTGGGCTGGGCTGGGTTCAGCTG
AGCGGGGTTGGGTTAGACTGGGTCAAACTGGTTCAGCTGAGATGGGCTGATATGAGCTGGGCTGGGCCAGGCTGAGCTCA
GCTAAACTGGGCAGTGCTGGACTGGGCTGAGCTAGACTGGGCAACTGTATTCAGCTGGGCTGGCCTGGCCTCGGCTAAAC
TGGGTTCAGCTGGGCTGGGCTGAGCAGGCCTGAGCAGGATTAGTTGAGCTGGTCGTAACTGGATTTAACTAGCTAGGCTA
GGCTTAACTGACTAAGCTGATCTGGACTGTATTCATCTGGATGAAGCTGGGGTGAGGTGGCTACTTTAGGTCCAGCTTTG
CTGAGCTAAACTGGACCGGGCTAAATTGATCTGGACTGACCATTCTCACCTGGCTAAGAGGAGCTGAGTCAGAAGCAAGC
TGGTTGAGCTGGCTGGACTGAAATAAGAGTTTGCTGCCTGCAAGGGGAGGTCCTGGGCTGACCTGGGCCAGGCTGAACCA
GGCTGGCTTAGAGTGAACTTCAGAGGGCGACTCCCCCGGTAGGCCAGTCTCAGCTGAACTTGGCTGTCCCGGTGGGCAGA
GCGGGGCTGGATACTGTGATTTTGGGGGTACCTAGAGCAGACTTCAAGACCAAGCTAAACTGGGCTCCAGGGGCAGGATG
GGCTGGGGACTTGGGACTCCAGGCCAGGGGCGAAGGGCCACGCTGTACAGACCGCACTATCTGGGCCAGGGTTCTGTGGT
GGGAGGGACTGACTGCCTGGGGCATCAGGGCAAGTCTTCCCGCCCTCCCCTAGAGGTCAGGGGTGGGCAGAGCACCATGG
GGGTCTGGCAGGTCAGGTGAGGGCTGCTGTGATGGGGAGATCCAGGCTTGGCACTCAAGAGCCCGAGGAGCTGAGACCAC
AGCCTTGGGGGGTTGGGGTCAGGGTTGGAGGGCAGGCAGACCATCCACCATGAGCCCAGAGAGAGTTTGAAGGGGGAGGG
CTCTGGGGTCCCAGGCCCCATGGGGTCCCTGGGTTTCAGCCTAGGGGCATGGCCCAGTGTCTCTGCTCCTGAGTGCCCAC
CGTGCAGCACTTGCAGGGGGAGGCTGGGGTCATCCTGGAGGCACCCCCCTTCCTGAGCCCAGCCTGATGATAGTGGCTGA
GCAACAGCTTCTGGTGGGGGAATGGGGGCCCTGGGAGCCGCCCTGGGCCTGGGGATTGTGGGGAAAAAGGCCCAGAATGA
GCCTGGCCATCTGGATCCCTGCCACGGGGTCCCCAGCTCCCCCATCCAGGCCCCCCAGGCCTGATGGGCGCTGGCCTGAG
GCTGGCACTGACTAGGTTCTGTCCTCACAGCCTCCACACAGAGCCCATCCGTCTTCCCCTTGACCCGCTGCTGCAAAAAC
ATTCCCTCCAATGCCACCTCCGTGACTCTGGGCTGCCTGGCCACGGGCTACTTCCCGGAGCCGGTGATGGTGACCTGGGA
CACAGGCTCCCTCAACGGGACAACTATGACCTTACCAGCCACCACCCTCACGCTCTCTGGTCACTATGCCACCATCAGCT
TGCTGACCGTCTCGGGTGCGTGGGCCAAGCAGATGTTCACCTGCCGTGTGGCACACACTCCATCGTCCACAGACTGGGTC
GACAACAAAACCTTCAGCGGTAAGAGAGGGCCAAGCTCAGAGACCACAGTTCCCAGGAGTGCCAGGCTGAGGGCTGGCAG
AGTGGGCAGGGGTTGAGGGGGTGGGTGGGCTCAAACGTGGGAACACCCAGCATGCCTGGGGACCCGGGCCAGGACGCGGG
GGCAAGAGGAGGGCACACAGAGCTCAGAGAGGCCAACAACCCTCATGACCACCAGCTCTCCCCCAGTCTGCTCCAGGGAC
TTCACCCCGCCCACCGTGAAGATCTTACAGTCGTCCTGCGACGGCGGCGGGCACTTCCCCCCGACCATCCAGCTCCTGTG
CCTCGTCTCTGGGTACACCCCAGGGACTATCAACATCACCTGGCTGGAGGACGGGCAGGTCATGGACGTGGACTTGTCCA
CCGCCTCTACCACGCAGGAGGGTGAGCTGGCCTCCACACAAAGCGAGCTCACCCTCAGCCAGAAGCACTGGCTGTCAGAC
CGCACCTACACCTGCCAGGTCACCTATCAAGGTCACACCTTTGAGGACAGCACCAAGAAGTGTGCAGGTACGTTCCCACC
TGCCCTGGTGGCCGCCACGGAGGCCAGAGAAGAGGGGCGGGTGGGCCTCACACAGCCCTCCGGTGTACCACAGATTCCAA
CCCGAGAGGGGTGAGCGCCTACCTAAGCCGGCCCAGCCCGTTCGACCTGTTCATCCGCAAGTCGCCCACGATCACCTGTC
TGGTGGTGGACCTGGCACCCAGCAAGGGGACCGTGAACCTGACCTGGTCCCGGGCCAGTGGGAAGCCTGTGAACCACTCC
ACCAGAAAGGAGGAGAAGCAGCGCAATGGCACGTTAACCGTCACGTCCACCCTGCCGGTGGGCACCCGAGACTGGATCGA
GGGGGAGACCTACCAGTGCAGGGTGACCCACCCCCACCTGCCCAGGGCCCTCATGCGGTCCACGACCAAGACCAGCGGTG
AGCCATGGGCAGGCCGGGGTCGTGGGGGAAGGGAGGGAGCGAGTGAGCGGGGCCCGGGCTGACCCCACGTCTGGCCACAG
GCCCGCGTGCTGCCCCGGAAGTCTATGCGTTTGCGACGCCGGAGTGGCCGGGGAGCCGGGACAAGCGCACCCTCGCCTGC
CTGATCCAGAACTTCATGCCTGAGGACATCTCGGTGCAGTGGCTGCACAACGAGGTGCAGCTCCCGGACGCCCGGCACAG
CACGACGCAGCCCCGCAAGACCAAGGGCTCCGGCTTCTTCGTCTTCAGCCGCCTGGAGGTGACCAGGGCCGAATGGGAGC
AGAAAGATGAGTTCATCTGCCGTGCAGTCCATGAGGCAGCAAGCCCCTCACAGACCGTCCAGCGAGCGGTGTCTGTAAAT
CCCGGTAAATGACGTACTCCTGCCTCCCTCCCTCCCAGGGCTCCATCCAGCTGTGCAGTGGGGAGGACTGGCCAGACCTT
CTGTCCACTGTTGCAATGACCCCAGGAAGCTACCCCCAATAAACTGTGCCTGCTCAGAGCCCCAGGTACACCCATTCTTG
GGAGCGGGCAGGGCTGTGGGCAGGTGCATCTTGGCACAGAGGAATGGGCCCCCCAGGAGGGGCAGTGGGAGGAGGTGGGC
AGGGCTGAGTCCCCCCAGGAGAGGCGGTGGGAGGAGGTGGGCAGGGCTGAGGTGCCACTCATCCATCTGCCTTCGTGTCA
GGGTTATTTGTCAAACAGCATATCTGCAGGGACTCATCACAGCTACCCCGGGCCCTCTCTGCCCCCACTCTGGGTCTACC
CCCTCCAAGGAGTCCAAAGACCCAGGGGAGGTCCTCAGGGAAGGGGCAAGGGAGCCCCCACAGCCCTCTCTCTTGGGGGC
TTGGCTTCTACCCCCCTGGACAGGAGCCCCTGCACCCCCAGGTATAGATGGGCACACAGGCCCCTCCAGGTGGAAAAACA
GCCCTAAGTGAAACCCCCACACAGACACACACGACCCGACAGCCCTCGCCCAAGTCTGTGCCACTGGCGTTCGCCTCTCT
GCCCTGTCCCGCCTTGCCGAGTCCTGGCCCCAGCACCGGGGCCGGTGGAGCCGAGCCCACTCACACCCCGCAGCCTCCGC
CACCCTGCCCTGTGGGCACACCAGGCCCAGGTCAGCAGCCAGGCCCCCTCTCCTACTGCCCCCCACCGCCCCTTGGTCCA
TCCTGAATCGGCCCCCAGGGGATCGCCAGCCTCACACACCCAGTCTCGCCCACTCACGCCTCACTCAAGGCACAGCTGTG
CACACACTAGGCCCCATAGCAACTCCACAGCACCCTGTACCACCACCAGGGCGCCATAGACACCCCACACGTGGTCACAC
GTGGCCCACACTCCGCCTCTCACGCTGCCTCCAGCGAGGCTACTGCCAAGCCCTTCCTCTGAGCCATACCTGGGCCGCTG
GATCCCAGAGAGAAATGGAGAGGCCCTCACGTGGTGTCCTCCAGTCCAACCCTCCCTGTCACCCTGTCAGCAGCAGCACC
CCACAGCCAAACACAGGATGGATGCGTGGGCTCCATCCCCCACTCACCCACACCGGAACCCCAGAGCAGGCTACGTGCCC
CTCACAGACCTCAAACCCACATGTGCATCTGACACCCCAGATCCAAACGCTCCCCCCGGTCATGCACACCAAGGGCACAG
CACCCACCAAATCCACACGGAAACACGGGCACCGGGCACCCCATGAGCACAAAGCCCCTCCATGTCTGAAGACAGTCCCT
GCACACCGTCACAGCCATACATTCAGCTTCACTCTCACGTCCCAGCCCACCTGCACCCAGCTCTGGGCCTGGAGCAGCAG
AAAGAGGTGTGAGGGCCCGAGGCGGGACCTGCACCTGCTGATGACCCGGGACCAGCAGGCAGCTCACGGTGTTGGGGAAG
GGAGTGGAGGGCACCCAGGGCAGGAGCCAGAGGGACCAGGCTGGTGGGCGGGGCCGGGCCGGGGTAGGGCCAGGAGGCAG
CTCTGGACACCCACAGGCCTGGGCTCATAGTCCACACCAGGACAGCCCCTCAGAGCACCCATGCAGTGAGTCCCAGGTCT
TGGGAGCCAGGCCGCAGAGCTCACGCATCCTTCCGAGGGCCCTGAGTGAGGCGGCCACTGCTGTGCCGAGGGGTTGGGTC
CTTCTCTGGGGAGGGCGTGGGGTCTAGAGAGGCGGAGTGGAGGTAACCAGAGGTCAGGAGAGAAGCCGTAAGGAACAGAG
GGAAAATGGGGCCAGAGTCGGGGCGCAGGGACGAGAGGTCAGGAGTGGTCGGCCTGGCTCTGGGCCGTTGACTGACTCGG
GACCTGGGTGCCCACCCTCAGGGCTGGCTGGCGGCTCCGCGCAGTCCCAGAGGGCCCCGGATAGGGTGCTCTGCCACTCC
GGACAGCAGCAGGGACTGCCGAGAGCAGCAGGAGGCTCTGTCCCCCACCCCCGCTGCCACTGTGGAGCCGGGAGGGCTGA
CTGGCCAGGTCCCCCAGAGCTGGACGTGTGCGTGGAGGAGGCCGAGGGCGAGGCGCCGTGGACGTGGACCGGCCTCTGCA
TCTTCGCCGCACTCTTCCTGCTCAGCGTGAGCTACAGCGCCGCCATCACGCTCCTCATGGTGGGCACCCACCTCCAGGGG
CCCGGCCAGGGCAGGGGGTTGGGCAGAGCCAGCAGAGCGCCCTGACCCACGCCCTCCCCTCAGGTGCAGCGGTTCCTCTC
AGCCACGCGGCAGGGGAGGCCCCAGACCTCCCTCGACTACACCAACGTCCTCCAGCCCCACGCCTA
>IGHE-spliced
CAGATGCAGCTGGTGCAATCTGGAACAGAGGTGAAAAAGCCGGGGGAGTCTCTGAAGATCTCCTGTAAGGGTTCTGGATA
CGGCTTTATCACCTACTGGATCGGCTGGGTGCGCCAGATGCCCGGGAAAGGCCTGGAGTGGATGGGGATCATCTATCCTG
GTGACTCTGAAACCAGATACAGCCCGTCCTTCCAAGGCCAGGTCACCATCTCAGCCGACAAGTCCATCAACACCGCCTAC
CTGCAGTGGAGCAGCCTGAAGGCCTCGGACACCGCCATATATTACTGTGCGGGGGGTTCGGGGATTTCTACCCCTATGGA
CGTCTGGGGCCAAGGGACCACGGTCACCGTCTCCTCAGCCTCCACACAGAGCCCATCCGTCTTCCCCTTGACCCGCTGCT
GCAAAAACATTCCCTCCAATGCCACCTCCGTGACTCTGGGCTGCCTGGCCACGGGCTACTTCCCGGAGCCGGTGATGGTG
ACCTGGGACACAGGCTCCCTCAACGGGACAACTATGACCTTACCAGCCACCACCCTCACGCTCTCTGGTCACTATGCCAC
CATCAGCTTGCTGACCGTCTCGGGTGCGTGGGCCAAGCAGATGTTCACCTGCCGTGTGGCACACACTCCATCGTCCACAG
ACTGGGTCGACAACAAAACCTTCAGCGTCTGCTCCAGGGACTTCACCCCGCCCACCGTGAAGATCTTACAGTCGTCCTGC
GACGGCGGCGGGCACTTCCCCCCGACCATCCAGCTCCTGTGCCTCGTCTCTGGGTACACCCCAGGGACTATCAACATCAC
CTGGCTGGAGGACGGGCAGGTCATGGACGTGGACTTGTCCACCGCCTCTACCACGCAGGAGGGTGAGCTGGCCTCCACAC
AAAGCGAGCTCACCCTCAGCCAGAAGCACTGGCTGTCAGACCGCACCTACACCTGCCAGGTCACCTATCAAGGTCACACC
TTTGAGGACAGCACCAAGAAGTGTGCAGATTCCAACCCGAGAGGGGTGAGCGCCTACCTAAGCCGGCCCAGCCCGTTCGA
CCTGTTCATCCGCAAGTCGCCCACGATCACCTGTCTGGTGGTGGACCTGGCACCCAGCAAGGGGACCGTGAACCTGACCT
GGTCCCGGGCCAGTGGGAAGCCTGTGAACCACTCCACCAGAAAGGAGGAGAAGCAGCGCAATGGCACGTTAACCGTCACG
TCCACCCTGCCGGTGGGCACCCGAGACTGGATCGAGGGGGAGACCTACCAGTGCAGGGTGACCCACCCCCACCTGCCCAG
GGCCCTCATGCGGTCCACGACCAAGACCAGCGGCCCGCGTGCTGCCCCGGAAGTCTATGCGTTTGCGACGCCGGAGTGGC
CGGGGAGCCGGGACAAGCGCACCCTCGCCTGCCTGATCCAGAACTTCATGCCTGAGGACATCTCGGTGCAGTGGCTGCAC
AACGAGGTGCAGCTCCCGGACGCCCGGCACAGCACGACGCAGCCCCGCAAGACCAAGGGCTCCGGCTTCTTCGTCTTCAG
CCGCCTGGAGGTGACCAGGGCCGAATGGGAGCAGAAAGATGAGTTCATCTGCCGTGCAGTCCATGAGGCAGCAAGCCCCT
CACAGACCGTCCAGCGAGCGGTGTCTGTAAATCCCGAGCTGGACGTGTGCGTGGAGGAGGCCGAGGGCGAGGCGCCGTGG
ACGTGGACCGGCCTCTGCATCTTCGCCGCACTCTTCCTGCTCAGCGTGAGCTACAGCGCCGCCATCACGCTCCTCATGGT
GCAGCGGTTCCTCTCAGCCACGCGGCAGGGGAGGCCCCAGACCTCCCTCGACTACACCAACGTCCTCCAGCCCCACGCCT
AG
>IGHA2-sterile
AAGTTGAGCCGAGGCCTAGGCTGAGCCGAGCCAGAGGGCAGAGGAGAAGATGACCTGGAGCCAACTGATACACGTCCATG
TGGGCTGCCCTGAGCTGCCCTGGCCTGGGCTGGGCTGAGCTAGGCTACACTGGGCTGAGCTAGGCTACACTGGACTGGGC
TGAGCTGAACTGAGCTGAGCTGGGCTGAGCTGGGCTGGGCTAGGCTGGGCTGAGCTGGGCTGGGCTGAGCTGAGCTGGAG
CTGGGGCTGAGGTGGACTGGGCTGGGCTGGGCTGGGCTGAGCTGGGCTGAGCTGAGCTGGACTGAGCTGGGCTGGGCTGG
GCTAGGCTGGGCTGGGCTGGGCTGGGCTGGGCTGGGCTGGGCTAGGCTGGGCTGGGCTGGACTGGGCTGGGCTAGATTGG
GCTGGGCTGGACTGGGCTAGGCTGAGCTGGGCTGAGCTGAGCTGGACTGAGCTGGGCTGGGCTGGGCTGGGCTGGGCTGG
GCTGGGCTGGGCTAGATTGGGCTGGGCTGGACTGGGCTAGGCTGAGCTGGGCTGAGCTGAGCTGGACTGAGCTGGGCTGG
GCTGGGCTGAGCTGGGCTGGGCTGGGCTGGGCTGGGCTGGGCTAGGCTGGGCTGGGCTGGGCTGGGCTGGGCTGGGCTAG
GCTGGGCTGGGCTGGGCTGAGCTGGGCTGAGCTGAGCTGGACTGAGCTGGGCTGGGCTGGGCTAGGCTGGGCTGGGCTGG
GCTGGGCTGGGCTAGATTGGGCTGGGCTGGACTGGGCTAGGCTGAGCTGGGCTGAGCTGAGCTGGACTGAGCTGGGCTGG
GCTGGGCTGGGCTGGGCTGGGCTGGGCTGGGCTAGGCTGGGCTGGGCTGAGCTGGGCTGGGCTGGGCTGGGCTGAGCTGG
GCTGAGCTGAGCTGGACTGAGCCGGGCTGGGCTGGGCTAGGCTGGGCTGGGCTGGGCTGGGCTGGGCTGGGCTGGGCTGG
GCTAGGCTGGGCTGGGCTGGGCTAGATTGGGCTGGGCTGGACTGGGCTAGGCTGAGCTGGGCTGAGCTGAGCTGGACTGA
GCTGGGCTGGGCTGGGCTGGGCTGGCCTGGGCTGGCCTGGGCTGGGCTGGCCTGGGCTGGGCTGAGCTGGACTGGGCTAG
ACTGGGCTAGACTGGGCTGGGCTGGACTGTGCTGGGCTGGACTGTGCTGGGCTGGACTGGGCTGGGCTGGGCTGGGCTGG
GCTGAGCTGGGCTGGGCTAGATTGGGCTGGGCTGGACTGGGCTGGGCTGGGCTGAGCTCGGCTGGGCCGGGCTGAGCTGG
GCTGAGCTAGACTGGGCTGAGCTGGACTGGGCTGGGCTGGGCTGAGCTCGGCTGGGCCGGGCTGAGCTGGGCTGAGCTAG
ACTGGGCTGAGCTGGGCTGAGCTGGGCTGAGCTGGGCTGTGCTGAGCTGGGCTGAGCTGAGCTGGGCTGAGCTGGACTAG
GCTGGGGTGAGCTAGGCTGGGCTAGGCTGGGCTGGGCTGAGCTGGGCTGGGCTGAGCTGGGCTAAACTGGACTGGGCTAG
GCTGAGCTGAGCTGAGCTGAGCTGAGCTGGACTGGGCCGGGCTGGGCTGAGCTGAGCTGGGCTAGGCTGGGCTGGGCTGG
GCTGACCTGATCTGAGCTGGACTGGGCTGAACTGGGTGAGCTTAGGTGGACTGAGCTGGTCTGGGCTGAGCTGAGCTGGG
CTGAGCTGGGCTGGGCTGAGCTGAGCTGGGCTGAGCTGGGCTGGGCTGAGCTGGACTGAGCTATGCTGAGCTGAGCTGGG
TTGCGTTGACCTGGGCTGAGCTGGGCTGGGCTGGGTTGGACTGGGCTGGGCTGAGCTGAGCTGAGCTGGGCTGGGCTGAG
CTGAGCTGGGCTGGGTTGGACTGGGCTGGGCTGGGTTGGACTGGGCTGGGCTGAGCTGAGCTGTACTGAGCTGGACTGAC
CTGGGCTAAGCTGAGCTGGGCTGACCTGTACTGGGCTGGGCTAGACTGGGCTGAGCTGGACTGAGCTGAGCTAGACTGGG
CTGAGCTGGGTGAGCTTAGGTGGACTGAGCTGGGCTGGGCTGGGCTGAGCTGAGCTGAGCTGGGCTGGGCTGGGCTGGGA
TGAGCTGTACTGAGCTGCCCTGGGGTGGGCTGGGCTGAGCTGGGCTGAGCTGGGCTGGGCTGGACTGAGCTGGACTGAGC
TGGACTGGCCTGGGCTGGGCTGGGCTGGATGAGCTGAGGTGGCTGCTAATGTGGGAAGGAGGCCGTGGGTTGAGTGTGAC
TCCACCTGCAGAGCCCTGAGCCCAGCTGTGTTCTTAGGGGTTCTGAGGGCCACGCAGCTCTGTTGCACCATGATTCTGTC
TTCTCTCTTGCCCACTGCCTGAAGGAAATTTGGAGTGGGCTGGGCCCAGAGCTCCCCTGGGTAACAGGCCCTGTCCTGGA
GGGCCTGGCAGGGACATGGCTTAGCCTGTTGGCCTCTAGTCCCGAGACCTCATAGGCCACAGGGGTCCACTGTGGCTTGT
TTGGGCCTGGGGTGGGGCTCATGGAGTGGTGGGTGTTGGACTGAGACTCTGACCAGGGACAGGGGGATGGGGTCACAGCC
AAGCCACTCCACCCCTACCCCATGCACACAGCACTCAGAGCCCAGGCCCCCTCCTCAGAGCCCCCACCAAAATCCTCTCT
AGGGGCAGGGGAAAGAGCAAGACATGTCCCCCACCCAGAGCAGGAACTGGGGTCAGGGAGCTCAGGGGACTCAGCCACTC
CATGGCAGAGCCCTGTTTAATATAACTTGTGTCTGGGATGGCCTGGGTCAGAGGCCCTATCTAAGGAGCATGTTCAGAAA
CTGTGTCGCTGGGATGAGACAGCTGGGTCCAACCGCAGGCCCATGGTGCAGGAGCTGTGTAACCTTGGGGCTGTCACCAG
GCCTCTCTGTGCTGGGTTCCTCCAGTGTAGAGGAGAGGCAGGTACAGCCTGTCCTCCTGGGGACATGGCATGAGGGCCGC
GTCCTCACAGCGCATTCTGTGTTCCAGCATCCCCGACCAGCCCCAAGGTCTTCCCGCTGAGCCTCGACAGCACCCCCCAA
GATGGGAACGTGGTCGTCGCATGCCTGGTCCAGGGCTTCTTCCCCCAGGAGCCACTCAGTGTGACCTGGAGCGAAAGCGG
ACAGAACGTGACCGCCAGAAACTTCCCACCTAGCCAGGATGCCTCCGGGGACCTGTACACCACGAGCAGCCAGCTGACCC
TGCCGGCCACACAGTGCCCAGACGGCAAGTCCGTGACATGCCACGTGAAGCACTACACGAATTCCAGCCAGGATGTGACT
GTGCCCTGCCGAGGTCAGAGGGCAGGCTGGGGAGTGGGGCGGGGCCACCCCGTCCTGCCCTGACACTGCGCCTGCACCCG
TGTTCCCCACAGGGAGCCGCCCCTTCACTCACACCAGAGTGGACCGCGGGCCGAGCCCCAGGAGGTGGTGGTGGACAGGC
CAGGAGGGGCGAGGCGGGGGCACGGGGAAGGGCGTTCTGACCAGCTCAGGCCATCTCTCCACTCCAGTTCCCCCACCTCC
CCCATGCTGCCACCCCCGACTGTCGCTGCACCGACCGGCCCTCGAGGACCTGCTCTTAGGTTCAGAAGCGAACCTCACGT
GCACACTGACCGGCCTGAGAGATGCCTCTGGTGCCACCTTCACCTGGACGCCCTCAAGTGGGAAGAGCGCTGTTCAAGGA
CCACCTGAGCGTGACCTCTGTGGCTGCTACAGCGTGTCCAGTGTCCTGCCTGGCTGTGCCCAGCCATGGAACCATGGGGA
GACCTTCACCTGCACTGCTGCCCACCCCGAGTTGAAGACCCCACTAACCGCCAACATCACAAAATCCGGTGGGTCCAGAC
CCTGCTCGGGGCCCTGCTCAGTGCTCTGGTTTGCAAAGCATATTCCCGGCCTGCCTCCTCCCTCCCAATCCTGGGCTCCA
GTGCTCATGCCAAGTACAGAGGGAAACTGAGGCAGGCTGAGGGGCCAGGACACAGCCCAGGGTGCCCACCAGAGCAGAGG
GGCTCTCTCATCCCCTGCCCAGCCCCCTGACCTGGCTCTCTACCCTCCAGGAAACACATTCCGGCCCGAGGTCCACCTGC
TGCCGCCGCCGTCGGAGGAGCTGGCCCTGAACGAGCTGGTGACGCTGACGTGCCTGGCACGTGGCTTCAGCCCCAAGGAT
GTGCTGGTTCGCTGGCTGCAGGGGTCACAGGAGCTGCCCCGCGAGAAGTACCTGACTTGGGCATCCCGGCAGGAGCCCAG
CCAGGGCACCACCACCTACGCTGTAACCAGCATACTGCGCGTGGCAGCTGAGGACTGGAAGAAGGGGGAGACCTTCTCCT
GCATGGTGGGCCACGAGGCCCTGCCGCTGGCCTTCACACAGAAGACCATCGACCGCATGGCGGGTAAACCCACCCACATC
AATGTGTCTGTTGTCATGGCGGAGGCGGATGGCACCTGCTACTGAGCCGCCCGCCTGTCCCCACCCCTGAATAAACTCCA
TGCTCCCCCAAGCAGCCCCACGCTTCCATCCGGCGCCTGTCTGTCCATCCTCAGGGTCTCAGCACTTGGGAAAGGGCCAG
GGCATGGACAGGGAAGAATACCCCCTGCCCTGAGCCTCGGGGGGCCCCTGGCACCCCCATGAGACTTTCCACCCTGGTGT
GAGTGTGAGTTGTGAGTGTGAGAGTGTGTGGTGCAGGAGGCCTCGCTGGTGTGAGATCTTAGGTCTGCCAAGGCAGGCAC
AGCCCAGGATGGGTTCTGAGAGACGCACATGCCCCGGACAGTTCTGAGTGAGCAGTGGCATGGCCGTTTGTCCCTGAGAG
AGCCGCCTCTGGCTGTAGCTGGGAGGGAATAGGGAGGGTAAAAGGAGCAGGCTAGCCAAGAAAGGCGCAGGTAGTGGCAG
GAGTGGCGAGGGAGTGAGGGGCTGGACTCCAGGGCCCCACTGGGAGGACAAGCTCCAGGAGGGCCCCACCACCCTAGTGG
GTGGGCCTCAGGACGTCCCACTGACGCATGCAGGAAGGGGCACCTCCCCTTAACCACACTGCTCTGTACGGGGCACGTGG
GCACACATGCACACTCACACTCACATATACGCCTGAGCCCTGCAGGAGTGGAACGTTCACAGCCCAGACCCAGTTCCAGA
AAAGCCAGGGGAGTCCCCTCCCAAGCCCCCAAGCTCAGCCTGCTCCCCCAGGCCCCTCTGGCTTCCCTGTGTTTCCACTG
TGCACAGCTCAGGGACCAACTCCACAGACCCCTCCCAGGCAGCCCCTGCTCCCTGCCTGGCCAAGTCTCCCATCCCTTCC
TAAGCCCAACTAGGACCCAAAGCATAGACAGGGAGGGGCCGCGTGGGGTGGCATCAGAAGCAGGCCAGTGAGACAGGGCC
TGCCCAGGGCCCTCTGCATGCCTCTGGCTTCTGCCTGGGGCTCCCAGGAGTGAAAGAACAGTCCCACAACCACTGTGGGG
ACACCTGGCACCCAGACTCCCACAAGGGGGCAGTGAGGCCCCTGCTCGTGCCTTAGACATCTTCCGGGCCTCCCCAGGGG
CCCCCGCCTTCTGGCTGCCTCCCTCTGCTCTCAGGGCCAAGGTGAGGTGGAGGCCACTGTCACCCCTGAGGGTCCAGTCA
CCAGAGGGTAATTGAGAGCAACAGGTCACTTGGGGAAGCCCTGCCACAGAGAAGCCCTCCAGCCCATGGGACCCAGGACC
TGGCCTGGGGAGGGGCTTTTAAAGAGAGGGGGAAAGAGAGAGAATCAACAGATGAGGGGCTGAACCAGCAGACAGAGATC
AGGCAGACACATGGGTAGATCCTAGGACATATAATGAATGGATGGGTGGATGGAGGGTGGGTAGATGAAGGATGGATGGG
TGGTAAAATGGATGGGTGGGTAAATGGCTGGATGGAGGATGGACGGATGGATATGTGATGGATGGATGGATGAAGGATGG
GTGGATGGAGGATGGATGAGTGGATGAAGGATGGAAGATGGATGGACTGATGGATGGATGATGGATGGATGGATGATGGA
TGGGTGGGTAGGCGGATGGAGGATGGAAGGGTGGATGGAGGATGGAAGATAGATGGAGGGGTGAATGGAGGATGGGTGGA
TGGAGGGAGGATTGAGGATAGATGGGTGGGTGGGTGGGTAGATCTATGGAGGCTAGGTGTATGGAAGATAATTGGATGGA
GAATTGCTTTATGAATGGATGAATGAAGAGATGGAAAATAGCTTTATAGATGGATGGATGGATGGATGGATGGATAGATG
GAAGAAGGATGAATGGATGGAAAATAGCTTTATAGATATATGGGTGGATATTTAAGTGATAGCCTTACATTAATAGATGA
ATGGACGATGAATGGATGGGTGAGTGGGTAGGAGTGTTACTGATGGAGGGGTGGATATACGGATAATAGCTTTATAGATG
GATGGATGGATAGATGGACGGAAGGATAGAAAGACAGGTGAATGACTGGATGTATCAGCATATGACAAGCAGGTACAGCT
GTACATGGGAGGTCTATGCCCTGAGACCCTGAGGAAAATGAGGATGCCCGTGCTGGTGGCCCTCACCTGGCCCTCGCTTG
TAACCCCTCAGCCACATTCCCTGGGAAGGCAACAGAGGCCTCTGGTCTTGCCCATTCAACCTTTGGCACACTGAGTGTCA
GACCCAGGTCTCTGTCTTGGACCCAGATCTCCTTGAGGGTGGGTGTGTCTGGTCCTCTCTGGCCCCGGGACCCAGTCACT
GAATACGTGGCTGGGACTGAGACGGGGTGGGGTGGGAGGGGCGGGAGGGTACCTCGGGCTCAAGCTTCCCTTGGAGAAGC
AGATGGTGTCCACTTTCTGCCCTGCCAAGTCTCTCCCTGAAGTGCCCTAAGAATGTCAAAGACAGAAGGTCCCAGCCCCT
CACCTGGGACCCTGCCTCCTCATCCTCCCTGGGGGAGTCTCAGGCCTTAGATGGGGACCCAGACCCCACTGTCCCCAGAC
CCCAAGGAAGCATAGCCGCTGTTCACACGAGTCTGGGAGTCTGGGCCTGGCAGGCTCTTGCTGTGTTGCAGATTGGCAGA
TGCCGCCTCCCTATGTGGTGCTGGACTTGCCGCAGGAGACCCTGGAGGAGGAGACCCCCGGCGCCAACCTGTGGCCCACC
ACCATCACCTTCCTCACCCTCTTCCTGCTGAGCCTGTTCTATAGCACAGCACTGACCGTGACCAGCGTCCGGGGCCCATC
TGGCAAGAGGGAGGGCCCCCAGTACTGAGCGGGAGCCGGCAAGGCACAGGTGGGAGCCCAGGAGGGGGATGAGCCCACAG
TAGATGGGGTGGGCTGCAGTGATTGGCTAAGAGGAGAGCACCACCTGCTCCCACTGTGGGGGGACGTGCTCTCCTGGGGG
CCCTTCACAGACACTGAGGACACGCGCAGGCCCAGGGTCAGGGCTGAGCTTCCCTCCAGTGCAGTAACGAGGATTCCGTC
CAGGCTCCCATGAGCCAGGCCAGGGCTGAGACAGAGGGCGTTGGCAAGGATGCTGCTCCTTCAGGCTGTGACCCCTCTGT
CTTTGCAGGGAGGAAGTGTGGAGGAACCTCTTGGAGAAGCCAGCTATGCTTGCCAGAACTCAGCCCTTTCAGACATCACC
GACCCGCCCTTACTCACGTGGCTTCCAGGTGCAATAAAGTGGCCCCAAGG
>IGHA2-spliced
CAGATGCAGCTGGTGCAATCTGGAACAGAGGTGAAAAAGCCGGGGGAGTCTCTGAAGATCTCCTGTAAGGGTTCTGGATA
CGGCTTTATCACCTACTGGATCGGCTGGGTGCGCCAGATGCCCGGGAAAGGCCTGGAGTGGATGGGGATCATCTATCCTG
GTGACTCTGAAACCAGATACAGCCCGTCCTTCCAAGGCCAGGTCACCATCTCAGCCGACAAGTCCATCAACACCGCCTAC
CTGCAGTGGAGCAGCCTGAAGGCCTCGGACACCGCCATATATTACTGTGCGGGGGGTTCGGGGATTTCTACCCCTATGGA
CGTCTGGGGCCAAGGGACCACGGTCACCGTCTCCTCAGCATCCCCGACCAGCCCCAAGGTCTTCCCGCTGAGCCTCGACA
GCACCCCCCAAGATGGGAACGTGGTCGTCGCATGCCTGGTCCAGGGCTTCTTCCCCCAGGAGCCACTCAGTGTGACCTGG
AGCGAAAGCGGACAGAACGTGACCGCCAGAAACTTCCCACCTAGCCAGGATGCCTCCGGGGACCTGTACACCACGAGCAG
CCAGCTGACCCTGCCGGCCACACAGTGCCCAGACGGCAAGTCCGTGACATGCCACGTGAAGCACTACACGAATTCCAGCC
AGGATGTGACTGTGCCCTGCCGAGTTCCCCCACCTCCCCCATGCTGCCACCCCCGACTGTCGCTGCACCGACCGGCCCTC
GAGGACCTGCTCTTAGGTTCAGAAGCGAACCTCACGTGCACACTGACCGGCCTGAGAGATGCCTCTGGTGCCACCTTCAC
CTGGACGCCCTCAAGTGGGAAGAGCGCTGTTCAAGGACCACCTGAGCGTGACCTCTGTGGCTGCTACAGCGTGTCCAGTG
TCCTGCCTGGCTGTGCCCAGCCATGGAACCATGGGGAGACCTTCACCTGCACTGCTGCCCACCCCGAGTTGAAGACCCCA
CTAACCGCCAACATCACAAAATCCGGAAACACATTCCGGCCCGAGGTCCACCTGCTGCCGCCGCCGTCGGAGGAGCTGGC
CCTGAACGAGCTGGTGACGCTGACGTGCCTGGCACGTGGCTTCAGCCCCAAGGATGTGCTGGTTCGCTGGCTGCAGGGGT
CACAGGAGCTGCCCCGCGAGAAGTACCTGACTTGGGCATCCCGGCAGGAGCCCAGCCAGGGCACCACCACCTACGCTGTA
ACCAGCATACTGCGCGTGGCAGCTGAGGACTGGAAGAAGGGGGAGACCTTCTCCTGCATGGTGGGCCACGAGGCCCTGCC
GCTGGCCTTCACACAGAAGACCATCGACCGCATGGCGGGCTCTTGCTGTGTTGCAGATTGGCAGATGCCGCCTCCCTATG
TGGTGCTGGACTTGCCGCAGGAGACCCTGGAGGAGGAGACCCCCGGCGCCAACCTGTGGCCCACCACCATCACCTTCCTC
ACCCTCTTCCTGCTGAGCCTGTTCTATAGCACAGCACTGACCGTGACCAGCGTCCGGGGCCCATCTGGCAAGAGGGAGGG
CCCCCAGTACTGAGCGGGAGCCGGCAAGGCACAGGGAGGAAGTGTGGAGGAACCTCTTGGAGAAGCCAGCTATGCTTGCC
AGAACTCAGCCCTTTCAGACATCACCGACCCGCCCTTACTCACGTGGCTTCCAGGTGCAATAAAGTGGCCCCAAGGA
