# Supplementary material for: sciCSR infers B cell state transition and predicts class-switch recombination dynamics using single-cell transcriptomic data
Source: Nat Methods. 2023 Nov 6;21(5):823–34. doi: 10.1038/s41592-023-02060-1 (PMC11093741; doi:10.1038/s41592-023-02060-1)
Supplement: Supplementary file 6 — Source data for Fig. 3. [file 41592_2023_2060_MOESM6_ESM.xlsx]

## Sheet: Fig3b,c_UMAP
Source data for Fig3b,c (UMAP coordinates and MKI67 expression of cells in the IFNg cell culture scRNA-seq data)
Cells	Day	UMAP_1	UMAP_2	MKI67
AAACCTGAGATCGATA-1	D0	8.17833	0.621093	0
AAACCTGAGCTACCGC-1	D0	9.9431	1.47794	0
AAACCTGCATCCTAGA-1	D0	10.8257	-1.36603	0
AAACCTGGTCAACTGT-1	D0	7.31709	1.84251	0
AAACCTGGTTATCCGA-1	D0	10.0685	-0.192098	0
AAACCTGTCATGCTCC-1	D0	8.17743	1.98754	0
AAACCTGTCTCCCTGA-1	D0	9.13541	-0.274519	0
AAACGGGCAAGCGTAG-1	D0	9.5954	1.03391	0
AAACGGGGTTGGTGGA-1	D0	7.67993	1.30813	0
AAACGGGTCAGAGCTT-1	D0	8.77218	1.02011	0
AAACGGGTCTGTCTAT-1	D0	8.76636	-0.719233	0
AAAGATGAGATGCCAG-1	D0	8.57608	1.22532	0
AAAGATGAGTGACTCT-1	D0	7.31078	-0.046536	0
AAAGATGCATTCTTAC-1	D0	9.39252	2.17145	0
AAAGATGTCGAACTGT-1	D0	8.89798	1.80836	0
AAAGCAAAGAGGACGG-1	D0	10.8729	-0.755262	0
AAAGCAACATTTGCCC-1	D0	9.81544	0.396222	0
AAAGCAAGTAATTGGA-1	D0	8.42829	0.452694	0
AAAGCAATCTAACTGG-1	D0	10.6999	0.178076	0
AAAGTAGCACGCATCG-1	D0	8.1366	-0.464001	0
AAAGTAGGTTAAAGAC-1	D0	7.56041	1.3773	0
AAAGTAGGTTTGCATG-1	D0	10.7907	-0.737113	0
AAAGTAGTCAAGGCTT-1	D0	9.91052	1.38804	0
AAAGTAGTCCGGGTGT-1	D0	8.10716	0.93799	0
AAAGTAGTCTGCAAGT-1	D0	9.35531	3.06424	0
AAAGTAGTCTGCCAGG-1	D0	9.04509	0.391335	0
AAATGCCAGTCGATAA-1	D0	9.06244	0.0843222	0
AAATGCCCACCCAGTG-1	D0	7.47934	2.08329	0
AAATGCCGTCTCCCTA-1	D0	8.26241	0.821697	0
AAATGCCGTTTGGGCC-1	D0	9.96533	0.735673	0
AAATGCCTCGTGACAT-1	D0	7.08188	0.927073	0
AACACGTGTCCGAATT-1	D0	7.25584	1.63356	0
AACACGTGTGCGATAG-1	D0	8.04827	1.82653	0
AACCATGAGATCCCGC-1	D0	10.1918	0.173332	0
AACCATGCAAACCTAC-1	D0	9.82035	-0.935629	0
AACCATGCAACTGCTA-1	D0	10.3611	0.762507	0
AACCATGCAGTATGCT-1	D0	9.28865	0.442581	0
AACCATGGTAGCTTGT-1	D0	8.04692	0.678675	0
AACCGCGAGAATGTGT-1	D0	9.32674	0.922663	0
AACCGCGAGACCCACC-1	D0	6.82323	1.59934	0
AACCGCGAGCGTAATA-1	D0	7.93798	1.42679	0
AACCGCGAGCGTGAGT-1	D0	8.93947	-0.924395	0
AACCGCGAGCTATGCT-1	D0	8.17471	1.42394	0
AACCGCGCACATCTTT-1	D0	9.38594	0.687025	0
AACCGCGCACTTACGA-1	D0	8.60178	0.547778	0
AACCGCGCAGCCAGAA-1	D0	9.88137	-1.07297	0
AACCGCGTCCACGTGG-1	D0	10.2236	-1.34017	0
AACCGCGTCGGACAAG-1	D0	10.3278	-1.23195	0
AACGTTGCACACGCTG-1	D0	8.26194	0.44619	0
AACGTTGCAGCCTATA-1	D0	6.83994	2.15288	0
AACGTTGGTCTACCTC-1	D0	8.99085	-0.13362	0
AACGTTGGTGCAGACA-1	D0	8.15804	0.737108	0
AACGTTGGTTCTGAAC-1	D0	6.47206	1.8512	0
AACTCAGAGTTCGCAT-1	D0	9.74787	-1.18786	0
AACTCAGCAGCGAACA-1	D0	7.42371	0.35834	0
AACTCAGGTAGTACCT-1	D0	8.29895	0.457506	0
AACTCAGGTCATGCAT-1	D0	8.7111	1.23007	0
AACTCAGGTGATAAGT-1	D0	10.6542	-0.580714	0
AACTCAGGTGATGTGG-1	D0	7.51635	0.641605	0
AACTCCCAGAACAATC-1	D0	10.6009	0.398477	0
AACTCCCAGAAGGGTA-1	D0	11.0614	-0.548746	0
AACTCCCAGCCAGTAG-1	D0	10.5498	0.32293	0
AACTCCCCACAAGCCC-1	D0	7.28572	1.36363	0
AACTCCCGTAAATACG-1	D0	8.42271	1.50899	0
AACTCCCGTCAGAAGC-1	D0	7.55724	0.710836	0
AACTCCCGTGCAACGA-1	D0	8.8209	0.395655	0
AACTCTTAGAGTACAT-1	D0	10.8301	-0.320835	0
AACTCTTCAAGAGTCG-1	D0	7.4787	1.76215	0
AACTCTTCATGCAATC-1	D0	10.3781	-0.2809	0
AACTCTTTCCAGTATG-1	D0	10.0308	-0.0923008	0
AACTGGTAGCAGATCG-1	D0	7.67769	1.4424	0
AACTGGTGTGACCAAG-1	D0	9.10326	1.48784	0
AACTGGTGTTCTGTTT-1	D0	10.0064	-0.0931105	0
AACTTTCAGCTAGGCA-1	D0	9.17108	1.02799	0
AACTTTCAGTTAACGA-1	D0	9.54695	1.1941	0
AACTTTCCAGCTGCAC-1	D0	10.991	-1.19491	0
AACTTTCGTCTCCACT-1	D0	9.38415	0.444952	0
AACTTTCGTGACCAAG-1	D0	10.1084	-0.139153	0
AACTTTCTCTCAACTT-1	D0	9.89408	-0.749812	0
AACTTTCTCTCTGCTG-1	D0	9.64331	0.443401	0
AACTTTCTCTGAGTGT-1	D0	8.07603	2.30537	0
AACTTTCTCTTCGAGA-1	D0	9.80408	0.058459	0
AACTTTCTCTTGCCGT-1	D0	9.22813	-0.619577	0
AAGACCTAGACACGAC-1	D0	11.0585	-0.997335	0
AAGACCTAGATGGCGT-1	D0	7.53546	1.0121	0
AAGACCTAGTGAAGTT-1	D0	10.9168	-0.754145	0
AAGACCTCATGGAATA-1	D0	9.72345	0.385077	0
AAGACCTGTTTCCACC-1	D0	8.14485	0.654334	0
AAGACCTTCAATCACG-1	D0	8.65169	0.252215	0
AAGACCTTCCATGAGT-1	D0	8.48596	0.858365	0
AAGCCGCAGTGTCTCA-1	D0	10.1613	-0.313997	0
AAGCCGCCATCAGTAC-1	D0	9.40469	0.252422	0
AAGCCGCGTTACGTCA-1	D0	9.3537	-0.450494	0
AAGCCGCTCACTCTTA-1	D0	6.96575	1.90211	0
AAGCCGCTCCAGGGCT-1	D0	8.61435	-0.651474	0
AAGCCGCTCTTGTTTG-1	D0	6.59209	-0.582675	0
AAGGAGCCAGTGAGTG-1	D0	9.88124	-0.408843	0
AAGGAGCGTACAGACG-1	D0	5.76177	0.85655	0
AAGGAGCGTTGAACTC-1	D0	9.06089	1.0815	0
AAGGCAGAGGTTCCTA-1	D0	9.34831	0.54913	0
AAGGCAGCAGCATACT-1	D0	9.12799	0.498564	0
AAGGCAGGTAACGTTC-1	D0	9.36415	0.714655	0
AAGGCAGTCAGTTTGG-1	D0	9.44241	1.54923	0
AAGGCAGTCATAACCG-1	D0	6.84023	-0.668073	0
AAGGCAGTCGCCTGAG-1	D0	9.79772	0.111415	0
AAGGCAGTCGGCGCTA-1	D0	7.80138	0.693027	0
AAGGTTCAGAAGGCCT-1	D0	8.4463	0.71631	0
AAGGTTCCATCCCACT-1	D0	9.13142	0.983543	0
AAGGTTCGTCTCACCT-1	D0	7.44571	1.81545	0
AAGTCTGAGAGCCTAG-1	D0	9.59237	-1.04202	0
AAGTCTGAGGTCATCT-1	D0	8.45728	-0.434587	0
AAGTCTGCATCTACGA-1	D0	10.5511	-0.0395874	0
AAGTCTGGTTGGGACA-1	D0	9.23679	0.885314	0
AAGTCTGTCAACCATG-1	D0	9.72643	-0.986107	0
AATCCAGAGAGCTATA-1	D0	10.3767	-0.553123	0
AATCCAGCAGCTGCAC-1	D0	8.58766	2.15438	0
AATCCAGCAGTAAGAT-1	D0	8.51481	0.32886	0
AATCCAGCATACGCCG-1	D0	8.03763	0.636187	0
AATCCAGGTCTAGCGC-1	D0	8.60798	0.0239969	0
AATCCAGGTTGCGTTA-1	D0	8.39232	2.29845	0
AATCCAGTCAAGGCTT-1	D0	6.90847	1.80444	0
AATCGGTAGCGTGAAC-1	D0	10.4093	-0.317103	0
AATCGGTAGCTAACAA-1	D0	7.8418	-0.339405	0
AATCGGTCATCCTAGA-1	D0	8.83441	2.0047	0
AATCGGTGTACTTCTT-1	D0	7.92929	1.13239	0
AATCGGTTCCCATTAT-1	D0	6.93134	0.570229	0
AATCGGTTCGAACTGT-1	D0	8.28055	1.05731	0
ACACCAAAGTGCAAGC-1	D0	7.51995	2.01937	0
ACACCAACAAGGTTTC-1	D0	10.0618	-0.363978	0
ACACCAACAGACAAAT-1	D0	10.7874	-1.30738	0
ACACCAACAGTTCCCT-1	D0	8.68399	0.428382	0
ACACCAAGTCTGCCAG-1	D0	8.13683	1.29736	0
ACACCAATCTAGAGTC-1	D0	7.96775	1.28561	0
ACACCAATCTGCTTGC-1	D0	9.38856	0.662375	0
ACACCAATCTTCGGTC-1	D0	8.48466	2.152	0
ACACCCTAGAAACCTA-1	D0	6.67277	-0.561341	0
ACACCCTAGATCCTGT-1	D0	9.63378	1.26107	0
ACACCCTAGATGCCTT-1	D0	10.0146	0.789042	0
ACACCCTAGCTACCGC-1	D0	8.82493	1.71881	0
ACACCCTCACGGTAGA-1	D0	7.96637	0.729621	0
ACACCCTCAGCGATCC-1	D0	11.0251	-0.266755	0
ACACCCTGTGCTTCTC-1	D0	7.77093	0.349785	0
ACACCCTTCCTGCCAT-1	D0	9.5688	0.735845	0
ACACCGGCAACCGCCA-1	D0	9.34896	0.379898	0
ACACCGGGTCTAGAGG-1	D0	8.96521	0.830105	0
ACACCGGTCTCAAGTG-1	D0	8.88511	-0.785099	0
ACACTGAAGCCGCCTA-1	D0	9.45412	0.503907	0
ACACTGACAATCTACG-1	D0	5.85109	-0.705591	0
ACACTGATCAAACAAG-1	D0	10.3958	0.445012	0
ACACTGATCACAAACC-1	D0	9.08919	1.19831	0
ACACTGATCGGAAACG-1	D0	7.72868	1.97484	0
ACACTGATCGGTCCGA-1	D0	8.84524	2.01872	0
ACAGCCGAGTGGAGAA-1	D0	7.33881	-0.455643	0
ACAGCCGCATAAGACA-1	D0	10.9765	-0.591628	0
ACAGCCGGTCCGAACC-1	D0	6.99982	0.625976	0
ACAGCCGGTCCTCCAT-1	D0	7.16966	0.919198	0
ACAGCCGTCGATGAGG-1	D0	9.53637	-0.363845	0
ACAGCCGTCTCGAGTA-1	D0	8.95136	1.23542	0
ACAGCTAAGGGTGTTG-1	D0	7.63958	1.37402	0
ACAGCTAGTCCTAGCG-1	D0	9.0209	1.86791	0
ACAGCTAGTTACGTCA-1	D0	7.34593	1.30871	0
ACAGCTAGTTGTCTTT-1	D0	8.57524	1.35429	0
ACAGCTATCGGGAGTA-1	D0	8.73676	2.07844	0
ACAGCTATCTCCTATA-1	D0	8.91978	2.39623	0
ACATACGAGAATTGTG-1	D0	10.1327	0.88771	0
ACATACGCAACTGGCC-1	D0	8.78867	0.987195	0
ACATACGCAGGACCCT-1	D0	9.70057	-0.0985922	0
ACATACGCATCGGTTA-1	D0	7.98422	2.614	0
ACATACGTCAGCACAT-1	D0	8.86805	1.23259	0
ACATACGTCCTCCTAG-1	D0	9.28587	2.53479	0
ACATCAGAGCTAACAA-1	D0	9.5282	2.87381	0
ACATCAGCACAAGACG-1	D0	6.76585	1.65121	0
ACATCAGTCCGCGCAA-1	D0	9.39369	-0.851514	0
ACATCAGTCCTGTACC-1	D0	8.80079	2.58397	0
ACATCAGTCTTTCCTC-1	D0	9.39116	0.468535	0
ACATGGTCAGCGATCC-1	D0	9.62974	0.824379	0
ACATGGTCAGGTGGAT-1	D0	9.56918	0.59769	0
ACATGGTGTTCACCTC-1	D0	9.52429	-0.168239	0
ACCAGTACAAGGACTG-1	D0	7.93904	1.46662	0
ACCAGTACATATGCTG-1	D0	10.5083	-0.487004	0
ACCAGTAGTAAGCACG-1	D0	10.2856	-0.517509	0
ACCAGTAGTAAGGGCT-1	D0	8.33071	1.53099	0
ACCAGTATCATTCACT-1	D0	9.45907	1.47784	0
ACCAGTATCTCGTATT-1	D0	10.9703	0.195891	0
ACCCACTCAATCCGAT-1	D0	9.60135	-0.119526	0
ACCCACTCAGCCAGAA-1	D0	7.97261	0.450186	0
ACCCACTCAGGTCGTC-1	D0	8.91502	0.835239	0
ACCCACTGTCTACCTC-1	D0	10.5129	1.02667	0
ACCCACTTCTTGGGTA-1	D0	8.40136	1.85233	0
ACCGTAAAGCTGCAAG-1	D0	8.48385	0.566277	0
ACCGTAAAGTGTTTGC-1	D0	8.30537	0.953577	0
ACCGTAACATCTCGCT-1	D0	8.99543	-0.924742	0
ACCGTAAGTCACCCAG-1	D0	6.47922	2.17125	0
ACCGTAAGTCTCATCC-1	D0	8.09031	0.706432	0
ACCGTAAGTGGGTATG-1	D0	6.49016	0.63709	0
ACCGTAAGTTAAGATG-1	D0	7.0176	0.165097	0
ACCGTAAGTTATCACG-1	D0	8.29742	1.59798	0
ACCGTAATCAGAGACG-1	D0	9.86504	0.0592424	0
ACCGTAATCGAGAGCA-1	D0	9.56682	1.24606	0
ACCGTAATCGGGAGTA-1	D0	7.40855	0.577625	0
ACCGTAATCTGATTCT-1	D0	10.2085	-0.0127308	0
ACCTTTAAGAGTACCG-1	D0	6.71518	-0.337962	0
ACCTTTACACAGATTC-1	D0	7.45214	1.75838	0
ACCTTTACACCAGCAC-1	D0	7.23683	2.18837	0
ACCTTTAGTCACAAGG-1	D0	10.1607	-0.014841	0
ACCTTTATCATCTGTT-1	D0	10.1904	-0.0790888	0
ACCTTTATCGATAGAA-1	D0	9.69522	-0.4725	0
ACCTTTATCGCGTAGC-1	D0	9.79169	-1.00016	0
ACGAGCCAGACAGGCT-1	D0	8.50462	0.984341	0
ACGAGCCAGAGCCCAA-1	D0	9.49462	-0.372387	0
ACGAGCCAGGCGATAC-1	D0	10.1679	-0.703002	0
ACGAGCCCACGGTTTA-1	D0	8.81083	0.832324	0
ACGAGCCCATCTACGA-1	D0	6.63312	0.796987	0
ACGAGCCGTTGACGTT-1	D0	8.04726	1.18114	0
ACGAGCCTCTCGCATC-1	D0	9.40093	0.0132647	0
ACGAGGAAGAGCTATA-1	D0	9.19922	-0.29336	0
ACGAGGAAGTTAGCGG-1	D0	10.5071	0.480143	0
ACGAGGAAGTTGAGAT-1	D0	8.4079	1.76001	0
ACGAGGAAGTTGTAGA-1	D0	7.36361	2.27927	0
ACGAGGAGTAGATTAG-1	D0	9.67138	0.897448	0
ACGAGGATCTCAACTT-1	D0	8.81749	0.385811	0
ACGATACAGATCTGAA-1	D0	7.90108	0.971429	0
ACGATACCATAGGATA-1	D0	8.6825	1.93393	0
ACGATACGTAAGAGGA-1	D0	10.2694	-1.21042	0
ACGATACGTACAGTTC-1	D0	9.17491	-0.871352	0
ACGATACGTTAGTGGG-1	D0	10.7933	-0.737365	0
ACGATACTCATATCGG-1	D0	7.87141	0.532859	0
ACGATACTCCGGCACA-1	D0	9.16449	0.917909	0
ACGATACTCGTGGGAA-1	D0	9.6091	-0.284595	0
ACGATACTCTGTCTCG-1	D0	10.4142	-0.0106377	0
ACGATGTAGAAGAAGC-1	D0	10.557	-1.13695	0
ACGATGTAGCCACGTC-1	D0	6.7603	0.228688	0
ACGATGTAGGCTATCT-1	D0	10.3985	0.277357	0
ACGATGTAGTGAACAT-1	D0	8.72967	2.02961	0
ACGATGTCAAACGTGG-1	D0	9.91768	-0.572929	0
ACGATGTGTGCAACGA-1	D0	7.73659	0.881145	0
ACGATGTGTGGTCCGT-1	D0	9.98752	-0.372019	0
ACGATGTGTGTTGGGA-1	D0	7.4939	1.58626	0
ACGATGTTCAACGCTA-1	D0	7.18395	1.59015	0
ACGATGTTCACAACGT-1	D0	8.67272	2.03977	0
ACGATGTTCACATAGC-1	D0	9.30449	-0.638067	0
ACGATGTTCACCGGGT-1	D0	8.6197	0.694023	0
ACGATGTTCAGGTTCA-1	D0	9.63827	1.23464	0
ACGATGTTCGATCCCT-1	D0	9.76284	0.414354	0
ACGCAGCAGAGCTGCA-1	D0	9.01552	1.49445	0
ACGCAGCAGCAGATCG-1	D0	6.52862	1.54349	0
ACGCAGCAGTTGAGTA-1	D0	10.3722	-0.00594709	0
ACGCAGCCAAATTGCC-1	D0	8.38103	0.650041	0
ACGCAGCTCATTTGGG-1	D0	8.69714	1.57043	0
ACGCAGCTCGCCTGAG-1	D0	8.22707	1.32084	0
ACGCCAGAGCACGCCT-1	D0	7.96748	0.211091	0
ACGCCAGGTACGCTGC-1	D0	10.4238	-1.13235	0
ACGCCAGGTATCACCA-1	D0	9.67564	1.06401	0
ACGCCAGGTTCCGTCT-1	D0	9.80046	-0.234314	0
ACGCCAGTCAGTACGT-1	D0	8.87158	-0.251461	0
ACGCCAGTCCTATGTT-1	D0	7.57355	2.21403	0
ACGCCGAAGAAGAAGC-1	D0	7.08983	0.783651	0
ACGCCGAAGGCCATAG-1	D0	8.20712	1.69369	0
ACGCCGAAGTATCTCG-1	D0	10.7538	0.256685	0
ACGCCGAAGTCCGTAT-1	D0	7.3883	2.21943	0
ACGCCGACAGATCGGA-1	D0	9.7263	1.21275	0
ACGCCGAGTCCGAGTC-1	D0	6.63021	0.8659	0
ACGGAGAAGAAACCGC-1	D0	9.11819	-0.00123197	0
ACGGAGAAGCAGATCG-1	D0	10.9403	-0.919818	0
ACGGAGAAGCATGGCA-1	D0	9.35669	3.00754	0
ACGGAGAAGGTAGCCA-1	D0	10.1604	-0.240526	0
ACGGAGATCCGGGTGT-1	D0	10.7369	-0.77757	0
ACGGAGATCGTGGTCG-1	D0	9.65695	-0.601029	0
ACGGCCAAGAAGCCCA-1	D0	10.8307	0.161104	0
ACGGCCAAGCGTAATA-1	D0	10.7442	-0.913404	0
ACGGCCACAGTACACT-1	D0	10.5916	-1.02097	0
ACGGCCACATACGCTA-1	D0	10.0321	-0.490634	0
ACGGCCATCACATAGC-1	D0	10.5824	-0.347245	0
ACGGGCTCATAGACTC-1	D0	8.22414	-0.402548	0
ACGGGCTGTCTACCTC-1	D0	9.41399	-1.18334	0
ACGGGCTTCCTGTAGA-1	D0	9.76092	1.97737	0
ACGGGTCCAGTATGCT-1	D0	10.6876	-0.298389	0
ACGGGTCGTCGTGGCT-1	D0	7.45063	2.24198	0
ACGGGTCTCACCCTCA-1	D0	8.85673	1.36314	0
ACGGGTCTCCCATTAT-1	D0	6.04804	1.8219	0
ACGTCAACAAACGTGG-1	D0	7.50561	1.17163	0
ACGTCAACAATAGCGG-1	D0	8.35445	1.13532	0
ACGTCAACACATGACT-1	D0	9.68293	-1.24308	0
ACGTCAACACCAGTTA-1	D0	9.53986	-0.911186	0
ACGTCAAGTAGGAGTC-1	D0	10.1992	0.628368	0
ACGTCAAGTCGCCATG-1	D0	7.01579	1.03144	0
ACGTCAATCGGCTTGG-1	D0	9.50598	1.21738	0
ACGTCAATCTCGCATC-1	D0	8.45807	0.959282	0
ACTATCTAGTTGTAGA-1	D0	8.84378	2.27262	0
ACTATCTCAAAGTCAA-1	D0	9.79159	-0.0967484	0
ACTATCTCAATAAGCA-1	D0	9.62862	1.62092	0
ACTATCTCACGGCCAT-1	D0	9.30247	2.90284	0
ACTATCTGTCGCGAAA-1	D0	8.82556	1.55975	0
ACTGAACAGAAGGTTT-1	D0	10.8222	-1.30202	0
ACTGAACAGAGTACCG-1	D0	9.80533	0.931556	0
ACTGAACCAACGATCT-1	D0	5.52237	0.313821	0
ACTGAACCACAGGCCT-1	D0	8.81665	0.931742	0
ACTGAACCACATGTGT-1	D0	10.1232	0.662205	0
ACTGAACGTACTCGCG-1	D0	10.5065	-0.560658	0
ACTGAACGTGAAGGCT-1	D0	6.42752	0.205872	0
ACTGAACGTGCTCTTC-1	D0	10.8021	-1.11173	0
ACTGAACGTTAAGAAC-1	D0	10.6943	-0.767154	0
ACTGAACGTTTGTTGG-1	D0	9.52223	0.76589	0
ACTGAACTCTCGAGTA-1	D0	10.5853	-0.253682	0
ACTGAGTAGAGACTTA-1	D0	9.28471	0.747569	0
ACTGAGTAGATGTCGG-1	D0	9.58941	1.03597	0
ACTGAGTCACGAAATA-1	D0	9.94608	-0.541741	0
ACTGAGTCAGCTCGAC-1	D0	9.45	0.329816	0
ACTGAGTGTTCGTCTC-1	D0	7.39586	1.14853	0
ACTGAGTTCACCATAG-1	D0	11.1256	-0.999032	0
ACTGAGTTCGTAGGTT-1	D0	7.46048	1.02317	0
ACTGATGGTAACGCGA-1	D0	10.5933	-0.847744	0
ACTGATGGTAATCGTC-1	D0	7.99338	1.08847	0
ACTGATGGTCTCCATC-1	D0	9.80004	0.944405	0
ACTGCTCCAAACGCGA-1	D0	6.97293	1.48179	0
ACTGCTCGTACCGTTA-1	D0	9.29117	-0.699911	0
ACTGCTCTCCGGCACA-1	D0	8.72387	1.02532	0
ACTGCTCTCTACCAGA-1	D0	8.91257	1.01245	0
ACTGTCCAGAATGTGT-1	D0	7.31689	1.44649	0
ACTGTCCAGACCCACC-1	D0	10.0817	0.398317	0
ACTGTCCAGCCGATTT-1	D0	10.643	-1.16992	0
ACTGTCCAGGCAAAGA-1	D0	8.21947	1.30041	0
ACTGTCCAGTGTTAGA-1	D0	9.97824	-1.15291	0
ACTGTCCCATAGTAAG-1	D0	6.20171	1.90221	0
ACTGTCCGTTAGAACA-1	D0	10.8491	0.257686	0
ACTGTCCTCAGTTGAC-1	D0	9.68178	-0.323049	0
ACTGTCCTCCAAACTG-1	D0	7.01248	0.645229	0
ACTTACTAGATATACG-1	D0	8.67091	0.376749	0
ACTTACTCACGAAGCA-1	D0	8.85584	-0.123833	0
ACTTACTGTTCCTCCA-1	D0	9.11254	0.727703	0
ACTTACTTCTCGATGA-1	D0	9.06203	0.286923	0
ACTTGTTAGCGGCTTC-1	D0	9.2441	2.20898	0
ACTTGTTAGCTAGTTC-1	D0	10.3195	-0.163152	0
ACTTGTTCACGCGAAA-1	D0	7.09536	1.26071	0
ACTTGTTCAGGTTTCA-1	D0	9.46794	2.94744	0
ACTTGTTTCAGTGCAT-1	D0	11.0784	-0.455439	0
ACTTGTTTCGCTGATA-1	D0	8.92927	0.049644	0
ACTTGTTTCTACTCAT-1	D0	10.3913	0.829183	0
ACTTTCAAGAAACCAT-1	D0	8.53616	0.910404	0
ACTTTCAAGACTACAA-1	D0	9.87072	1.41581	0
ACTTTCAAGCAGACTG-1	D0	8.63066	1.6973	0
AGAATAGAGCTCCTCT-1	D0	10.0525	0.0403934	0
AGAATAGCATCCCATC-1	D0	7.58062	1.04836	0
AGAATAGGTTATCCGA-1	D0	8.36943	-0.631095	0
AGAATAGTCACAATGC-1	D0	10.9852	-0.600955	0
AGAATAGTCGCTAGCG-1	D0	8.37628	2.02335	0
AGAATAGTCGGAAACG-1	D0	9.10832	1.61945	0
AGAATAGTCGTACGGC-1	D0	10.9801	-0.937065	0
AGAATAGTCTGTTTGT-1	D0	7.95207	0.79091	0
AGACGTTCAGACAAGC-1	D0	8.38608	1.29164	0
AGACGTTCAGTTTACG-1	D0	7.29529	1.34102	0
AGACGTTGTGACTCAT-1	D0	8.17146	0.510649	0
AGACGTTTCTCCCTGA-1	D0	7.86925	0.208004	0
AGAGCGAAGCGTTGCC-1	D0	8.36991	1.90375	0
AGAGCGAAGCTAGGCA-1	D0	9.21682	-0.818394	0
AGAGCGAGTTACTGAC-1	D0	9.36072	-0.744615	0
AGAGCGAGTTGGTTTG-1	D0	9.25459	0.408085	0
AGAGCGATCTTCCTTC-1	D0	6.96571	1.16502	0
AGAGCTTAGGTGCACA-1	D0	7.29061	0.127369	0
AGAGCTTTCAGGTTCA-1	D0	9.32264	0.577097	0
AGAGCTTTCGCTTGTC-1	D0	7.17692	1.82551	0
AGAGCTTTCGTAGGTT-1	D0	8.37535	0.349187	0
AGAGTGGAGAGGGCTT-1	D0	10.148	0.649179	0
AGAGTGGCAGCTGTGC-1	D0	7.53267	1.42623	0
AGAGTGGGTCGAAAGC-1	D0	8.52797	-0.381901	0
AGAGTGGGTCGCGTGT-1	D0	10.3595	-0.532301	0
AGAGTGGGTCGCTTCT-1	D0	6.24778	0.260601	0
AGAGTGGTCAAGAAGT-1	D0	10.4531	0.65489	0
AGAGTGGTCACTCCTG-1	D0	7.90139	0.46237	0
AGATCTGAGACTGTAA-1	D0	10.0781	1.1844	0
AGATCTGAGATGTGTA-1	D0	9.7096	0.840662	0
AGATCTGAGTGTCTCA-1	D0	8.05083	-0.0794706	0
AGATCTGGTGTGAATA-1	D0	8.48338	0.490077	0
AGATCTGTCCCTCAGT-1	D0	7.07925	0.827268	0
AGATCTGTCCTTTCTC-1	D0	7.45109	0.755453	0
AGATCTGTCGGAGCAA-1	D0	6.42773	1.64808	0
AGATCTGTCGTTTAGG-1	D0	10.7295	0.0175506	0
AGATTGCAGTATCGAA-1	D0	7.85039	-0.482633	0
AGATTGCGTTTAGCTG-1	D0	10.7551	0.513003	0
AGATTGCTCTTGCAAG-1	D0	6.64833	1.83111	0
AGCAGCCGTACCGTAT-1	D0	7.07296	1.11047	0
AGCAGCCGTATTAGCC-1	D0	8.59859	0.518153	0
AGCAGCCTCACAGGCC-1	D0	10.5671	-0.565505	0
AGCAGCCTCGGAGCAA-1	D0	8.65721	-0.683645	0
AGCATACAGACCGGAT-1	D0	9.34148	0.325659	0
AGCATACAGGAATTAC-1	D0	9.81684	0.872762	0
AGCATACCAAGTAATG-1	D0	8.84941	-0.16664	0
AGCATACCACACGCTG-1	D0	8.38489	0.614118	0
AGCATACCACGGCGTT-1	D0	10.0074	-0.330226	0
AGCATACCACTCGACG-1	D0	8.07834	1.47026	0
AGCATACCAGACAAAT-1	D0	8.40077	-0.465055	0
AGCATACGTCGCTTCT-1	D0	9.59061	0.212158	0
AGCATACGTCTTGATG-1	D0	8.89074	0.925655	0
AGCATACGTTGCCTCT-1	D0	8.77224	-0.888824	0
AGCATACTCTTGTCAT-1	D0	9.87049	0.195373	0
AGCCTAAGTACTTGAC-1	D0	10.8535	-0.273844	0
AGCCTAAGTCAATGTC-1	D0	8.21989	0.45085	0
AGCCTAATCCGTCAAA-1	D0	8.44915	-0.573266	0
AGCCTAATCTGCTGTC-1	D0	9.56701	1.62752	0
AGCGGTCAGGCTCAGA-1	D0	10.0266	-1.00948	0
AGCGGTCCAATGAAAC-1	D0	7.08726	2.01698	0
AGCGGTCCAGACGTAG-1	D0	9.29297	-0.325138	0
AGCGGTCCAGCTCCGA-1	D0	10.9982	-1.11832	0
AGCGGTCGTCTCAACA-1	D0	8.63976	1.41478	0
AGCGGTCGTGCTGTAT-1	D0	7.82657	1.09801	0
AGCGGTCTCCACGTTC-1	D0	7.45101	1.59643	0
AGCGGTCTCTTACCTA-1	D0	8.97736	1.18911	0
AGCGTATAGAGATGAG-1	D0	9.17576	2.50317	0
AGCGTATAGCCATCGC-1	D0	8.65835	-0.239126	0
AGCGTATAGGTGCAAC-1	D0	9.0981	1.2669	0
AGCGTATCAACTGGCC-1	D0	8.52804	-0.597191	0
AGCGTATCAAGCCTAT-1	D0	8.23425	2.10423	0
AGCGTATGTCTCCCTA-1	D0	5.82604	0.678445	0
AGCGTATTCAACCATG-1	D0	10.0712	-0.225583	0
AGCGTCGAGATACACA-1	D0	7.78435	1.06595	0
AGCGTCGGTACGCACC-1	D0	5.36515	0.787451	0
AGCTCCTAGAGTCGGT-1	D0	10.0416	0.518409	0
AGCTCCTAGCTCTCGG-1	D0	11.0871	-0.572829	0
AGCTCCTAGGGTCTCC-1	D0	9.67356	-1.04214	0
AGCTCCTCAATCCAAC-1	D0	10.1384	-0.0726674	0
AGCTCCTCAGGTCGTC-1	D0	9.09987	-0.457031	0
AGCTCCTGTCTGATCA-1	D0	8.18124	-0.0535516	0
AGCTCCTTCGGTTAAC-1	D0	10.647	0.230494	0
AGCTCTCCAGTGACAG-1	D0	8.4677	0.76916	0
AGCTCTCGTTTAGCTG-1	D0	10.1885	0.244657	0
AGCTCTCTCACAATGC-1	D0	10.3586	0.372002	0
AGCTCTCTCAGCCTAA-1	D0	8.48029	1.17543	0
AGCTCTCTCGGCCGAT-1	D0	9.56078	1.74427	0
AGCTCTCTCTTCGAGA-1	D0	10.3885	-0.0592636	0
AGCTTGACACCCTATC-1	D0	8.54394	1.05422	0
AGCTTGACATCATCCC-1	D0	6.63175	0.976456	0
AGCTTGACATTTGCCC-1	D0	7.78789	0.838896	0
AGCTTGAGTGTTCTTT-1	D0	9.53129	-0.988834	0
AGCTTGATCCACGCAG-1	D0	9.38261	1.12606	0
AGCTTGATCCGCATCT-1	D0	9.97636	-0.997511	0
AGGCCACAGGTGACCA-1	D0	8.67974	-0.40856	0
AGGCCACCACGTTGGC-1	D0	8.48401	0.34863	0
AGGCCACGTCCTGCTT-1	D0	9.73595	-0.413174	0
AGGCCACGTCTCAACA-1	D0	8.31447	0.780111	0
AGGCCACGTGTGACGA-1	D0	9.78021	0.550015	0
AGGCCACTCTTGTACT-1	D0	9.389	2.00809	0
AGGCCGTAGCCCTAAT-1	D0	9.16253	0.0831847	0
AGGCCGTCACATTTCT-1	D0	7.73149	0.914816	0
AGGCCGTCACGGATAG-1	D0	6.58228	0.634611	0
AGGCCGTCATCTACGA-1	D0	8.25088	0.426518	0
AGGCCGTGTCCTCTTG-1	D0	8.29297	0.640561	0
AGGCCGTGTGGACGAT-1	D0	9.66283	0.26843	0
AGGCCGTTCCCTCTTT-1	D0	9.55913	-0.577717	0
AGGCCGTTCGCCTGTT-1	D0	9.64612	-1.36855	0
AGGCCGTTCTGATTCT-1	D0	9.24102	0.0230157	0
AGGGAGTAGCACAGGT-1	D0	10.6723	-0.381564	0
AGGGAGTAGCGAAGGG-1	D0	7.24797	0.312098	0
AGGGAGTCAAACTGCT-1	D0	9.00676	2.59098	0
AGGGAGTGTGCCTGCA-1	D0	5.64855	1.0295	0
AGGGAGTGTGGCCCTA-1	D0	5.4835	0.495715	0
AGGGAGTGTTGGTTTG-1	D0	9.16075	-0.680917	0
AGGGAGTTCCACGTTC-1	D0	8.49102	1.68076	0
AGGGATGAGCCTATGT-1	D0	7.61181	2.29465	0
AGGGATGCACCAGCAC-1	D0	9.07599	1.4475	0
AGGGATGCACGTCTCT-1	D0	8.55235	1.0119	0
AGGGATGGTCGCATAT-1	D0	7.39654	1.95132	0
AGGGATGTCCTTGGTC-1	D0	9.21559	0.0481435	0
AGGGATGTCTTCCTTC-1	D0	10.1658	0.663056	0
AGGGTGAAGAAGGGTA-1	D0	10.927	-0.0578715	0
AGGGTGACAAGCGCTC-1	D0	6.82402	1.1889	0
AGGGTGACACAGCCCA-1	D0	10.296	-0.529609	0
AGGGTGACACTGCCAG-1	D0	9.38849	-0.486605	0
AGGGTGACATCGGACC-1	D0	10.3483	0.378899	0
AGGGTGAGTCAAGCGA-1	D0	7.01757	-0.247199	0
AGGGTGATCCAGAAGG-1	D0	10.7336	-1.00314	0
AGGGTGATCCGCAGTG-1	D0	10.5639	0.506785	0
AGGGTGATCGTTACAG-1	D0	11.0842	-0.671472	0
AGGGTGATCTTGCCGT-1	D0	7.58206	0.561734	0
AGGTCATCAATCAGAA-1	D0	10.3764	-0.189514	0
AGGTCATCAATGAAAC-1	D0	8.56772	1.66348	0
AGGTCATCATTCTCAT-1	D0	10.6449	-0.10485	0
AGGTCATGTTGGGACA-1	D0	8.95376	1.23567	0
AGGTCCGAGACTGTAA-1	D0	5.3383	-0.41878	0
AGGTCCGCAAGGTTTC-1	D0	9.40747	1.10919	0
AGGTCCGCACCATCCT-1	D0	8.27992	0.339528	0
AGGTCCGGTAGAGCTG-1	D0	10.6079	-0.607478	0
AGGTCCGGTCCGTGAC-1	D0	7.16052	1.33753	0
AGGTCCGGTTACGCGC-1	D0	7.36295	1.61722	0
AGGTCCGTCAGCTCTC-1	D0	10.6915	-0.848873	0
AGGTCCGTCAGCTTAG-1	D0	6.86864	1.63896	0
AGGTCCGTCATTATCC-1	D0	8.37477	0.514886	0
AGGTCCGTCTGTCAAG-1	D0	10.0658	-1.04994	0
AGGTCCGTCTTCGAGA-1	D0	8.44801	0.900786	0
AGTAGTCAGGCATGTG-1	D0	6.91107	1.21082	0
AGTAGTCAGGGCTCTC-1	D0	8.93343	0.911239	0
AGTAGTCCATACTCTT-1	D0	8.4691	1.18094	0
AGTAGTCCATTAGGCT-1	D0	9.96662	0.148858	0
AGTAGTCGTAGCGTGA-1	D0	7.75383	1.27232	0
AGTAGTCGTAGTGAAT-1	D0	8.4386	0.0890575	0
AGTAGTCGTTCCGTCT-1	D0	7.91132	0.164834	0
AGTAGTCGTTCGTTGA-1	D0	9.40116	0.724008	0
AGTAGTCTCCGTAGGC-1	D0	7.20405	0.58761	0
AGTCTTTAGGCGATAC-1	D0	11.0294	-0.520039	0
AGTCTTTCAACCGCCA-1	D0	6.97075	-0.0730872	0
AGTCTTTCAAGTCTAC-1	D0	9.18668	0.695251	0
AGTCTTTCAGTAAGAT-1	D0	9.46609	2.00196	0
AGTCTTTTCGGAAATA-1	D0	10.7834	0.160218	0
AGTGAGGAGAATGTTG-1	D0	10.1099	0.701201	0
AGTGGGAAGACTAAGT-1	D0	10.5353	0.631605	0
AGTGGGAAGAGGGCTT-1	D0	8.49288	0.991883	0
AGTGGGAAGGCTAGAC-1	D0	9.0332	0.989241	0
AGTGGGACAATGTAAG-1	D0	10.9896	-0.992375	0
AGTGGGACAGCTCCGA-1	D0	7.54564	-0.85049	0
AGTGGGACATGCATGT-1	D0	10.8939	-0.108663	0
AGTGGGATCTTGAGAC-1	D0	10.9307	0.336206	0
AGTGTCAAGCTGAAAT-1	D0	7.71641	2.08574	0
AGTGTCAAGTCATGCT-1	D0	8.05533	-0.147146	0
AGTGTCACACTTACGA-1	D0	6.88204	0.578059	0
AGTGTCACAGACGCTC-1	D0	7.30236	0.83852	0
AGTGTCAGTGCGGTAA-1	D0	10.9622	-0.953659	0
AGTGTCAGTGGAAAGA-1	D0	9.63075	-0.324461	0
AGTGTCATCCCATTAT-1	D0	6.64951	1.90997	0
AGTGTCATCTGCCAGG-1	D0	10.8576	-0.0254088	0
AGTTGGTCAATGAATG-1	D0	10.2239	1.33894	0
AGTTGGTGTAAACCTC-1	D0	7.62947	0.357666	0
AGTTGGTGTACAAGTA-1	D0	10.9398	-0.681991	0
AGTTGGTTCCAGAAGG-1	D0	11.0298	-0.464654	0
AGTTGGTTCCCGACTT-1	D0	7.78838	0.72304	0
ATAACGCAGGCCCGTT-1	D0	7.1507	1.92413	0
ATAACGCAGGCGCTCT-1	D0	10.421	0.113434	0
ATAACGCGTCCAACTA-1	D0	8.42086	0.695653	0
ATAAGAGAGACACTAA-1	D0	10.28	1.07652	0
ATAAGAGAGGGATACC-1	D0	8.69442	0.547885	0
ATAAGAGCAAGACACG-1	D0	7.58628	0.42975	0
ATAAGAGCAAGGGTCA-1	D0	9.73011	-1.18071	0
ATAAGAGCAGTATCTG-1	D0	6.87671	0.89211	0
ATAAGAGGTAGCGCTC-1	D0	7.86767	0.509271	0
ATAAGAGGTATATGGA-1	D0	9.29247	1.08201	0
ATAAGAGTCAACACAC-1	D0	10.6719	-1.16011	0
ATAGACCAGCTGCGAA-1	D0	7.86626	0.604138	0
ATAGACCCATACTACG-1	D0	7.96961	1.08597	0
ATAGACCGTCCAGTTA-1	D0	8.76862	1.46517	0
ATAGACCTCAGTTCGA-1	D0	9.19818	1.90696	0
ATAGACCTCCAGAAGG-1	D0	10.6644	-1.15057	0
ATCACGAAGGATGCGT-1	D0	8.24443	0.505921	0
ATCACGAGTTAAAGAC-1	D0	8.96372	1.40233	0
ATCACGAGTTATCACG-1	D0	7.76606	1.52382	0
ATCACGATCTAACCGA-1	D0	7.85812	-0.516754	0
ATCATCTAGCGCCTCA-1	D0	7.48362	0.32465	0
ATCATCTAGGTAGCTG-1	D0	7.26298	1.4804	0
ATCATCTCACACGCTG-1	D0	7.12748	2.20569	0
ATCATCTCACGACGAA-1	D0	9.98795	1.23844	0
ATCATCTGTAGAAGGA-1	D0	7.96515	1.03241	0
ATCATCTGTCCCGACA-1	D0	7.77393	1.65053	0
ATCATCTTCTGTACGA-1	D0	11.0848	-0.342559	0
ATCATCTTCTTGAGGT-1	D0	10.9105	-0.98667	0
ATCATGGAGATGAGAG-1	D0	10.4462	-1.21004	0
ATCATGGAGCGCCTTG-1	D0	8.33117	-0.616881	0
ATCATGGCAAAGGAAG-1	D0	8.96604	2.13094	0
ATCATGGCAAGCGTAG-1	D0	8.25872	2.15073	0
ATCATGGCATGCTGGC-1	D0	8.09742	1.93612	0
ATCATGGGTATCTGCA-1	D0	9.21476	0.622998	0
ATCATGGGTTTAGGAA-1	D0	8.4783	-0.825747	0
ATCATGGTCCACTGGG-1	D0	9.26771	-0.0986343	0
ATCATGGTCCATGAAC-1	D0	8.26712	-0.122227	0
ATCATGGTCCCATTTA-1	D0	6.7035	2.26687	0
ATCCACCAGGTGCACA-1	D0	8.54854	1.48232	0
ATCCACCGTAAGGATT-1	D0	9.60641	1.35739	0
ATCCACCGTATCACCA-1	D0	10.8606	-0.934423	0
ATCCACCTCCCAAGTA-1	D0	8.5601	-0.159539	0
ATCCACCTCCCTCTTT-1	D0	10.8211	0.417878	0
ATCCGAACAATGGACG-1	D0	7.49737	1.11351	0
ATCCGAACACAGACTT-1	D0	9.66148	-0.74332	0
ATCCGAACACTCTGTC-1	D0	9.94782	0.834337	0
ATCCGAAGTAGAGCTG-1	D0	9.46462	2.78461	0
ATCCGAATCGGAAATA-1	D0	7.03614	1.15489	0
ATCCGAATCTAACCGA-1	D0	8.71553	0.249769	0
ATCGAGTAGGAATTAC-1	D0	10.3117	-1.09467	0
ATCGAGTAGTCGTTTG-1	D0	10.9359	-0.628753	0
ATCGAGTCAATCTACG-1	D0	6.80337	-0.65022	0
ATCGAGTCACTCGACG-1	D0	7.84081	2.15335	0
ATCGAGTCATGGAATA-1	D0	8.25954	0.153398	0
ATCGAGTGTGCAGGTA-1	D0	9.04081	1.79916	0
ATCGAGTGTTCCGGCA-1	D0	9.64026	-0.197683	0
ATCGAGTTCCCTCTTT-1	D0	10.24	-1.20134	0
ATCGAGTTCCTTGGTC-1	D0	7.56675	-0.155814	0
ATCGAGTTCGTGACAT-1	D0	6.73001	-0.332441	0
ATCTACTAGTGCGATG-1	D0	9.32977	0.940663	0
ATCTACTCAATGGAAT-1	D0	9.11048	1.52882	0
ATCTACTCACTGCCAG-1	D0	7.77482	1.89109	0
ATCTACTGTAAACACA-1	D0	7.67441	1.45205	0
ATCTACTGTGTAAGTA-1	D0	8.77503	0.0783036	0
ATCTACTGTTCCACAA-1	D0	9.19008	0.00309288	0
ATCTACTTCACTTCAT-1	D0	9.42089	1.35564	0
ATCTACTTCCCAAGAT-1	D0	8.91872	1.35316	0
ATCTACTTCCCTCTTT-1	D0	9.60308	0.692547	0
ATCTACTTCGTTACGA-1	D0	9.631	-0.221846	0
ATCTGCCAGACGCACA-1	D0	7.26177	2.27746	0
ATCTGCCAGCCGGTAA-1	D0	8.2221	-0.133594	0
ATCTGCCTCAAAGACA-1	D0	10.3792	0.133195	0
ATCTGCCTCATCGATG-1	D0	8.68075	1.78024	0
ATCTGCCTCCAATGGT-1	D0	9.87107	-0.653242	0
ATCTGCCTCGAGAGCA-1	D0	10.5567	0.0105523	0
ATCTGCCTCTTCGAGA-1	D0	10.2196	0.869516	0
ATGAGGGAGGTGACCA-1	D0	8.04416	0.527169	0
ATGAGGGCAAGAGGCT-1	D0	10.0004	0.32926	0
ATGAGGGCAATGTTGC-1	D0	8.7526	1.45489	0
ATGAGGGGTCCATGAT-1	D0	7.89316	1.6022	0
ATGAGGGGTGACAAAT-1	D0	8.6481	0.259174	0
ATGAGGGGTGCAACGA-1	D0	8.05447	0.969875	0
ATGAGGGTCCACTCCA-1	D0	10.0152	-0.219832	0
ATGCGATAGCGCTTAT-1	D0	9.61519	0.674551	0
ATGCGATAGGGATCTG-1	D0	5.58945	0.778036	0
ATGCGATAGTAGGTGC-1	D0	8.49813	1.04461	0
ATGCGATGTACCCAAT-1	D0	7.73943	0.837037	0
ATGCGATGTAGAAGGA-1	D0	9.18662	-0.890107	0
ATGCGATGTATAGGGC-1	D0	8.49214	0.309125	0
ATGCGATTCACTATTC-1	D0	9.6637	1.46566	0
ATGGGAGAGGAGTTTA-1	D0	7.90349	0.495265	0
ATGGGAGCACAACGCC-1	D0	10.9669	-1.20648	0
ATGGGAGCAGATTGCT-1	D0	10.3644	0.419418	0
ATGGGAGCATGGATGG-1	D0	8.19608	0.9973	0
ATGTGTGAGCCATCGC-1	D0	10.4079	-0.540952	0
ATGTGTGAGCGACGTA-1	D0	8.95381	1.15837	0
ATGTGTGAGGACAGCT-1	D0	10.6919	-0.771138	0
ATGTGTGAGGCTAGCA-1	D0	8.0314	-0.0389608	0
ATGTGTGAGTAGATGT-1	D0	9.56741	-0.671285	0
ATGTGTGAGTTATCGC-1	D0	8.36282	1.3441	0
ATGTGTGGTCTCATCC-1	D0	10.3969	-0.454804	0
ATGTGTGTCATGTGGT-1	D0	9.76161	-1.19628	0
ATGTGTGTCTTAACCT-1	D0	10.2997	-0.150966	0
ATGTGTGTCTTACCTA-1	D0	9.65127	-1.11658	0
ATTACTCAGAGGTTGC-1	D0	10.2123	0.368658	0
ATTACTCCAGTGAGTG-1	D0	10.4683	-0.375283	0
ATTACTCCATGCGCAC-1	D0	6.94751	0.0288073	0
ATTACTCTCCGAAGAG-1	D0	9.90352	0.83282	0
ATTACTCTCGACAGCC-1	D0	10.5036	-0.647383	0
ATTACTCTCGTCTGAA-1	D0	10.461	-1.11792	0
ATTATCCAGAGCCCAA-1	D0	9.91476	0.543537	0
ATTATCCAGTCTCCTC-1	D0	8.32963	0.823463	0
ATTATCCCACCAGGCT-1	D0	10.1483	1.17177	0
ATTATCCCACGGTAGA-1	D0	7.92672	1.16017	0
ATTATCCCAGGTGCCT-1	D0	7.88907	1.48323	0
ATTATCCCATCACAAC-1	D0	10.813	-1.29186	0
ATTATCCCATGATCCA-1	D0	8.13271	1.91062	0
ATTATCCGTCTTGCGG-1	D0	8.73539	2.01961	0
ATTATCCGTGGTCCGT-1	D0	9.17656	1.67817	0
ATTCTACAGCACCGCT-1	D0	10.3754	-0.64483	0
ATTCTACAGCCAACAG-1	D0	8.11988	1.99808	0
ATTCTACAGCTAGCCC-1	D0	8.01929	0.721082	0
ATTCTACAGTCCGTAT-1	D0	7.61817	-0.359982	0
ATTCTACCAGGCAGTA-1	D0	10.5529	0.387136	0
ATTCTACCAGTCGTGC-1	D0	8.19305	0.65448	0
ATTCTACGTGTATGGG-1	D0	9.37751	0.156271	0
ATTCTACGTTCGTCTC-1	D0	8.0926	0.758617	0
ATTCTACTCATATCGG-1	D0	8.44757	0.845729	0
ATTCTACTCATTATCC-1	D0	7.76098	-0.174269	0
ATTCTACTCTAGAGTC-1	D0	9.35616	1.58828	0
ATTGGACAGATACACA-1	D0	7.58574	2.20348	0
ATTGGACAGCGATGAC-1	D0	8.25824	0.270993	0
ATTGGACAGCTAGGCA-1	D0	10.5964	-1.37306	0
ATTGGACCACACCGCA-1	D0	8.68469	2.04512	0
ATTGGACGTGGCTCCA-1	D0	7.67037	0.46534	0
ATTGGACGTGTTTGTG-1	D0	9.69056	-0.486287	0
ATTGGACGTTATCACG-1	D0	9.19273	1.12939	0
ATTGGACTCCCATTAT-1	D0	6.38254	0.226265	0
ATTGGTGCAAGGACAC-1	D0	9.76036	1.30006	0
ATTGGTGCACCATGTA-1	D0	9.47425	1.23918	0
ATTGGTGCACTAGTAC-1	D0	9.40977	-0.130062	0
ATTGGTGCACTTGGAT-1	D0	9.1627	1.58947	0
ATTGGTGCAGCTGTAT-1	D0	10.574	-0.892366	0
ATTGGTGCATACGCCG-1	D0	9.43322	-0.475224	0
ATTGGTGGTAGAGCTG-1	D0	7.08401	-0.750516	0
ATTGGTGGTTAGTGGG-1	D0	9.91501	0.962025	0
ATTGGTGGTTGGACCC-1	D0	10.8003	-0.446743	0
ATTGGTGTCACCTCGT-1	D0	9.40833	0.934438	0
ATTTCTGAGCGAAGGG-1	D0	8.36927	1.94918	0
ATTTCTGTCCATTCTA-1	D0	8.89781	1.52687	0
ATTTCTGTCGTTACGA-1	D0	8.59945	1.52174	0
CAACCAAAGCCCAATT-1	D0	8.81799	1.01	0
CAACCAAAGCTTTGGT-1	D0	7.91584	0.420056	0
CAACCAAAGGACGAAA-1	D0	8.01257	0.66571	0
CAACCAAAGTCTCAAC-1	D0	8.26765	-0.621264	0
CAACCAACATTACCTT-1	D0	11.1621	-0.971911	0
CAACCAAGTACCGAGA-1	D0	9.02111	0.547624	0
CAACCAAGTAGCAAAT-1	D0	8.45517	1.33758	0
CAACCAAGTCACCCAG-1	D0	7.53333	2.36523	0
CAACCAAGTGCACGAA-1	D0	8.9045	1.10494	0
CAACCAATCCAAATGC-1	D0	7.17948	0.0289288	0
CAACCAATCGTCGTTC-1	D0	7.188	0.877683	0
CAACCTCAGCGTTCCG-1	D0	8.46268	0.392451	0
CAACCTCAGGTCGGAT-1	D0	8.00824	-0.8187	0
CAACCTCCATAAGACA-1	D0	10.2671	-0.627924	0
CAACCTCGTCAGAATA-1	D0	9.34031	1.27521	0
CAACCTCTCCAAACAC-1	D0	8.3674	-0.113466	0
CAACCTCTCGGTCTAA-1	D0	10.491	0.970921	0
CAACCTCTCTATCCTA-1	D0	10.8643	0.351114	0
CAACCTCTCTTCCTTC-1	D0	10.5108	0.197397	0
CAACCTCTCTTGTCAT-1	D0	10.4903	0.211139	0
CAACTAGGTGGTCCGT-1	D0	9.82207	-0.343101	0
CAACTAGGTGTATGGG-1	D0	6.96049	1.11406	0
CAACTAGGTGTGGTTT-1	D0	9.57651	0.229743	0
CAAGAAAGTCAGGACA-1	D0	8.24783	2.12001	0
CAAGAAATCAAACGGG-1	D0	10.8231	-0.0693957	0
CAAGAAATCCCTCTTT-1	D0	7.06604	0.715268	0
CAAGATCAGCGTAATA-1	D0	7.65524	0.770173	0
CAAGATCCACCACCAG-1	D0	8.97868	2.5036	0
CAAGATCCATTACGAC-1	D0	9.31371	1.31061	0
CAAGATCGTTACCAGT-1	D0	8.3733	0.780371	0
CAAGATCGTTGATTGC-1	D0	8.74235	0.777091	0
CAAGATCTCGGCGCTA-1	D0	9.70825	0.535826	0
CAAGGCCAGCTAAGAT-1	D0	7.46606	1.83583	0
CAAGGCCCAGGAATGC-1	D0	9.897	0.625603	0
CAAGGCCCAGGGATTG-1	D0	9.14408	1.55487	0
CAAGGCCGTAAGAGGA-1	D0	9.65462	1.84357	0
CAAGGCCGTCCTGCTT-1	D0	6.87355	1.67992	0
CAAGGCCGTCTGGAGA-1	D0	10.2512	0.924778	0
CAAGGCCGTTACCGAT-1	D0	9.97022	-0.36968	0
CAAGGCCTCAGTTGAC-1	D0	9.74719	-0.122081	0
CAAGTTGAGCACGCCT-1	D0	7.3219	-0.234676	0
CAAGTTGAGCGTTGCC-1	D0	7.00288	0.210949	0
CAAGTTGAGCTCCTTC-1	D0	7.77148	-0.203953	0
CAAGTTGAGGGTCTCC-1	D0	8.08571	1.48912	0
CAAGTTGAGTTTCCTT-1	D0	7.63794	1.79875	0
CAAGTTGCACGTTGGC-1	D0	10.5943	-0.564082	0
CAAGTTGCACTCGACG-1	D0	8.79757	0.266197	0
CAAGTTGCATCGGACC-1	D0	10.7595	-1.23341	0
CAAGTTGGTAACGCGA-1	D0	7.78308	0.00896263	0
CAAGTTGTCACGGTTA-1	D0	8.05478	2.08035	0
CAAGTTGTCCCTCAGT-1	D0	8.43086	0.636237	0
CAAGTTGTCGGAAATA-1	D0	9.03773	0.058252	0
CACAAACAGAATTGTG-1	D0	9.65514	1.39225	0
CACAAACAGATATGGT-1	D0	11.0066	-0.285175	0
CACAAACCACTACAGT-1	D0	10.9308	-0.222622	0
CACAAACGTAAAGGAG-1	D0	8.51537	-0.638554	0
CACAAACGTAGGCTGA-1	D0	9.5233	0.250903	0
CACAAACGTTAGATGA-1	D0	9.98571	0.366872	0
CACAAACTCGCCTGAG-1	D0	8.11935	0.972196	0
CACAAACTCTTAACCT-1	D0	9.96	0.609126	0
CACACAAAGAGGTTAT-1	D0	9.40986	-0.0492375	0
CACACAAAGGCGACAT-1	D0	8.69379	1.1566	0
CACACAAGTCCGACGT-1	D0	8.73386	1.53922	0
CACACAATCAGGATCT-1	D0	9.13353	1.7559	0
CACACAATCTTCATGT-1	D0	9.54093	1.11311	0
CACACCTCAACGATCT-1	D0	9.65264	0.619087	0
CACACCTCATCGATGT-1	D0	8.41344	1.00114	0
CACACCTGTGCACGAA-1	D0	8.86634	1.17825	0
CACACCTGTTAAGAAC-1	D0	6.91871	-0.701403	0
CACACCTTCACCCTCA-1	D0	6.35018	1.28477	0
CACACTCAGATATGCA-1	D0	10.2103	-0.0496261	0
CACACTCCAGCCAGAA-1	D0	8.2112	-0.0514548	0
CACACTCCATACTACG-1	D0	10.1689	1.05377	0
CACACTCGTAGCGCTC-1	D0	8.27797	-0.584326	0
CACACTCGTCAAAGCG-1	D0	7.96577	1.51469	0
CACACTCGTCGACTGC-1	D0	6.98682	1.97306	0
CACACTCTCATTGCGA-1	D0	8.92926	0.546616	0
CACAGGCAGAACTCGG-1	D0	10.1957	0.123277	0
CACAGGCAGGAGCGAG-1	D0	8.86487	-0.700824	0
CACAGGCCAAAGTGCG-1	D0	8.74675	0.903529	0
CACAGGCCAAGCCTAT-1	D0	8.73742	0.142823	0
CACAGGCCACCCAGTG-1	D0	8.25115	0.833219	0
CACAGGCGTGGACGAT-1	D0	8.00033	0.868458	0
CACAGGCGTGTTCTTT-1	D0	6.66557	0.905093	0
CACAGGCTCACTTCAT-1	D0	8.41833	0.00408455	0
CACAGTAAGAACTCGG-1	D0	8.62529	1.51435	0
CACAGTAAGTGTCCCG-1	D0	6.29098	0.925768	0
CACAGTAAGTTGAGAT-1	D0	9.39562	1.80596	0
CACAGTACAGACAAAT-1	D0	7.61321	1.49121	0
CACAGTACAGCCAGAA-1	D0	10.9561	-0.908643	0
CACAGTATCGTTACGA-1	D0	8.89213	0.02873	0
CACAGTATCTGAGGGA-1	D0	7.03569	0.636342	0
CACATAGAGAGACTAT-1	D0	8.73864	0.361447	0
CACATAGAGCCAGGAT-1	D0	6.82767	1.13104	0
CACATAGAGGAGTTGC-1	D0	10.0729	0.129398	0
CACATAGCACCTCGGA-1	D0	7.22478	1.69546	0
CACATAGCAGGCGATA-1	D0	7.34375	0.188865	0
CACATAGCATACAGCT-1	D0	9.40234	2.11025	0
CACATAGCATCCCACT-1	D0	7.33947	0.774217	0
CACATAGGTGTGCGTC-1	D0	7.15714	1.36093	0
CACATAGTCATGTGGT-1	D0	11.0052	-0.490511	0
CACATAGTCATTTGGG-1	D0	10.4994	-0.995264	0
CACATAGTCGTTTGCC-1	D0	7.27883	0.199471	0
CACATAGTCTGGGCCA-1	D0	9.45128	0.656585	0
CACATTTCACGACGAA-1	D0	9.83438	-0.600695	0
CACATTTTCACCCGAG-1	D0	10.3889	-0.365415	0
CACATTTTCTCATTCA-1	D0	10.7096	-0.768376	0
CACCACTAGGGTGTTG-1	D0	8.03437	0.933568	0
CACCACTAGTCCGGTC-1	D0	6.72125	1.34299	0
CACCACTAGTCTTGCA-1	D0	7.86748	1.50884	0
CACCACTCAACTTGAC-1	D0	8.95901	-0.353991	0
CACCACTCAATCGGTT-1	D0	10.1698	0.651084	0
CACCACTCAATGACCT-1	D0	10.9187	-0.212905	0
CACCACTCATGGGAAC-1	D0	8.85269	-0.961596	0
CACCACTCATGGTTGT-1	D0	10.8293	-0.0955566	0
CACCACTGTGGCCCTA-1	D0	10.5859	0.136273	0
CACCACTTCAAACGGG-1	D0	9.69308	0.514039	0
CACCACTTCACAGTAC-1	D0	8.71255	-0.657242	0
CACCACTTCCTTGCCA-1	D0	9.96746	-0.356327	0
CACCAGGAGTATCTCG-1	D0	10.6496	0.315134	0
CACCAGGGTCACTGGC-1	D0	6.99226	1.24114	0
CACCAGGGTTATCACG-1	D0	10.169	-0.173179	0
CACCAGGTCCGCGCAA-1	D0	8.42073	1.52713	0
CACCTTGAGCACCGTC-1	D0	7.35595	1.29808	0
CACCTTGCATCGATTG-1	D0	8.7188	0.653874	0
CACCTTGGTCAAGCGA-1	D0	8.25224	0.0533625	0
CACCTTGGTTTGCATG-1	D0	11.0052	-0.837272	0
CACCTTGTCAGTGCAT-1	D0	10.3102	-0.275991	0
CACCTTGTCGGCGCTA-1	D0	10.8931	-0.144434	0
CACTCCAAGCCACCTG-1	D0	9.15797	-1.11582	0
CACTCCAAGCGTTGCC-1	D0	9.38747	1.58816	0
CACTCCACACAGATTC-1	D0	8.64784	0.624731	0
CACTCCAGTACATGTC-1	D0	10.4394	0.0541019	0
CACTCCAGTATCGCAT-1	D0	10.6327	-0.404254	0
CACTCCAGTCAATGTC-1	D0	7.35695	1.43393	0
CACTCCAGTGAGGGTT-1	D0	10.408	-0.694629	0
CACTCCAGTGGGTCAA-1	D0	9.44925	0.516139	0
CACTCCATCATTTGGG-1	D0	9.63949	0.36295	0
CAGAATCAGACTACAA-1	D0	8.74906	1.96349	0
CAGAATCAGCTTTGGT-1	D0	8.3225	1.10648	0
CAGAATCCACCACGTG-1	D0	6.79601	1.34162	0
CAGAATCGTGGAAAGA-1	D0	8.84121	1.52925	0
CAGAATCGTGGCCCTA-1	D0	6.04325	-0.650849	0
CAGAATCTCAACACTG-1	D0	11.0068	-0.471873	0
CAGAGAGAGCCACGTC-1	D0	8.22124	-0.417846	0
CAGAGAGCACCACGTG-1	D0	10.4386	0.122849	0
CAGAGAGGTGACCAAG-1	D0	6.25658	0.80431	0
CAGAGAGTCATAACCG-1	D0	8.48959	-0.182493	0
CAGAGAGTCTGGTATG-1	D0	8.51239	2.67504	0
CAGATCAAGTGGGTTG-1	D0	8.39027	0.226404	0
CAGATCACATGATCCA-1	D0	8.84182	1.51524	0
CAGATCACATTTCACT-1	D0	10.424	0.732591	0
CAGATCAGTAGCGTGA-1	D0	7.05307	1.43726	0
CAGATCAGTGTGACCC-1	D0	8.49666	1.17272	0
CAGATCATCATATCGG-1	D0	11.032	-0.757833	0
CAGCAGCAGGACAGCT-1	D0	8.67458	0.373688	0
CAGCAGCCAAGCCCAC-1	D0	5.03213	0.841576	0
CAGCAGCCACACATGT-1	D0	8.71038	2.09523	0
CAGCAGCCACCTTGTC-1	D0	8.64591	0.141616	0
CAGCAGCCAGCATGAG-1	D0	8.10758	-0.834214	0
CAGCAGCCATCTGGTA-1	D0	9.99214	0.550827	0
CAGCAGCGTGTGGTTT-1	D0	9.46707	1.10465	0
CAGCAGCTCAATAAGG-1	D0	9.91663	0.560025	0
CAGCATAAGGTGGGTT-1	D0	8.17634	1.36218	0
CAGCATACAGATTGCT-1	D0	8.78799	2.05699	0
CAGCATACATGCCTAA-1	D0	10.0789	0.0869333	0
CAGCATATCACCGGGT-1	D0	7.47856	-0.102734	0
CAGCATATCGCCAAAT-1	D0	9.52741	0.93968	0
CAGCCGAAGTATCGAA-1	D0	10.7465	0.110495	0
CAGCCGACAATGGAGC-1	D0	9.69494	0.280976	0
CAGCCGACATCCGCGA-1	D0	8.90082	0.591611	0
CAGCCGACATCCTAGA-1	D0	8.96131	1.49506	0
CAGCCGAGTATAATGG-1	D0	9.61433	0.375932	0
CAGCCGAGTGCCTTGG-1	D0	8.74471	-0.479848	0
CAGCCGATCCGTCAAA-1	D0	10.727	-0.986662	0
CAGCCGATCTACCTGC-1	D0	10.5929	0.350721	0
CAGCGACAGAGCTGCA-1	D0	6.77712	1.88904	0
CAGCGACAGATATACG-1	D0	9.25179	1.56319	0
CAGCGACCACGAAACG-1	D0	7.81773	0.805409	0
CAGCGACCACGAAAGC-1	D0	8.12273	2.10098	0
CAGCGACGTATTACCG-1	D0	8.81088	0.47325	0
CAGCGACTCCGCGCAA-1	D0	10.1592	0.315008	0
CAGCTAAAGATATGCA-1	D0	9.95017	-0.223803	0
CAGCTAAAGGTGACCA-1	D0	6.43766	0.339829	0
CAGCTAAGTGCTCTTC-1	D0	9.79443	-0.984395	0
CAGCTAAGTTCAACCA-1	D0	7.20373	0.816761	0
CAGCTAATCATACGGT-1	D0	9.66743	0.714896	0
CAGCTGGAGCTGCAAG-1	D0	10.7334	-0.357259	0
CAGCTGGCACCACGTG-1	D0	8.57007	-0.030576	0
CAGCTGGGTGAAGGCT-1	D0	9.43872	0.780819	0
CAGCTGGGTTTAAGCC-1	D0	10.2361	0.157915	0
CAGGTGCAGCCCTAAT-1	D0	7.98112	0.959301	0
CAGGTGCAGGCATTGG-1	D0	9.54302	1.12172	0
CAGGTGCAGTGGGCTA-1	D0	11.0494	-0.160114	0
CAGGTGCCAAATTGCC-1	D0	9.8422	0.288185	0
CAGGTGCCACCAGATT-1	D0	8.47565	1.28931	0
CAGGTGCCACCGAAAG-1	D0	10.5467	-0.610566	0
CAGGTGCCACGTTGGC-1	D0	7.76223	1.68695	0
CAGGTGCCATGGGAAC-1	D0	10.6462	-0.361475	0
CAGGTGCTCCTGCCAT-1	D0	8.78087	2.38098	0
CAGGTGCTCTTGTCAT-1	D0	7.41259	1.62507	0
CAGTAACAGATACACA-1	D0	9.54375	0.527037	0
CAGTAACCACGGTAAG-1	D0	9.1642	0.245561	0
CAGTAACCATCAGTCA-1	D0	7.53076	1.86647	0
CAGTAACGTAGCGTAG-1	D0	6.5828	1.13132	0
CAGTAACGTAGGACAC-1	D0	7.41693	0.728466	0
CAGTAACGTCGGCACT-1	D0	9.06834	-0.706747	0
CAGTAACGTCTGCCAG-1	D0	7.24121	1.42577	0
CAGTAACGTGTCTGAT-1	D0	9.41387	0.669187	0
CAGTAACGTTCCACAA-1	D0	10.8964	-0.199284	0
CAGTCCTAGCGTTCCG-1	D0	8.06906	2.02784	0
CAGTCCTAGGCATGGT-1	D0	10.0942	-0.154305	0
CAGTCCTAGTTCGCAT-1	D0	10.2939	0.375688	0
CAGTCCTCACGTCAGC-1	D0	8.80712	0.284746	0
CAGTCCTGTGGTCCGT-1	D0	9.06723	1.45076	0
CAGTCCTTCAGTCAGT-1	D0	7.28691	1.65863	0
CAGTCCTTCCTGTACC-1	D0	8.30446	-0.3317	0
CAGTCCTTCTCATTCA-1	D0	9.54475	-0.0677593	0
CATATGGAGTTAGCGG-1	D0	10.4705	0.397551	0
CATATGGCACGCTTTC-1	D0	7.99305	0.145531	0
CATATGGCAGCCTGTG-1	D0	10.6967	0.0336318	0
CATATGGTCAATCTCT-1	D0	9.15566	2.02142	0
CATATGGTCATCGGAT-1	D0	6.38596	0.206667	0
CATATGGTCCTGCAGG-1	D0	10.2955	-0.109903	0
CATATTCAGGGTCGAT-1	D0	9.1363	-0.556773	0
CATATTCAGTCATCCA-1	D0	7.44657	1.55481	0
CATATTCCAGTCGATT-1	D0	8.40231	0.91239	0
CATATTCGTATATGGA-1	D0	6.72778	1.83393	0
CATATTCTCCGTTGCT-1	D0	7.7924	1.37147	0
CATCAAGCATCGGACC-1	D0	6.61319	0.398681	0
CATCAAGGTTCTGGTA-1	D0	10.2332	-0.501706	0
CATCAGAAGACTAAGT-1	D0	9.27629	1.8927	0
CATCAGAAGACTTGAA-1	D0	8.50615	0.887057	0
CATCAGACACCCTATC-1	D0	5.17271	1.13415	0
CATCAGACACCGAATT-1	D0	7.03165	0.0239054	0
CATCAGACACCTCGGA-1	D0	7.09244	0.894358	0
CATCAGACAGAAGCAC-1	D0	9.84363	-0.124496	0
CATCAGACAGGTTTCA-1	D0	10.4551	-0.919534	0
CATCAGAGTGCCTGGT-1	D0	7.52603	0.826417	0
CATCAGAGTGCGATAG-1	D0	7.82902	1.24956	0
CATCAGATCAGGTTCA-1	D0	10.7673	-1.1584	0
CATCCACAGCGTGAAC-1	D0	9.05627	1.32895	0
CATCCACCAGGAATGC-1	D0	8.95333	1.82324	0
CATCCACGTAAATACG-1	D0	10.1636	0.27763	0
CATCCACGTACAGACG-1	D0	10.1225	0.455575	0
CATCCACGTGACCAAG-1	D0	10.0503	-0.949451	0
CATCCACGTGTATGGG-1	D0	10.1705	0.747719	0
CATCCACGTGTGTGCC-1	D0	6.79585	1.51076	0
CATCCACGTTTAGGAA-1	D0	7.53734	0.629606	0
CATCCACTCTGCTGTC-1	D0	7.88364	1.10395	0
CATCGAAAGGATTCGG-1	D0	7.21437	0.606937	0
CATCGAAAGGCATGGT-1	D0	9.40702	-0.300842	0
CATCGAACACGACTCG-1	D0	7.26872	0.911221	0
CATCGAACAGCTCGAC-1	D0	10.9527	-1.11611	0
CATCGAACATGCGCAC-1	D0	8.89016	2.71957	0
CATCGAAGTTGATTGC-1	D0	8.45088	0.357676	0
CATCGAAGTTTGGGCC-1	D0	7.34636	1.52439	0
CATCGGGAGAATTCCC-1	D0	6.85564	1.15463	0
CATCGGGAGACTGTAA-1	D0	10.5796	0.579639	0
CATCGGGAGCTGTTCA-1	D0	9.53293	-0.658693	0
CATCGGGCAAAGGTGC-1	D0	10.197	-0.868273	0
CATCGGGCACCGAATT-1	D0	9.56125	1.2962	0
CATCGGGCAGAGCCAA-1	D0	8.73646	2.12019	0
CATCGGGCATACAGCT-1	D0	7.49539	1.42261	0
CATCGGGCATATACCG-1	D0	9.56946	-1.23566	0
CATCGGGCATTCACTT-1	D0	9.2896	1.00513	0
CATCGGGCATTTCAGG-1	D0	9.75528	0.252629	0
CATGACAAGACTCGGA-1	D0	9.60674	-0.11744	0
CATGACAAGAGTACAT-1	D0	9.17938	1.0436	0
CATGACAAGGAGCGTT-1	D0	9.52271	-0.754522	0
CATGACACAAGCCGTC-1	D0	6.08156	-0.765115	0
CATGACACAATCTACG-1	D0	9.19866	0.0110121	0
CATGACACACGCTTTC-1	D0	6.78481	-0.00588602	0
CATGACACAGTGAGTG-1	D0	8.07791	0.443699	0
CATGACATCTCGGACG-1	D0	7.79369	2.46897	0
CATGACATCTCTAAGG-1	D0	10.8605	0.189415	0
CATGCCTAGACCACGA-1	D0	7.66457	1.86097	0
CATGCCTAGGTAAACT-1	D0	9.54302	0.488432	0
CATGCCTCAAGAAGAG-1	D0	9.82143	-0.582058	0
CATGCCTCACTTGGAT-1	D0	10.6711	-0.748442	0
CATGCCTGTACCTACA-1	D0	6.06978	0.970997	0
CATGGCGAGGAGTTGC-1	D0	10.8791	-0.235837	0
CATGGCGCAGTGACAG-1	D0	7.64287	1.40456	0
CATGGCGGTCAATGTC-1	D0	7.49117	1.00828	0
CATGGCGTCCGCGTTT-1	D0	10.6045	-1.23164	0
CATGGCGTCTACCTGC-1	D0	9.06305	0.170708	0
CATTATCAGGGATGGG-1	D0	9.61587	0.556685	0
CATTATCCACGGTAAG-1	D0	8.46915	2.10525	0
CATTATCTCAGTCCCT-1	D0	8.61096	1.67788	0
CATTCGCAGCTGTCTA-1	D0	8.15729	0.981667	0
CATTCGCCACATTCGA-1	D0	9.45596	0.449294	0
CATTCGCCATGCCACG-1	D0	8.79015	0.541893	0
CATTCGCCATTTCAGG-1	D0	9.11792	-0.768499	0
CATTCGCGTCCAGTTA-1	D0	8.47518	0.348101	0
CCAATCCAGGGTTTCT-1	D0	9.48072	-0.395682	0
CCAATCCTCAGCGATT-1	D0	10.4465	0.311148	0
CCAATCCTCCTCAATT-1	D0	7.98355	0.0978897	0
CCAATCCTCGCCTGAG-1	D0	9.13872	0.40444	0
CCACCTAAGGATGCGT-1	D0	8.86869	0.807168	0
CCACCTAGTAAAGTCA-1	D0	8.68984	-0.0109602	0
CCACCTATCCGCGTTT-1	D0	10.2427	0.129058	0
CCACCTATCTCTTGAT-1	D0	9.47912	2.60583	0
CCACCTATCTTTACAC-1	D0	10.0233	-0.0452443	0
CCACGGAAGGTGCAAC-1	D0	8.72202	1.5028	0
CCACGGACATCCTTGC-1	D0	10.0665	0.697557	0
CCACGGACATGTCGAT-1	D0	9.13239	1.91478	0
CCACGGAGTCTTCGTC-1	D0	8.09878	0.538894	0
CCACGGAGTGCAGTAG-1	D0	6.79282	0.496335	0
CCACGGATCTAGCACA-1	D0	7.50859	1.96001	0
CCACGGATCTCTTGAT-1	D0	10.8622	-0.807918	0
CCACTACAGTATCGAA-1	D0	9.43223	0.523813	0
CCACTACAGTGGGTTG-1	D0	8.85587	0.130763	0
CCACTACGTATTCTCT-1	D0	10.5705	0.342754	0
CCACTACGTCTCAACA-1	D0	9.06616	2.02675	0
CCAGCGAAGAATCTCC-1	D0	9.1213	2.04549	0
CCAGCGAAGTTGTCGT-1	D0	7.07897	1.56284	0
CCAGCGAGTCACCTAA-1	D0	8.31986	1.75484	0
CCAGCGAGTGTGACCC-1	D0	7.70795	0.418039	0
CCAGCGATCATTATCC-1	D0	9.48208	-0.40697	0
CCAGCGATCGTTGACA-1	D0	7.90186	1.3485	0
CCATGTCAGATGTAAC-1	D0	7.53014	1.41091	0
CCATGTCAGGGTCGAT-1	D0	7.47001	0.63479	0
CCATGTCAGTAACCCT-1	D0	10.026	1.42648	0
CCATGTCCAAGTTGTC-1	D0	7.24688	0.521478	0
CCATGTCCACAAGACG-1	D0	8.9869	1.22709	0
CCATGTCCATCACCCT-1	D0	6.19018	0.792911	0
CCATGTCGTTGCTCCT-1	D0	7.75583	1.31406	0
CCATGTCTCGCAAACT-1	D0	7.56662	1.04457	0
CCATGTCTCGTTTGCC-1	D0	8.39148	0.698929	0
CCATTCGAGACAAAGG-1	D0	5.90791	0.980379	0
CCATTCGAGCCAGTAG-1	D0	6.84165	0.235672	0
CCATTCGAGGGTATCG-1	D0	8.7434	0.750417	0
CCATTCGGTACTCAAC-1	D0	9.44672	2.98711	0
CCATTCGGTTAAGGGC-1	D0	7.86568	0.911441	0
CCATTCGGTTACGACT-1	D0	8.9996	0.871188	0
CCCAATCAGCTAGTCT-1	D0	7.16749	0.0927993	0
CCCAATCGTATAGGTA-1	D0	8.25946	0.984838	0
CCCAATCTCAAACAAG-1	D0	6.82287	0.475839	0
CCCAATCTCCAGATCA-1	D0	10.4172	-0.439701	0
CCCAATCTCTGCCAGG-1	D0	8.59346	-0.703636	0
CCCAATCTCTTGCATT-1	D0	8.29546	0.543236	0
CCCAGTTAGGAGTTGC-1	D0	10.2706	-0.246974	0
CCCAGTTCAGTGGAGT-1	D0	9.55631	0.578438	0
CCCAGTTGTGTCAATC-1	D0	8.38862	0.912455	0
CCCAGTTTCACCGTAA-1	D0	7.65119	0.303045	0
CCCAGTTTCCGCGTTT-1	D0	8.00745	1.52835	0
CCCAGTTTCGATAGAA-1	D0	10.4827	0.159598	0
CCCAGTTTCTGAGGGA-1	D0	10.9355	-0.556432	0
CCCATACCATTAGCCA-1	D0	7.65973	-0.41449	0
CCCATACTCCGAAGAG-1	D0	8.98006	1.41102	0
CCCATACTCTGTGCAA-1	D0	6.10318	1.69159	0
CCCTCCTAGAGGACGG-1	D0	10.818	-0.55505	0
CCCTCCTCAGACTCGC-1	D0	9.06593	-0.795534	0
CCCTCCTGTTTGCATG-1	D0	10.1474	-0.36673	0
CCGGGATAGATCACGG-1	D0	9.90023	1.31448	0
CCGGGATAGCTAGTGG-1	D0	10.7124	0.598932	0
CCGGGATGTCATATGC-1	D0	8.53755	0.846713	0
CCGGGATGTTTACTCT-1	D0	9.78484	1.55167	0
CCGGGATTCACGCGGT-1	D0	10.1666	-0.940085	0
CCGGGATTCTGCTGCT-1	D0	8.29199	0.206861	0
CCGGTAGAGGATGTAT-1	D0	9.22346	0.205586	0
CCGGTAGAGGTGGGTT-1	D0	6.90807	1.72583	0
CCGGTAGCAATTCCTT-1	D0	7.29739	1.78696	0
CCGGTAGCAGGACGTA-1	D0	8.38445	2.18445	0
CCGGTAGCATGGGAAC-1	D0	10.2716	-0.281132	0
CCGGTAGGTCTTGATG-1	D0	7.24928	2.07548	0
CCGGTAGGTGAGGCTA-1	D0	6.98291	0.344246	0
CCGGTAGTCTAACTGG-1	D0	10.1248	0.904947	0
CCGGTAGTCTACCAGA-1	D0	9.23288	1.11241	0
CCGTACTAGATGCCAG-1	D0	7.34786	2.44333	0
CCGTACTGTACAGACG-1	D0	10.757	-1.35152	0
CCGTACTTCAGCCTAA-1	D0	8.84092	0.735946	0
CCGTGGAAGATAGTCA-1	D0	10.722	0.0945353	0
CCGTGGAAGGGTGTTG-1	D0	8.37938	1.4861	0
CCGTGGAGTCCCGACA-1	D0	7.83438	1.52014	0
CCGTGGATCACGCATA-1	D0	9.30669	1.54405	0
CCGTGGATCACGGTTA-1	D0	8.08419	2.25679	0
CCGTGGATCTACGAGT-1	D0	10.0144	0.0298606	0
CCGTTCAAGAAGGACA-1	D0	11.0423	-0.365137	0
CCGTTCAAGGTCATCT-1	D0	9.73976	1.46581	0
CCGTTCACAGCGTAAG-1	D0	10.2052	-0.522315	0
CCGTTCAGTATCACCA-1	D0	9.74228	1.70287	0
CCGTTCAGTCTCTTTA-1	D0	9.1407	0.221545	0
CCTAAAGCAGACAAGC-1	D0	11.1287	-0.900627	0
CCTAAAGCATGCCCGA-1	D0	8.31383	1.70486	0
CCTAAAGGTGCGATAG-1	D0	9.30975	-0.73413	0
CCTAAAGGTTGGTTTG-1	D0	8.65438	0.823062	0
CCTACACCAGCCTATA-1	D0	10.5345	-0.685596	0
CCTACACCAGGGTATG-1	D0	9.42305	-0.213398	0
CCTACACGTCATGCCG-1	D0	8.40693	0.659075	0
CCTACACTCATAAAGG-1	D0	9.79687	0.958997	0
CCTACACTCATAGCAC-1	D0	9.01733	1.00335	0
CCTACACTCTCAAGTG-1	D0	8.78318	2.55477	0
CCTACCAAGACTTGAA-1	D0	10.5468	-1.39472	0
CCTACCAAGCGCCTCA-1	D0	7.1894	2.09285	0
CCTACCAAGCTAGCCC-1	D0	9.03392	-1.27695	0
CCTACCACAACGCACC-1	D0	8.79782	0.636905	0
CCTACCACATTGTGCA-1	D0	7.34836	1.46927	0
CCTACCAGTCAATACC-1	D0	9.17766	0.368854	0
CCTACCAGTGGTGTAG-1	D0	7.0359	2.13276	0
CCTACCATCAGCAACT-1	D0	6.83704	1.48235	0
CCTAGCTAGCTAGTGG-1	D0	9.41561	1.65065	0
CCTAGCTAGGAATGGA-1	D0	9.61056	-0.68169	0
CCTAGCTAGTGTGAAT-1	D0	10.8408	-0.767675	0
CCTAGCTCAAGTAATG-1	D0	9.21995	0.520032	0
CCTAGCTGTAGAAAGG-1	D0	9.10527	0.647528	0
CCTAGCTGTCCAGTTA-1	D0	5.3704	0.377358	0
CCTAGCTTCATTTGGG-1	D0	11.1145	-0.709044	0
CCTATTAAGGCATGGT-1	D0	7.75308	1.89052	0
CCTATTACAATCGAAA-1	D0	9.23136	2.86617	0
CCTATTACAGACAGGT-1	D0	7.2555	2.41541	0
CCTATTAGTAGAGTGC-1	D0	9.44484	-0.695725	0
CCTATTATCCCTTGCA-1	D0	8.91905	1.854	0
CCTATTATCTAGCACA-1	D0	8.98588	1.77617	0
CCTCAGTAGGCCCTCA-1	D0	10.9715	-1.07437	0
CCTCAGTAGTAGGCCA-1	D0	7.35398	-0.89583	0
CCTCAGTCAATGAATG-1	D0	11.1143	-0.346562	0
CCTCAGTCAGGGATTG-1	D0	10.1466	-0.89161	0
CCTCAGTTCACTTATC-1	D0	9.34036	-0.0909432	0
CCTCAGTTCCCTAACC-1	D0	10.6544	-0.766312	0
CCTCAGTTCGCGTTTC-1	D0	7.54343	0.376987	0
CCTCTGAAGCGGATCA-1	D0	8.96461	0.574736	0
CCTCTGAGTAAATGAC-1	D0	8.92266	1.10501	0
CCTCTGAGTATTAGCC-1	D0	9.69479	-0.391792	0
CCTCTGAGTGTCAATC-1	D0	7.35761	1.47942	0
CCTCTGAGTTTGTGTG-1	D0	9.93364	0.465793	0
CCTTACGCAATCGGTT-1	D0	10.0521	-0.446218	0
CCTTACGGTTTGTGTG-1	D0	10.7357	-0.125334	0
CCTTACGTCGTAGGTT-1	D0	8.74127	-0.257833	0
CCTTACGTCTTGACGA-1	D0	9.49311	-0.224956	0
CCTTCCCCAGCTCCGA-1	D0	6.77426	1.07027	0
CCTTCGAAGCCTTGAT-1	D0	9.70029	-0.493775	0
CCTTCGAAGGTGATTA-1	D0	9.56958	0.334751	0
CCTTCGAAGTTAGGTA-1	D0	10.7828	-1.32467	0
CCTTCGACACAGCCCA-1	D0	10.0611	-0.534895	0
CCTTCGACACCGTTGG-1	D0	9.53276	0.943355	0
CCTTCGAGTCCCTACT-1	D0	10.2289	-0.502845	0
CCTTCGATCACCGGGT-1	D0	9.32511	0.830802	0
CCTTCGATCTGACCTC-1	D0	7.71104	1.02424	0
CCTTTCTAGAATGTGT-1	D0	8.72284	0.521636	0
CCTTTCTCATCCGCGA-1	D0	8.61292	1.77953	0
CCTTTCTCATCGGTTA-1	D0	10.3829	-0.294674	0
CCTTTCTGTCTTCGTC-1	D0	8.22146	0.547075	0
CCTTTCTGTTATCGGT-1	D0	10.8826	-1.35919	0
CCTTTCTTCAAGCCTA-1	D0	10.0242	-0.391191	0
CCTTTCTTCAGGCCCA-1	D0	11.0087	-0.0484605	0
CCTTTCTTCCAAACTG-1	D0	10.947	-0.700762	0
CCTTTCTTCCTAAGTG-1	D0	9.32101	0.206407	0
CGAACATAGAACTGTA-1	D0	10.9757	-0.793302	0
CGAACATAGACAGGCT-1	D0	10.7121	-0.879202	0
CGAACATAGATGTAAC-1	D0	8.26053	2.20385	0
CGAACATAGATGTTAG-1	D0	6.82375	-0.715535	0
CGAACATAGCAGGTCA-1	D0	9.60253	0.481128	0
CGAACATGTCATGCAT-1	D0	10.3937	-0.698033	0
CGAACATGTTCACGGC-1	D0	8.40375	1.50594	0
CGAACATTCAGCGATT-1	D0	8.2931	2.16014	0
CGAACATTCATGTCCC-1	D0	8.82128	0.798491	0
CGAACATTCGGTTCGG-1	D0	9.77044	-0.287818	0
CGAATGTAGAGGTACC-1	D0	8.36917	0.0284959	0
CGAATGTAGCTAGTGG-1	D0	10.6643	-1.22727	0
CGAATGTCAAAGTGCG-1	D0	6.88133	0.377084	0
CGAATGTCAAGACGTG-1	D0	8.26604	1.48929	0
CGAATGTCAAGCGCTC-1	D0	10.7184	-1.24045	0
CGAATGTCACGAAAGC-1	D0	7.83512	2.32251	0
CGAATGTCACGTGAGA-1	D0	10.5796	0.296718	0
CGAATGTTCAAACCAC-1	D0	6.95862	1.54078	0
CGAATGTTCGAATGGG-1	D0	7.78332	-0.110406	0
CGAATGTTCGGATGGA-1	D0	8.50278	-0.671895	0
CGACCTTAGTAGCGGT-1	D0	9.75644	-0.212387	0
CGACCTTCACGCATCG-1	D0	9.27991	1.20097	0
CGACCTTCATGCTGGC-1	D0	8.23596	1.23191	0
CGACCTTGTCGTTGTA-1	D0	10.3513	0.0884447	0
CGACCTTGTTGATTGC-1	D0	8.25372	1.35494	0
CGACCTTTCCGCATCT-1	D0	7.72098	1.26273	0
CGACTTCCACCGTTGG-1	D0	6.03129	-0.798326	0
CGACTTCCAGCGTTCG-1	D0	6.6239	1.65359	0
CGACTTCGTGGTCCGT-1	D0	9.83409	-0.58048	0
CGACTTCTCTCTGTCG-1	D0	7.53932	1.51883	0
CGAGAAGCATGACATC-1	D0	8.29394	0.403549	0
CGAGAAGCATGCATGT-1	D0	8.17142	0.847302	0
CGAGAAGTCCGCATCT-1	D0	9.53575	0.266778	0
CGAGCACGTAGGCTGA-1	D0	7.72856	1.89425	0
CGAGCACGTCCCGACA-1	D0	7.13287	1.13016	0
CGAGCACTCGCCTGTT-1	D0	8.9092	0.603029	0
CGAGCCAAGATGTAAC-1	D0	9.6396	0.0781649	0
CGAGCCAAGCTATGCT-1	D0	10.594	-0.655852	0
CGATCGGAGAAACCAT-1	D0	6.80623	2.383	0
CGATCGGAGACAAGCC-1	D0	5.93933	1.10134	0
CGATCGGCAATGGTCT-1	D0	7.0981	0.857696	0
CGATCGGGTTATGCGT-1	D0	8.49265	0.779271	0
CGATCGGTCAGCACAT-1	D0	7.59783	0.816163	0
CGATCGGTCATGCATG-1	D0	7.94158	2.13772	0
CGATCGGTCTAACTGG-1	D0	6.85083	-0.218741	0
CGATGGCAGTCTCAAC-1	D0	5.99216	-0.130806	0
CGATGGCGTCCCTACT-1	D0	9.22566	0.765499	0
CGATGGCGTTCATGGT-1	D0	6.94432	-1.13716	0
CGATGGCGTTGAGTTC-1	D0	9.06427	-0.975813	0
CGATGGCTCACTATTC-1	D0	10.58	0.0792154	0
CGATGGCTCCACTCCA-1	D0	9.54244	0.954085	0
CGATGGCTCGTTTGCC-1	D0	7.77094	1.00294	0
CGATGGCTCTGCGGCA-1	D0	10.3906	0.341967	0
CGATGTAAGCCGTCGT-1	D0	10.0228	-0.0468848	0
CGATGTAAGTTATCGC-1	D0	7.82824	1.5427	0
CGATGTACAAACGTGG-1	D0	11.0855	-0.364508	0
CGATGTAGTCCGAGTC-1	D0	10.6739	-0.423221	0
CGATGTATCTGCGTAA-1	D0	10.7149	0.0750805	0
CGATTGAAGAGCTGCA-1	D0	6.83836	1.87524	0
CGATTGAAGTGGGATC-1	D0	8.6674	0.773512	0
CGATTGAGTGACGGTA-1	D0	7.44935	1.21027	0
CGATTGAGTGTGAAAT-1	D0	7.0238	0.344846	0
CGATTGATCAACGAAA-1	D0	9.21034	0.694245	0
CGCCAAGAGAGTAAGG-1	D0	10.4808	0.407994	0
CGCCAAGAGATGTAAC-1	D0	9.6077	-0.864146	0
CGCCAAGAGGATATAC-1	D0	7.11041	1.2846	0
CGCCAAGCATTCCTGC-1	D0	8.09629	-0.451982	0
CGCCAAGGTCGAGATG-1	D0	10.9697	-0.577369	0
CGCCAAGTCTCCAGGG-1	D0	10.0756	0.522177	0
CGCGGTAAGACAGACC-1	D0	9.67107	1.71723	0
CGCGGTAAGCTACCTA-1	D0	6.52391	0.666202	0
CGCGGTACAGCTTCGG-1	D0	7.75795	1.59459	0
CGCGGTAGTAACGTTC-1	D0	9.42082	-0.899589	0
CGCGGTAGTCCGAATT-1	D0	7.45567	2.34262	0
CGCGGTAGTCGCCATG-1	D0	9.01034	0.331347	0
CGCGGTATCCCTTGCA-1	D0	8.77949	1.14911	0
CGCGGTATCGACGGAA-1	D0	11.0012	-0.910492	0
CGCGTTTAGCGACGTA-1	D0	9.7275	0.607302	0
CGCGTTTAGCGTTTAC-1	D0	9.54644	-0.088156	0
CGCGTTTCAAACTGCT-1	D0	9.56459	2.17495	0
CGCGTTTCAATGACCT-1	D0	10.1654	0.12153	0
CGCGTTTCAATTGCTG-1	D0	9.17421	-0.442504	0
CGCGTTTCAGTATAAG-1	D0	9.84748	-0.0935358	0
CGCGTTTGTAAGTTCC-1	D0	8.92702	-0.344413	0
CGCGTTTTCACCCGAG-1	D0	7.44718	1.52798	0
CGCGTTTTCAGTACGT-1	D0	7.17531	2.00471	0
CGCGTTTTCATGGTCA-1	D0	8.59338	1.26534	0
CGCTATCAGGCAATTA-1	D0	10.0843	1.28626	0
CGCTATCAGTGTGGCA-1	D0	9.82584	0.444589	0
CGCTATCCACTTCTGC-1	D0	10.1353	-0.985228	0
CGCTATCCATCGGAAG-1	D0	10.2209	-0.24377	0
CGCTATCTCCGCTGTT-1	D0	10.5462	-1.26865	0
CGCTATCTCTGATACG-1	D0	9.94145	-0.733142	0
CGCTGGAAGAAGGTTT-1	D0	10.4919	0.111928	0
CGCTGGAAGATCTGCT-1	D0	7.98658	2.30016	0
CGCTGGAAGCTACCTA-1	D0	9.34035	0.447545	0
CGCTGGAAGGGCACTA-1	D0	10.5889	-0.608493	0
CGCTTCACAGGCTCAC-1	D0	8.66535	0.657231	0
CGCTTCAGTACAGCAG-1	D0	10.2988	-0.431278	0
CGCTTCATCGGAGCAA-1	D0	8.15931	1.06168	0
CGCTTCATCGTATCAG-1	D0	10.6174	-0.394508	0
CGCTTCATCTTCGGTC-1	D0	7.90409	1.32601	0
CGGACACCATTGGGCC-1	D0	7.5921	1.15451	0
CGGACACGTCCGAGTC-1	D0	9.2347	0.972833	0
CGGACACGTGTCCTCT-1	D0	7.21957	2.26093	0
CGGACACGTTGTGGAG-1	D0	11.0597	-0.298552	0
CGGACACGTTTGGCGC-1	D0	6.3014	0.750874	0
CGGACGTAGCTCAACT-1	D0	7.18869	0.791117	0
CGGACGTAGTTCCACA-1	D0	8.38744	1.52318	0
CGGACGTCAGTGAGTG-1	D0	8.18634	0.572924	0
CGGACGTGTACTTCTT-1	D0	9.13083	1.21631	0
CGGACTGAGACGCTTT-1	D0	8.36487	1.67944	0
CGGACTGAGTCGATAA-1	D0	9.53055	0.991351	0
CGGACTGTCAGGATCT-1	D0	8.71468	0.872401	0
CGGACTGTCAGGCAAG-1	D0	9.41291	0.74952	0
CGGACTGTCTTCGAGA-1	D0	9.6267	1.54413	0
CGGAGCTAGCCCAATT-1	D0	9.85904	-0.872709	0
CGGAGCTAGGTGCTTT-1	D0	7.29181	1.89666	0
CGGAGCTAGTCCGTAT-1	D0	8.25027	-0.150888	0
CGGAGCTCAGCCTGTG-1	D0	8.50681	0.952942	0
CGGAGCTGTAGGACAC-1	D0	7.62844	1.28874	0
CGGAGCTTCAACGCTA-1	D0	6.65479	2.17346	0
CGGAGCTTCCTAGAAC-1	D0	7.31926	0.16844	0
CGGAGTCAGGATCGCA-1	D0	8.65138	0.728992	0
CGGAGTCAGTAGATGT-1	D0	10.11	1.26741	0
CGGAGTCCAACACCTA-1	D0	10.473	0.515426	0
CGGAGTCCAAGAGGCT-1	D0	8.87217	0.383858	0
CGGAGTCCAGTCACTA-1	D0	8.28958	1.06367	0
CGGAGTCCAGTCGATT-1	D0	10.6272	-0.45337	0
CGGAGTCGTAGCGCAA-1	D0	7.16275	1.1889	0
CGGCTAGCAGCCTTTC-1	D0	7.9086	0.757908	0
CGGCTAGCAGCTGTGC-1	D0	8.426	0.284015	0
CGGCTAGGTAAGCACG-1	D0	7.93764	0.538566	0
CGGCTAGGTACTTGAC-1	D0	8.01442	1.52868	0
CGGCTAGGTCTAGCGC-1	D0	8.09499	0.368665	0
CGGGTCAAGTGAAGAG-1	D0	8.31485	1.46994	0
CGGGTCACAATCACAC-1	D0	7.53435	1.23038	0
CGGGTCACACCCATGG-1	D0	7.08025	0.301608	0
CGGGTCACATGCGCAC-1	D0	7.59784	-0.0603436	0
CGGGTCAGTAGAAGGA-1	D0	9.03817	1.34231	0
CGGGTCATCACTTACT-1	D0	9.85758	-0.368672	0
CGGGTCATCTGCGGCA-1	D0	9.07878	0.431743	0
CGGTTAACACGCTTTC-1	D0	9.66711	0.734764	0
CGGTTAACATCATCCC-1	D0	7.02643	0.497958	0
CGGTTAACATCGGGTC-1	D0	9.98991	-1.07411	0
CGGTTAAGTAAATGTG-1	D0	10.7263	-1.15631	0
CGGTTAATCATGGTCA-1	D0	7.36724	1.38027	0
CGGTTAATCCTTTACA-1	D0	10.4922	0.464713	0
CGGTTAATCGCTGATA-1	D0	6.63559	0.635861	0
CGTAGCGAGATGTGTA-1	D0	9.51872	0.266437	0
CGTAGCGAGCGATTCT-1	D0	8.62406	0.150838	0
CGTAGCGAGTGGACGT-1	D0	7.30986	1.68833	0
CGTAGCGGTGCTCTTC-1	D0	6.82749	1.01894	0
CGTAGCGGTTCCTCCA-1	D0	8.14218	1.00683	0
CGTAGCGTCAAGATCC-1	D0	6.50426	-0.546402	0
CGTAGCGTCTACCAGA-1	D0	10.2485	-0.939279	0
CGTAGGCAGCAGATCG-1	D0	9.21755	-0.623313	0
CGTAGGCAGGATTCGG-1	D0	9.98322	0.400993	0
CGTAGGCGTCGAACAG-1	D0	6.27848	0.373482	0
CGTAGGCGTGAGGCTA-1	D0	8.82278	1.37771	0
CGTAGGCTCCGTAGTA-1	D0	8.91674	1.16328	0
CGTCACTAGCCCAACC-1	D0	8.33937	0.617966	0
CGTCACTCAAAGGTGC-1	D0	8.74721	-0.0696957	0
CGTCACTCACAGCGTC-1	D0	9.50003	0.35853	0
CGTCACTCATATACGC-1	D0	6.15244	1.52973	0
CGTCACTGTATAAACG-1	D0	6.95198	-0.0032954	0
CGTCACTGTTAGGGTG-1	D0	6.6864	1.41522	0
CGTCACTGTTTAGGAA-1	D0	9.2545	-0.626699	0
CGTCACTTCACTTACT-1	D0	9.96435	-0.294202	0
CGTCACTTCATACGGT-1	D0	9.82079	0.569866	0
CGTCACTTCCACTGGG-1	D0	8.90495	-0.017465	0
CGTCAGGGTTGTGGCC-1	D0	9.15614	0.292424	0
CGTCAGGTCGTTGACA-1	D0	7.43177	2.26989	0
CGTCCATAGAGTGACC-1	D0	8.2591	0.558829	0
CGTCCATAGTGTGGCA-1	D0	9.39123	1.87383	0
CGTCCATCAAAGTCAA-1	D0	8.88955	1.3444	0
CGTCCATCACAAGACG-1	D0	6.72437	2.30231	0
CGTCCATCATTGTGCA-1	D0	8.88668	-0.621377	0
CGTCCATGTGCGAAAC-1	D0	7.859	0.428527	0
CGTCCATGTGGGTATG-1	D0	8.48588	0.561864	0
CGTCTACAGTGTCTCA-1	D0	10.4208	0.00507161	0
CGTCTACCAAGCGCTC-1	D0	7.13399	-0.0847289	0
CGTCTACCACAGGCCT-1	D0	7.23458	-0.252817	0
CGTCTACCAGTCGTGC-1	D0	8.83762	0.914524	0
CGTCTACGTCTCACCT-1	D0	6.85517	1.01048	0
CGTGAGCCACAGGCCT-1	D0	7.93263	0.419159	0
CGTGAGCGTAACGACG-1	D0	5.89721	-0.681227	0
CGTGAGCGTACTCGCG-1	D0	9.12205	0.460566	0
CGTGAGCGTTACGACT-1	D0	8.67783	-0.251057	0
CGTGAGCTCAGGTTCA-1	D0	7.02841	0.0851609	0
CGTGAGCTCAGTTCGA-1	D0	9.92404	-1.04043	0
CGTGTAAAGAGTGAGA-1	D0	6.85218	0.0189649	0
CGTGTAACACCCAGTG-1	D0	7.68787	0.560986	0
CGTGTAAGTCAGCTAT-1	D0	5.73543	1.39858	0
CGTGTAATCATGTCCC-1	D0	9.15338	0.692449	0
CGTGTCTAGAAGGACA-1	D0	10.4353	-0.907898	0
CGTGTCTAGACAGAGA-1	D0	9.67384	1.17779	0
CGTGTCTAGACGCAAC-1	D0	10.0089	-0.631999	0
CGTGTCTAGGCTAGGT-1	D0	9.40095	0.258555	0
CGTGTCTAGTAATCCC-1	D0	10.166	0.554005	0
CGTGTCTCACAGACAG-1	D0	9.22268	1.21105	0
CGTGTCTCACCGGAAA-1	D0	6.81754	1.78507	0
CGTGTCTCATGCTGGC-1	D0	9.28693	0.342494	0
CGTGTCTGTCTGATCA-1	D0	10.6982	-1.22077	0
CGTTAGACAAAGGAAG-1	D0	7.32116	1.16094	0
CGTTAGACACCAACCG-1	D0	7.02553	0.431693	0
CGTTAGACAGCTCGAC-1	D0	9.29201	-1.06249	0
CGTTAGACAGGGTACA-1	D0	9.34392	1.30277	0
CGTTAGAGTGGTGTAG-1	D0	9.16632	-1.30935	0
CGTTAGATCCACGTTC-1	D0	10.5302	-0.81882	0
CGTTAGATCTGAAAGA-1	D0	8.24314	-0.133304	0
CGTTCTGAGTCCGGTC-1	D0	9.95853	-0.967673	0
CGTTCTGCAAGGTTTC-1	D0	8.32946	0.647136	0
CGTTCTGCACTAGTAC-1	D0	8.539	1.38058	0
CGTTCTGCACTTCGAA-1	D0	9.87969	-0.419373	0
CGTTCTGGTGGTACAG-1	D0	8.56899	2.85288	0
CGTTCTGTCACAGGCC-1	D0	10.3356	-1.10168	0
CGTTGGGAGAATGTTG-1	D0	7.27141	-0.427119	0
CGTTGGGAGTTTGCGT-1	D0	9.23999	1.80585	0
CGTTGGGCAGGCGATA-1	D0	6.84832	2.46355	0
CGTTGGGGTAGAAAGG-1	D0	11.1351	-1.13059	0
CGTTGGGGTTAAAGAC-1	D0	7.82963	1.01449	0
CGTTGGGTCCTTTCTC-1	D0	7.18349	0.0474976	0
CTAACTTAGCTGGAAC-1	D0	9.32571	1.65288	0
CTAACTTCATTACGAC-1	D0	8.12009	0.746318	0
CTAACTTGTCATGCAT-1	D0	6.35592	-0.850474	0
CTAACTTTCCCATTTA-1	D0	7.46209	1.34903	0
CTAACTTTCGAATGGG-1	D0	8.63802	1.63677	0
CTAAGACGTAGCTGCC-1	D0	8.48378	1.82757	0
CTAAGACGTGATGATA-1	D0	7.51088	2.27173	0
CTAAGACGTGCTTCTC-1	D0	7.33519	0.56558	0
CTAAGACTCTGTGCAA-1	D0	7.21063	1.28826	0
CTAATGGAGTTCCACA-1	D0	7.76011	1.18526	0
CTAATGGGTGTTGGGA-1	D0	7.74686	2.17284	0
CTAATGGGTTTCCACC-1	D0	8.95198	1.91132	0
CTAATGGTCTTCAACT-1	D0	9.61423	-0.00124437	0
CTACACCAGATAGGAG-1	D0	9.55271	-0.2222	0
CTACACCAGCCATCGC-1	D0	8.57704	0.799847	0
CTACACCAGGGTGTTG-1	D0	7.65895	0.930761	0
CTACACCCAAGTTCTG-1	D0	10.6025	0.589149	0
CTACACCCACAAGTAA-1	D0	9.00222	1.31924	0
CTACACCCACTGTCGG-1	D0	8.7319	0.726605	0
CTACACCGTACTTAGC-1	D0	7.44673	2.07524	0
CTACACCGTGCATCTA-1	D0	10.1534	-0.322899	0
CTACACCGTGGACGAT-1	D0	10.127	-1.13387	0
CTACACCGTGGCGAAT-1	D0	8.29856	-0.245595	0
CTACACCGTTCCACTC-1	D0	7.96562	0.655187	0
CTACACCTCCCGACTT-1	D0	9.01401	1.54226	0
CTACACCTCGATCCCT-1	D0	10.0196	-0.633526	0
CTACACCTCGCCTGTT-1	D0	8.18441	0.903051	0
CTACATTCACTTGGAT-1	D0	11.1771	-0.774258	0
CTACATTGTATCACCA-1	D0	10.9983	-0.485212	0
CTACATTGTTGGAGGT-1	D0	7.68435	-0.112231	0
CTACATTGTTTCCACC-1	D0	8.96886	1.03705	0
CTACCCACACGTTGGC-1	D0	10.5877	0.327046	0
CTACCCAGTGCAGACA-1	D0	7.85635	0.788201	0
CTACCCATCACTGGGC-1	D0	10.3158	-0.084905	0
CTACCCATCGATCCCT-1	D0	10.0989	-0.745322	0
CTACCCATCGATGAGG-1	D0	10.6511	-0.356909	0
CTACGTCAGCCACGTC-1	D0	6.99992	0.412178	0
CTACGTCAGTTGAGTA-1	D0	6.80046	2.36175	0
CTACGTCCATCGGAAG-1	D0	8.23382	2.02519	0
CTACGTCGTTTGTTTC-1	D0	7.14014	-0.0976213	0
CTACGTCTCGCGATCG-1	D0	7.41956	2.0273	0
CTAGAGTAGATAGCAT-1	D0	10.403	-1.01916	0
CTAGAGTAGCCGATTT-1	D0	9.02987	1.51753	0
CTAGAGTAGGGTCTCC-1	D0	8.67742	2.08442	0
CTAGAGTAGTAGCGGT-1	D0	5.56955	0.551619	0
CTAGAGTCATCGTCGG-1	D0	9.43443	0.978625	0
CTAGAGTGTCCGAAGA-1	D0	9.01727	1.17102	0
CTAGAGTGTGAGTGAC-1	D0	8.82452	0.669489	0
CTAGAGTGTGATGCCC-1	D0	9.97885	-0.262654	0
CTAGAGTGTTGGTGGA-1	D0	10.0841	-1.02762	0
CTAGAGTTCTCGTATT-1	D0	8.12264	1.23355	0
CTAGCCTCAAAGGCGT-1	D0	6.83045	0.261728	0
CTAGCCTCATGGGACA-1	D0	9.22778	0.268785	0
CTAGCCTCATGTAGTC-1	D0	10.0735	-0.31764	0
CTAGCCTGTCCGAGTC-1	D0	9.84499	1.07739	0
CTAGCCTGTTCCACGG-1	D0	9.89455	1.07354	0
CTAGCCTTCATTTGGG-1	D0	10.5267	-0.291054	0
CTAGTGAAGGGCACTA-1	D0	9.08336	1.39378	0
CTAGTGAAGTCCGTAT-1	D0	7.91	0.933802	0
CTAGTGACAAAGAATC-1	D0	10.8035	-0.60769	0
CTAGTGACAGTCGTGC-1	D0	9.94699	-0.802127	0
CTAGTGAGTCGCGGTT-1	D0	7.99435	2.33715	0
CTAGTGAGTCTTTCAT-1	D0	10.2085	-0.731233	0
CTAGTGAGTTGATTGC-1	D0	10.3429	-0.86458	0
CTAGTGATCAACGAAA-1	D0	9.46555	1.46254	0
CTAGTGATCACTTACT-1	D0	10.3352	-0.898342	0
CTAGTGATCATGGTCA-1	D0	11.0012	-0.522889	0
CTCACACAGAGCAATT-1	D0	7.34777	-0.356206	0
CTCACACCACCAGATT-1	D0	10.063	-1.2594	0
CTCACACCATAGTAAG-1	D0	8.13662	1.66247	0
CTCACACCATTCTTAC-1	D0	10.8261	-0.265781	0
CTCACACTCCATGCTC-1	D0	7.26511	1.19398	0
CTCACACTCCTGCTTG-1	D0	9.07053	-0.41172	0
CTCAGAAAGTACGTAA-1	D0	7.4005	2.0276	0
CTCAGAAAGTGAACAT-1	D0	9.24372	-0.46934	0
CTCAGAACAGTAAGAT-1	D0	7.99034	1.41165	0
CTCAGAAGTACAGTTC-1	D0	6.9553	0.643346	0
CTCAGAAGTGAAGGCT-1	D0	7.75809	0.849375	0
CTCAGAATCCTAAGTG-1	D0	9.90536	-0.82223	0
CTCAGAATCGAGAACG-1	D0	6.54831	0.253332	0
CTCATTAAGGAATCGC-1	D0	6.82468	0.885512	0
CTCATTACATGCTGGC-1	D0	6.9501	0.824528	0
CTCCTAGAGAACTCGG-1	D0	10.4519	0.249446	0
CTCCTAGAGACCCACC-1	D0	6.90063	0.497061	0
CTCCTAGAGCGACGTA-1	D0	9.86345	0.17055	0
CTCCTAGGTCAACATC-1	D0	10.1741	-0.525403	0
CTCCTAGGTCATTAGC-1	D0	10.5461	-0.391477	0
CTCCTAGGTCTTCAAG-1	D0	10.6063	-1.05692	0
CTCCTAGGTGCAACGA-1	D0	7.91074	0.730471	0
CTCCTAGGTTGGGACA-1	D0	6.91002	1.61952	0
CTCCTAGTCAGCATGT-1	D0	10.4111	0.0461017	0
CTCCTAGTCGGAAACG-1	D0	9.17048	1.72353	0
CTCGAAAAGCAATATG-1	D0	10.4373	-1.10951	0
CTCGAAAAGGATGCGT-1	D0	9.93144	0.0585934	0
CTCGAAAAGGCATTGG-1	D0	8.97186	1.04663	0
CTCGAAACAGGAATGC-1	D0	9.83688	-0.517616	0
CTCGAAACATGACGGA-1	D0	6.63888	1.14868	0
CTCGAAAGTCGGGTCT-1	D0	7.15833	0.466063	0
CTCGAAAGTGCTGTAT-1	D0	8.79529	0.266422	0
CTCGAAATCAAAGTAG-1	D0	9.8284	-0.500695	0
CTCGAAATCAATACCG-1	D0	10.0715	0.564749	0
CTCGAAATCATGTGGT-1	D0	6.1102	0.897252	0
CTCGAAATCCACGTGG-1	D0	10.0995	0.242802	0
CTCGAAATCGGTCTAA-1	D0	9.78248	1.09239	0
CTCGAGGAGATAGCAT-1	D0	7.83015	1.71472	0
CTCGAGGCAAAGTCAA-1	D0	7.55835	2.22128	0
CTCGAGGCATATACCG-1	D0	10.0232	0.289536	0
CTCGAGGTCCTTGGTC-1	D0	9.70486	0.704501	0
CTCGAGGTCGGTCCGA-1	D0	8.7349	-0.707663	0
CTCGAGGTCTCTGCTG-1	D0	10.7808	-0.371701	0
CTCGGAGAGGGTGTTG-1	D0	7.88835	1.56908	0
CTCGGAGAGTTGTAGA-1	D0	9.35181	1.26544	0
CTCGGAGCAGGGATTG-1	D0	10.1394	-0.0113371	0
CTCGGAGGTGCTCTTC-1	D0	7.24519	1.14931	0
CTCGGGAAGACTTGAA-1	D0	9.58948	1.07918	0
CTCGGGAAGATGTAAC-1	D0	10.9244	-0.254848	0
CTCGGGAAGTGAACAT-1	D0	7.05714	2.15239	0
CTCGGGACAGCGTTCG-1	D0	6.99535	2.27817	0
CTCGGGAGTCGAGATG-1	D0	9.70035	-0.137352	0
CTCGGGAGTTCGTCTC-1	D0	10.5617	0.151843	0
CTCGGGATCTGTCCGT-1	D0	10.3776	0.380325	0
CTCGTACAGTGGAGAA-1	D0	9.87466	-0.223924	0
CTCGTACCAGTCCTTC-1	D0	9.48099	1.52462	0
CTCGTACGTCTAAAGA-1	D0	10.4506	0.0983328	0
CTCGTACTCCTCATTA-1	D0	8.21193	0.176623	0
CTCGTCAAGCGCTCCA-1	D0	9.33684	-0.353887	0
CTCGTCACAATGAAAC-1	D0	9.35067	1.09433	0
CTCGTCACAGCGTAAG-1	D0	9.81541	0.0730554	0
CTCGTCAGTACCTACA-1	D0	8.61758	1.03241	0
CTCGTCAGTGCAGACA-1	D0	6.47844	1.99237	0
CTCGTCATCCTTAATC-1	D0	9.03093	0.981945	0
CTCGTCATCTGTCCGT-1	D0	8.36658	1.84531	0
CTCTAATAGTTATCGC-1	D0	10.2861	0.560763	0
CTCTAATTCGCGGATC-1	D0	9.40533	1.37424	0
CTCTAATTCTACTCAT-1	D0	10.9886	0.123441	0
CTCTACGAGTGGTCCC-1	D0	6.94482	1.17376	0
CTCTACGCAAGTCTGT-1	D0	10.4707	0.249336	0
CTCTACGCAGCTTCGG-1	D0	10.9263	-0.0731501	0
CTCTACGCATTAGGCT-1	D0	8.31323	0.785634	0
CTCTACGTCCGTTGCT-1	D0	9.76965	-0.0508366	0
CTCTGGTAGAATAGGG-1	D0	10.3888	1.09292	0
CTCTGGTAGACTCGGA-1	D0	9.36238	-0.642968	0
CTCTGGTCACGTTGGC-1	D0	9.26714	1.73519	0
CTCTGGTGTACTTGAC-1	D0	10.9404	0.224407	0
CTCTGGTGTGTATGGG-1	D0	8.51943	0.701636	0
CTCTGGTGTGTGACGA-1	D0	8.55438	1.23947	0
CTCTGGTGTTCATGGT-1	D0	6.97175	1.6919	0
CTCTGGTTCACAACGT-1	D0	9.11977	1.29196	0
CTCTGGTTCGAACTGT-1	D0	10.7709	-0.834344	0
CTGAAACAGACATAAC-1	D0	8.26568	1.22944	0
CTGAAACTCTAAGCCA-1	D0	10.54	0.00306421	0
CTGAAACTCTCGCTTG-1	D0	10.6854	0.0580043	0
CTGAAGTGTACCGCTG-1	D0	7.99601	0.608525	0
CTGAAGTGTCTCGTTC-1	D0	6.91358	1.17484	0
CTGAAGTGTGACTCAT-1	D0	4.04164	0.253832	0
CTGAAGTGTGCCTGGT-1	D0	10.8153	-1.27761	0
CTGAAGTGTGTCGCTG-1	D0	8.20956	0.622213	0
CTGAAGTGTTCGTTGA-1	D0	9.57211	-0.381338	0
CTGAAGTTCCTCCTAG-1	D0	10.2662	-0.790785	0
CTGAAGTTCGGCTTGG-1	D0	8.6149	0.860418	0
CTGATAGAGTCAAGCG-1	D0	9.28085	1.94823	0
CTGATAGCAAGCGATG-1	D0	8.2428	1.55737	0
CTGATAGCAAGGTTTC-1	D0	10.5311	-1.10695	0
CTGATAGGTTCGCTAA-1	D0	7.12809	1.28947	0
CTGATAGTCAAGCCTA-1	D0	10.778	-0.0861288	0
CTGATAGTCATGTCTT-1	D0	10.0422	0.305233	0
CTGATAGTCCGATATG-1	D0	8.69848	2.18323	0
CTGATCCAGGAACTGC-1	D0	5.67141	0.650388	0
CTGATCCAGGGCTTGA-1	D0	9.46554	1.44485	0
CTGATCCAGTACGATA-1	D0	8.33177	1.30424	0
CTGATCCCAGATCGGA-1	D0	9.17891	-0.299286	0
CTGATCCCAGCTTCGG-1	D0	9.0159	0.0289384	0
CTGATCCCAGGCAGTA-1	D0	9.43198	1.21703	0
CTGATCCCATAACCTG-1	D0	9.37615	1.86381	0
CTGATCCTCCTTGACC-1	D0	8.73449	2.0283	0
CTGATCCTCGCCAAAT-1	D0	9.73856	-0.950411	0
CTGCCTACAATGACCT-1	D0	9.22136	0.989634	0
CTGCCTACATGACATC-1	D0	8.07293	1.54517	0
CTGCCTAGTAAACCTC-1	D0	10.8507	-0.218264	0
CTGCCTAGTAGCTAAA-1	D0	7.34045	2.41016	0
CTGCCTATCTGTGCAA-1	D0	9.12102	0.859049	0
CTGCGGAAGACCACGA-1	D0	7.19609	1.89451	0
CTGCGGAAGCTCAACT-1	D0	7.0193	2.06646	0
CTGCGGAAGGAGTCTG-1	D0	10.8622	0.167258	0
CTGCGGACAACCGCCA-1	D0	8.38788	-0.458819	0
CTGCGGACATCTATGG-1	D0	11.198	-0.757447	0
CTGCGGAGTCGTGGCT-1	D0	10.0633	1.54176	0
CTGCTGTCAGCCTTGG-1	D0	10.4754	0.177042	0
CTGCTGTGTAGCGTAG-1	D0	9.22275	1.82431	0
CTGCTGTGTCTTTCAT-1	D0	10.127	-0.85722	0
CTGCTGTGTGGCGAAT-1	D0	8.78943	0.0389923	0
CTGCTGTTCCTGCCAT-1	D0	9.97247	0.345509	0
CTGCTGTTCGAATGGG-1	D0	7.59827	0.770988	0
CTGCTGTTCTGATACG-1	D0	10.7655	0.281633	0
CTGGTCTAGACCCACC-1	D0	7.00627	0.324885	0
CTGGTCTAGTCCATAC-1	D0	10.4585	-1.28305	0
CTGGTCTAGTTAGCGG-1	D0	9.83696	-0.103816	0
CTGGTCTCAACGATGG-1	D0	10.8409	0.160237	0
CTGGTCTCAAGCCGCT-1	D0	8.45746	1.52977	0
CTGGTCTCAGGAATCG-1	D0	9.71386	-0.575554	0
CTGGTCTCATGAACCT-1	D0	10.8255	-0.393872	0
CTGGTCTGTGACCAAG-1	D0	9.63608	0.875924	0
CTGGTCTGTGTTCGAT-1	D0	6.89813	1.62039	0
CTGGTCTGTTGTGGCC-1	D0	7.11126	-0.365507	0
CTGGTCTTCAGTTCGA-1	D0	8.52884	-0.474412	0
CTGGTCTTCTTTCCTC-1	D0	10.1187	0.219491	0
CTGTGCTAGAAACGAG-1	D0	7.05423	2.39854	0
CTGTGCTAGAGATGAG-1	D0	8.89882	0.80309	0
CTGTGCTAGCGTTGCC-1	D0	9.13411	1.47303	0
CTGTGCTAGGGAACGG-1	D0	7.34464	0.430094	0
CTGTGCTAGTACGTAA-1	D0	8.38209	1.06525	0
CTGTGCTAGTTATCGC-1	D0	10.2143	0.861851	0
CTGTGCTCAGAGTGTG-1	D0	8.05322	-0.155059	0
CTGTGCTCAGTATCTG-1	D0	8.28514	0.616443	0
CTGTGCTGTCTCAACA-1	D0	9.28469	1.34903	0
CTGTTTAAGATGGCGT-1	D0	9.75348	0.906339	0
CTGTTTAAGGATCGCA-1	D0	10.7945	-1.17584	0
CTGTTTACAAGGTGTG-1	D0	9.02257	0.444209	0
CTGTTTACACCAGATT-1	D0	9.92668	-0.710424	0
CTGTTTACAGTCTTCC-1	D0	10.2533	-1.16962	0
CTGTTTAGTACCAGTT-1	D0	8.97127	0.68328	0
CTGTTTAGTAGAGGAA-1	D0	9.08778	0.0824362	0
CTGTTTAGTCGAACAG-1	D0	7.40311	1.54499	0
CTGTTTAGTCGCATCG-1	D0	8.86521	0.248578	0
CTGTTTATCACCAGGC-1	D0	7.70618	2.08634	0
CTGTTTATCCATGAGT-1	D0	10.0185	-0.935957	0
CTTAACTAGAGGTTAT-1	D0	7.87394	0.227792	0
CTTAACTAGTCGATAA-1	D0	10.1758	0.564222	0
CTTAACTCACTGTTAG-1	D0	9.60427	-0.720766	0
CTTAACTCATGTTGAC-1	D0	6.22078	1.98403	0
CTTAACTGTCACCCAG-1	D0	8.88711	-0.869761	0
CTTAACTGTCATGCAT-1	D0	7.11234	1.18514	0
CTTAACTTCACGCATA-1	D0	9.39509	0.431854	0
CTTACCGCATACGCTA-1	D0	8.08596	0.910225	0
CTTACCGGTCGTGGCT-1	D0	6.18661	0.726438	0
CTTACCGTCACGGTTA-1	D0	9.22797	-0.828853	0
CTTACCGTCCAGAGGA-1	D0	8.73772	1.05469	0
CTTACCGTCCATGAGT-1	D0	8.02198	2.23346	0
CTTAGGACAAAGTGCG-1	D0	7.45477	-0.133068	0
CTTAGGACATCACGAT-1	D0	10.3699	-1.19885	0
CTTAGGACATGTAAGA-1	D0	8.75735	1.69255	0
CTTAGGAGTTTGGGCC-1	D0	7.02555	1.79698	0
CTTCTCTAGTGTGAAT-1	D0	9.04013	0.866097	0
CTTCTCTCAGCTTCGG-1	D0	8.58801	0.742381	0
CTTCTCTGTAAGCACG-1	D0	7.2104	0.879899	0
CTTCTCTGTCTGATCA-1	D0	7.50045	0.572386	0
CTTCTCTGTTAGGGTG-1	D0	10.7031	0.769772	0
CTTCTCTGTTCCATGA-1	D0	8.93723	1.79572	0
CTTCTCTGTTTGTTTC-1	D0	10.0787	0.193036	0
CTTCTCTTCTCGGACG-1	D0	7.90288	0.191043	0
CTTGGCTCAAACCCAT-1	D0	7.42959	1.8141	0
CTTGGCTCAATGAATG-1	D0	10.4548	0.844748	0
CTTGGCTCATTCGACA-1	D0	10.9471	-1.16274	0
CTTGGCTTCAAGAAGT-1	D0	9.90037	0.521907	0
CTTGGCTTCATTATCC-1	D0	10.5693	0.732557	0
CTTGGCTTCGAGAACG-1	D0	10.8344	-0.115466	0
CTTTGCGAGACGCTTT-1	D0	8.54478	0.48469	0
CTTTGCGCACACCGCA-1	D0	9.01983	-0.572798	0
CTTTGCGCATCCGGGT-1	D0	8.99547	0.113879	0
CTTTGCGCATCGGGTC-1	D0	10.3467	-0.513709	0
CTTTGCGGTACATCCA-1	D0	7.15121	1.87536	0
CTTTGCGGTCACTTCC-1	D0	6.78724	1.7589	0
CTTTGCGTCTATCCCG-1	D0	7.69621	0.164784	0
GAAACTCAGAAGGTTT-1	D0	10.8194	-0.284155	0
GAAACTCAGACTTTCG-1	D0	10.3193	-0.48577	0
GAAACTCAGCTATGCT-1	D0	8.26976	0.303747	0
GAAACTCAGTAATCCC-1	D0	8.86324	1.15793	0
GAAACTCAGTGGAGAA-1	D0	5.96822	0.560925	0
GAAACTCCAGACAGGT-1	D0	8.67984	0.171695	0
GAAACTCGTGACGGTA-1	D0	8.72518	0.198634	0
GAAACTCGTTACCGAT-1	D0	7.35093	1.87266	0
GAAACTCTCAAACAAG-1	D0	8.69592	0.626213	0
GAAACTCTCCGCAAGC-1	D0	7.12069	1.90034	0
GAAACTCTCTACCTGC-1	D0	9.47643	-0.228138	0
GAAATGACACCAACCG-1	D0	8.31276	0.531875	0
GAAATGATCCAGAAGG-1	D0	10.5775	-0.421733	0
GAACATCAGTACTTGC-1	D0	11.073	-0.825174	0
GAACATCCACATGGGA-1	D0	7.32052	1.94282	0
GAACATCCATGTAAGA-1	D0	7.36762	0.828935	0
GAACATCGTCACAAGG-1	D0	8.96011	1.16595	0
GAACATCTCCTTGGTC-1	D0	9.75976	0.231389	0
GAACATCTCGGATGGA-1	D0	10.829	-0.882732	0
GAACATCTCTTTACGT-1	D0	7.59058	1.63215	0
GAACCTAAGCCAGTTT-1	D0	7.8588	1.78067	0
GAACCTACAGCGTTCG-1	D0	8.08839	2.21342	0
GAACCTACAGTGGAGT-1	D0	10.4829	-0.354326	0
GAACCTACATTTGCTT-1	D0	8.60094	1.63565	0
GAACCTAGTTCGTCTC-1	D0	9.01105	0.629516	0
GAACCTATCTCTAAGG-1	D0	7.37258	1.35279	0
GAACGGACACCGCTAG-1	D0	7.04753	0.332158	0
GAACGGAGTCATATGC-1	D0	8.16279	0.547172	0
GAACGGAGTGAGGGAG-1	D0	10.7127	-0.698971	0
GAACGGATCGGTGTTA-1	D0	10.9858	-0.296808	0
GAACGGATCTTGAGAC-1	D0	7.68728	0.540175	0
GAAGCAGAGACGCACA-1	D0	7.31971	1.82688	0
GAAGCAGAGTACGCGA-1	D0	9.29075	1.00988	0
GAAGCAGCACCAGATT-1	D0	10.5057	-0.722273	0
GAAGCAGCAGCCTGTG-1	D0	8.12112	-0.0392453	0
GAAGCAGCAGGCTCAC-1	D0	10.8306	-0.376411	0
GAAGCAGCAGTTAACC-1	D0	10.8131	-0.792933	0
GAAGCAGGTAAGTAGT-1	D0	10.2285	0.204389	0
GAAGCAGGTTCACCTC-1	D0	9.07348	-1.02803	0
GAAGCAGTCGCCAAAT-1	D0	7.07801	1.97865	0
GAATAAGAGCTCCTCT-1	D0	6.96635	1.83472	0
GAATAAGAGGATTCGG-1	D0	9.61118	-0.932276	0
GAATAAGAGGCCATAG-1	D0	8.79761	0.189452	0
GAATAAGAGGCGATAC-1	D0	9.23609	-0.806511	0
GAATAAGAGTGCGTGA-1	D0	6.743	2.17691	0
GAATAAGAGTGTACTC-1	D0	8.92502	1.15211	0
GAATAAGCACCAACCG-1	D0	9.22458	2.88322	0
GAATAAGCACTTACGA-1	D0	8.66314	1.46054	0
GAATAAGGTCTGCAAT-1	D0	9.53892	0.397567	0
GAATAAGGTTCCCGAG-1	D0	9.08521	0.312811	0
GAATGAAAGGGTGTGT-1	D0	7.64959	-0.138025	0
GAATGAACATGCATGT-1	D0	8.25761	0.836823	0
GAATGAAGTCACCTAA-1	D0	8.43352	1.0006	0
GAATGAAGTTATGCGT-1	D0	8.70801	1.39671	0
GACACGCAGTGAACGC-1	D0	10.4366	1.08306	0
GACACGCGTCAGAGGT-1	D0	8.44161	0.876748	0
GACACGCGTCAGTGGA-1	D0	7.11265	1.86749	0
GACACGCGTCGTCTTC-1	D0	6.31095	0.481749	0
GACACGCGTTCCATGA-1	D0	7.32023	1.30229	0
GACACGCTCAGTGTTG-1	D0	8.40388	1.06226	0
GACACGCTCTACCAGA-1	D0	10.2032	-0.90808	0
GACAGAGAGCTCCCAG-1	D0	6.30734	1.1573	0
GACAGAGAGTAGGCCA-1	D0	10.7571	-1.40819	0
GACAGAGCACACATGT-1	D0	9.28799	-0.812519	0
GACAGAGCAGACACTT-1	D0	9.31392	-0.573057	0
GACAGAGCATGAAGTA-1	D0	9.11459	1.11684	0
GACAGAGTCCTTCAAT-1	D0	9.21626	0.507762	0
GACCAATAGCAGCCTC-1	D0	9.24533	2.22314	0
GACCAATCAATAAGCA-1	D0	10.1404	1.29882	0
GACCAATCAATAGCGG-1	D0	7.70144	0.886906	0
GACCAATCAGGGATTG-1	D0	9.67537	0.347498	0
GACCAATCAGGTGGAT-1	D0	8.79063	1.46447	0
GACCAATGTAAAGGAG-1	D0	7.42757	0.957819	0
GACCAATGTCTAGAGG-1	D0	7.09839	1.10891	0
GACCAATGTTTACTCT-1	D0	10.7683	0.270878	0
GACCAATTCGCAAACT-1	D0	7.15069	1.35312	0
GACCAATTCGGCTACG-1	D0	8.50284	0.419146	0
GACCTGGAGGATGGTC-1	D0	10.5144	0.32827	0
GACCTGGCAAGCTGTT-1	D0	9.90275	1.21358	0
GACCTGGCAGGACGTA-1	D0	10.5881	-0.879276	0
GACCTGGCATGTCGAT-1	D0	10.821	-1.16397	0
GACCTGGGTACATGTC-1	D0	9.80137	0.988342	0
GACCTGGGTTTAGGAA-1	D0	7.12357	0.587016	0
GACCTGGTCGTCTGAA-1	D0	9.62063	-0.0770932	0
GACCTGGTCTACCAGA-1	D0	9.28379	2.14616	0
GACGCGTCAGTAACGG-1	D0	10.4414	0.276338	0
GACGCGTCATCGGGTC-1	D0	9.48772	-0.162263	0
GACGCGTCATGACGGA-1	D0	7.31381	2.02628	0
GACGCGTTCTACCAGA-1	D0	10.5358	-1.26875	0
GACGGCTAGGACCACA-1	D0	8.79772	-0.757436	0
GACGGCTAGGTGCTTT-1	D0	10.6514	-1.31851	0
GACGGCTCACTAGTAC-1	D0	10.5596	0.0813477	0
GACGGCTCATTGCGGC-1	D0	9.26351	1.4377	0
GACGGCTGTTACAGAA-1	D0	10.5536	0.122653	0
GACGTGCAGCCCAACC-1	D0	10.438	-0.476099	0
GACGTGCAGGACTGGT-1	D0	9.31839	1.16128	0
GACGTGCCAACAACCT-1	D0	10.6296	-1.2963	0
GACGTGCCAACTGGCC-1	D0	10.7158	0.0744102	0
GACGTGCCAAGGTGTG-1	D0	7.95745	1.95719	0
GACGTGCCATTACGAC-1	D0	5.66787	0.61267	0
GACGTGCTCGATCCCT-1	D0	10.83	-0.837165	0
GACGTTACACAGATTC-1	D0	6.9821	0.374646	0
GACGTTACACTTGGAT-1	D0	9.09216	0.761801	0
GACGTTACATACGCCG-1	D0	6.89196	2.26557	0
GACGTTACATTGTGCA-1	D0	9.23449	1.15999	0
GACGTTAGTAGTGAAT-1	D0	9.92898	1.19656	0
GACGTTAGTGTTGAGG-1	D0	6.93617	2.00193	0
GACGTTATCGTAGGAG-1	D0	9.32185	0.00942275	0
GACTAACAGATCCGAG-1	D0	7.69728	0.735095	0
GACTAACAGCTGTTCA-1	D0	9.54454	0.353872	0
GACTAACCACATCTTT-1	D0	6.35489	2.09565	0
GACTAACCACGGCCAT-1	D0	6.33115	0.941634	0
GACTAACGTGCTGTAT-1	D0	9.74305	-0.722586	0
GACTAACTCCCTCAGT-1	D0	7.98185	-0.749333	0
GACTAACTCTCGTTTA-1	D0	6.67405	-0.758874	0
GACTACAAGAGTCGGT-1	D0	8.00485	0.604283	0
GACTACAAGTAGCCGA-1	D0	9.3328	-0.672165	0
GACTACACAAGCGATG-1	D0	7.89264	1.03645	0
GACTACACACAGATTC-1	D0	7.11638	1.20072	0
GACTACAGTCGCGTGT-1	D0	9.81679	-0.264446	0
GACTACAGTCGGATCC-1	D0	9.42596	0.951401	0
GACTACAGTCTTGCGG-1	D0	9.77629	-0.787525	0
GACTACATCGGATGTT-1	D0	8.56664	1.07445	0
GACTGCGAGAATGTTG-1	D0	7.14362	2.29911	0
GACTGCGAGACCTTTG-1	D0	9.33371	-0.0888212	0
GACTGCGCATTATCTC-1	D0	9.44944	-0.65371	0
GACTGCGGTCTAGGTT-1	D0	9.38535	-0.902045	0
GACTGCGGTGTGGTTT-1	D0	7.24561	0.902012	0
GACTGCGTCGATAGAA-1	D0	10.9203	-0.487401	0
GAGCAGAAGATCCGAG-1	D0	8.5502	0.869986	0
GAGCAGAAGTGCGATG-1	D0	8.34356	0.942747	0
GAGCAGAGTACAAGTA-1	D0	7.40923	1.42772	0
GAGCAGAGTAGCGTAG-1	D0	7.91958	1.07539	0
GAGCAGAGTCTCTCTG-1	D0	7.01739	1.52261	0
GAGGTGAAGCAGACTG-1	D0	6.84537	-0.675232	0
GAGGTGAAGTTCCACA-1	D0	7.65404	1.27138	0
GAGGTGACAATGACCT-1	D0	10.4249	-0.757758	0
GAGTCCGCAAGTCATC-1	D0	9.05431	0.972928	0
GAGTCCGGTAGCCTAT-1	D0	9.24859	2.7303	0
GAGTCCGGTGCAACGA-1	D0	8.14109	1.32025	0
GAGTCCGTCAAGGTAA-1	D0	10.501	-0.172828	0
GAGTCCGTCGGAGCAA-1	D0	8.00955	2.64265	0
GAGTCCGTCTGGAGCC-1	D0	7.76434	1.87659	0
GATCAGTAGCCATCGC-1	D0	6.92502	1.04882	0
GATCAGTCAGAGTGTG-1	D0	10.2602	0.307269	0
GATCAGTGTAAGTGGC-1	D0	8.58277	0.881308	0
GATCAGTGTACCGTTA-1	D0	8.09563	2.00812	0
GATCAGTGTTCCGGCA-1	D0	6.34001	1.30211	0
GATCAGTTCAGCTGGC-1	D0	9.13745	1.39515	0
GATCGATAGCTACCGC-1	D0	6.39519	0.895466	0
GATCGATAGCTGAACG-1	D0	10.7009	-0.180886	0
GATCGATAGGGCTTCC-1	D0	7.52472	1.63705	0
GATCGATGTACCGTTA-1	D0	9.59402	1.44002	0
GATCGATGTCGAACAG-1	D0	8.89126	0.213014	0
GATCGATTCGCTTAGA-1	D0	9.90377	-0.818594	0
GATCGCGAGTCGCCGT-1	D0	9.26667	0.785282	0
GATCGCGAGTTAAGTG-1	D0	8.49101	-0.500241	0
GATCGCGGTACGAAAT-1	D0	8.92366	0.659275	0
GATCGCGGTCTAGTGT-1	D0	6.85315	2.12394	0
GATCGCGTCCCTAACC-1	D0	8.18856	1.86126	0
GATCGTAAGCCCAGCT-1	D0	8.46856	-0.311647	0
GATCGTAGTGAAAGAG-1	D0	7.63678	1.59886	0
GATCGTATCTGAAAGA-1	D0	9.8969	-0.459733	0
GATCTAGAGTTCGCAT-1	D0	8.58041	2.19006	0
GATCTAGCAAGGGTCA-1	D0	9.4669	0.328511	0
GATCTAGCAGTAACGG-1	D0	8.54865	-0.420818	0
GATCTAGGTCTCTTTA-1	D0	9.63852	0.838117	0
GATCTAGGTGTTCTTT-1	D0	8.608	2.12112	0
GATCTAGGTTCCGTCT-1	D0	7.67997	-0.309096	0
GATCTAGTCCACGTTC-1	D0	7.53077	1.53145	0
GATGAAAAGAAGGTTT-1	D0	10.29	0.378531	0
GATGAAAAGTCAATAG-1	D0	10.7563	-0.0573804	0
GATGAAAAGTGTGGCA-1	D0	8.86484	2.22868	0
GATGAAACAGCTGTAT-1	D0	8.0683	-0.233905	0
GATGAAACATCTATGG-1	D0	9.96204	0.168773	0
GATGAAAGTCGACTAT-1	D0	9.21502	1.64415	0
GATGAAATCCACGTTC-1	D0	8.40338	1.38113	0
GATGAGGAGAAGGCCT-1	D0	10.1408	-0.974934	0
GATGAGGAGGCATGTG-1	D0	8.42422	-0.617046	0
GATGAGGGTTCTGTTT-1	D0	7.59018	0.430934	0
GATGAGGTCATGTCTT-1	D0	9.34877	0.902397	0
GATGAGGTCTATGTGG-1	D0	10.3313	0.61366	0
GATGCTAAGATACACA-1	D0	10.8142	0.0494122	0
GATGCTACAAGTACCT-1	D0	9.4362	0.61424	0
GATGCTACAATGGATA-1	D0	10.9276	-0.97739	0
GATGCTACACGACTCG-1	D0	10.7837	-1.03972	0
GATGCTAGTCCGTGAC-1	D0	7.98435	0.973936	0
GATGCTAGTTCTCATT-1	D0	9.21523	1.46702	0
GATGCTAGTTTAAGCC-1	D0	9.05106	1.77706	0
GATTCAGGTACGCACC-1	D0	7.05974	0.722721	0
GATTCAGGTCATATCG-1	D0	9.07567	-0.254373	0
GATTCAGGTGGGTATG-1	D0	8.50008	-0.617303	0
GATTCAGTCCTCCTAG-1	D0	10.8659	-0.285399	0
GCAAACTAGCTGTTCA-1	D0	7.74947	1.18309	0
GCAAACTAGGAGTAGA-1	D0	9.09353	0.277218	0
GCAAACTAGGTACTCT-1	D0	10.1164	0.632349	0
GCAAACTTCGGATGTT-1	D0	8.9821	0.266769	0
GCAAACTTCTCTAGGA-1	D0	10.3813	-0.360787	0
GCAAACTTCTTCAACT-1	D0	6.87993	2.29443	0
GCAATCACAATGGAGC-1	D0	6.6383	0.917487	0
GCAATCAGTAGCCTCG-1	D0	8.65861	0.716936	0
GCAATCAGTAGCGTAG-1	D0	9.64597	-1.19069	0
GCAATCAGTTGGGACA-1	D0	5.97226	0.590129	0
GCACATACACAGGCCT-1	D0	9.16515	0.159778	0
GCACATATCAACGAAA-1	D0	9.10031	2.1349	0
GCACATATCGTTACGA-1	D0	6.18326	0.720025	0
GCACATATCTTGTCAT-1	D0	8.78892	1.10247	0
GCACTCTCACTTAAGC-1	D0	9.33479	0.596397	0
GCACTCTCAGACAAGC-1	D0	7.34619	2.31361	0
GCACTCTCATGCAACT-1	D0	6.32354	-0.74512	0
GCACTCTGTATTAGCC-1	D0	10.9195	-1.25452	0
GCACTCTGTTCGTTGA-1	D0	8.63236	1.84941	0
GCACTCTTCCCTTGCA-1	D0	8.73261	-0.52799	0
GCACTCTTCGCGCCAA-1	D0	8.70794	1.9324	0
GCAGCCAAGCTAGGCA-1	D0	10.9799	-0.843865	0
GCAGCCACATACCATG-1	D0	9.64963	1.02482	0
GCAGCCAGTTCCATGA-1	D0	7.37182	1.84387	0
GCAGCCATCGCGTTTC-1	D0	8.55899	1.44158	0
GCAGCCATCTTGTACT-1	D0	10.2789	0.471382	0
GCAGTTAAGACGACGT-1	D0	8.7755	0.869625	0
GCAGTTAAGCTATGCT-1	D0	10.9942	-0.728413	0
GCAGTTAAGCTCCTTC-1	D0	10.0297	-0.874198	0
GCAGTTACAAGTACCT-1	D0	10.7394	-0.527688	0
GCAGTTATCAACGCTA-1	D0	9.07248	0.10504	0
GCAGTTATCCCGGATG-1	D0	10.362	0.094125	0
GCAGTTATCGCCAGCA-1	D0	8.87668	1.24292	0
GCATACAAGACACGAC-1	D0	7.2473	1.53091	0
GCATACAAGCAATATG-1	D0	9.92879	0.661945	0
GCATACAAGTTAAGTG-1	D0	10.8549	-0.54239	0
GCATACACAAGGACAC-1	D0	8.37189	-0.334939	0
GCATACAGTAAACACA-1	D0	10.457	0.858931	0
GCATGATCAAGCGTAG-1	D0	8.4341	-0.0328481	0
GCATGATCATGTCTCC-1	D0	9.67887	-0.453215	0
GCATGATGTAGCGTGA-1	D0	6.72932	1.24373	0
GCATGATGTATGCTTG-1	D0	10.0193	-0.166713	0
GCATGATTCTTTCCTC-1	D0	8.85016	0.356328	0
GCATGCGAGTTGAGAT-1	D0	8.28956	0.0633758	0
GCATGCGCACATCTTT-1	D0	10.0478	0.783421	0
GCATGCGTCGGTGTTA-1	D0	5.89054	1.46059	0
GCATGTAAGACAGACC-1	D0	6.49058	0.510054	0
GCATGTAAGGCGTACA-1	D0	9.23446	2.88135	0
GCATGTAAGGGTGTGT-1	D0	7.2179	0.717798	0
GCATGTAAGTCTTGCA-1	D0	7.21097	1.21125	0
GCATGTAAGTTCGATC-1	D0	9.79718	0.0263623	0
GCATGTACAGATCGGA-1	D0	7.25003	2.09464	0
GCATGTACAGATCTGT-1	D0	7.62195	0.334288	0
GCATGTAGTCAGAAGC-1	D0	8.20661	-0.0403611	0
GCATGTATCAGTTTGG-1	D0	10.0674	-0.408051	0
GCATGTATCGACGGAA-1	D0	9.20554	1.05123	0
GCATGTATCGGTTCGG-1	D0	9.25522	1.35729	0
GCCAAATAGACACGAC-1	D0	7.45684	0.63906	0
GCCAAATAGGACAGCT-1	D0	9.79939	-0.901364	0
GCCAAATAGTCCAGGA-1	D0	6.49083	1.00095	0
GCCAAATCACAACGTT-1	D0	10.8398	-1.12544	0
GCCAAATGTGCCTGCA-1	D0	9.19641	0.363401	0
GCCAAATGTTTACTCT-1	D0	8.26329	-0.938492	0
GCCAAATTCGGCATCG-1	D0	6.67341	0.33751	0
GCCTCTAAGAGCTGCA-1	D0	9.08264	0.270881	0
GCCTCTAAGATGTAAC-1	D0	8.95221	0.904009	0
GCCTCTAAGTTAAGTG-1	D0	6.32469	1.08829	0
GCCTCTACACGAAATA-1	D0	6.79999	1.35902	0
GCCTCTACAGGTCCAC-1	D0	6.64957	1.91677	0
GCCTCTAGTGAGTATA-1	D0	9.06684	0.983065	0
GCCTCTAGTTTGGGCC-1	D0	7.42396	-0.861164	0
GCCTCTATCAGCACAT-1	D0	7.25637	2.09396	0
GCGACCAAGATCCCGC-1	D0	7.11606	2.37239	0
GCGACCAAGCCACTAT-1	D0	9.53478	-1.02411	0
GCGACCACAATCACAC-1	D0	10.2298	0.638384	0
GCGACCACATGCCTTC-1	D0	7.62979	0.822372	0
GCGACCAGTTCTGAAC-1	D0	8.0639	1.87149	0
GCGACCATCTACTTAC-1	D0	10.2133	0.260215	0
GCGACCATCTCTTATG-1	D0	10.2203	1.17945	0
GCGAGAAAGGGCACTA-1	D0	9.25469	1.27796	0
GCGAGAAAGTGTACTC-1	D0	8.82435	1.91719	0
GCGAGAAAGTTAACGA-1	D0	8.87885	0.237461	0
GCGAGAAGTAGCGCAA-1	D0	6.82468	0.0285689	0
GCGAGAAGTCCATCCT-1	D0	7.96028	0.0546875	0
GCGAGAAGTTCCCTTG-1	D0	9.24237	0.377656	0
GCGAGAATCAAGGCTT-1	D0	10.7042	-0.718907	0
GCGAGAATCACCCGAG-1	D0	7.65677	1.91137	0
GCGAGAATCCTAAGTG-1	D0	8.21229	0.538596	0
GCGCAACAGTGCCAGA-1	D0	5.96192	0.461726	0
GCGCAACCATACGCCG-1	D0	8.96794	-0.337388	0
GCGCAACGTCAATACC-1	D0	8.10743	1.91646	0
GCGCAACGTCAGGACA-1	D0	6.04327	-0.561309	0
GCGCAACGTCATTAGC-1	D0	7.54297	1.12069	0
GCGCAACTCTTGAGGT-1	D0	10.4106	-0.65859	0
GCGCAGTAGAGCCCAA-1	D0	8.98791	0.678928	0
GCGCAGTAGTGTGGCA-1	D0	9.56236	-0.307315	0
GCGCAGTCACGCTTTC-1	D0	8.55402	1.39709	0
GCGCAGTCATTGGCGC-1	D0	10.183	0.498747	0
GCGCAGTGTGAGGCTA-1	D0	9.64095	0.614753	0
GCGCAGTTCAGGTTCA-1	D0	7.3334	1.66835	0
GCGCAGTTCCCTCTTT-1	D0	8.85338	1.21802	0
GCGCAGTTCGGCGCAT-1	D0	7.09067	1.52071	0
GCGCAGTTCTCGATGA-1	D0	10.5442	-1.00564	0
GCGCCAACACAGATTC-1	D0	6.44537	0.718191	0
GCGCCAACACGGACAA-1	D0	8.569	1.52786	0
GCGCCAAGTAAGGATT-1	D0	10.5264	-1.2351	0
GCGCCAAGTGACGGTA-1	D0	7.38926	0.896121	0
GCGCCAATCAAAGTAG-1	D0	10.2514	0.377498	0
GCGCGATAGCCACGTC-1	D0	8.22302	1.42585	0
GCGCGATAGTAGGCCA-1	D0	8.37452	0.13448	0
GCGCGATAGTCCGTAT-1	D0	7.19833	0.866885	0
GCGCGATCACAACGTT-1	D0	10.3356	-0.503327	0
GCGCGATGTCAATGTC-1	D0	6.6194	0.435406	0
GCGCGATGTGTCTGAT-1	D0	8.69613	-0.708956	0
GCGCGATGTTACGGAG-1	D0	6.65507	1.91218	0
GCGGGTTAGTATTGGA-1	D0	10.0799	-0.0117763	0
GCGGGTTAGTCAATAG-1	D0	9.35053	2.66482	0
GCGGGTTAGTCCGGTC-1	D0	8.25432	0.144089	0
GCGGGTTGTTCTGGTA-1	D0	10.2905	0.847981	0
GCTCCTAAGACCACGA-1	D0	9.85669	0.518095	0
GCTCCTAAGAGGGCTT-1	D0	7.97324	-0.567519	0
GCTCCTAAGATCGATA-1	D0	10.1372	-0.633629	0
GCTCCTACAACTGGCC-1	D0	10.688	0.174254	0
GCTCCTACACTATCTT-1	D0	9.69656	-0.102389	0
GCTCTGTAGCGGATCA-1	D0	9.38246	-0.809479	0
GCTCTGTCAAATACAG-1	D0	10.4798	-0.121604	0
GCTCTGTTCAACCAAC-1	D0	9.59766	0.803947	0
GCTGCAGAGCAATATG-1	D0	8.31004	2.02634	0
GCTGCAGAGTTCGCGC-1	D0	9.42078	-0.307162	0
GCTGCAGCAAGTCTGT-1	D0	10.0471	-0.00987804	0
GCTGCAGCACCTGGTG-1	D0	8.09617	1.19788	0
GCTGCAGCAGCTTCGG-1	D0	5.98227	1.84233	0
GCTGCAGGTACCGCTG-1	D0	8.96176	0.327092	0
GCTGCAGGTGTGACCC-1	D0	8.40995	1.76585	0
GCTGCAGTCCAGAGGA-1	D0	9.61809	1.06336	0
GCTGCGAAGATGTAAC-1	D0	7.55588	1.08444	0
GCTGCGAAGTGGCACA-1	D0	7.80165	2.16127	0
GCTGCGACAATCACAC-1	D0	9.45318	0.132415	0
GCTGCGAGTGAGGGAG-1	D0	10.226	-0.837497	0
GCTGCGATCAATAAGG-1	D0	10.4285	-0.124752	0
GCTGCTTAGTTAGGTA-1	D0	8.67979	1.32446	0
GCTGCTTCATCCGGGT-1	D0	7.20973	1.20031	0
GCTGCTTTCACATACG-1	D0	8.87033	1.6874	0
GCTGCTTTCCAACCAA-1	D0	7.4759	1.21311	0
GCTGGGTAGGGCTCTC-1	D0	9.2071	0.101833	0
GCTGGGTAGGTGATAT-1	D0	10.8143	-1.10654	0
GCTGGGTCATAAAGGT-1	D0	8.33991	1.26676	0
GCTTCCAAGACTCGGA-1	D0	8.52642	0.0834059	0
GCTTCCAAGCCCAGCT-1	D0	7.31026	0.0668441	0
GCTTCCACATCAGTCA-1	D0	8.63077	1.46688	0
GCTTCCACATGCTAGT-1	D0	8.32065	0.739179	0
GCTTCCAGTGGTCCGT-1	D0	9.82284	-1.17667	0
GCTTGAACATGGTTGT-1	D0	10.3033	0.803101	0
GCTTGAAGTACTCAAC-1	D0	10.1808	0.823898	0
GCTTGAAGTGGTGTAG-1	D0	7.92949	1.65588	0
GCTTGAAGTGTGAATA-1	D0	9.65272	0.371283	0
GCTTGAAGTTTACTCT-1	D0	9.15727	-0.325685	0
GCTTGAATCGGCATCG-1	D0	7.66724	1.3302	0
GCTTGAATCTAACTTC-1	D0	10.8044	0.409296	0
GCTTGAATCTCGAGTA-1	D0	8.92736	0.0804227	0
GCTTGAATCTCTGTCG-1	D0	10.4005	1.0388	0
GGAAAGCAGTATGACA-1	D0	10.543	0.0297029	0
GGAAAGCAGTTTAGGA-1	D0	9.41301	0.890469	0
GGAAAGCCAATGGACG-1	D0	9.38731	0.249604	0
GGAAAGCCAGCATACT-1	D0	8.29283	0.459398	0
GGAAAGCCATACGCTA-1	D0	8.36883	1.81985	0
GGAAAGCGTAGGAGTC-1	D0	7.46651	1.26813	0
GGAAAGCGTGAAAGAG-1	D0	8.31712	1.40607	0
GGAAAGCTCCGCGCAA-1	D0	10.7018	-0.540356	0
GGAACTTAGATGCCTT-1	D0	8.60241	1.52243	0
GGAACTTAGCCGATTT-1	D0	8.38633	0.00608572	0
GGAACTTAGTTGTCGT-1	D0	7.66879	1.82457	0
GGAACTTCAATAACGA-1	D0	8.46619	0.707856	0
GGAACTTCAGGGTTAG-1	D0	7.49719	1.69473	0
GGAACTTGTCCGAGTC-1	D0	10.5857	-0.191538	0
GGAACTTGTTCTGGTA-1	D0	10.4685	-0.40784	0
GGAATAAAGATCCTGT-1	D0	9.3441	-0.181547	0
GGAATAAAGGAGCGTT-1	D0	7.43977	0.780575	0
GGAATAAGTAAGTGTA-1	D0	9.33998	0.30905	0
GGAATAAGTCCTCCAT-1	D0	9.67133	-0.108568	0
GGAATAAGTCTCCACT-1	D0	9.67312	0.631564	0
GGAATAAGTGAACCTT-1	D0	9.02962	-0.5106	0
GGAATAAGTTACGTCA-1	D0	8.09849	2.05899	0
GGAATAATCAATCACG-1	D0	9.33225	1.33901	0
GGAATAATCACCAGGC-1	D0	9.257	-0.0809152	0
GGAATAATCCGAAGAG-1	D0	6.46698	-0.0564151	0
GGAATAATCCGCTGTT-1	D0	8.6759	0.936183	0
GGAATAATCTTCGAGA-1	D0	6.50491	0.735218	0
GGACAAGAGAGACGAA-1	D0	9.14514	0.665516	0
GGACAAGCACAGGTTT-1	D0	8.55015	1.21828	0
GGACAAGGTCTGGAGA-1	D0	8.54062	0.201331	0
GGACAAGGTTGGACCC-1	D0	6.85792	2.1054	0
GGACAGAAGACCTAGG-1	D0	6.37811	-0.642711	0
GGACAGAAGTCTTGCA-1	D0	9.55968	-0.652047	0
GGACAGACAGCTCCGA-1	D0	6.93859	2.40959	0
GGACAGACATTCCTGC-1	D0	7.80932	0.198874	0
GGACAGAGTACCGCTG-1	D0	8.66742	-0.595372	0
[truncated: 20,866 more rows]

## Sheet: Fig3e_bcr_distribution
Source data for Fig3e (isotype distribution of cells measured by scBCR-seq)
Day	Donor	isotype	% of cells
D0	P1	M	0.972973
D0	P1	G3	0
D0	P1	G1	0.027027
D0	P1	A1	0
D0	P1	G2	0
D0	P1	G4	0
D0	P1	E	0
D0	P1	A2	0
D0	P2	M	0.994563
D0	P2	G3	0.0015534
D0	P2	G1	0.0015534
D0	P2	A1	0.00194175
D0	P2	G2	0.00038835
D0	P2	G4	0
D0	P2	E	0
D0	P2	A2	0
D0	P3	M	0.987421
D0	P3	G3	0.00419287
D0	P3	G1	0.00209644
D0	P3	A1	0.00209644
D0	P3	G2	0
D0	P3	G4	0.00209644
D0	P3	E	0.00209644
D0	P3	A2	0
D3	P1	M	0.994231
D3	P1	G3	0.00320513
D3	P1	G1	0.000641026
D3	P1	A1	0.00128205
D3	P1	G2	0.000320513
D3	P1	G4	0
D3	P1	E	0.000320513
D3	P1	A2	0
D3	P2	M	0.987721
D3	P2	G3	0.0076746
D3	P2	G1	0.00076746
D3	P2	A1	0.00306984
D3	P2	G2	0.00076746
D3	P2	G4	0
D3	P2	E	0
D3	P2	A2	0
D3	P3	M	0.992842
D3	P3	G3	0.00417537
D3	P3	G1	0.00208768
D3	P3	A1	0.000596481
D3	P3	G2	0.00029824
D3	P3	G4	0
D3	P3	E	0
D3	P3	A2	0
D6	P1	M	0.990859
D6	P1	G3	0.0069905
D6	P1	G1	0.000896218
D6	P1	A1	0.000537731
D6	P1	G2	0.000537731
D6	P1	G4	0
D6	P1	E	0
D6	P1	A2	0.000179244
D6	P2	M	0.993503
D6	P2	G3	0.00480226
D6	P2	G1	0.000564972
D6	P2	A1	0.00112994
D6	P2	G2	0
D6	P2	G4	0
D6	P2	E	0
D6	P2	A2	0
D6	P3	M	0.991319
D6	P3	G3	0.00555556
D6	P3	G1	0.00173611
D6	P3	A1	0.00138889
D6	P3	G2	0
D6	P3	G4	0
D6	P3	E	0
D6	P3	A2	0

## Sheet: Fig3f_flow_distribution
Source data for Fig3f (isotype distribution of cells measured by flow cytometry)
Donor	Timepoint	% cells	isotype
P1	D0	0.00551	G1+
P2	D0	0.00345	G1+
P3	D0	0.00327	G1+
P1	D3	0.13	G1+
P2	D3	0.13	G1+
P3	D3	0.13	G1+
P1	D6	0.07	G1+
P2	D6	0.65	G1+
P3	D6	0.19	G1+
P1	D0	0.013	G2+
P2	D0	0.028	G2+
P3	D0	0.029	G2+
P1	D3	0.26	G2+
P2	D3	0.26	G2+
P3	D3	0.26	G2+
P1	D6	0.00585	G2+
P2	D6	0.00919	G2+
P3	D6	0.013	G2+
P1	D0	0	G3+
P2	D0	0	G3+
P3	D0	0	G3+
P1	D3	0	G3+
P2	D3	0	G3+
P3	D3	0	G3+
P1	D6	1.95	G3+
P2	D6	0.45	G3+
P3	D6	0.55	G3+
P1	D0	0.00367	A+
P2	D0	0	A+
P3	D0	0.00327	A+
P1	D3	0	A+
P2	D3	0	A+
P3	D3	0	A+
P1	D6	0.0039	A+
P2	D6	0.018	A+
P3	D6	0.013	A+
P1	D0	0.00184	E+
P2	D0	0	E+
P3	D0	0.00327	E+
P1	D3	0.014	E+
P2	D3	0.014	E+
P3	D3	0.014	E+
P1	D6	0	E+
P2	D6	0	E+
P3	D6	0	E+
P1	D0	99.963	M+D+
P2	D0	99.71	M+D+
P3	D0	99.912	M+D+
P1	D3	99.34	M+D+
P2	D3	99.34	M+D+
P3	D3	99.34	M+D+
P1	D6	89.4	M+D+
P2	D6	94.15	M+D+
P3	D6	96.09	M+D+

## Sheet: Fig3d_sterile_expression
Source data for Fig3d (expression level of sterile transcripts in the interferon gamma culture scRNA-seq data)
Average expression	Percent expressed	gene	Day	Donor
167.604	13.0485	IGHG3-S	D0	P2
98.6603	6.79612	IGHG1-S	D0	P2
57.7177	4.03883	IGHA1-S	D0	P2
125.965	9.16505	IGHG2-S	D0	P2
61.9368	3.37864	IGHE-S	D0	P2
1.45266	0.116505	IGHA2-S	D0	P2
160.941	11.1111	IGHG3-S	D0	P3
131.577	9.01468	IGHG1-S	D0	P3
71.163	4.8218	IGHA1-S	D0	P3
139.894	11.1111	IGHG2-S	D0	P3
37.0318	2.30608	IGHE-S	D0	P3
56.5951	5.40541	IGHG3-S	D0	P1
192.693	13.5135	IGHG1-S	D0	P1
85.7181	8.10811	IGHA1-S	D0	P1
221.989	18.9189	IGHG2-S	D0	P1
865.728	24.391	IGHG3-S	D3	P1
92.5904	4.26282	IGHG1-S	D3	P1
309.153	10.3846	IGHA1-S	D3	P1
99.119	3.84615	IGHG2-S	D3	P1
5.31909	0.224359	IGHG4-S	D3	P1
81.4194	2.08333	IGHE-S	D3	P1
29.589	1.28205	IGHA2-S	D3	P1
1168.96	35.1327	IGHG3-S	D3	P3
88.1522	4.56308	IGHG1-S	D3	P3
380.56	14.3155	IGHA1-S	D3	P3
108.043	5.12973	IGHG2-S	D3	P3
5.71674	0.387712	IGHG4-S	D3	P3
154.457	3.9666	IGHE-S	D3	P3
15.9811	0.984193	IGHA2-S	D3	P3
1743.4	47.9118	IGHG3-S	D6	P1
186.37	9.1952	IGHG1-S	D6	P1
193.828	7.31314	IGHA1-S	D6	P1
147.188	6.86503	IGHG2-S	D6	P1
8.12999	0.358487	IGHG4-S	D6	P1
102.608	3.5311	IGHE-S	D6	P1
22.0423	0.949991	IGHA2-S	D6	P1
2028.94	55.4514	IGHG3-S	D6	P3
204.313	11.0069	IGHG1-S	D6	P3
181.41	7.01389	IGHA1-S	D6	P3
122.807	6.84028	IGHG2-S	D6	P3
11.436	0.555556	IGHG4-S	D6	P3
115.024	4.6875	IGHE-S	D6	P3
16.489	0.763889	IGHA2-S	D6	P3
1954.45	45.1977	IGHG3-S	D6	P2
178.045	7.48588	IGHG1-S	D6	P2
192.054	6.29944	IGHA1-S	D6	P2
153.918	6.24294	IGHG2-S	D6	P2
6.22142	0.225989	IGHG4-S	D6	P2
116.779	3.70056	IGHE-S	D6	P2
20.0865	0.734463	IGHA2-S	D6	P2
1496.59	38.4497	IGHG3-S	D3	P2
79.7774	5.21873	IGHG1-S	D3	P2
292.24	9.5165	IGHA1-S	D3	P2
98.5495	3.99079	IGHG2-S	D3	P2
5.70113	0.38373	IGHG4-S	D3	P2
187.56	4.91174	IGHE-S	D3	P2
13.2387	0.460476	IGHA2-S	D3	P2

## Sheet: Fig3g_volcano
Source data for Fig3g (differential expression between IgG sterile positive and negative cells)
Comparison between IgG_sterile+ and IgG_sterile-IgM+ cells. Positive fold difference indicate elevated expression in the IgG_sterile positive cells.
Log fold difference	Adjusted p-value	gene	Day	gene_type
0.777702	7.20224e-212	IGHG3	D0	other genes
0.689805	1.11922e-204	COPDA1	D0	other genes
0.332769	6.57422e-82	CD27	D0	other genes
-0.568396	3.38817e-75	TCL1A	D0	other genes
0.311337	6.93696e-73	IGHG2	D0	other genes
0.280676	3.15432e-68	IGHG1	D0	other genes
0.290594	3.06902e-58	IGHA1	D0	other genes
0.311247	1.17849e-56	TNFRSF13B	D0	other genes
0.286933	1.32152e-52	AIM2	D0	other genes
0.219922	7.75237e-40	CLECL1	D0	other genes
0.300146	2.01031e-29	LINC01857	D0	other genes
-0.0737728	7.12565e-28	TMSB10	D0	other genes
0.349021	4.66593e-25	ARHGAP24	D0	other genes
0.152835	1.0006e-18	AL592429.2	D0	other genes
0.143349	5.25704e-17	ANK3	D0	other genes
0.158177	6.76572e-17	SGPP1	D0	other genes
0.210821	9.35629e-15	MDFIC	D0	other genes
0.269806	1.00759e-14	CTSH	D0	other genes
0.165544	1.10058e-14	RHEX	D0	other genes
0.280777	9.69431e-14	COTL1	D0	other genes
0.153625	4.01926e-13	ITGB1	D0	other genes
-0.297436	1.2503e-12	YBX3	D0	other genes
-0.286781	1.32155e-12	AL139020.1	D0	other genes
0.169667	3.64427e-12	CPED1	D0	other genes
0.235535	5.10048e-12	VOPP1	D0	other genes
0.279114	6.06138e-12	CRIP1	D0	other genes
0.243752	1.86144e-11	IFT57	D0	other genes
0.144328	2.92621e-11	RAB31	D0	other genes
0.202425	5.21493e-11	MARCKS	D0	other genes
0.157573	7.90122e-11	SELENOM	D0	other genes
-0.193076	1.08562e-10	FCER2	D0	other genes
0.195773	8.75977e-10	GRN	D0	other genes
0.229396	1.55448e-09	FCGR2B	D0	other genes
0.209382	7.00651e-09	GAPDH	D0	other genes
0.139218	7.07396e-09	PAPSS1	D0	other genes
0.143255	8.11394e-09	KCNQ1	D0	other genes
0.13943	1.09438e-08	GPR183	D0	other genes
-0.24353	1.66926e-08	TCL6	D0	other genes
-0.126692	2.53565e-08	HVCN1	D0	other genes
0.223811	3.62507e-08	VIM	D0	other genes
0.183455	7.49777e-08	CCDC50	D0	other genes
-0.184033	7.99859e-08	PLPP5	D0	other genes
0.165416	8.59154e-08	BACE2	D0	other genes
0.196862	1.10403e-07	CD82	D0	other genes
0.210587	1.35182e-07	COBLL1	D0	other genes
-0.260593	3.30159e-07	H1FX	D0	other genes
0.128801	3.76251e-07	RALGPS2	D0	other genes
0.128293	7.17001e-07	RIC3	D0	other genes
0.106113	1.62388e-06	TNFRSF1B	D0	other genes
0.128314	4.34539e-06	FAM49A	D0	other genes
0.194644	4.60069e-06	HLA-F	D0	other genes
0.18926	4.75011e-06	BCL2	D0	other genes
0.195548	5.02882e-06	CCSER1	D0	other genes
0.135216	5.25644e-06	ACP5	D0	other genes
0.106003	6.38004e-06	HIVEP1	D0	other genes
0.132867	6.80656e-06	ALCAM	D0	other genes
0.174396	7.8473e-06	STEAP1B	D0	other genes
0.141128	8.53723e-06	XKR6	D0	other genes
0.133556	9.65424e-06	SOX5	D0	other genes
-0.0829796	1.22266e-05	NCF1	D0	other genes
0.114069	1.23718e-05	NFKBIZ	D0	other genes
0.153505	1.37386e-05	TBC1D9	D0	other genes
0.0983482	1.59336e-05	SOWAHD	D0	other genes
0.114785	1.86855e-05	C4orf48	D0	other genes
0.103697	2.54608e-05	BMPR2	D0	other genes
0.1033	3.25484e-05	RAPGEF2	D0	other genes
0.138613	3.83187e-05	ANXA2	D0	other genes
0.101223	5.83962e-05	SFXN1	D0	other genes
0.119032	9.08261e-05	ARL2	D0	other genes
0.167414	0.000113395	AHNAK	D0	other genes
0.135489	0.000150773	CORO7	D0	other genes
0.142564	0.000155092	METTL8	D0	other genes
0.0958929	0.000161056	CAPN2	D0	other genes
0.124002	0.000201071	PCED1B	D0	other genes
0.113514	0.000204278	GPM6A	D0	other genes
0.107514	0.00024261	LIMS1	D0	other genes
-0.19277	0.00028684	TAPT1	D0	other genes
0.161981	0.000298103	SEMA4B	D0	other genes
0.117594	0.000361273	CD1C	D0	other genes
-0.212388	0.00043253	FOS	D0	other genes
0.150656	0.000449164	DOCK10	D0	other genes
0.135707	0.000449164	IDS	D0	other genes
-0.13963	0.000495965	ADK	D0	other genes
-0.189994	0.000552259	KCNH8	D0	other genes
0.128659	0.000583703	AKT3	D0	other genes
0.165706	0.000650183	GSTP1	D0	other genes
0.0923519	0.000664083	LSR	D0	other genes
0.146129	0.000786602	SETBP1	D0	other genes
0.124636	0.000958104	CSGALNACT1	D0	other genes
0.0802577	0.00118875	WDFY1	D0	other genes
-0.091078	0.00123604	BACH2	D0	other genes
0.138389	0.00153279	FCRL2	D0	other genes
0.152034	0.00155642	SMARCB1	D0	other genes
0.120051	0.00158977	ETV6	D0	other genes
-0.0975304	0.00167599	MEF2C	D0	other genes
0.131387	0.00191889	TALDO1	D0	other genes
0.109167	0.00215282	CBFA2T3	D0	other genes
0.160258	0.00238677	BLK	D0	other genes
0.109043	0.00273367	SPOCK2	D0	other genes
0.104562	0.00319253	LRRK2	D0	other genes
0.120156	0.00358919	ANKRD13A	D0	other genes
0.109919	0.00403034	ERC1	D0	other genes
0.0893236	0.00403834	RGS10	D0	other genes
0.136225	0.00444453	RPS27L	D0	other genes
0.0846511	0.00453628	NR3C2	D0	other genes
0.0930507	0.0048744	ELOF1	D0	other genes
0.0941159	0.00588626	PAF1	D0	other genes
0.118074	0.00596767	BCAS4	D0	other genes
0.082836	0.00597427	SH3BP1	D0	other genes
0.106816	0.00650443	HPCAL1	D0	other genes
0.127077	0.0067753	PLEK	D0	other genes
-0.127298	0.00794296	IGHD	D0	other genes
0.0805367	0.00861809	ZNF780B	D0	other genes
0.128918	0.00906237	S100A10	D0	other genes
0.0999865	0.00981412	ZDHHC21	D0	other genes
0.123622	0.00992162	TUBA4A	D0	other genes
0.0941793	0.0101132	BICD2	D0	other genes
0.102721	0.0104221	WASHC2C	D0	other genes
0.151317	0.0107601	AKAP13	D0	other genes
0.122329	0.0114124	PIM2	D0	other genes
0.115217	0.0119549	COX14	D0	other genes
0.0844061	0.0129461	PRAG1	D0	other genes
-0.0724295	0.0129712	SARAF	D0	other genes
0.102118	0.0135739	CDC26	D0	other genes
0.114348	0.0138192	FAM117A	D0	other genes
0.107976	0.0138845	PTPN18	D0	other genes
0.0844862	0.0147244	INPP5F	D0	other genes
-0.152567	0.0148145	GCNT1	D0	other genes
0.123299	0.0148701	PAXX	D0	other genes
0.142199	0.014874	SYPL1	D0	other genes
0.149954	0.0152669	CD44	D0	other genes
0.146182	0.0154969	ISCU	D0	other genes
0.087137	0.015649	MGME1	D0	other genes
0.100815	0.0159245	CRTAP	D0	other genes
0.0887004	0.0159673	PATJ	D0	other genes
0.130113	0.0160056	MDH2	D0	other genes
0.0816541	0.0173405	UBXN7	D0	other genes
0.0927025	0.0180502	ARHGAP5	D0	other genes
0.0941556	0.0196668	NUP58	D0	other genes
0.10683	0.0209573	DNPH1	D0	other genes
0.119334	0.0210611	CHMP4A	D0	other genes
0.0904099	0.0218825	TSBP1-AS1	D0	other genes
0.124536	0.0223563	TNIP1	D0	other genes
0.0781579	0.0235807	FANCL	D0	other genes
0.103965	0.0240017	TBL1XR1	D0	other genes
-0.124527	0.0250353	CDK6	D0	other genes
0.110584	0.0261465	FUT8	D0	other genes
-0.122548	0.0269435	CAMK2D	D0	other genes
0.101829	0.0272299	LILRB1	D0	other genes
0.0790228	0.0276704	PPM1M	D0	other genes
0.102126	0.0277122	SEC11C	D0	other genes
0.105437	0.0277409	DANCR	D0	other genes
0.146248	0.0292425	KLF6	D0	other genes
0.112903	0.0342064	WBP2	D0	other genes
0.0779869	0.0346	LINC02256	D0	other genes
0.0786368	0.0358621	AUH	D0	other genes
0.138534	0.0358718	ATP5IF1	D0	other genes
-0.189286	0.0359572	AL589693.1	D0	other genes
0.108138	0.0366042	ITM2C	D0	other genes
0.10369	0.0370657	SIT1	D0	other genes
0.125592	0.0371932	PRMT1	D0	other genes
0.0767259	0.0397678	TRAPPC11	D0	other genes
0.0874361	0.0402183	ANAPC13	D0	other genes
0.0878953	0.0423146	ECI1	D0	other genes
0.112475	0.0434795	SLC38A11	D0	other genes
0.0908679	0.0440528	RPRD2	D0	other genes
0.0984696	0.0461432	MCM5	D0	other genes
0.137186	0.0466043	ST6GAL1	D0	other genes
0.0784644	0.0466727	EHBP1L1	D0	other genes
0.0963126	0.0507224	NSMAF	D0	other genes
0.0964057	0.0509478	NCR3	D0	other genes
0.0856713	0.0511975	ATP13A1	D0	other genes
0.0760616	0.0523368	NBPF14	D0	other genes
0.109935	0.0523368	NSF	D0	other genes
0.0747054	0.0547529	NDUFA8	D0	other genes
0.0869846	0.0597517	MRNIP	D0	other genes
0.10506	0.0607553	ZFC3H1	D0	other genes
0.140672	0.0611979	OSBPL10	D0	other genes
0.10083	0.0629965	NUB1	D0	other genes
0.106097	0.0645483	CDKN2D	D0	other genes
0.0904244	0.064686	DBP	D0	other genes
0.0819446	0.0651587	DNAAF2	D0	other genes
0.101576	0.0679258	BABAM1	D0	other genes
0.0788276	0.0732412	ZZEF1	D0	other genes
0.130927	0.0751478	S100A6	D0	other genes
0.0967335	0.0763473	NCBP2AS2	D0	other genes
0.0797939	0.0789776	KAT2A	D0	other genes
0.0844753	0.0824251	SNN	D0	other genes
0.0679623	0.085535	GEMIN7	D0	other genes
0.11647	0.0947165	ELMO1	D0	other genes
0.0886888	0.0990436	VPS72	D0	other genes
0.102496	0.100441	PIP4K2A	D0	other genes
0.0845878	0.102095	NCOA5	D0	other genes
0.100073	0.102208	PLEKHJ1	D0	other genes
0.0698715	0.104538	C8orf82	D0	other genes
0.129807	0.107159	PPP3CA	D0	other genes
0.12324	0.107872	WDFY4	D0	other genes
0.127822	0.10987	GGA2	D0	other genes
0.0692751	0.110776	HLA-C	D0	other genes
0.0727284	0.111866	EGLN1	D0	other genes
0.0995719	0.11195	SMYD3	D0	other genes
0.0727645	0.115015	SGF29	D0	other genes
0.0938133	0.115963	RNF19A	D0	other genes
0.10779	0.115963	PIKFYVE	D0	other genes
0.0719815	0.116959	ZBTB25	D0	other genes
0.131516	0.117244	CIB1	D0	other genes
0.0997383	0.121176	AP2S1	D0	other genes
0.104227	0.121377	RNPEPL1	D0	other genes
0.0920414	0.130546	LARP4B	D0	other genes
0.0872001	0.130658	ZNF770	D0	other genes
0.0926335	0.132242	PREX1	D0	other genes
0.0745712	0.138389	SPTLC1	D0	other genes
0.0809432	0.144643	UBQLN2	D0	other genes
0.0720173	0.146535	HCP5	D0	other genes
0.126484	0.147066	TCEA1	D0	other genes
0.0787695	0.152909	PHPT1	D0	other genes
0.0868489	0.153733	SH3BGRL3	D0	other genes
0.078144	0.155697	AZIN1	D0	other genes
0.106724	0.157636	CDC40	D0	other genes
0.0712217	0.160655	ARHGEF3	D0	other genes
0.073311	0.160655	EXOC6B	D0	other genes
0.0785148	0.167797	RILPL2	D0	other genes
0.0692187	0.168994	RPA1	D0	other genes
0.110007	0.172041	PRKAR1A	D0	other genes
0.086838	0.172041	ENTPD1	D0	other genes
0.115509	0.172748	TMF1	D0	other genes
0.0713638	0.176105	TTN-AS1	D0	other genes
0.0911763	0.178548	OPA1	D0	other genes
0.0664825	0.186053	FBXO44	D0	other genes
0.0786749	0.186481	EZH1	D0	other genes
0.0811024	0.187129	SFT2D2	D0	other genes
0.118939	0.189944	POU2AF1	D0	other genes
0.082535	0.19345	EEA1	D0	other genes
0.117965	0.201845	EML4	D0	other genes
0.114828	0.202808	SQSTM1	D0	other genes
0.0938585	0.207834	ZBTB7A	D0	other genes
0.112747	0.211003	KCNG1	D0	other genes
0.0823328	0.220266	SLC25A36	D0	other genes
0.0950975	0.223843	NKTR	D0	other genes
0.115757	0.234328	ZNF107	D0	other genes
0.0955781	0.239572	CEP57	D0	other genes
0.100827	0.241805	LSP1	D0	other genes
0.0699579	0.245946	MRPL37	D0	other genes
0.124485	0.248546	IKZF3	D0	other genes
0.078895	0.249228	LYPLA2	D0	other genes
0.123152	0.252748	ATP6V0E1	D0	other genes
0.0850495	0.260063	PTPRJ	D0	other genes
-0.124833	0.264815	TSPAN13	D0	other genes
0.081117	0.266516	CCNG1	D0	other genes
0.116055	0.279822	TLK1	D0	other genes
0.0827283	0.285472	RHOB	D0	other genes
0.0999349	0.290458	MCL1	D0	other genes
0.0710497	0.294566	TRANK1	D0	other genes
0.0795775	0.30363	MAP3K5	D0	other genes
0.0675977	0.312965	NAGPA	D0	other genes
-0.129093	0.314863	GAPT	D0	other genes
-0.120036	0.317581	ARMH1	D0	other genes
0.0703731	0.317581	C12orf65	D0	other genes
0.0907398	0.318111	ARL15	D0	other genes
0.0814845	0.319407	RBM14	D0	other genes
0.0583495	0.326891	MMS19	D0	other genes
0.0776713	0.339979	ANXA5	D0	other genes
0.082763	0.341883	CCDC107	D0	other genes
0.101621	0.348411	PPDPF	D0	other genes
0.0690038	0.348982	SNRNP35	D0	other genes
0.0787595	0.350915	NIPAL2	D0	other genes
-0.129309	0.35604	APLP2	D0	other genes
-0.130697	0.358013	UBE2J1	D0	other genes
0.0917735	0.359872	ILK	D0	other genes
0.0717864	0.361831	SNHG12	D0	other genes
0.114514	0.36283	MTDH	D0	other genes
0.0816602	0.372076	TRIM4	D0	other genes
0.0999883	0.378101	PHKB	D0	other genes
0.0927496	0.381157	CD46	D0	other genes
0.0692347	0.384493	TMEM60	D0	other genes
0.0728397	0.386871	TOR3A	D0	other genes
0.0762512	0.391631	HERC3	D0	other genes
0.0620372	0.393317	SURF2	D0	other genes
0.10623	0.393317	SNRPN	D0	other genes
0.0695461	0.394452	NAGK	D0	other genes
0.100285	0.398845	CNOT7	D0	other genes
0.0745998	0.399261	STX8	D0	other genes
0.112726	0.399846	ZNF706	D0	other genes
0.125362	0.400227	CXXC5	D0	other genes
0.115652	0.404469	CNPY3	D0	other genes
0.0669002	0.415616	PTS	D0	other genes
0.0749971	0.417848	CDC16	D0	other genes
0.0898157	0.423822	TCERG1	D0	other genes
0.0815009	0.424584	ZNF451	D0	other genes
0.107667	0.426934	CAPG	D0	other genes
0.0575676	0.431992	TRMT11	D0	other genes
-0.131142	0.431992	RFTN1	D0	other genes
0.115836	0.436772	SYK	D0	other genes
0.0762301	0.438315	RAB5IF	D0	other genes
-0.107482	0.438721	RB1	D0	other genes
0.077054	0.446415	DENND11	D0	other genes
-0.133682	0.459849	ADARB1	D0	other genes
0.069231	0.466958	MIIP	D0	other genes
-0.123893	0.46887	JUP	D0	other genes
0.063728	0.472456	AP002075.1	D0	other genes
0.0837687	0.475512	TUT7	D0	other genes
-0.0982019	0.490357	CALHM6	D0	other genes
-0.107033	0.49179	IL21R	D0	other genes
0.0652635	0.505381	MAP1S	D0	other genes
0.0860481	0.512613	SCFD1	D0	other genes
0.1079	0.513089	ARF5	D0	other genes
0.0721104	0.524151	ZNF397	D0	other genes
0.0702568	0.52776	SNX13	D0	other genes
0.102338	0.528353	GSTK1	D0	other genes
0.0829583	0.529477	INTS10	D0	other genes
0.0784291	0.53762	UBE2G2	D0	other genes
0.0664531	0.540028	CFLAR	D0	other genes
0.0584511	0.540413	GLB1	D0	other genes
0.0896642	0.540856	EPRS	D0	other genes
-0.129645	0.541469	SKAP1	D0	other genes
0.106165	0.542036	ARHGAP25	D0	other genes
0.0759874	0.543176	COX11	D0	other genes
0.0651171	0.547192	NDE1	D0	other genes
0.0832691	0.551484	NUP210	D0	other genes
0.0840944	0.554389	PRKD3	D0	other genes
0.0686257	0.556369	EIF4EBP1	D0	other genes
0.0688766	0.566535	U2AF1L4	D0	other genes
0.100092	0.570326	ADRM1	D0	other genes
0.102066	0.57398	SASH3	D0	other genes
-0.0984961	0.57473	VPREB3	D0	other genes
-0.0910501	0.59334	ZCCHC7	D0	other genes
0.0621495	0.598675	KAT2B	D0	other genes
0.110658	0.599492	IER2	D0	other genes
0.0591232	0.601904	GTDC1	D0	other genes
0.109404	0.601904	PCM1	D0	other genes
-0.117583	0.602581	ITPR1	D0	other genes
0.074644	0.602595	OARD1	D0	other genes
0.0509066	0.602595	MT-ND1	D0	other genes
-0.132959	0.607681	PCDH9	D0	other genes
-0.11941	0.607681	LAT2	D0	other genes
0.0686486	0.631151	MRPL39	D0	other genes
0.0622355	0.632332	MRPL44	D0	other genes
0.0662774	0.634328	AC089983.1	D0	other genes
0.0829295	0.636385	HAX1	D0	other genes
0.117756	0.640173	GPX4	D0	other genes
0.0633293	0.64175	NUP62	D0	other genes
0.0590194	0.646355	ATF7	D0	other genes
0.071277	0.660045	MRPL41	D0	other genes
0.0875094	0.665136	VPS35	D0	other genes
0.0617828	0.665136	SIGLEC10	D0	other genes
0.0809306	0.672453	RIPOR1	D0	other genes
0.0709045	0.679561	RAB29	D0	other genes
0.0954345	0.690409	MEAF6	D0	other genes
0.0753383	0.690409	TXN	D0	other genes
0.0816955	0.695219	DENND5B	D0	other genes
0.0555161	0.695427	FAM193A	D0	other genes
0.097106	0.699831	NDUFB10	D0	other genes
0.0722181	0.699843	TRAF3	D0	other genes
0.0611479	0.707127	CCSER2	D0	other genes
0.102813	0.711288	TPI1	D0	other genes
0.0869194	0.731028	KDM2A	D0	other genes
0.0767535	0.733623	NGRN	D0	other genes
0.0731004	0.733977	PARP4	D0	other genes
0.0659564	0.748964	ZNF226	D0	other genes
0.0669678	0.762903	PDHA1	D0	other genes
0.0667374	0.766089	FBXO9	D0	other genes
0.0624459	0.768123	IPO9	D0	other genes
0.0679767	0.778633	NUP54	D0	other genes
0.0675542	0.780908	NUDCD2	D0	other genes
0.0798757	0.786051	NUDT21	D0	other genes
0.0655479	0.791474	ZFPL1	D0	other genes
0.104442	0.800757	CUTA	D0	other genes
-0.0515867	0.804813	FCRL1	D0	other genes
-0.103771	0.820801	MAML3	D0	other genes
0.118921	0.820801	RPS20	D0	other genes
0.0862924	0.830211	TLR10	D0	other genes
0.0672552	0.844867	UBR5	D0	other genes
0.0670366	0.849932	MTR	D0	other genes
0.0808891	0.855148	BX284668.5	D0	other genes
0.0875358	0.857951	PHF1	D0	other genes
0.0824476	0.861974	MTM1	D0	other genes
0.0694154	0.87125	TARSL2	D0	other genes
-0.0790764	0.878417	NIBAN3	D0	other genes
0.0816629	0.88498	HSH2D	D0	other genes
0.052574	0.893329	WDR45B	D0	other genes
0.121005	0.904854	SP140	D0	other genes
0.0670565	0.920732	SNX8	D0	other genes
0.0602087	0.938943	ZSCAN16-AS1	D0	other genes
0.0864707	0.948391	COP1	D0	other genes
0.10736	0.953674	TBC1D5	D0	other genes
0.0886192	0.966896	SRSF1	D0	other genes
0.0646946	0.970216	KIZ	D0	other genes
0.052501	0.970579	STXBP5	D0	other genes
0.101499	0.988952	CDC42SE2	D0	other genes
0.070824	0.990469	NEAT1	D0	other genes
-0.0940861	0.991584	SELENOF	D0	other genes
0.0562839	1	ECE1	D0	other genes
0.103631	1	TMEM131	D0	other genes
-0.12142	1	IGLC1	D0	other genes
0.0654488	1	CD63	D0	other genes
0.0918975	1	RNH1	D0	other genes
0.0732571	1	MRPL40	D0	other genes
0.0573875	1	DGCR2	D0	other genes
0.0623269	1	TOR1AIP1	D0	other genes
0.0622519	1	NFKBID	D0	other genes
0.11325	1	SWAP70	D0	other genes
-0.0873605	1	CD55	D0	other genes
-0.071082	1	TLE5	D0	other genes
0.0531086	1	GATAD1	D0	other genes
0.0664873	1	PAPOLG	D0	other genes
0.0767427	1	S100A4	D0	other genes
0.069678	1	WDR34	D0	other genes
0.0705602	1	RNF145	D0	other genes
0.066892	1	MRPS9	D0	other genes
0.0942696	1	PHTF2	D0	other genes
0.0650316	1	MGA	D0	other genes
0.072658	1	RO60	D0	other genes
0.0761708	1	SLC25A1	D0	other genes
0.0801299	1	NBDY	D0	other genes
-0.0948988	1	DUSP1	D0	other genes
0.0884297	1	NOP58	D0	other genes
0.0597962	1	IKBKB	D0	other genes
0.0677852	1	APC	D0	other genes
0.0617333	1	SLC37A1	D0	other genes
0.0638945	1	RNF20	D0	other genes
0.0854812	1	ABHD14B	D0	other genes
0.0870711	1	QKI	D0	other genes
0.0559095	1	VPS26A	D0	other genes
0.0567636	1	ENOPH1	D0	other genes
0.121457	1	MYL12B	D0	other genes
0.0514226	1	AAAS	D0	other genes
0.0665656	1	ZNF141	D0	other genes
0.0697795	1	ASH2L	D0	other genes
0.064456	1	UBE2G1	D0	other genes
0.0666806	1	SMIM29	D0	other genes
0.0621935	1	ZNF75A	D0	other genes
0.0823674	1	ANXA7	D0	other genes
0.0813603	1	DYNLRB1	D0	other genes
0.0611465	1	GUSB	D0	other genes
0.088014	1	NR1H2	D0	other genes
0.070082	1	RC3H1	D0	other genes
0.0734455	1	RELCH	D0	other genes
0.106338	1	WDR83OS	D0	other genes
0.0699771	1	RABL6	D0	other genes
0.0602725	1	CORO1B	D0	other genes
0.0592354	1	SLC25A24	D0	other genes
0.0818841	1	ATG16L2	D0	other genes
0.0645841	1	NBPF26	D0	other genes
0.0990518	1	FNBP1	D0	other genes
0.0681556	1	UCKL1	D0	other genes
-0.114599	1	ITGB2	D0	other genes
-0.10999	1	ABRACL	D0	other genes
0.0720041	1	BACH1	D0	other genes
-0.118734	1	HMCES	D0	other genes
0.0967054	1	H2AFZ	D0	other genes
0.0636566	1	TET2	D0	other genes
0.0650063	1	GINM1	D0	other genes
-0.101041	1	CD72	D0	other genes
0.0710206	1	ZNRF2	D0	other genes
0.0742128	1	DEF6	D0	other genes
0.0566953	1	RIC8A	D0	other genes
0.108562	1	JCHAIN	D0	other genes
0.0612993	1	NCBP2	D0	other genes
0.0569735	1	IDH2	D0	other genes
0.0900776	1	KLF13	D0	other genes
0.0694453	1	PECAM1	D0	other genes
0.052959	1	FLOT1	D0	other genes
0.0836369	1	PPP4R3B	D0	other genes
0.0629132	1	PPIE	D0	other genes
-0.126348	1	AC007384.1	D0	other genes
0.0676061	1	STRIP1	D0	other genes
0.060831	1	DDX3Y	D0	other genes
0.0726943	1	DLG1	D0	other genes
0.0650866	1	EDEM1	D0	other genes
0.0683929	1	SLC25A39	D0	other genes
0.0798804	1	TRIM44	D0	other genes
0.0860893	1	FAM30A	D0	other genes
-0.113935	1	CDCA7L	D0	other genes
-0.0993441	1	SATB1-AS1	D0	other genes
0.0815594	1	GRK3	D0	other genes
0.0790817	1	TKT	D0	other genes
0.0622704	1	DGCR6L	D0	other genes
0.0565773	1	JADE2	D0	other genes
0.0725268	1	KRCC1	D0	other genes
0.0695437	1	PTRHD1	D0	other genes
0.0584866	1	VIRMA	D0	other genes
0.06738	1	TMED5	D0	other genes
0.0657263	1	COA3	D0	other genes
0.0903557	1	LSM8	D0	other genes
0.0740674	1	TTC19	D0	other genes
0.0588806	1	NAA25	D0	other genes
0.0561598	1	SERPINB6	D0	other genes
0.0747569	1	HSPB1	D0	other genes
0.0607664	1	NRF1	D0	other genes
0.106457	1	ZFAS1	D0	other genes
0.0707603	1	NDFIP1	D0	other genes
0.0581542	1	LCLAT1	D0	other genes
0.0622076	1	NDEL1	D0	other genes
0.0775031	1	SNX9	D0	other genes
0.0791003	1	CARD11	D0	other genes
0.0914186	1	BAX	D0	other genes
0.0938524	1	CDKN1B	D0	other genes
0.0597833	1	PRNP	D0	other genes
-0.0931617	1	PDLIM1	D0	other genes
0.0605318	1	ARFGEF1	D0	other genes
0.057607	1	DUS2	D0	other genes
0.0626299	1	DEDD2	D0	other genes
0.0717716	1	VPS36	D0	other genes
0.104413	1	CTSZ	D0	other genes
0.0858083	1	NDUFC2	D0	other genes
0.0605253	1	MANF	D0	other genes
0.0824968	1	SEC61B	D0	other genes
0.0507289	1	CDYL	D0	other genes
0.0508219	1	FAM111A	D0	other genes
0.0705167	1	CPNE5	D0	other genes
0.108607	1	SMDT1	D0	other genes
0.0683184	1	RNF5	D0	other genes
0.0574937	1	SUCLA2	D0	other genes
0.0813264	1	PYURF	D0	other genes
0.0800183	1	PUM1	D0	other genes
0.0951563	1	PARP15	D0	other genes
0.0715201	1	DOP1B	D0	other genes
0.0761245	1	GRINA	D0	other genes
0.102482	1	EIF4B	D0	other genes
0.0648493	1	GNA12	D0	other genes
0.0851729	1	CYB5R3	D0	other genes
0.0579481	1	MESD	D0	other genes
0.0596928	1	RFX7	D0	other genes
0.0669289	1	ZMYM2	D0	other genes
-0.105321	1	VCPKMT	D0	other genes
0.0676932	1	GLOD4	D0	other genes
-0.0975048	1	VAV3	D0	other genes
0.086393	1	SIPA1L3	D0	other genes
0.0882202	1	ZNF800	D0	other genes
-0.103689	1	BLOC1S2	D0	other genes
0.0523917	1	NAAA	D0	other genes
0.0625527	1	AP3S1	D0	other genes
0.0984836	1	SNX3	D0	other genes
0.0564976	1	ATP6V1E1	D0	other genes
0.053821	1	CARD9	D0	other genes
-0.0641824	1	STX7	D0	other genes
0.0579803	1	SETDB1	D0	other genes
0.0698692	1	DHX9	D0	other genes
0.0876465	1	CLNS1A	D0	other genes
0.0580157	1	CROCC	D0	other genes
0.0576687	1	UROD	D0	other genes
0.0559168	1	PPP2R2D	D0	other genes
0.0701964	1	DNTTIP2	D0	other genes
0.0803256	1	LPGAT1	D0	other genes
0.055578	1	PFDN5	D0	other genes
0.070413	1	RASSF1	D0	other genes
0.0902408	1	COX8A	D0	other genes
0.0829299	1	RFX3	D0	other genes
0.0523908	1	ATF4	D0	other genes
0.0663922	1	MAP3K14	D0	other genes
0.0595234	1	SUDS3	D0	other genes
0.102391	1	TUT4	D0	other genes
0.0907074	1	YPEL5	D0	other genes
0.0581637	1	SOS2	D0	other genes
0.0518626	1	GBF1	D0	other genes
0.0557011	1	PLD3	D0	other genes
0.0587107	1	TMED8	D0	other genes
0.105444	1	ADAM28	D0	other genes
0.0588593	1	TCIRG1	D0	other genes
0.111418	1	OST4	D0	other genes
0.0531319	1	NR2C2	D0	other genes
0.0707254	1	NCOA1	D0	other genes
0.0585662	1	R3HDM1	D0	other genes
0.0614908	1	MRPS23	D0	other genes
0.0776564	1	USP34	D0	other genes
0.0717189	1	BRAF	D0	other genes
0.0536583	1	TPRG1L	D0	other genes
0.0652385	1	SUPT4H1	D0	other genes
0.0721751	1	RUNX3	D0	other genes
0.0727332	1	RPS19BP1	D0	other genes
0.0560565	1	ING1	D0	other genes
0.0606252	1	PRKN	D0	other genes
0.0505522	1	SEL1L	D0	other genes
0.0544528	1	SH3GLB2	D0	other genes
0.109738	1	ATP6V0C	D0	other genes
0.0654962	1	ADAM8	D0	other genes
0.0689124	1	FAM174C	D0	other genes
0.0693559	1	RALGAPA1	D0	other genes
0.109999	1	TRAF3IP3	D0	other genes
0.0610532	1	GNL3	D0	other genes
0.0571216	1	ARRB2	D0	other genes
-0.0981342	1	FAM3C	D0	other genes
0.0701633	1	SPEN	D0	other genes
0.0558462	1	CCDC47	D0	other genes
0.0603389	1	EFHD2	D0	other genes
0.0663425	1	NDUFS6	D0	other genes
0.0539571	1	LINC00278	D0	other genes
0.0582616	1	MRPS28	D0	other genes
0.0614577	1	ARF4	D0	other genes
0.055569	1	POLR3C	D0	other genes
0.0637482	1	RAB6A	D0	other genes
0.0877448	1	MBD4	D0	other genes
0.0672026	1	FBXW7	D0	other genes
0.0781366	1	TFEB	D0	other genes
0.0580992	1	GPR89B	D0	other genes
0.0576115	1	THAP12	D0	other genes
0.0693738	1	DNAJA2	D0	other genes
0.0624784	1	ZNF146	D0	other genes
0.0533585	1	SUSD3	D0	other genes
0.0743986	1	CMTM6	D0	other genes
0.0869226	1	EIF5	D0	other genes
0.0688336	1	AIMP1	D0	other genes
0.0565358	1	IPO7	D0	other genes
0.057619	1	SLC2A6	D0	other genes
0.0560224	1	PRDX3	D0	other genes
-0.0647493	1	ARPC1B	D0	other genes
0.0582964	1	BCKDHA	D0	other genes
0.0531661	1	ZNF511	D0	other genes
0.0956639	1	RABAC1	D0	other genes
0.0831674	1	MRPS21	D0	other genes
0.0793549	1	COX7B	D0	other genes
0.0635582	1	CHD8	D0	other genes
0.0678136	1	THAP11	D0	other genes
0.0643954	1	MPG	D0	other genes
0.0744307	1	HERC4	D0	other genes
0.0503608	1	CLASP1	D0	other genes
0.068721	1	RER1	D0	other genes
0.101193	1	EZR	D0	other genes
0.0571949	1	ZNF91	D0	other genes
0.0614968	1	DPF2	D0	other genes
0.0828518	1	CD164	D0	other genes
0.0617775	1	DHX15	D0	other genes
0.0583388	1	SUGT1	D0	other genes
-0.0956463	1	AC022182.1	D0	other genes
0.0746703	1	NDUFC1	D0	other genes
0.0583496	1	MRPS12	D0	other genes
0.0640177	1	HSF1	D0	other genes
0.0992554	1	LMBRD1	D0	other genes
0.0945135	1	PSAP	D0	other genes
0.0614637	1	SH3YL1	D0	other genes
0.0864056	1	JTB	D0	other genes
0.0529277	1	RAVER1	D0	other genes
0.0604871	1	PPIL4	D0	other genes
0.082216	1	TOMM7	D0	other genes
0.0572533	1	MCRS1	D0	other genes
0.0663307	1	ARL5A	D0	other genes
0.0666373	1	RNF126	D0	other genes
0.0554959	1	RASSF5	D0	other genes
0.0570432	1	SREBF2	D0	other genes
0.0682719	1	GCC2	D0	other genes
0.0695947	1	SMAD4	D0	other genes
0.0911307	1	C19orf53	D0	other genes
0.0542079	1	RRP36	D0	other genes
0.0545399	1	FASTK	D0	other genes
0.0651656	1	ABHD17A	D0	other genes
0.0644912	1	TRPM7	D0	other genes
0.0859248	1	DDX6	D0	other genes
0.0790498	1	ALKBH7	D0	other genes
0.0537778	1	TMEM238	D0	other genes
0.0823765	1	MT-ND6	D0	other genes
0.0559199	1	SEC22B	D0	other genes
0.103683	1	SYNGR2	D0	other genes
0.0859255	1	S1PR4	D0	other genes
0.0789015	1	VPS13B	D0	other genes
0.0585547	1	KIAA1109	D0	other genes
0.0568787	1	CFDP1	D0	other genes
-0.0923046	1	MACROD2	D0	other genes
0.0916381	1	MEF2A	D0	other genes
0.0963056	1	SPIB	D0	other genes
0.0553322	1	ZCRB1	D0	other genes
0.0700735	1	SUMO3	D0	other genes
0.0636263	1	RIC1	D0	other genes
0.0604437	1	TP53I13	D0	other genes
0.0612066	1	PSMD7	D0	other genes
0.0717168	1	LENG8	D0	other genes
0.0686818	1	MFSD10	D0	other genes
0.0609407	1	MIA3	D0	other genes
0.0749728	1	WDR33	D0	other genes
0.0937844	1	ALOX5	D0	other genes
0.0813539	1	TMEM14B	D0	other genes
0.0790576	1	TMEM50A	D0	other genes
0.0604909	1	PSMB7	D0	other genes
0.0887403	1	FCRL3	D0	other genes
0.0549073	1	ETFA	D0	other genes
0.074305	1	S1PR1	D0	other genes
0.0529368	1	CHMP4B	D0	other genes
0.0806832	1	LNPEP	D0	other genes
0.0768985	1	CHURC1	D0	other genes
0.0729322	1	APOO	D0	other genes
0.0582673	1	SIGIRR	D0	other genes
-0.108829	1	PRKACB	D0	other genes
0.078166	1	MAML2	D0	other genes
0.0759276	1	SEC61G	D0	other genes
-0.0895525	1	FOXO1	D0	other genes
0.0570701	1	NUP214	D0	other genes
0.0989945	1	EIF3K	D0	other genes
0.0570942	1	LCN10	D0	other genes
0.0670541	1	ATRAID	D0	other genes
0.0705072	1	SIVA1	D0	other genes
0.0604543	1	RAPGEF1	D0	other genes
0.0571704	1	JAGN1	D0	other genes
0.0551884	1	UBR3	D0	other genes
0.0786188	1	CCDC85B	D0	other genes
0.0714678	1	ANGPTL1	D0	other genes
0.0690511	1	REST	D0	other genes
0.0720749	1	BAZ2A	D0	other genes
0.0621597	1	RIF1	D0	other genes
0.051526	1	METTL16	D0	other genes
0.058389	1	ANTXR2	D0	other genes
0.0698343	1	SDCBP	D0	other genes
0.053435	1	TUBB4B	D0	other genes
0.055064	1	WARS	D0	other genes
0.058286	1	COQ8A	D0	other genes
0.0574777	1	C9orf72	D0	other genes
0.0718329	1	HADHA	D0	other genes
0.0698411	1	FAF1	D0	other genes
0.0521789	1	CUEDC2	D0	other genes
0.0598716	1	APP	D0	other genes
0.0814784	1	RESF1	D0	other genes
0.0653101	1	IGFLR1	D0	other genes
0.0542193	1	ZMYND11	D0	other genes
0.0590919	1	TRAPPC12	D0	other genes
0.0511613	1	RNF149	D0	other genes
0.055809	1	NFATC2	D0	other genes
0.0616483	1	SARS	D0	other genes
-0.0576206	1	COX7C	D0	other genes
0.0649417	1	DAZAP1	D0	other genes
0.0586348	1	MTERF4	D0	other genes
0.0622655	1	PRRC2B	D0	other genes
-0.0998248	1	EIF2AK3	D0	other genes
0.0821307	1	FDFT1	D0	other genes
0.0522543	1	MTLN	D0	other genes
0.0534137	1	IREB2	D0	other genes
0.0603958	1	CHCHD3	D0	other genes
0.0546821	1	KIF20B	D0	other genes
0.0644616	1	SNX25	D0	other genes
0.079594	1	SMARCA2	D0	other genes
0.0721749	1	YTHDC1	D0	other genes
0.0832584	1	ACAP1	D0	other genes
0.0525381	1	BAZ1B	D0	other genes
0.050077	1	PLEKHA7	D0	other genes
0.0562748	1	UBE2E3	D0	other genes
0.0630084	1	TNFSF12	D0	other genes
0.0524271	1	RAF1	D0	other genes
0.0617338	1	UHMK1	D0	other genes
0.0727703	1	ATF6B	D0	other genes
0.0674314	1	TBCB	D0	other genes
0.094067	1	GAS5	D0	other genes
-0.0952116	1	SH3BP2	D0	other genes
0.0503864	1	SCLT1	D0	other genes
0.0602621	1	ERCC5	D0	other genes
0.0660985	1	RNF187	D0	other genes
0.0528805	1	NSRP1	D0	other genes
0.074757	1	HERPUD1	D0	other genes
0.0525138	1	PABPC4	D0	other genes
-0.0792901	1	UTRN	D0	other genes
0.0707422	1	RAB5C	D0	other genes
0.0701625	1	CTCF	D0	other genes
0.054898	1	NDUFA9	D0	other genes
0.0679239	1	PNPLA2	D0	other genes
0.0566008	1	DELE1	D0	other genes
0.0520257	1	USP33	D0	other genes
0.0563747	1	RELA	D0	other genes
0.0619926	1	ETFB	D0	other genes
0.0613424	1	ANKRD17	D0	other genes
0.0519504	1	ZNF430	D0	other genes
0.0543577	1	IDH3G	D0	other genes
-0.0916591	1	ST6GALNAC3	D0	other genes
0.0523226	1	SDAD1	D0	other genes
0.0605842	1	GTF2F1	D0	other genes
0.075108	1	LDHB	D0	other genes
-0.0860536	1	DZIP3	D0	other genes
0.0544619	1	CYLD	D0	other genes
0.0729455	1	BCL7C	D0	other genes
0.056201	1	XPC	D0	other genes
0.0728126	1	DEK	D0	other genes
0.0587253	1	NT5DC1	D0	other genes
0.0519339	1	DSTN	D0	other genes
0.0510644	1	TCP1	D0	other genes
0.0595179	1	PHF21A	D0	other genes
0.0580698	1	NBN	D0	other genes
0.0864482	1	SNRPD2	D0	other genes
0.0582116	1	OXR1	D0	other genes
0.0552475	1	AP1M1	D0	other genes
0.0569581	1	SNF8	D0	other genes
0.0584173	1	DIAPH2	D0	other genes
0.051451	1	ZBTB44	D0	other genes
0.0608033	1	AKIRIN2	D0	other genes
0.0574306	1	NUMA1	D0	other genes
0.0527692	1	SVBP	D0	other genes
0.0620969	1	PQBP1	D0	other genes
-0.100736	1	TRAK2	D0	other genes
0.0822774	1	BTG2	D0	other genes
0.050586	1	UBA7	D0	other genes
0.0518537	1	DLGAP4	D0	other genes
0.0565152	1	VAV1	D0	other genes
0.051655	1	SEC13	D0	other genes
0.0891756	1	SPCS1	D0	other genes
0.0781567	1	BRD4	D0	other genes
0.0667348	1	VDAC2	D0	other genes
0.0880176	1	POU2F2	D0	other genes
0.063263	1	SMIM26	D0	other genes
0.0618	1	DHX36	D0	other genes
0.052846	1	EFL1	D0	other genes
0.0512134	1	MAP3K4	D0	other genes
0.0587505	1	PHF20	D0	other genes
0.0613439	1	HSD17B4	D0	other genes
0.062083	1	SHFL	D0	other genes
0.0764666	1	MOB1A	D0	other genes
0.0595701	1	RNF111	D0	other genes
0.0791937	1	WASF2	D0	other genes
0.0543739	1	CA5B	D0	other genes
0.0535985	1	KAT8	D0	other genes
0.068745	1	SYTL1	D0	other genes
0.0915075	1	UQCRB	D0	other genes
0.0523091	1	RPL36A	D0	other genes
0.0703757	1	DIPK1A	D0	other genes
0.0554966	1	CPSF7	D0	other genes
0.050205	1	CHD6	D0	other genes
0.0580107	1	CREBZF	D0	other genes
-0.0735348	1	PAPOLA	D0	other genes
0.0544512	1	PITHD1	D0	other genes
0.0508988	1	POLK	D0	other genes
0.0591959	1	NGDN	D0	other genes
0.0745915	1	CAST	D0	other genes
0.0682809	1	NCF4	D0	other genes
0.0646517	1	ZFAND6	D0	other genes
0.0534239	1	OTUD5	D0	other genes
0.0775967	1	BCL11A	D0	other genes
-0.0931928	1	HIST1H2AC	D0	other genes
0.0628139	1	ILF3	D0	other genes
0.0648401	1	DCXR	D0	other genes
0.0620984	1	USP22	D0	other genes
0.0668543	1	PSMC5	D0	other genes
0.0562784	1	TRIM33	D0	other genes
0.0541983	1	TES	D0	other genes
0.050231	1	KDELR2	D0	other genes
-0.0937029	1	TMEM123	D0	other genes
-0.0860301	1	ITGB2-AS1	D0	other genes
0.0670812	1	NDUFB4	D0	other genes
-0.0862885	1	H2AFY	D0	other genes
0.067993	1	EPS15	D0	other genes
0.0826768	1	ZBTB20	D0	other genes
0.0501771	1	ORAI3	D0	other genes
0.0622389	1	DEGS1	D0	other genes
0.0699858	1	CGGBP1	D0	other genes
0.0550823	1	TRAPPC3	D0	other genes
0.0613947	1	FUBP1	D0	other genes
0.0861867	1	IQGAP1	D0	other genes
0.0521741	1	IRF2BP2	D0	other genes
0.0676276	1	AURKAIP1	D0	other genes
0.0526757	1	ACSM3	D0	other genes
0.0604922	1	CTR9	D0	other genes
0.0651285	1	KLHL5	D0	other genes
0.0534861	1	PPP1R16B	D0	other genes
0.0518197	1	INTS11	D0	other genes
0.0546706	1	KIAA2013	D0	other genes
-0.0956643	1	RBMS1	D0	other genes
0.058963	1	MYO9B	D0	other genes
0.0522927	1	MPP6	D0	other genes
0.0693607	1	ATP6V0B	D0	other genes
0.0535802	1	ABCB7	D0	other genes
0.0695938	1	SSBP4	D0	other genes
-0.0924322	1	ATP10D	D0	other genes
0.068276	1	DPP7	D0	other genes
0.0878229	1	RPL36AL	D0	other genes
0.0634485	1	FMNL1	D0	other genes
0.0649471	1	MBP	D0	other genes
0.0561598	1	RNF7	D0	other genes
0.0563636	1	SOS1	D0	other genes
0.0574549	1	N4BP2L1	D0	other genes
0.0599593	1	NDUFS5	D0	other genes
0.0564329	1	GSDMD	D0	other genes
0.0974959	1	CD53	D0	other genes
0.0602968	1	NSMCE3	D0	other genes
0.0594192	1	EMD	D0	other genes
0.0505311	1	UPF3A	D0	other genes
0.0610703	1	CCT5	D0	other genes
0.0688867	1	PCED1B-AS1	D0	other genes
0.0568329	1	TINF2	D0	other genes
0.0801711	1	FXYD5	D0	other genes
0.0695629	1	AC120193.1	D0	other genes
0.0796929	1	TBCA	D0	other genes
0.0505714	1	EFCAB13	D0	other genes
0.0659587	1	SKAP2	D0	other genes
0.0601466	1	PPP1R15A	D0	other genes
0.0844632	1	GMFG	D0	other genes
0.0515002	1	ZC3H13	D0	other genes
0.0577353	1	PPP1R35	D0	other genes
0.0576894	1	SNRNP200	D0	other genes
0.0637227	1	DDX3X	D0	other genes
0.0592092	1	ITPR2	D0	other genes
0.0663962	1	SLAMF6	D0	other genes
0.0769008	1	PNN	D0	other genes
0.0835317	1	PTGES3	D0	other genes
0.055053	1	PRDX2	D0	other genes
0.082203	1	PDE7A	D0	other genes
0.0510553	1	MRPL14	D0	other genes
0.07191	1	PDS5A	D0	other genes
0.0536156	1	ACAA1	D0	other genes
0.0509697	1	TARDBP	D0	other genes
0.0501701	1	YLPM1	D0	other genes
-0.0848755	1	JAZF1	D0	other genes
0.0743387	1	PSIP1	D0	other genes
0.0618463	1	TOMM22	D0	other genes
0.0547188	1	CD96	D0	other genes
-0.0653934	1	MTSS1	D0	other genes
0.0657109	1	GPCPD1	D0	other genes
0.0637521	1	CDKAL1	D0	other genes
0.059181	1	LSM2	D0	other genes
-0.0786116	1	HDAC9	D0	other genes
0.0654863	1	ARHGAP4	D0	other genes
0.0824763	1	ANKRD12	D0	other genes
0.0741195	1	WIPF1	D0	other genes
0.0625449	1	CCT6A	D0	other genes
-0.0894311	1	IGHV5-78	D0	other genes
0.0761881	1	HIGD2A	D0	other genes
0.0552188	1	WNK1	D0	other genes
0.0587707	1	KYNU	D0	other genes
0.0763898	1	INPP5D	D0	other genes
0.0586876	1	NUTM2B-AS1	D0	other genes
0.0564087	1	PNKD	D0	other genes
-0.083711	1	NCK2	D0	other genes
0.0860693	1	ATP5PO	D0	other genes
0.0613193	1	ID3	D0	other genes
0.0505418	1	GMDS	D0	other genes
0.0528661	1	CEP170	D0	other genes
0.0886001	1	SEL1L3	D0	other genes
0.0525614	1	ARPC5L	D0	other genes
0.0616795	1	CAPNS1	D0	other genes
0.0728231	1	PLCG2	D0	other genes
-0.0823459	1	UBE2E2	D0	other genes
0.0592588	1	CIAO2B	D0	other genes
0.0557609	1	USP24	D0	other genes
0.0536325	1	CNR2	D0	other genes
0.076574	1	ODC1	D0	other genes
0.0574802	1	ZNF148	D0	other genes
-0.0805653	1	DBI	D0	other genes
0.0719372	1	TRAPPC5	D0	other genes
0.0503548	1	XPO1	D0	other genes
0.0582352	1	TASOR	D0	other genes
0.0542629	1	SCIMP	D0	other genes
0.0675431	1	FNBP4	D0	other genes
0.0672649	1	NOTCH2	D0	other genes
0.0630963	1	NEMF	D0	other genes
0.0521025	1	RAB14	D0	other genes
0.0710745	1	SYF2	D0	other genes
0.0535083	1	SCAF4	D0	other genes
0.0584441	1	GPATCH8	D0	other genes
0.0614442	1	PPP1R18	D0	other genes
0.0565203	1	SERINC1	D0	other genes
0.06465	1	PSMD8	D0	other genes
0.0602976	1	SELENOT	D0	other genes
0.0524846	1	DNAJB14	D0	other genes
0.0580328	1	COMMD10	D0	other genes
-0.0965562	1	CCDC191	D0	other genes
0.0590192	1	MICAL3	D0	other genes
-0.080812	1	SSBP2	D0	other genes
0.0770426	1	VPS13C	D0	other genes
0.124255	1	IGHV3-23	D0	other genes
0.0594043	1	SETD2	D0	other genes
0.0547177	1	COX17	D0	other genes
0.0505694	1	SCAF8	D0	other genes
0.0575534	1	CEP350	D0	other genes
0.0837758	1	HSP90AA1	D0	other genes
0.0513141	1	TBRG1	D0	other genes
0.051095	1	RBM26	D0	other genes
0.05737	1	PPM1K	D0	other genes
0.0509324	1	LMBR1	D0	other genes
0.0619043	1	PRPF8	D0	other genes
0.0576379	1	SEC11A	D0	other genes
0.0581626	1	IFITM1	D0	other genes
0.0646127	1	AIP	D0	other genes
-0.0885507	1	LBR	D0	other genes
0.05223	1	CYSLTR1	D0	other genes
0.0726725	1	MAP1LC3B	D0	other genes
0.0694589	1	SMC6	D0	other genes
0.0525865	1	NME3	D0	other genes
0.052725	1	CRBN	D0	other genes
0.0661895	1	SNRPD3	D0	other genes
0.0848293	1	HSP90AB1	D0	other genes
0.0691525	1	NCOR1	D0	other genes
0.0611632	1	NOL7	D0	other genes
0.0555763	1	TCF25	D0	other genes
0.0671541	1	UBXN4	D0	other genes
-0.0905077	1	AFF1	D0	other genes
0.0521757	1	CAPN7	D0	other genes
0.0506079	1	CYC1	D0	other genes
0.0523177	1	SDHA	D0	other genes
-0.0870256	1	CERT1	D0	other genes
0.0831327	1	SSR2	D0	other genes
-0.0797647	1	LAIR1	D0	other genes
0.0585278	1	TM9SF2	D0	other genes
0.0562336	1	NSFL1C	D0	other genes
0.0657471	1	ALOX5AP	D0	other genes
0.0511432	1	HSPA5	D0	other genes
-0.0702191	1	ATF7IP	D0	other genes
0.0697112	1	CNTRL	D0	other genes
0.0591035	1	SNRPC	D0	other genes
0.0558556	1	STUB1	D0	other genes
0.0583944	1	ATP5MD	D0	other genes
0.0759641	1	IGKC	D0	other genes
0.0652711	1	CD99	D0	other genes
-0.0863039	1	PPP1R14A	D0	other genes
-0.0776675	1	SORL1	D0	other genes
0.0500326	1	CHD1	D0	other genes
-0.0810766	1	CD200	D0	other genes
0.0660669	1	ATP5PB	D0	other genes
0.0510333	1	GDI1	D0	other genes
0.0512003	1	ZBTB1	D0	other genes
-0.0690213	1	RERE	D0	other genes
-0.0662345	1	C1orf162	D0	other genes
0.0531048	1	SF3B6	D0	other genes
0.0553103	1	EIF3I	D0	other genes
0.056785	1	NDUFA2	D0	other genes
-0.0721568	1	MMP17	D0	other genes
0.0697298	1	EVI2B	D0	other genes
0.0762877	1	ERP29	D0	other genes
0.054127	1	SECISBP2	D0	other genes
-0.0789269	1	BCL7A	D0	other genes
-0.0631799	1	REPS1	D0	other genes
0.075117	1	NAP1L1	D0	other genes
0.0546243	1	RBM5	D0	other genes
0.0719567	1	TNFAIP8	D0	other genes
0.0663439	1	PLP2	D0	other genes
-0.0828357	1	RASA2	D0	other genes
0.0718096	1	PDCD4	D0	other genes
0.0500787	1	MIER1	D0	other genes
0.0584455	1	GPS2	D0	other genes
0.0656689	1	OCIAD1	D0	other genes
0.0544546	1	BNIP2	D0	other genes
0.0517669	1	HMGN4	D0	other genes
0.0672392	1	MAP3K1	D0	other genes
0.064572	1	BBX	D0	other genes
0.0761371	1	STK4	D0	other genes
-0.0699221	1	RNF169	D0	other genes
0.0736648	1	KHDRBS1	D0	other genes
-0.0616289	1	COL19A1	D0	other genes
0.0538915	1	FGD3	D0	other genes
0.054426	1	ORAI2	D0	other genes
0.0533651	1	AFTPH	D0	other genes
0.0577899	1	VCP	D0	other genes
0.0523215	1	CDV3	D0	other genes
0.0721614	1	HSP90B1	D0	other genes
0.067722	1	CHD2	D0	other genes
-0.0752138	1	BCL6	D0	other genes
0.0730844	1	PLEKHF2	D0	other genes
0.0684932	1	ANXA11	D0	other genes
-0.0770316	1	PFDN2	D0	other genes
0.0504321	1	MLF2	D0	other genes
0.06793	1	TOMM6	D0	other genes
0.0601014	1	ATP5F1A	D0	other genes
0.061967	1	PHF3	D0	other genes
-0.0775949	1	SERPINB9	D0	other genes
0.0677455	1	IL16	D0	other genes
0.0505444	1	MRPS24	D0	other genes
0.0600601	1	CUL3	D0	other genes
0.068967	1	SIK3	D0	other genes
0.0520516	1	ATP5MPL	D0	other genes
0.064762	1	NDUFB9	D0	other genes
0.0572171	1	DOCK2	D0	other genes
0.0702543	1	IGLC3	D0	other genes
0.0607979	1	RTRAF	D0	other genes
0.0591768	1	CCDC91	D0	other genes
0.0558303	1	TPR	D0	other genes
-0.0506	1	GNG7	D0	other genes
0.0549719	1	DENND4A	D0	other genes
0.053566	1	FAAP20	D0	other genes
0.0589077	1	OXA1L	D0	other genes
0.0516315	1	LUC7L2	D0	other genes
0.0634421	1	HP1BP3	D0	other genes
0.0762276	1	PRR13	D0	other genes
-0.083746	1	AL034397.3	D0	other genes
-0.0736643	1	AGPAT5	D0	other genes
0.0525787	1	SYVN1	D0	other genes
0.0580679	1	AP3B1	D0	other genes
0.0560924	1	TMEM154	D0	other genes
0.0655482	1	AC138123.1	D0	other genes
0.0633414	1	BCLAF1	D0	other genes
-0.0777877	1	PHACTR1	D0	other genes
0.0634039	1	TOMM20	D0	other genes
-0.0589645	1	SIPA1L1	D0	other genes
0.0574784	1	COPE	D0	other genes
0.0735071	1	UQCR11	D0	other genes
0.0724518	1	EMP3	D0	other genes
-0.0749687	1	NSMCE1	D0	other genes
0.0701161	1	TMA7	D0	other genes
-0.0673613	1	SHARPIN	D0	other genes
-0.0651157	1	BTLA	D0	other genes
0.068428	1	SNU13	D0	other genes
-0.0665715	1	FAM192A	D0	other genes
0.0681392	1	NDUFB11	D0	other genes
0.0650117	1	CCNL1	D0	other genes
0.0572842	1	RPL27A	D0	other genes
-0.0811456	1	JARID2	D0	other genes
0.0717324	1	YWHAB	D0	other genes
-0.0732934	1	OPN3	D0	other genes
0.0516847	1	NEDD8	D0	other genes
-0.055077	1	ELOVL5	D0	other genes
-0.0576375	1	RBM38	D0	other genes
0.064853	1	SEPTIN6	D0	other genes
0.0683948	1	HNRNPF	D0	other genes
0.0626779	1	CYFIP2	D0	other genes
-0.078971	1	AC093157.1	D0	other genes
0.0540682	1	SF3B5	D0	other genes
0.0719698	1	APRT	D0	other genes
0.05673	1	ADD3	D0	other genes
0.055301	1	ATP2B1	D0	other genes
0.0595633	1	DDX39B	D0	other genes
0.0651433	1	PLAC8	D0	other genes
-0.0609219	1	SCN3A	D0	other genes
0.0661742	1	SET	D0	other genes
-0.0612691	1	AC108879.1	D0	other genes
-0.0655704	1	PIK3R1	D0	other genes
-0.0719273	1	TLE1	D0	other genes
0.0622756	1	CHCHD10	D0	other genes
-0.056387	1	PLEKHA2	D0	other genes
0.0729813	1	RPS10	D0	other genes
0.0696223	1	SEPTIN7	D0	other genes
0.062438	1	MORF4L1	D0	other genes
0.0574685	1	ST13	D0	other genes
-0.0642084	1	BTN2A2	D0	other genes
-0.0652563	1	DSP	D0	other genes
0.0520993	1	DBNL	D0	other genes
-0.0685439	1	UBE2H	D0	other genes
0.0620774	1	CSDE1	D0	other genes
-0.0747329	1	ATP8A1	D0	other genes
0.0575	1	VPS28	D0	other genes
-0.0713444	1	LIX1-AS1	D0	other genes
0.0611904	1	RSRP1	D0	other genes
0.0618484	1	ICAM3	D0	other genes
0.0526327	1	IMP3	D0	other genes
0.0743359	1	ATP5F1B	D0	other genes
0.0593104	1	KRT10	D0	other genes
-0.0707679	1	PLCL2	D0	other genes
-0.0633961	1	GLRX5	D0	other genes
0.0581237	1	FAM107B	D0	other genes
-0.0623959	1	TMCO1	D0	other genes
0.0701291	1	HSPA8	D0	other genes
0.0526842	1	FP671120.4	D0	other genes
-0.0642531	1	LRPPRC	D0	other genes
-0.0620413	1	NEK9	D0	other genes
0.0624224	1	LINC00926	D0	other genes
0.0719687	1	DAZAP2	D0	other genes
0.0569674	1	ZFP36L1	D0	other genes
0.0634846	1	RBM3	D0	other genes
-0.0726827	1	SESTD1	D0	other genes
0.0583996	1	SERBP1	D0	other genes
0.0637534	1	ANP32B	D0	other genes
0.0634855	1	RAC2	D0	other genes
-0.0514342	1	TBC1D14	D0	other genes
0.0501382	1	BOD1L1	D0	other genes
-0.0696854	1	SNX22	D0	other genes
-0.0683532	1	RIOK3	D0	other genes
-0.0657556	1	MYO1E	D0	other genes
0.0620128	1	TRMT112	D0	other genes
0.0554503	1	UBE2I	D0	other genes
-0.0650439	1	SNRK	D0	other genes
-0.0571363	1	DGKD	D0	other genes
0.0657401	1	HNRNPU	D0	other genes
-0.064009	1	MOB3B	D0	other genes
0.0503042	1	PEBP1	D0	other genes
-0.0586938	1	PLEKHA1	D0	other genes
-0.0564942	1	STRADB	D0	other genes
0.0574897	1	SMCHD1	D0	other genes
0.060998	1	PARP1	D0	other genes
0.0514792	1	HNRNPR	D0	other genes
0.0577813	1	MYCBP2	D0	other genes
0.0639106	1	SNHG7	D0	other genes
0.0572793	1	JMJD1C	D0	other genes
0.0645435	1	CTSS	D0	other genes
0.05102	1	PAK2	D0	other genes
0.0619475	1	TPM3	D0	other genes
-0.067733	1	LRCH1	D0	other genes
0.0581217	1	RPS4Y1	D0	other genes
-0.0602815	1	RLF	D0	other genes
-0.0563382	1	ICAM2	D0	other genes
0.0574831	1	NDUFB8	D0	other genes
0.0673296	1	GDI2	D0	other genes
0.0526316	1	CIAO2A	D0	other genes
0.0567687	1	LAMTOR4	D0	other genes
-0.0533057	1	KMO	D0	other genes
0.0523912	1	FKBP8	D0	other genes
-0.0579398	1	PKN2	D0	other genes
0.0531329	1	SCAF11	D0	other genes
0.0538311	1	GNB2	D0	other genes
-0.0577539	1	RRP7A	D0	other genes
0.0542809	1	CALM1	D0	other genes
0.0658795	1	CHCHD2	D0	other genes
-0.0607344	1	PDCD10	D0	other genes
0.0644323	1	SNHG6	D0	other genes
0.0619209	1	EIF3G	D0	other genes
-0.0544972	1	MACF1	D0	other genes
-0.0574794	1	PTPRK	D0	other genes
0.0504158	1	FUS	D0	other genes
-0.0502246	1	C7orf50	D0	other genes
-0.0555821	1	STMN1	D0	other genes
-0.0613258	1	PTDSS1	D0	other genes
-0.0500722	1	TSTA3	D0	other genes
0.0536101	1	SMAP2	D0	other genes
-0.0532568	1	ATAD1	D0	other genes
0.0575415	1	ZFP36L2	D0	other genes
-0.0584848	1	FAM126A	D0	other genes
0.0547014	1	SKP1	D0	other genes
-0.0633487	1	ANXA4	D0	other genes
0.0537508	1	NDUFA4	D0	other genes
-0.0546536	1	RNASE6	D0	other genes
-0.0543469	1	GABPB1-AS1	D0	other genes
0.0513414	1	HINT1	D0	other genes
-0.0742536	1	PLD4	D0	other genes
-0.0561735	1	TAPBPL	D0	other genes
0.054982	1	ARF6	D0	other genes
-0.054931	1	HEXA	D0	other genes
-0.0554735	1	RAD23B	D0	other genes
-0.0626113	1	MZB1	D0	other genes
-0.051962	1	ALDH16A1	D0	other genes
-0.0603999	1	CEMIP2	D0	other genes
0.0556382	1	LTA4H	D0	other genes
-0.0569022	1	C16orf74	D0	other genes
-0.0541635	1	PDE4D	D0	other genes
-0.0527818	1	ACBD3	D0	other genes
0.0532457	1	RBM39	D0	other genes
0.0530787	1	COMMD6	D0	other genes
-0.0592448	1	SCPEP1	D0	other genes
0.0542487	1	VAMP2	D0	other genes
0.0604651	1	EIF3F	D0	other genes
-0.0512766	1	CMTM7	D0	other genes
-0.0549519	1	ANKAR	D0	other genes
-0.0520461	1	C1D	D0	other genes
-0.0527944	1	MARCH7	D0	other genes
0.0576153	1	NPM1	D0	other genes
-0.0523749	1	MPRIP	D0	other genes
0.0604331	1	EIF3H	D0	other genes
-0.0520536	1	DPYD	D0	other genes
-0.0543901	1	RNF13	D0	other genes
-0.0559707	1	GLCCI1	D0	other genes
-0.0500927	1	SNHG25	D0	other genes
0.0583729	1	NME2	D0	other genes
0.0560171	1	SNHG29	D0	other genes
-0.0555944	1	TCTN1	D0	other genes
-0.0530767	1	MMADHC	D0	other genes
-0.0501861	1	THOC2	D0	other genes
0.0519109	1	SRP14	D0	other genes
0.050371	1	ATP5MC2	D0	other genes
0.0481959	2.36876e-19	B2M	D0	Hallmark IFN-g response
-0.296161	5.94334e-15	IL4R	D0	Hallmark IFN-g response
0.172773	9.20174e-13	IL10RA	D0	Hallmark IFN-g response
0.141557	8.51661e-12	NLRC5	D0	Hallmark IFN-g response
0.111349	8.49424e-11	BANK1	D0	Hallmark IFN-g response
0.0592096	6.8942e-10	HLA-B	D0	Hallmark IFN-g response
0.087214	2.2869e-08	HLA-A	D0	Hallmark IFN-g response
0.170713	2.42527e-08	ITGB7	D0	Hallmark IFN-g response
-0.0157592	1.16424e-07	CD74	D0	Hallmark IFN-g response
0.188474	1.15445e-06	IFI30	D0	Hallmark IFN-g response
-0.0507022	0.000308797	BTG1	D0	Hallmark IFN-g response
0.0484436	0.000398953	FGL2	D0	Hallmark IFN-g response
0.108331	0.000412046	IL7	D0	Hallmark IFN-g response
0.0734274	0.00678711	PNPT1	D0	Hallmark IFN-g response
0.0985232	0.0107857	CASP1	D0	Hallmark IFN-g response
0.103161	0.0143288	PELI1	D0	Hallmark IFN-g response
0.0511696	0.0712831	CDKN1A	D0	Hallmark IFN-g response
0.0117906	0.101879	SLAMF7	D0	Hallmark IFN-g response
-0.0344594	0.105643	HLA-DRB1	D0	Hallmark IFN-g response
-0.144859	0.150313	P2RY14	D0	Hallmark IFN-g response
0.0963641	0.151812	ST8SIA4	D0	Hallmark IFN-g response
0.102915	0.185998	TAP1	D0	Hallmark IFN-g response
0.115697	0.522877	PSMB9	D0	Hallmark IFN-g response
0.0688486	0.637218	SAMD9L	D0	Hallmark IFN-g response
-0.10752	0.688932	CD38	D0	Hallmark IFN-g response
0.0442484	0.690409	HLA-G	D0	Hallmark IFN-g response
0.0953926	0.895104	IRF1	D0	Hallmark IFN-g response
0.0473062	1	PIM1	D0	Hallmark IFN-g response
0.0208253	1	SSPN	D0	Hallmark IFN-g response
0.0631295	1	GBP4	D0	Hallmark IFN-g response
0.0324996	1	IL6	D0	Hallmark IFN-g response
0.0584381	1	SOCS1	D0	Reactome Regulation of IFN-g signalling
0.0458737	1	ST3GAL5	D0	Hallmark IFN-g response
0.0697167	1	RNF213	D0	Hallmark IFN-g response
0.0111104	1	FAS	D0	Hallmark IFN-g response
0.0659755	1	CASP4	D0	Hallmark IFN-g response
0.0499472	1	IFIH1	D0	Hallmark IFN-g response
0.0571486	1	TRIM26	D0	Hallmark IFN-g response
0.0956933	1	SP110	D0	Hallmark IFN-g response
0.0656069	1	CASP8	D0	Hallmark IFN-g response
0.0646982	1	PSMA3	D0	Hallmark IFN-g response
0.0115771	1	CCL5	D0	Hallmark IFN-g response
0.0619672	1	IRF9	D0	Hallmark IFN-g response
0.0493686	1	ZBP1	D0	Hallmark IFN-g response
0.0566136	1	PTPN11	D0	Reactome Regulation of IFN-g signalling
0.0141456	1	BATF2	D0	Hallmark IFN-g response
0.0453576	1	STAT1	D0	Reactome Regulation of IFN-g signalling
0.0438275	1	JAK2	D0	Reactome Regulation of IFN-g signalling
0.0507324	1	IFNAR2	D0	Hallmark IFN-g response
0.0582173	1	OGFR	D0	Hallmark IFN-g response
0.0348079	1	DHX58	D0	Hallmark IFN-g response
0.0398059	1	MX2	D0	Hallmark IFN-g response
0.0792854	1	PSMB8	D0	Hallmark IFN-g response
0.0626287	1	PDE4B	D0	Hallmark IFN-g response
0.0524029	1	RBCK1	D0	Hallmark IFN-g response
0.0424412	1	IFI35	D0	Hallmark IFN-g response
0.0778725	1	NCOA3	D0	Hallmark IFN-g response
0.021127	1	IL18BP	D0	Hallmark IFN-g response
0.0572954	1	PTPN1	D0	Reactome Regulation of IFN-g signalling
0.0771168	1	NFKBIA	D0	Hallmark IFN-g response
0.0541041	1	PTPN2	D0	Reactome Regulation of IFN-g signalling
-0.0372365	1	JAK1	D0	Reactome Regulation of IFN-g signalling
0.0488114	1	LYSMD2	D0	Hallmark IFN-g response
-0.0167101	1	HLA-DQA1	D0	Hallmark IFN-g response
0.0303963	1	HERC6	D0	Hallmark IFN-g response
0.00497998	1	SELP	D0	Hallmark IFN-g response
-0.0811345	1	RAPGEF6	D0	Hallmark IFN-g response
0.0270498	1	IRF5	D0	Hallmark IFN-g response
0.0485404	1	ADAR	D0	Hallmark IFN-g response
0.0275332	1	IFI44L	D0	Hallmark IFN-g response
-0.0660524	1	PSME2	D0	Hallmark IFN-g response
0.0402048	1	STAT3	D0	Hallmark IFN-g response
0.0323469	1	TNFSF10	D0	Hallmark IFN-g response
0.0273269	1	SLC25A28	D0	Hallmark IFN-g response
0.0368118	1	MX1	D0	Hallmark IFN-g response
0.0255599	1	OAS2	D0	Hallmark IFN-g response
0.0468784	1	SUMO1	D0	Reactome Regulation of IFN-g signalling
0.0231873	1	TOR1B	D0	Hallmark IFN-g response
0.00888957	1	TDRD7	D0	Hallmark IFN-g response
0.0274752	1	PLSCR1	D0	Hallmark IFN-g response
0.0321627	1	IFNGR1	D0	Reactome Regulation of IFN-g signalling
0.0188785	1	CASP7	D0	Hallmark IFN-g response
0.0111147	1	APOL6	D0	Hallmark IFN-g response
-0.017052	1	PSME1	D0	Hallmark IFN-g response
-0.0441371	1	SAMHD1	D0	Hallmark IFN-g response
0.0280796	1	IRF4	D0	Hallmark IFN-g response
0.0226808	1	TRIM25	D0	Hallmark IFN-g response
-0.0514884	1	ARID5B	D0	Hallmark IFN-g response
-0.010293	1	TXNIP	D0	Hallmark IFN-g response
0.0193814	1	MYD88	D0	Hallmark IFN-g response
-0.0534697	1	PSMA2	D0	Hallmark IFN-g response
0.0303986	1	UBE2L6	D0	Hallmark IFN-g response
0.00930241	1	MT2A	D0	Hallmark IFN-g response
0.0559552	1	IRF8	D0	Hallmark IFN-g response
-0.0255245	1	KLRK1	D0	Hallmark IFN-g response
0.0213713	1	PSMB2	D0	Hallmark IFN-g response
0.0140766	1	PFKP	D0	Hallmark IFN-g response
0.0459535	1	LY6E	D0	Hallmark IFN-g response
-0.0116412	1	C1S	D0	Hallmark IFN-g response
-0.0419476	1	CD86	D0	Hallmark IFN-g response
0.0101997	1	RTP4	D0	Hallmark IFN-g response
-0.0456189	1	CD69	D0	Hallmark IFN-g response
0.00658555	1	UPP1	D0	Hallmark IFN-g response
-0.00928658	1	ICAM1	D0	Hallmark IFN-g response
0.0157673	1	RIPK2	D0	Hallmark IFN-g response
0.00847906	1	CMTR1	D0	Hallmark IFN-g response
0.0108072	1	TRIM21	D0	Hallmark IFN-g response
0.0336833	1	IFNGR2	D0	Reactome Regulation of IFN-g signalling
0.0160925	1	SOD2	D0	Hallmark IFN-g response
0.0173251	1	EIF2AK2	D0	Hallmark IFN-g response
-0.0187665	1	MTHFD2	D0	Hallmark IFN-g response
-0.00590743	1	ISG20	D0	Hallmark IFN-g response
0.00271633	1	C1R	D0	Hallmark IFN-g response
0.00666147	1	IFIT3	D0	Hallmark IFN-g response
-0.021628	1	HELZ2	D0	Hallmark IFN-g response
0.0106727	1	MVP	D0	Hallmark IFN-g response
0.00478769	1	BPGM	D0	Hallmark IFN-g response
0.00810877	1	NOD1	D0	Hallmark IFN-g response
0.0194567	1	STAT2	D0	Hallmark IFN-g response
-0.0298482	1	DDX60	D0	Hallmark IFN-g response
0.0562513	1	IFITM2	D0	Hallmark IFN-g response
0.0116299	1	CASP3	D0	Hallmark IFN-g response
0.0292603	1	CIITA	D0	Hallmark IFN-g response
0.0108176	1	NFKB1	D0	Hallmark IFN-g response
0.00327651	1	NMI	D0	Hallmark IFN-g response
0.00614733	1	PARP12	D0	Hallmark IFN-g response
0.00676947	1	IL15	D0	Hallmark IFN-g response
-0.00401625	1	NAMPT	D0	Hallmark IFN-g response
-0.0308963	1	BST2	D0	Hallmark IFN-g response
0.00515133	1	TNFAIP3	D0	Hallmark IFN-g response
0.0074461	1	IFIT2	D0	Hallmark IFN-g response
-0.000647845	1	SPPL2A	D0	Hallmark IFN-g response
0.0283091	1	TAPBP	D0	Hallmark IFN-g response
-0.00881215	1	IFNG	D0	Reactome Regulation of IFN-g signalling
0.0104175	1	HIF1A	D0	Hallmark IFN-g response
-0.000624619	1	TRAFD1	D0	Hallmark IFN-g response
-0.00424965	1	METTL7B	D0	Hallmark IFN-g response
0.00404431	1	ARL4A	D0	Hallmark IFN-g response
0.0150557	1	VAMP8	D0	Hallmark IFN-g response
-0.0018269	1	RIPK1	D0	Hallmark IFN-g response
0.00788482	1	IRF7	D0	Hallmark IFN-g response
0.000701019	1	EPSTI1	D0	Hallmark IFN-g response
0.000148522	1	PTPN6	D0	Reactome Regulation of IFN-g signalling
0.0109718	1	PIAS1	D0	Reactome Regulation of IFN-g signalling
0.00169408	1	CSF2RB	D0	Hallmark IFN-g response
-0.000889054	1	PLA2G4A	D0	Hallmark IFN-g response
0.00359004	1	CMPK2	D0	Hallmark IFN-g response
0.00201572	1	IL15RA	D0	Hallmark IFN-g response
-0.00052005	1	VAMP5	D0	Hallmark IFN-g response
-0.00106246	1	RNF31	D0	Hallmark IFN-g response
-0.00283681	1	LAP3	D0	Hallmark IFN-g response
-0.00682793	1	PML	D0	Hallmark IFN-g response
-0.000262284	1	IFIT1	D0	Hallmark IFN-g response
0.00220359	1	HLA-DMA	D0	Hallmark IFN-g response
-0.0126993	1	GPR18	D0	Hallmark IFN-g response
-0.00381376	1	STAT4	D0	Hallmark IFN-g response
-0.00393518	1	XAF1	D0	Hallmark IFN-g response
0.00183541	1	CD40	D0	Hallmark IFN-g response
-0.00224117	1	LATS2	D0	Hallmark IFN-g response
-2.8237e-05	1	OASL	D0	Hallmark IFN-g response
-0.000620997	1	SOCS3	D0	Reactome Regulation of IFN-g signalling
0.000782997	1	USP18	D0	Hallmark IFN-g response
-0.00184046	1	IFI44	D0	Hallmark IFN-g response
-0.0114663	1	PNP	D0	Hallmark IFN-g response
-0.0148081	1	SRI	D0	Hallmark IFN-g response
0.000291385	1	IFITM3	D0	Hallmark IFN-g response
-0.00727613	1	ISOC1	D0	Hallmark IFN-g response
-0.0124483	1	TRIM14	D0	Hallmark IFN-g response
-0.00686935	1	IRF2	D0	Hallmark IFN-g response
-0.0184681	1	AUTS2	D0	Hallmark IFN-g response
-0.00149679	1	EIF4E3	D0	Hallmark IFN-g response
-0.00269083	1	RSAD2	D0	Hallmark IFN-g response
-0.00525315	1	NUP93	D0	Hallmark IFN-g response
0.00396356	1	PARP14	D0	Hallmark IFN-g response
-0.00232753	1	LGALS3BP	D0	Hallmark IFN-g response
0.00337785	1	PSMB10	D0	Hallmark IFN-g response
-0.0125346	1	ISG15	D0	Hallmark IFN-g response
-0.00572758	1	GCH1	D0	Hallmark IFN-g response
-0.0090953	1	ZNFX1	D0	Hallmark IFN-g response
-9.75871e-05	1	OAS3	D0	Hallmark IFN-g response
-0.00826902	1	LCP2	D0	Hallmark IFN-g response
0	1	CD274	D0	Hallmark IFN-g response
0	1	CFB	D0	Hallmark IFN-g response
0	1	CXCL10	D0	Hallmark IFN-g response
0	1	CXCL11	D0	Hallmark IFN-g response
0	1	CXCL9	D0	Hallmark IFN-g response
0	1	FPR1	D0	Hallmark IFN-g response
0	1	GBP6	D0	Hallmark IFN-g response
0	1	IDO1	D0	Hallmark IFN-g response
0	1	IFI27	D0	Hallmark IFN-g response
0	1	IL2RB	D0	Hallmark IFN-g response
0	1	PTGS2	D0	Hallmark IFN-g response
0	1	SECTM1	D0	Hallmark IFN-g response
0	1	SERPING1	D0	Hallmark IFN-g response
0	1	TNFAIP2	D0	Hallmark IFN-g response
0	1	TNFAIP6	D0	Hallmark IFN-g response
0	1	VCAM1	D0	Hallmark IFN-g response
0	1	XCL1	D0	Hallmark IFN-g response
0.382101	0	IGHG3	D3	other genes
0.31007	9.88024e-85	GRIK4	D3	other genes
0.224169	6.27873e-77	AHNAK	D3	other genes
0.286181	3.38669e-76	CTSH	D3	other genes
0.31017	1.50787e-75	CD70	D3	other genes
0.200797	4.52049e-73	CLECL1	D3	other genes
0.206033	1.67847e-69	ADA	D3	other genes
0.280084	4.92083e-68	FSCN1	D3	other genes
0.30026	5.43973e-67	CRIP1	D3	other genes
0.238283	2.44324e-66	LGALS3	D3	other genes
0.266575	2.83976e-66	UBE2C	D3	other genes
0.197388	2.88662e-66	AURKB	D3	other genes
0.165295	1.06089e-65	CCNB2	D3	other genes
0.245291	1.22062e-65	CENPF	D3	other genes
0.249161	2.36724e-65	RGS10	D3	other genes
0.245744	9.57855e-65	S100A10	D3	other genes
0.254347	1.05341e-64	CAPG	D3	other genes
0.168298	1.97981e-64	BIRC5	D3	other genes
0.334663	8.34586e-64	LGALS1	D3	other genes
-0.0927505	8.98118e-64	MALAT1	D3	other genes
0.11008	9.30886e-62	GAPDH	D3	other genes
0.289677	1.06741e-61	PCLAF	D3	other genes
0.220313	1.69599e-61	TPX2	D3	other genes
0.250137	3.39445e-61	TOP2A	D3	other genes
0.233112	5.16601e-61	NQO1	D3	other genes
0.251091	6.24674e-61	LMNA	D3	other genes
0.179454	8.77662e-61	MZT1	D3	other genes
0.157542	1.06124e-60	CDCA3	D3	other genes
0.179289	1.08249e-59	CCNG1	D3	other genes
0.174477	2.33413e-59	FDXR	D3	other genes
0.294818	3.8693e-59	MKI67	D3	other genes
0.19462	6.25436e-59	CENPM	D3	other genes
0.167505	9.48833e-59	TNFRSF1B	D3	other genes
0.18944	3.49212e-58	DRAM1	D3	other genes
0.169459	4.22584e-58	P2RY8	D3	other genes
0.217491	2.55848e-57	SMARCA2	D3	other genes
0.148106	2.88469e-57	OGFRL1	D3	other genes
0.211386	3.18483e-57	MYBL2	D3	other genes
0.151932	3.746e-57	NDC80	D3	other genes
0.164626	4.26681e-57	WIPI2	D3	other genes
0.118535	4.32652e-57	ARID3A	D3	other genes
0.15242	5.10399e-57	OPTN	D3	other genes
0.178812	5.60164e-57	NCAPD2	D3	other genes
0.137456	7.39613e-57	SHF	D3	other genes
0.211691	9.32724e-57	VDAC3	D3	other genes
0.0896015	1.46002e-56	PPIA	D3	other genes
0.184893	3.13564e-56	GSTM1	D3	other genes
0.286146	9.79275e-56	HMGB2	D3	other genes
0.177088	1.29241e-55	CDC20	D3	other genes
0.180288	2.39496e-55	LARGE1	D3	other genes
0.154184	3.16208e-55	CRTAP	D3	other genes
0.1853	5.2981e-55	HMMR	D3	other genes
0.157779	6.63478e-55	MAD1L1	D3	other genes
0.173072	9.72809e-55	CCNB1	D3	other genes
0.158579	2.58232e-54	TNFSF4	D3	other genes
0.115754	5.06532e-54	CENPA	D3	other genes
0.145834	5.83886e-54	KIF2C	D3	other genes
0.188672	9.16471e-54	IER3	D3	other genes
0.17772	1.20255e-53	NCAPG	D3	other genes
0.200375	1.23334e-53	C19orf48	D3	other genes
0.179651	1.9087e-53	WSB1	D3	other genes
0.149718	2.11617e-53	OSBPL10	D3	other genes
0.129531	2.76711e-53	GTSE1	D3	other genes
0.124571	2.8542e-53	TNFSF9	D3	other genes
0.168615	9.05341e-53	KIF22	D3	other genes
0.156828	2.7736e-52	CDKN3	D3	other genes
0.167195	2.97811e-52	ASPM	D3	other genes
0.148005	3.18141e-52	MYO9B	D3	other genes
0.143547	7.04399e-52	EIF2D	D3	other genes
0.235824	8.31562e-52	RPS27L	D3	other genes
0.139475	9.06411e-52	TP53I3	D3	other genes
0.155676	9.38651e-52	PHF19	D3	other genes
0.146329	2.04272e-51	CDCA8	D3	other genes
0.280572	2.24543e-51	TYMS	D3	other genes
0.114503	3.3328e-51	AURKA	D3	other genes
0.265865	4.663e-51	PCNA	D3	other genes
0.140966	4.82711e-51	DLGAP5	D3	other genes
0.13091	6.6378e-51	KIF4A	D3	other genes
0.120755	7.84607e-51	TMEM107	D3	other genes
0.196741	8.92773e-51	COPRS	D3	other genes
0.163411	1.00478e-50	FANCI	D3	other genes
0.167579	1.77042e-50	CYTIP	D3	other genes
0.166816	1.81333e-50	ZDHHC12	D3	other genes
0.18664	2.20034e-50	SDHA	D3	other genes
0.145531	2.67043e-50	RAB31	D3	other genes
0.226829	2.90304e-50	CKS1B	D3	other genes
0.18196	3.14517e-50	ANXA5	D3	other genes
0.101808	3.91874e-50	PRR11	D3	other genes
0.240559	5.10837e-50	MARCKS	D3	other genes
0.213667	9.62785e-50	MZT2A	D3	other genes
0.127121	1.08314e-49	GSTZ1	D3	other genes
0.129232	1.32504e-49	CTNND1	D3	other genes
0.161441	1.48955e-49	PTGIR	D3	other genes
0.180053	1.58186e-49	DCAF6	D3	other genes
0.148058	2.1301e-49	IER5	D3	other genes
0.0771847	2.50761e-49	ACTG1	D3	other genes
0.159164	2.78398e-49	THSD4-AS1	D3	other genes
0.123668	3.44997e-49	RACGAP1	D3	other genes
0.208848	3.6603e-49	NINJ1	D3	other genes
0.151697	5.78518e-49	BCL2L1	D3	other genes
0.109981	5.79818e-49	PHLDA3	D3	other genes
0.11773	6.31638e-49	VAV2	D3	other genes
0.183177	7.36296e-49	NENF	D3	other genes
0.153478	7.37524e-49	RNF5	D3	other genes
0.153646	7.80179e-49	KNL1	D3	other genes
0.148902	7.9723e-49	TACC3	D3	other genes
0.139713	1.15864e-48	CENPE	D3	other genes
0.195086	1.33641e-48	TNIP1	D3	other genes
0.150093	1.78858e-48	MACO1	D3	other genes
0.168639	1.86505e-48	PSMD9	D3	other genes
0.131933	1.89372e-48	NTAN1	D3	other genes
0.158898	1.94855e-48	RPA1	D3	other genes
0.117011	2.07144e-48	JADE3	D3	other genes
0.122863	2.28949e-48	ITGAL	D3	other genes
0.174033	2.50731e-48	PSAP	D3	other genes
0.156935	2.87396e-48	TOR3A	D3	other genes
0.140716	2.90589e-48	PCNT	D3	other genes
0.217182	3.14178e-48	MDM2	D3	other genes
0.185386	3.51549e-48	H2AFX	D3	other genes
0.109734	4.11913e-48	PXDC1	D3	other genes
0.139113	4.93192e-48	COMTD1	D3	other genes
0.128086	6.32057e-48	RRM2B	D3	other genes
0.15616	1.29513e-47	IL4I1	D3	other genes
0.195662	1.50609e-47	GRN	D3	other genes
0.139235	1.77239e-47	SHCBP1	D3	other genes
0.23153	1.78398e-47	HMGN3	D3	other genes
0.191329	2.00648e-47	CCDC28B	D3	other genes
0.15174	2.04833e-47	COMMD4	D3	other genes
0.118916	2.65982e-47	CD59	D3	other genes
0.181028	2.90035e-47	ACP5	D3	other genes
0.12311	3.20632e-47	BBC3	D3	other genes
0.163091	4.68411e-47	MYO1G	D3	other genes
0.14326	6.48445e-47	GRAMD1A	D3	other genes
0.21129	6.52956e-47	SMC4	D3	other genes
0.136401	1.20363e-46	NOTCH2	D3	other genes
0.139086	1.24146e-46	CDCA2	D3	other genes
0.11401	1.29436e-46	SPN	D3	other genes
0.197854	1.35555e-46	ALOX5AP	D3	other genes
0.144652	1.50872e-46	TM7SF3	D3	other genes
0.141902	1.53427e-46	MAP3K14	D3	other genes
0.151416	1.6295e-46	ANXA4	D3	other genes
0.150698	2.1561e-46	HINT2	D3	other genes
0.219903	2.52355e-46	PSIP1	D3	other genes
0.200906	3.4049e-46	JPT1	D3	other genes
0.233932	3.89555e-46	CKS2	D3	other genes
0.114656	4.60512e-46	PIM2	D3	other genes
0.202626	6.18239e-46	H2AFZ	D3	other genes
0.171039	7.30949e-46	TK1	D3	other genes
0.146915	7.40047e-46	BUB1	D3	other genes
0.191132	8.02042e-46	BLOC1S2	D3	other genes
0.149247	8.18388e-46	TRIAP1	D3	other genes
0.129073	9.41754e-46	TUBB6	D3	other genes
0.144303	9.43991e-46	SPTBN1	D3	other genes
0.166333	1.12315e-45	KRAS	D3	other genes
0.220717	1.19702e-45	ENTPD1	D3	other genes
0.121755	1.32273e-45	RPS6KA1	D3	other genes
0.185798	1.39407e-45	PVT1	D3	other genes
0.261959	1.58624e-45	RRM2	D3	other genes
0.130725	1.6592e-45	SEMA4A	D3	other genes
0.137074	2.02023e-45	FBXL5	D3	other genes
0.144888	2.03436e-45	C12orf75	D3	other genes
0.138046	2.08582e-45	SAC3D1	D3	other genes
0.149239	2.15598e-45	DCTN3	D3	other genes
0.230155	2.35876e-45	COTL1	D3	other genes
0.137919	2.45452e-45	RMI2	D3	other genes
0.141838	2.79493e-45	KIF11	D3	other genes
0.185924	3.27206e-45	TSPAN33	D3	other genes
0.153571	3.4348e-45	KDM2B	D3	other genes
0.104303	3.44944e-45	BATF	D3	other genes
0.183947	3.90453e-45	PDLIM1	D3	other genes
0.160271	4.52699e-45	PTK2B	D3	other genes
0.156446	4.54406e-45	DDT	D3	other genes
0.176267	4.57693e-45	MAP2K2	D3	other genes
0.154531	4.80249e-45	MAD2L1	D3	other genes
0.121077	5.37662e-45	NTPCR	D3	other genes
0.185916	6.53337e-45	PTTG1	D3	other genes
0.0856555	6.63638e-45	THEMIS2	D3	other genes
0.137913	6.65952e-45	PLXNC1	D3	other genes
0.128687	7.11875e-45	EIF2AK4	D3	other genes
0.168156	7.74683e-45	CARHSP1	D3	other genes
0.140499	8.01377e-45	NCAPG2	D3	other genes
0.125882	1.07673e-44	KIFC1	D3	other genes
0.138552	1.10777e-44	RDX	D3	other genes
0.120689	1.33838e-44	RNPEP	D3	other genes
0.154916	1.43038e-44	ERAL1	D3	other genes
0.170991	1.50052e-44	AKR1B1	D3	other genes
0.148163	1.71752e-44	IAH1	D3	other genes
0.1497	1.93089e-44	MGLL	D3	other genes
0.10398	1.99165e-44	ITM2A	D3	other genes
0.176718	2.01315e-44	NUSAP1	D3	other genes
0.131526	2.16276e-44	SYNC	D3	other genes
0.203461	2.25343e-44	MPC2	D3	other genes
0.133596	2.58643e-44	XPO6	D3	other genes
0.20363	2.91547e-44	DDB2	D3	other genes
0.112296	3.16024e-44	NUF2	D3	other genes
0.118633	3.50044e-44	FLI1	D3	other genes
0.12666	3.81612e-44	PCBD1	D3	other genes
0.177621	4.34472e-44	MCOLN2	D3	other genes
0.162196	5.29188e-44	NEK6	D3	other genes
0.130417	5.99276e-44	CTSB	D3	other genes
0.102294	6.04775e-44	INCENP	D3	other genes
0.0951098	6.07774e-44	POC1A	D3	other genes
0.105186	6.68731e-44	CIT	D3	other genes
0.100586	7.10217e-44	PIK3R5	D3	other genes
0.200761	7.33738e-44	AHCY	D3	other genes
0.111425	8.22327e-44	NBPF26	D3	other genes
0.121784	9.83729e-44	CORO1C	D3	other genes
0.26038	1.0525e-43	STMN1	D3	other genes
0.119156	1.11634e-43	PRC1	D3	other genes
0.100181	1.42467e-43	DPYSL2	D3	other genes
0.178549	1.46506e-43	TRAF3	D3	other genes
0.144502	1.49482e-43	KIF20B	D3	other genes
0.155171	1.68044e-43	CDT1	D3	other genes
0.145507	1.82793e-43	PRRC2B	D3	other genes
0.154044	1.83378e-43	CCNA2	D3	other genes
0.123451	1.87798e-43	CHPT1	D3	other genes
0.108413	2.08036e-43	CASK	D3	other genes
0.129343	2.17092e-43	POLQ	D3	other genes
0.20653	2.24301e-43	EBI3	D3	other genes
0.117398	2.73523e-43	PYCARD	D3	other genes
0.134891	2.88701e-43	SESN1	D3	other genes
0.259724	3.01883e-43	CCL22	D3	other genes
0.156761	3.66503e-43	ORC6	D3	other genes
0.203177	4.48862e-43	AP2S1	D3	other genes
0.165147	4.80673e-43	ZWINT	D3	other genes
0.146862	4.9557e-43	AKIRIN2	D3	other genes
0.147136	5.01692e-43	PCK2	D3	other genes
0.109688	5.07432e-43	CEP55	D3	other genes
0.181359	5.73886e-43	SIPA1L3	D3	other genes
0.176209	5.96494e-43	FLOT2	D3	other genes
0.200166	6.34944e-43	DYNC1H1	D3	other genes
0.10799	6.91531e-43	ARL2BP	D3	other genes
0.193152	7.90564e-43	HDLBP	D3	other genes
0.114233	8.081e-43	CKAP2	D3	other genes
0.149092	8.10171e-43	AC104699.1	D3	other genes
0.154277	9.16774e-43	SUMO3	D3	other genes
0.134777	1.2062e-42	NDE1	D3	other genes
0.160458	1.25457e-42	POLR2A	D3	other genes
0.109715	1.28994e-42	PLIN3	D3	other genes
0.139404	1.41017e-42	PDXK	D3	other genes
0.115813	1.47692e-42	RCAN3	D3	other genes
0.145744	2.43132e-42	BNIP3L	D3	other genes
0.139797	2.65396e-42	THOC3	D3	other genes
0.180996	2.72707e-42	TMEM14C	D3	other genes
0.117748	2.99547e-42	NCAPH	D3	other genes
0.111183	3.15353e-42	PNKD	D3	other genes
0.160657	3.21425e-42	PIP5K1B	D3	other genes
0.115723	3.36475e-42	PLK1	D3	other genes
0.169725	3.60742e-42	ECHS1	D3	other genes
0.0694989	3.91823e-42	C12orf42	D3	other genes
0.136722	4.55023e-42	TPGS2	D3	other genes
0.147589	4.99942e-42	DDX54	D3	other genes
0.101976	6.15735e-42	FXYD2	D3	other genes
0.128457	6.30865e-42	SKA2	D3	other genes
0.0914553	6.87778e-42	PECAM1	D3	other genes
0.124425	6.91098e-42	CD9	D3	other genes
0.151414	7.01287e-42	CDK2AP1	D3	other genes
0.125016	7.2035e-42	NCOR2	D3	other genes
0.117687	7.71909e-42	KYNU	D3	other genes
0.147352	7.74629e-42	MCUR1	D3	other genes
0.168758	7.91838e-42	CNN2	D3	other genes
0.112301	8.32981e-42	Z94721.1	D3	other genes
0.119187	8.73411e-42	NCF2	D3	other genes
0.139006	8.80616e-42	GEN1	D3	other genes
0.113882	1.05097e-41	NUDT4	D3	other genes
0.123449	1.29224e-41	CENPW	D3	other genes
0.114427	1.29652e-41	TRIM38	D3	other genes
0.0862977	1.32664e-41	ZC2HC1A	D3	other genes
0.217432	1.35616e-41	TSPO	D3	other genes
0.138701	1.53024e-41	MRPS11	D3	other genes
0.134589	1.86638e-41	XPC	D3	other genes
0.133595	1.91222e-41	HSDL2	D3	other genes
0.136423	2.07488e-41	PRMT2	D3	other genes
0.123976	2.27992e-41	AP1S1	D3	other genes
0.165988	2.52052e-41	PKIG	D3	other genes
0.121376	3.09913e-41	SERPINB6	D3	other genes
0.100621	3.18038e-41	PIK3CG	D3	other genes
0.111465	3.22191e-41	GNPAT	D3	other genes
0.157186	3.5135e-41	CDK1	D3	other genes
0.127056	3.70572e-41	TMCC3	D3	other genes
0.15034	4.67381e-41	PRKCE	D3	other genes
0.131641	5.49608e-41	MND1	D3	other genes
0.147274	5.59203e-41	CCND3	D3	other genes
0.105947	5.76559e-41	ACAA1	D3	other genes
0.168522	5.9796e-41	CENPU	D3	other genes
0.146649	6.74843e-41	ZMIZ1	D3	other genes
0.17181	6.83938e-41	UQCRC1	D3	other genes
0.14368	6.91025e-41	TTF2	D3	other genes
0.106395	7.68708e-41	SEC22C	D3	other genes
0.113641	8.61362e-41	CCNK	D3	other genes
0.0802539	8.83294e-41	APOBEC3H	D3	other genes
0.180798	9.54936e-41	PALM2-AKAP2	D3	other genes
0.134063	9.7242e-41	DESI2	D3	other genes
0.0962424	9.73107e-41	MARF1	D3	other genes
0.220176	1.10645e-40	BAX	D3	other genes
0.110876	1.1117e-40	STIL	D3	other genes
0.157229	1.12311e-40	STAT5A	D3	other genes
0.143458	1.15818e-40	RAB13	D3	other genes
0.132091	1.22065e-40	SRGAP2	D3	other genes
0.13671	1.23926e-40	UBE2F	D3	other genes
0.134811	1.31966e-40	ZMAT3	D3	other genes
0.154766	1.49958e-40	TIMMDC1	D3	other genes
0.122774	1.61032e-40	JUN	D3	other genes
0.192454	1.68147e-40	CD44	D3	other genes
0.0995735	1.71585e-40	LINC01588	D3	other genes
0.181357	1.7714e-40	WASF2	D3	other genes
0.158589	1.86246e-40	ENTPD1-AS1	D3	other genes
0.134534	1.98681e-40	CAB39	D3	other genes
0.131953	2.29284e-40	WDR54	D3	other genes
0.206867	2.35512e-40	LITAF	D3	other genes
0.106364	2.5638e-40	BCL2L12	D3	other genes
0.167767	3.22693e-40	HNRNPUL1	D3	other genes
0.113554	3.22981e-40	KLF7	D3	other genes
0.109575	3.40594e-40	TNFRSF4	D3	other genes
0.10777	4.32999e-40	MRFAP1	D3	other genes
0.1482	4.55782e-40	LIMS1	D3	other genes
0.125316	4.62365e-40	ZNF581	D3	other genes
0.183345	4.82505e-40	PBX3	D3	other genes
0.113813	5.02703e-40	MRPL10	D3	other genes
0.157652	5.202e-40	BCL2L11	D3	other genes
0.113303	6.18575e-40	ELOA	D3	other genes
0.127661	7.05681e-40	HIVEP1	D3	other genes
0.134933	7.51029e-40	VKORC1	D3	other genes
0.178341	7.56276e-40	BRI3	D3	other genes
0.12744	7.82155e-40	SEPHS2	D3	other genes
0.142082	7.99425e-40	ATF4	D3	other genes
0.104891	8.02067e-40	YIF1B	D3	other genes
0.0949043	8.38143e-40	HLA-DOA	D3	other genes
0.155625	8.63113e-40	WNK1	D3	other genes
0.158071	9.17849e-40	POLD4	D3	other genes
0.127416	9.21177e-40	VEGFB	D3	other genes
0.140959	9.29445e-40	CLIC4	D3	other genes
0.136104	1.11433e-39	PCED1B	D3	other genes
0.101625	1.15195e-39	FOXM1	D3	other genes
0.135458	1.16172e-39	ASF1B	D3	other genes
0.143854	1.23805e-39	MGST3	D3	other genes
0.133611	1.26191e-39	MTA2	D3	other genes
0.203142	1.26996e-39	HIST1H4C	D3	other genes
0.136185	1.29373e-39	ZNF106	D3	other genes
0.128197	1.54861e-39	PAK1	D3	other genes
0.11989	1.72575e-39	DNM2	D3	other genes
0.165577	1.8138e-39	SEPTIN11	D3	other genes
0.095137	1.92456e-39	TFPT	D3	other genes
0.122389	2.02397e-39	TRAF3IP3	D3	other genes
0.139247	2.06977e-39	AKR7A2	D3	other genes
0.130097	2.26934e-39	NSD1	D3	other genes
0.108613	2.31969e-39	N4BP1	D3	other genes
0.11022	2.53444e-39	BUB1B	D3	other genes
0.133615	2.55106e-39	CXCR4	D3	other genes
0.134973	2.61868e-39	ETHE1	D3	other genes
0.153326	2.64956e-39	CYTOR	D3	other genes
0.216023	2.66191e-39	CTSZ	D3	other genes
0.116321	2.67347e-39	BLVRA	D3	other genes
0.111645	2.68183e-39	WDR91	D3	other genes
0.0949876	3.31789e-39	TMEM99	D3	other genes
0.095892	3.42687e-39	SPOCK2	D3	other genes
0.119623	3.43753e-39	AC004448.2	D3	other genes
0.110241	3.45502e-39	PASK	D3	other genes
0.10229	3.69495e-39	LSR	D3	other genes
0.10578	5.21678e-39	KIF15	D3	other genes
0.118715	6.23552e-39	CCDC32	D3	other genes
0.126436	7.349e-39	EDEM1	D3	other genes
0.128135	7.848e-39	TTC39C	D3	other genes
0.119449	8.14987e-39	RTCA	D3	other genes
0.134477	8.17176e-39	ASAH1	D3	other genes
0.0738507	8.5344e-39	RPS2	D3	other genes
0.107471	8.76058e-39	TRNAU1AP	D3	other genes
0.107165	9.11268e-39	CCNDBP1	D3	other genes
0.129693	9.21974e-39	SAE1	D3	other genes
0.127228	9.22432e-39	TIMELESS	D3	other genes
0.156385	9.29937e-39	CBX5	D3	other genes
0.147227	9.47836e-39	LY75	D3	other genes
0.0784112	9.52129e-39	ECT2	D3	other genes
0.116515	9.69173e-39	MRPL45	D3	other genes
0.0749218	1.04444e-38	CAV1	D3	other genes
0.130776	1.13403e-38	STK10	D3	other genes
0.189363	1.15197e-38	YWHAH	D3	other genes
0.125574	1.16559e-38	RAB1A	D3	other genes
0.116567	1.17111e-38	MELK	D3	other genes
0.102722	1.17727e-38	NARF	D3	other genes
0.1256	1.20609e-38	ACOT9	D3	other genes
0.119236	1.2109e-38	BNIP3	D3	other genes
0.130463	1.36329e-38	SNX4	D3	other genes
0.113771	1.38611e-38	MAPK8	D3	other genes
0.0907119	1.3905e-38	ZBTB38	D3	other genes
0.109027	1.604e-38	TFDP2	D3	other genes
0.141628	1.61701e-38	BRCA1	D3	other genes
0.0981673	1.63425e-38	SPAG5	D3	other genes
0.102072	1.64717e-38	BATF3	D3	other genes
0.109094	1.64944e-38	TCF3	D3	other genes
0.108049	1.81944e-38	LINC00926	D3	other genes
0.0803136	1.84933e-38	TTK	D3	other genes
0.158077	1.92249e-38	SH3KBP1	D3	other genes
0.0965724	2.03134e-38	PDZD11	D3	other genes
0.109933	2.07231e-38	POLH	D3	other genes
0.158355	2.22466e-38	TFDP1	D3	other genes
0.142498	2.43786e-38	ITGB1BP1	D3	other genes
0.0909864	2.76872e-38	MKKS	D3	other genes
0.0791119	2.84344e-38	SLC35E3	D3	other genes
0.124424	3.33854e-38	GCC2	D3	other genes
0.116529	3.43541e-38	NUMA1	D3	other genes
0.0978051	3.47893e-38	ZBED1	D3	other genes
0.11122	3.61983e-38	COBLL1	D3	other genes
0.179336	3.73153e-38	DTYMK	D3	other genes
0.112911	3.82279e-38	PREX1	D3	other genes
0.157136	3.89831e-38	ATAD2	D3	other genes
0.131893	3.90932e-38	AARS	D3	other genes
0.151146	3.92936e-38	DCTN2	D3	other genes
0.0983809	3.96249e-38	ARHGAP11A	D3	other genes
0.203289	4.24086e-38	HMGN2	D3	other genes
0.10635	4.52169e-38	ANKRD26	D3	other genes
0.102584	4.65149e-38	KIF13B	D3	other genes
0.126009	5.24917e-38	MTCH1	D3	other genes
0.139863	5.48327e-38	CKAP5	D3	other genes
0.101316	5.60524e-38	SART3	D3	other genes
0.137827	6.36445e-38	BRCA2	D3	other genes
0.120025	6.7102e-38	KDM5A	D3	other genes
0.195343	6.77567e-38	SERPINB1	D3	other genes
0.135031	7.31203e-38	AKT3	D3	other genes
0.10521	7.68389e-38	ACAP1	D3	other genes
0.162763	8.13245e-38	ANXA2	D3	other genes
0.0993721	8.57075e-38	CEP57L1	D3	other genes
0.102014	9.22617e-38	SORL1	D3	other genes
0.103834	1.04631e-37	CERNA2	D3	other genes
0.153842	1.20764e-37	CAPNS1	D3	other genes
0.091099	1.26674e-37	KLHL6	D3	other genes
0.198549	1.30006e-37	MAP4K4	D3	other genes
0.115495	1.34124e-37	MAPRE1	D3	other genes
0.0926332	1.34617e-37	ZDHHC14	D3	other genes
0.148989	1.55836e-37	EIF2AK1	D3	other genes
0.139382	1.68576e-37	PLAC8	D3	other genes
0.132789	1.74352e-37	PNRC2	D3	other genes
0.112924	1.78521e-37	C1orf122	D3	other genes
0.0996601	1.85527e-37	HJURP	D3	other genes
0.152203	2.03326e-37	GGCT	D3	other genes
0.107765	2.08137e-37	KDM3B	D3	other genes
0.0958582	2.17391e-37	STAT5B	D3	other genes
0.0913553	2.23964e-37	CBR3	D3	other genes
0.0876364	2.34416e-37	NADSYN1	D3	other genes
0.159703	2.4161e-37	GINS2	D3	other genes
0.0804251	2.73799e-37	SLC15A3	D3	other genes
0.101716	2.77165e-37	MKRN1	D3	other genes
0.0972339	2.81532e-37	SEC14L1	D3	other genes
0.11487	2.83435e-37	SMIM12	D3	other genes
0.0992312	3.04923e-37	GRK2	D3	other genes
0.104489	3.76224e-37	HCP5	D3	other genes
0.100849	4.09113e-37	CTSD	D3	other genes
0.15467	4.17494e-37	PACS1	D3	other genes
0.0936955	4.41152e-37	BCKDHA	D3	other genes
0.126546	4.60077e-37	ZC3H7A	D3	other genes
0.10653	4.69498e-37	HCFC1	D3	other genes
0.126751	4.8362e-37	CLEC16A	D3	other genes
0.092531	5.17806e-37	FXYD7	D3	other genes
0.205599	5.24035e-37	DUSP4	D3	other genes
0.0937415	5.34077e-37	MLST8	D3	other genes
0.138455	5.37056e-37	NSD2	D3	other genes
0.107431	5.54378e-37	GTF2H5	D3	other genes
0.0785694	6.01601e-37	CLIP2	D3	other genes
0.077735	6.11852e-37	ALDH3A2	D3	other genes
0.133318	6.22296e-37	RAB29	D3	other genes
0.179383	6.70395e-37	FLNA	D3	other genes
0.0973856	6.96057e-37	BRWD1	D3	other genes
0.0885245	7.34903e-37	GTF3C5	D3	other genes
0.114612	7.62691e-37	SLC38A2	D3	other genes
0.111433	7.68893e-37	MAP7D1	D3	other genes
0.119952	8.08287e-37	ADI1	D3	other genes
0.184734	8.60945e-37	UBE2S	D3	other genes
0.12876	9.02445e-37	APOBEC3C	D3	other genes
0.090316	9.46188e-37	AFF4	D3	other genes
0.182848	9.52964e-37	LSP1	D3	other genes
0.126664	9.86858e-37	GLO1	D3	other genes
0.119902	9.91326e-37	AIDA	D3	other genes
0.203881	1.00969e-36	CSTB	D3	other genes
0.165286	1.02071e-36	GSTO1	D3	other genes
0.203006	1.03576e-36	SRGN	D3	other genes
0.127399	1.06498e-36	CNIH1	D3	other genes
0.106381	1.07653e-36	DHRS4	D3	other genes
0.122338	1.14539e-36	LRRFIP2	D3	other genes
0.101324	1.15259e-36	AL135905.2	D3	other genes
0.172404	1.16999e-36	LSM3	D3	other genes
0.0951725	1.29998e-36	SIRPA	D3	other genes
0.129655	1.34117e-36	YTHDF2	D3	other genes
0.100086	1.42522e-36	PTMS	D3	other genes
0.0994324	1.42847e-36	TRIM69	D3	other genes
0.138178	1.44424e-36	NUDT1	D3	other genes
0.0934193	1.49208e-36	YPEL3	D3	other genes
0.137664	1.49927e-36	DDIT4	D3	other genes
0.212228	1.54e-36	H2AFV	D3	other genes
0.170669	1.62269e-36	ATP6V1F	D3	other genes
0.118831	1.72495e-36	PRKCD	D3	other genes
0.182597	1.72947e-36	PHPT1	D3	other genes
0.125148	1.80693e-36	BABAM1	D3	other genes
0.0863481	1.81674e-36	RAP2B	D3	other genes
0.17618	1.87154e-36	DHFR	D3	other genes
0.105505	2.01611e-36	PDCL3	D3	other genes
0.108904	2.13663e-36	MRPL9	D3	other genes
0.0795217	2.14298e-36	TVP23A	D3	other genes
0.0903425	2.16486e-36	GMPR2	D3	other genes
0.126101	2.27601e-36	FBXO7	D3	other genes
0.123117	2.3146e-36	CCDC90B	D3	other genes
0.13748	2.45464e-36	GM2A	D3	other genes
0.081456	2.46494e-36	RHEX	D3	other genes
0.140769	2.51685e-36	MIS18BP1	D3	other genes
0.131566	2.6992e-36	MRPS33	D3	other genes
0.135097	2.70744e-36	MIR4435-2HG	D3	other genes
0.124058	2.72433e-36	ACAA2	D3	other genes
0.0820717	2.89032e-36	CEP68	D3	other genes
0.102191	2.91716e-36	ALOX5	D3	other genes
0.111483	3.0941e-36	RNF168	D3	other genes
0.155547	3.27417e-36	SLC25A39	D3	other genes
0.0955945	3.46218e-36	RAB34	D3	other genes
0.0950865	3.56687e-36	PRCC	D3	other genes
0.107297	3.59404e-36	PACSIN2	D3	other genes
0.157667	3.60235e-36	SPTAN1	D3	other genes
0.105593	3.61822e-36	CYREN	D3	other genes
0.087258	3.75537e-36	SLC25A36	D3	other genes
0.114787	3.96948e-36	TFRC	D3	other genes
0.106321	4.01886e-36	AKIP1	D3	other genes
0.112114	4.16088e-36	MTF2	D3	other genes
0.0865083	4.16088e-36	DHRS3	D3	other genes
0.123623	4.18838e-36	SBNO1	D3	other genes
0.108017	4.28601e-36	ORAI2	D3	other genes
0.108422	4.37032e-36	BLOC1S6	D3	other genes
0.166174	4.41403e-36	ITPR2	D3	other genes
0.0923506	4.46133e-36	UBXN7	D3	other genes
0.128557	4.50516e-36	MED28	D3	other genes
0.0892643	4.659e-36	QRICH1	D3	other genes
0.215758	4.67176e-36	LSM4	D3	other genes
0.155083	4.75295e-36	CEP57	D3	other genes
0.116411	4.83807e-36	LSM12	D3	other genes
0.111066	4.94419e-36	RNF187	D3	other genes
0.112317	5.15761e-36	ZC3HAV1	D3	other genes
0.178792	5.27292e-36	RAPGEF1	D3	other genes
0.0885362	5.61145e-36	ORAI3	D3	other genes
0.0934939	6.18414e-36	TMEM159	D3	other genes
0.141049	6.57119e-36	HTT	D3	other genes
0.112677	7.14106e-36	SCCPDH	D3	other genes
0.105033	7.73948e-36	CDCA5	D3	other genes
0.0948343	8.05917e-36	KATNAL1	D3	other genes
0.0953011	8.15188e-36	ITPKB	D3	other genes
0.138379	8.24616e-36	RGS1	D3	other genes
0.118628	8.95045e-36	DCPS	D3	other genes
0.0717291	8.95567e-36	TJP2	D3	other genes
0.081994	9.15229e-36	BCKDK	D3	other genes
0.14441	9.364e-36	INPP5F	D3	other genes
0.0957542	9.4552e-36	ZNF451	D3	other genes
0.186785	9.83881e-36	GABARAPL2	D3	other genes
0.121132	1.00075e-35	IGHD	D3	other genes
0.106617	1.00742e-35	ANKIB1	D3	other genes
0.0886555	1.1129e-35	ZNF518A	D3	other genes
0.0816559	1.12337e-35	HMGCL	D3	other genes
0.115995	1.14974e-35	PSPC1	D3	other genes
0.121703	1.17275e-35	FKBP3	D3	other genes
0.0790122	1.32648e-35	CTBS	D3	other genes
0.147828	1.33889e-35	SH3BP5	D3	other genes
0.108444	1.44196e-35	TMEM30A	D3	other genes
0.197107	1.47029e-35	NCF1	D3	other genes
0.128992	1.62811e-35	RPP30	D3	other genes
0.0761145	1.6989e-35	ANLN	D3	other genes
0.132136	1.70847e-35	PIGX	D3	other genes
0.102202	1.80061e-35	FUT8	D3	other genes
0.0879039	1.85945e-35	AKAP8L	D3	other genes
0.0946559	1.94144e-35	RASAL1	D3	other genes
0.121206	2.13214e-35	BRI3BP	D3	other genes
0.0900697	2.17031e-35	DHRS13	D3	other genes
[truncated: 8,035 more rows]

## Sheet: Fig3h_IFNgenes_dotplot
Source data for Fig3h (expression level of IFNGR1, JAK2, STAT1)
Day	Donor	gene	Average expression	Percent expressed
D0	P1	IFNGR1	0.125024	0.0810811
D0	P1	JAK2	0.129979	0.0810811
D0	P1	STAT1	0.112373	0.0810811
D0	P2	IFNGR1	0.286622	0.18835
D0	P2	JAK2	0.202386	0.133981
D0	P2	STAT1	0.17405	0.112621
D0	P3	IFNGR1	0.235596	0.165618
D0	P3	JAK2	0.181566	0.132075
D0	P3	STAT1	0.194236	0.127883
D3	P1	IFNGR1	0.358613	0.350641
D3	P1	JAK2	0.572779	0.477244
D3	P1	STAT1	1.67081	0.848718
D3	P2	IFNGR1	0.39565	0.405986
D3	P2	JAK2	0.662467	0.548734
D3	P2	STAT1	1.61472	0.844206
D3	P3	IFNGR1	0.417687	0.426484
D3	P3	JAK2	0.711223	0.58813
D3	P3	STAT1	1.80257	0.909633
D6	P1	IFNGR1	0.411002	0.370317
D6	P1	JAK2	0.624272	0.495967
D6	P1	STAT1	1.23511	0.733286
D6	P2	IFNGR1	0.385463	0.298023
D6	P2	JAK2	0.557678	0.392938
D6	P2	STAT1	1.20969	0.660734
D6	P3	IFNGR1	0.457332	0.413194
D6	P3	JAK2	0.617583	0.503472
D6	P3	STAT1	1.10046	0.688542

## Sheet: Fig3i_IFNgenes_lineplot
Source data for Fig3i (expression level of IFNGR1, JAK2, STAT1 in cells expressing sterile IgG versus IgM)
Cells are grouped into sterile IgG expressing (Sterile isotype column == "G") or IgM expressing (Sterile isotype column == "M")
Day	Donor	Sterile isotype	gene	Average expression	Percent expressed
D0	P1	G	IFNGR1	0.110498	0.0909091
D0	P1	G	JAK2	0	0
D0	P1	G	STAT1	0.24242	0.181818
D0	P1	M	IFNGR1	0.1421	0.0833333
D0	P1	M	JAK2	0.200384	0.125
D0	P1	M	STAT1	0.0621326	0.0416667
D0	P2	G	IFNGR1	0.320229	0.227823
D0	P2	G	JAK2	0.252709	0.183468
D0	P2	G	STAT1	0.198627	0.139113
D0	P2	M	IFNGR1	0.279342	0.177949
D0	P2	M	JAK2	0.18759	0.12
D0	P2	M	STAT1	0.165498	0.10359
D0	P3	G	IFNGR1	0.223119	0.166667
D0	P3	G	JAK2	0.11313	0.09375
D0	P3	G	STAT1	0.227304	0.166667
D0	P3	M	IFNGR1	0.242416	0.164804
D0	P3	M	JAK2	0.197196	0.139665
D0	P3	M	STAT1	0.180436	0.111732
D3	P1	G	IFNGR1	0.418865	0.481732
D3	P1	G	JAK2	0.654126	0.629229
D3	P1	G	STAT1	1.5915	0.91475
D3	P1	M	IFNGR1	0.330899	0.290738
D3	P1	M	JAK2	0.537627	0.412085
D3	P1	M	STAT1	1.66267	0.813769
D3	P2	G	IFNGR1	0.456322	0.545249
D3	P2	G	JAK2	0.720953	0.660633
D3	P2	G	STAT1	1.60742	0.918552
D3	P2	M	IFNGR1	0.345187	0.304665
D3	P2	M	JAK2	0.632463	0.459184
D3	P2	M	STAT1	1.55551	0.774052
D3	P3	G	IFNGR1	0.445484	0.519763
D3	P3	G	JAK2	0.821426	0.724308
D3	P3	G	STAT1	1.71879	0.940711
D3	P3	M	IFNGR1	0.380511	0.34396
D3	P3	M	JAK2	0.644266	0.497763
D3	P3	M	STAT1	1.81033	0.879754
D6	P1	G	IFNGR1	0.456062	0.445492
D6	P1	G	JAK2	0.698576	0.582422
D6	P1	G	STAT1	1.2644	0.788005
D6	P1	M	IFNGR1	0.354865	0.283481
D6	P1	M	JAK2	0.535626	0.39417
D6	P1	M	STAT1	1.16411	0.658217
D6	P2	G	IFNGR1	0.431949	0.361446
D6	P2	G	JAK2	0.60597	0.458465
D6	P2	G	STAT1	1.22772	0.712112
D6	P2	M	IFNGR1	0.340803	0.231849
D6	P2	M	JAK2	0.501928	0.316656
D6	P2	M	STAT1	1.13842	0.587553
D6	P3	G	IFNGR1	0.503913	0.482554
D6	P3	G	JAK2	0.668751	0.577354
D6	P3	G	STAT1	1.12209	0.749177
D6	P3	M	IFNGR1	0.380945	0.291151
D6	P3	M	JAK2	0.542869	0.386299
D6	P3	M	STAT1	0.981804	0.566127
