# Supplementary material for: sciCSR infers B cell state transition and predicts class-switch recombination dynamics using single-cell transcriptomic data
Source: Nat Methods. 2023 Nov 6;21(5):823–34. doi: 10.1038/s41592-023-02060-1 (PMC11093741; doi:10.1038/s41592-023-02060-1)
Supplement: Supplementary file 7 — Source data for Fig. 4. [file 41592_2023_2060_MOESM7_ESM.xlsx]

## Sheet: Fig4b_Stewart_CSRpotential
Source data for Fig4b (Stewart et al. CSR potential scores for each cell)
Cell	library_id	CSR_potential
AAACCTGAGAGGGATA-4_1	IgM_Memory	0.786506
AAACCTGAGATATACG-3_1	Transitional	0.469585
AAACCTGAGTTCCACA-1_1	Classical_Memory	0.93123
AAACGGGAGCTCCTTC-3_1	Transitional	0.177167
AAACGGGAGTCCCACG-1_1	Classical_Memory	0.720464
AAACGGGCAGATCTGT-4_1	IgM_Memory	0.457735
AAACGGGGTACAGACG-3_1	Transitional	0.247271
AAACGGGTCACTGGGC-3_1	Transitional	0.420333
AAAGATGAGGCGATAC-4_1	IgM_Memory	0.393387
AAAGATGAGTAGGCCA-3_1	Transitional	0.121122
AAAGATGCAATGACCT-3_1	Transitional	0.377505
AAAGATGCAGCTGGCT-3_1	Transitional	0.775264
AAAGATGGTTCCGTCT-4_1	IgM_Memory	0.751725
AAAGATGTCGCCCTTA-2_1	Naive	0.744557
AAAGATGTCTCTGAGA-2_1	Naive	0.177369
AAAGCAAAGTGCCAGA-3_1	Transitional	0.147027
AAAGCAACAGCGTCCA-1_1	Classical_Memory	0.210325
AAAGCAATCCTCAACC-3_1	Transitional	0.193402
AAAGTAGAGTGGCACA-3_1	Transitional	0.192999
AAAGTAGCAAGAAGAG-4_1	IgM_Memory	0.719059
AAAGTAGGTACCCAAT-2_1	Naive	0
AAAGTAGGTACCGGCT-2_1	Naive	0.749275
AAATGCCAGACTTTCG-2_1	Naive	0.141934
AAATGCCAGAGACTAT-3_1	Transitional	0.428322
AAATGCCAGCTACCTA-3_1	Transitional	0.188869
AAATGCCAGTTCGCGC-3_1	Transitional	0.156612
AAATGCCCATGGTCAT-2_1	Naive	0.768651
AAATGCCGTCATCCCT-3_1	Transitional	0.534483
AAATGCCGTGAGTGAC-3_1	Transitional	0.0776724
AAATGCCGTTTCGCTC-1_1	Classical_Memory	0.999437
AACACGTGTTCAGTAC-3_1	Transitional	0.12894
AACACGTTCAAACCGT-3_1	Transitional	0.390431
AACACGTTCGCAAGCC-3_1	Transitional	0.118138
AACCATGAGCACCGTC-3_1	Transitional	0.139325
AACCATGCAAGACGTG-4_1	IgM_Memory	0.784773
AACCATGCAAGTACCT-3_1	Transitional	0.319371
AACCATGCACGAGGTA-1_1	Classical_Memory	0.999408
AACCGCGAGCGTGAGT-3_1	Transitional	0.270134
AACCGCGGTACAGTTC-1_1	Classical_Memory	0.319371
AACCGCGGTTCCACAA-2_1	Naive	0.343501
AACCGCGTCAGCTTAG-2_1	Naive	0.737514
AACCGCGTCTTGCCGT-3_1	Transitional	0.268638
AACGTTGAGAGTAATC-4_1	IgM_Memory	0.81866
AACGTTGAGCCGGTAA-3_1	Transitional	0.153626
AACGTTGTCTTATCTG-3_1	Transitional	0.226077
AACTCAGAGCGGATCA-3_1	Transitional	0.390431
AACTCAGCAGCTGGCT-3_1	Transitional	0.277448
AACTCAGTCATGCATG-2_1	Naive	0.420225
AACTCCCCAGTCGATT-4_1	IgM_Memory	0.407929
AACTCCCTCGGTTAAC-2_1	Naive	0.760368
AACTCTTAGGACAGAA-3_1	Transitional	0.12894
AACTCTTCAATGGTCT-3_1	Transitional	0.353379
AACTCTTCAGATGAGC-4_1	IgM_Memory	0.162693
AACTCTTGTCAGAATA-3_1	Transitional	0.282395
AACTCTTGTGAAAGAG-4_1	IgM_Memory	0.249627
AACTCTTTCAGCTGGC-4_1	IgM_Memory	0.343501
AACTGGTAGCAGACTG-3_1	Transitional	0.109648
AACTGGTCAACACCTA-4_1	IgM_Memory	0.443052
AACTGGTCATCACCCT-2_1	Naive	0.749275
AACTGGTGTACGCTGC-4_1	IgM_Memory	0.793946
AACTGGTTCACATGCA-4_1	IgM_Memory	0.831552
AACTGGTTCGTAGGAG-3_1	Transitional	0.384217
AACTTTCAGCTGCGAA-3_1	Transitional	0.236416
AACTTTCCACGGTTTA-3_1	Transitional	0.406709
AACTTTCCATGTCTCC-3_1	Transitional	0.189243
AACTTTCTCTCTTGAT-4_1	IgM_Memory	0.80427
AAGACCTCACACTGCG-3_1	Transitional	0.428322
AAGACCTCACGAAACG-3_1	Transitional	0.377505
AAGACCTCATTGAGCT-3_1	Transitional	0.177711
AAGACCTGTCTAAACC-3_1	Transitional	0.783209
AAGACCTTCAGTTTGG-2_1	Naive	0.165987
AAGACCTTCTTACCGC-4_1	IgM_Memory	0.97299
AAGCCGCAGCTTCGCG-2_1	Naive	0.775264
AAGCCGCTCGCGTAGC-3_1	Transitional	0.741918
AAGCCGCTCGGAAACG-4_1	IgM_Memory	0.765607
AAGCCGCTCGTTGACA-2_1	Naive	0.760368
AAGGAGCCACAAGTAA-4_1	IgM_Memory	0.759346
AAGGAGCCAGGGTATG-3_1	Transitional	0.401626
AAGGAGCTCTTGGGTA-1_1	Classical_Memory	0.810633
AAGGCAGAGTTGAGTA-2_1	Naive	0.107546
AAGGCAGTCCACGTTC-1_1	Classical_Memory	0.760368
AAGGTTCTCTAACGGT-1_1	Classical_Memory	0.769897
AAGGTTCTCTGCGTAA-4_1	IgM_Memory	0.796121
AAGTCTGCACGAGGTA-2_1	Naive	0.946937
AAGTCTGGTGCAGTAG-3_1	Transitional	0.210252
AAGTCTGTCGGCTACG-2_1	Naive	0.186682
AATCCAGAGCACGCCT-2_1	Naive	0.257715
AATCCAGAGGCCCTTG-2_1	Naive	0.942422
AATCCAGGTATGAATG-3_1	Transitional	0.332301
AATCCAGTCACCCGAG-3_1	Transitional	0.11616
AATCCAGTCGAATCCA-3_1	Transitional	0.243982
AATCCAGTCTTACCGC-4_1	IgM_Memory	0.778233
AATCGGTAGCAGGTCA-2_1	Naive	0.943372
AATCGGTCAAAGTCAA-2_1	Naive	0.749275
AATCGGTGTTGTCTTT-2_1	Naive	0.741918
ACACCAACATCTGGTA-3_1	Transitional	0.113026
ACACCAAGTAGAGCTG-3_1	Transitional	0.100215
ACACCCTAGGTTACCT-2_1	Naive	0.767048
ACACCCTCAGACGTAG-4_1	IgM_Memory	0.824899
ACACCCTTCAACACCA-3_1	Transitional	0.134581
ACACCCTTCCCTAACC-4_1	IgM_Memory	0.842526
ACACCGGAGCACGCCT-2_1	Naive	0.774879
ACACCGGAGCCCAACC-3_1	Transitional	0.401626
ACACCGGCAAAGTGCG-4_1	IgM_Memory	0.942422
ACACCGGCAATGTTGC-4_1	IgM_Memory	0.846326
ACACCGGCACAGTCGC-3_1	Transitional	0.204554
ACACCGGCACTTCGAA-4_1	IgM_Memory	0.975383
ACACCGGGTGTGAAAT-1_1	Classical_Memory	0.999531
ACACCGGTCAACACAC-4_1	IgM_Memory	0.457735
ACACCGGTCATGCATG-1_1	Classical_Memory	0.758425
ACACTGAAGACAAGCC-3_1	Transitional	0.228327
ACACTGAAGAGACTAT-4_1	IgM_Memory	0.260663
ACACTGAAGGCGACAT-3_1	Transitional	0.212058
ACACTGAAGGGATACC-3_1	Transitional	0.370208
ACACTGACAAGCCGTC-3_1	Transitional	0.420333
ACACTGAGTATGAAAC-4_1	IgM_Memory	0.163194
ACACTGAGTGTTCTTT-2_1	Naive	0.217779
ACAGCCGAGGCCCTCA-4_1	IgM_Memory	0.967587
ACAGCCGAGTGGAGAA-4_1	IgM_Memory	0.864648
ACAGCCGGTCACCCAG-3_1	Transitional	0.390431
ACAGCCGTCATTTGGG-4_1	IgM_Memory	0.466423
ACAGCTAGTACCGTTA-4_1	IgM_Memory	0.472347
ACATACGAGAGTAAGG-4_1	IgM_Memory	0.500524
ACATACGAGTCGATAA-3_1	Transitional	0.377505
ACATACGCAATAGCAA-1_1	Classical_Memory	0.758425
ACATCAGAGCTGAAAT-4_1	IgM_Memory	0.775264
ACATCAGCAGAAGCAC-2_1	Naive	0.791178
ACATCAGGTAAATACG-2_1	Naive	0.968364
ACATGGTAGGGTGTGT-4_1	IgM_Memory	0.422345
ACATGGTGTTTCCACC-4_1	IgM_Memory	0.827789
ACCAGTAAGATAGGAG-3_1	Transitional	0.401626
ACCAGTATCGCTAGCG-2_1	Naive	0.153626
ACCCACTAGAGACTTA-3_1	Transitional	0.362215
ACCCACTAGCCTTGAT-2_1	Naive	0.97376
ACCCACTCATCCCACT-1_1	Classical_Memory	0.784407
ACCCACTGTAATCGTC-2_1	Naive	0.362215
ACCCACTGTCTAGAGG-1_1	Classical_Memory	0.741918
ACCCACTGTCTAGCGC-3_1	Transitional	0.336203
ACCCACTGTGAGGGTT-2_1	Naive	0.420333
ACCGTAAAGGACAGAA-2_1	Naive	0.794955
ACCGTAACACATTCGA-3_1	Transitional	0.124482
ACCGTAACATGCCTTC-3_1	Transitional	0.362215
ACCGTAACATGGAATA-2_1	Naive	0.377505
ACCGTAATCATAACCG-2_1	Naive	0.328237
ACCTTTAAGTCCTCCT-4_1	IgM_Memory	0.788045
ACCTTTAAGTCGCCGT-3_1	Transitional	0.406709
ACCTTTATCCTACAGA-4_1	IgM_Memory	0.406045
ACGAGCCCACCGCTAG-2_1	Naive	0.739048
ACGAGCCGTAATCGTC-1_1	Classical_Memory	0.743358
ACGAGCCTCCATGCTC-4_1	IgM_Memory	0.268682
ACGAGCCTCCCAAGAT-3_1	Transitional	0.178319
ACGAGCCTCCTAGAAC-4_1	IgM_Memory	0.771093
ACGAGCCTCGAATGGG-3_1	Transitional	0.362215
ACGAGGAAGATACACA-3_1	Transitional	0.755286
ACGAGGATCACCCGAG-1_1	Classical_Memory	0.708531
ACGATACAGGACGAAA-4_1	IgM_Memory	0.393387
ACGATACAGGTGCAAC-1_1	Classical_Memory	0.285358
ACGATACAGTCATGCT-3_1	Transitional	0.194345
ACGATACCATCATCCC-4_1	IgM_Memory	0.375586
ACGATACTCCTTCAAT-4_1	IgM_Memory	0.784407
ACGATACTCTCTTATG-2_1	Naive	0.175366
ACGATGTAGTACGCCC-3_1	Transitional	0.319371
ACGATGTCAGCTCCGA-3_1	Transitional	0.435614
ACGATGTGTATCACCA-3_1	Transitional	0.219638
ACGATGTGTCCTGCTT-1_1	Classical_Memory	0.999813
ACGATGTGTCGAATCT-2_1	Naive	0.459719
ACGATGTGTGCTTCTC-3_1	Transitional	0.396215
ACGATGTTCATCATTC-2_1	Naive	0.946937
ACGCAGCTCGGTCTAA-1_1	Classical_Memory	0.802606
ACGCAGCTCGTTGACA-2_1	Naive	0.383391
ACGCCAGAGCGTTTAC-3_1	Transitional	0.411501
ACGCCAGCATACGCTA-3_1	Transitional	0.793266
ACGCCGAGTGCCTGCA-2_1	Naive	0.200048
ACGGAGAAGACAAAGG-3_1	Transitional	0.094936
ACGGAGACATGAGCGA-1_1	Classical_Memory	0.375586
ACGGCCAAGAAGGGTA-3_1	Transitional	0.741918
ACGGCCAAGGCTCTTA-4_1	IgM_Memory	0.362215
ACGGCCACAGGGCATA-3_1	Transitional	0.336203
ACGGCCACATCCTTGC-3_1	Transitional	0.27585
ACGGCCATCAAAGACA-4_1	IgM_Memory	0.482219
ACGGGCTAGGCGATAC-2_1	Naive	0.3504
ACGGGCTAGGCTACGA-4_1	IgM_Memory	0.749275
ACGGGCTCAAGGCTCC-3_1	Transitional	0.353379
ACGGGCTGTCTTGCGG-4_1	IgM_Memory	0.401903
ACGGGCTTCTGCAAGT-3_1	Transitional	0.107929
ACGGGCTTCTTCAACT-2_1	Naive	0.938628
ACGGGTCAGAAACCTA-4_1	IgM_Memory	0.394551
ACGGGTCCAAAGGCGT-2_1	Naive	0.9401
ACGGGTCGTGAACCTT-3_1	Transitional	0.332301
ACGTCAATCTAACTCT-2_1	Naive	0.360934
ACGTCAATCTCTGTCG-4_1	IgM_Memory	0.859214
ACTATCTAGTTGAGTA-1_1	Classical_Memory	0.696198
ACTATCTCACCCATGG-3_1	Transitional	0.760368
ACTATCTCAGGTCGTC-3_1	Transitional	0.319371
ACTATCTTCAGTACGT-3_1	Transitional	0.199447
ACTATCTTCGAACGGA-2_1	Naive	0.390431
ACTGAACGTACCTACA-4_1	IgM_Memory	0.526893
ACTGAACTCCCTTGCA-4_1	IgM_Memory	0.107546
ACTGAACTCCGCAGTG-4_1	IgM_Memory	0.441217
ACTGAACTCTGTTGAG-4_1	IgM_Memory	0.483532
ACTGAGTAGCGTGTCC-3_1	Transitional	0.188869
ACTGAGTCATTCACTT-4_1	IgM_Memory	0.420223
ACTGAGTGTGCCTGTG-2_1	Naive	0.991763
ACTGATGCACACGCTG-3_1	Transitional	0.249975
ACTGATGCACGGTTTA-2_1	Naive	0.435614
ACTGATGGTTAGATGA-3_1	Transitional	0.157893
ACTGCTCAGTAGCGGT-2_1	Naive	0.162693
ACTGCTCTCAGTTGAC-3_1	Transitional	0.169805
ACTGCTCTCCGGGTGT-2_1	Naive	0.362215
ACTGCTCTCTCGAGTA-3_1	Transitional	0.135808
ACTGTCCAGAAACCAT-4_1	IgM_Memory	0.376474
ACTGTCCGTCGCGAAA-3_1	Transitional	0.107929
ACTGTCCTCACCCGAG-2_1	Naive	0.411501
ACTGTCCTCCCTCAGT-2_1	Naive	0.762642
ACTGTCCTCGACGGAA-3_1	Transitional	0.775264
ACTGTCCTCGATAGAA-3_1	Transitional	0.16512
ACTTACTAGGCTCTTA-2_1	Naive	0.786375
ACTTACTAGTTACGGG-3_1	Transitional	0.181142
ACTTACTCAGTCGATT-3_1	Transitional	0.435614
ACTTACTCAGTTCCCT-3_1	Transitional	0.193956
ACTTACTGTAACGCGA-4_1	IgM_Memory	0.425079
ACTTACTGTCGCGAAA-3_1	Transitional	0.136224
ACTTACTGTGACCAAG-4_1	IgM_Memory	0.83424
ACTTACTGTTAAGACA-4_1	IgM_Memory	0.787428
ACTTACTGTTTGTTGG-2_1	Naive	0.737514
ACTTACTTCATGTCCC-3_1	Transitional	0.127763
ACTTGTTAGCAGGTCA-3_1	Transitional	0.199703
ACTTGTTCACTAGTAC-3_1	Transitional	0.178806
ACTTGTTCAGTACACT-3_1	Transitional	0.165707
ACTTGTTCAGTGACAG-3_1	Transitional	0.388
ACTTTCAAGATACACA-2_1	Naive	0.435614
ACTTTCACAAGCCCAC-3_1	Transitional	0.11616
ACTTTCACACCCATTC-3_1	Transitional	0.0783388
ACTTTCACAGTCGATT-4_1	IgM_Memory	0.322302
ACTTTCAGTCAGCTAT-4_1	IgM_Memory	0.79773
ACTTTCAGTCGTCTTC-3_1	Transitional	0.370208
ACTTTCAGTGGGTCAA-2_1	Naive	0.809791
ACTTTCATCAAGGTAA-3_1	Transitional	0.319371
ACTTTCATCTAGAGTC-4_1	IgM_Memory	0.522688
AGAATAGAGTAAGTAC-2_1	Naive	0.257787
AGAATAGCACCCTATC-3_1	Transitional	0.783209
AGAATAGCAGAGCCAA-3_1	Transitional	0.125333
AGAATAGCAGGTGCCT-4_1	IgM_Memory	0.771777
AGAATAGGTGAGGGAG-1_1	Classical_Memory	1
AGAATAGTCAGTCCCT-4_1	IgM_Memory	0.269206
AGAATAGTCGTAGATC-4_1	IgM_Memory	0.760368
AGACGTTAGGACCACA-4_1	IgM_Memory	0.0813584
AGACGTTCAAGCCCAC-1_1	Classical_Memory	0.304077
AGACGTTCACGCGAAA-4_1	IgM_Memory	0.319371
AGACGTTGTCCGTTAA-3_1	Transitional	0.319371
AGACGTTGTCGCGAAA-3_1	Transitional	0.390431
AGACGTTGTGACCAAG-3_1	Transitional	0.236593
AGACGTTGTGGTCCGT-2_1	Naive	0.935749
AGAGCGAAGCCAACAG-3_1	Transitional	0.135284
AGAGCGACAAGCTGTT-1_1	Classical_Memory	0.999993
AGAGCTTAGCCAGGAT-3_1	Transitional	0.130752
AGAGCTTCACATTCGA-2_1	Naive	0.808249
AGAGCTTCAGTCAGAG-3_1	Transitional	0.353379
AGAGCTTGTAGTGAAT-3_1	Transitional	0.234715
AGAGCTTTCAACGCTA-3_1	Transitional	0.141934
AGAGCTTTCGGCTACG-4_1	IgM_Memory	0.719059
AGAGTGGAGCCAGTTT-2_1	Naive	0.719059
AGAGTGGAGCGCCTCA-4_1	IgM_Memory	0.851358
AGAGTGGCAAGTCTGT-3_1	Transitional	0.147027
AGAGTGGCATGTAAGA-4_1	IgM_Memory	0.448664
AGAGTGGGTTCTGTTT-3_1	Transitional	0.161533
AGAGTGGGTTTGTGTG-3_1	Transitional	0.448531
AGAGTGGTCCATGCTC-3_1	Transitional	0.244976
AGAGTGGTCTCTAGGA-2_1	Naive	0.270134
AGATCTGAGTCGAGTG-3_1	Transitional	0.474113
AGATCTGCAAGCGATG-3_1	Transitional	0.170226
AGATCTGGTAGCCTCG-4_1	IgM_Memory	0.836894
AGATCTGTCACTCCTG-2_1	Naive	0.775264
AGATCTGTCATTTGGG-4_1	IgM_Memory	0.188869
AGATCTGTCGTACGGC-2_1	Naive	0.281713
AGATCTGTCTGCAAGT-3_1	Transitional	0.401626
AGATTGCAGGCAAAGA-1_1	Classical_Memory	0.999437
AGATTGCCACACAGAG-3_1	Transitional	0.227894
AGATTGCTCGGAAATA-3_1	Transitional	0.459719
AGCAGCCAGGTACTCT-3_1	Transitional	0.390431
AGCAGCCAGTCGAGTG-2_1	Naive	0.741918
AGCAGCCCACGAAACG-3_1	Transitional	0.144319
AGCAGCCCATGGTAGG-2_1	Naive	0.719059
AGCAGCCTCGCCCTTA-2_1	Naive	0.732431
AGCATACAGGTGATAT-3_1	Transitional	0.166994
AGCATACAGTTACGGG-4_1	IgM_Memory	0.865209
AGCATACCAATGGATA-1_1	Classical_Memory	0.764769
AGCATACCACCTTGTC-1_1	Classical_Memory	0.977158
AGCATACGTCGAACAG-2_1	Naive	0.332301
AGCATACTCCGGCACA-3_1	Transitional	0.482494
AGCCTAAAGGACACCA-2_1	Naive	0.0232158
AGCCTAAGTCTTGTCC-4_1	IgM_Memory	0.965408
AGCCTAAGTGTTGGGA-3_1	Transitional	0.139807
AGCGGTCAGGTAAACT-3_1	Transitional	0.401626
AGCGGTCAGTATTGGA-4_1	IgM_Memory	0.366526
AGCGGTCAGTGGTAGC-4_1	IgM_Memory	0.346047
AGCGGTCAGTGTTTGC-3_1	Transitional	0.442322
AGCGGTCCAATGAAAC-3_1	Transitional	0.24724
AGCGGTCCACATTCGA-2_1	Naive	0.978585
AGCGGTCCACCGGAAA-2_1	Naive	0.772123
AGCGGTCCACTATCTT-3_1	Transitional	0.362215
AGCGGTCCACTTACGA-2_1	Naive	0.286974
AGCGGTCGTATAAACG-3_1	Transitional	0.401626
AGCGGTCGTCCAACTA-2_1	Naive	0.942422
AGCGGTCTCAGTGTTG-4_1	IgM_Memory	0.771726
AGCGGTCTCTCATTCA-3_1	Transitional	0.304077
AGCGTATAGAGTAAGG-3_1	Transitional	0.420333
AGCGTATAGATGGGTC-2_1	Naive	0.369741
AGCGTATAGTGCCATT-4_1	IgM_Memory	0.390702
AGCGTATCATGGGACA-3_1	Transitional	0.112198
AGCGTATTCATTGCGA-4_1	IgM_Memory	0.844788
AGCGTATTCCAAACAC-4_1	IgM_Memory	0.938628
AGCGTATTCGACAGCC-3_1	Transitional	0.362215
AGCGTCGAGCCGTCGT-2_1	Naive	0.696198
AGCGTCGCAGAAGCAC-3_1	Transitional	0.732431
AGCTCCTTCCGCTGTT-3_1	Transitional	0.459719
AGCTCCTTCCTCGCAT-3_1	Transitional	0.435614
AGCTCTCCAGTACACT-4_1	IgM_Memory	0.44156
AGCTCTCCATATACCG-3_1	Transitional	0.411501
AGCTCTCGTACCGGCT-2_1	Naive	0.71073
AGCTCTCGTCCAGTAT-1_1	Classical_Memory	0.393387
AGCTCTCGTTAGAACA-2_1	Naive	0.377505
AGCTTGAAGATGGGTC-4_1	IgM_Memory	0.377781
AGCTTGACAATCGAAA-3_1	Transitional	0.424422
AGCTTGACACCCTATC-2_1	Naive	0.420333
AGCTTGAGTCTAGTCA-3_1	Transitional	0.264123
AGCTTGATCATTGCCC-2_1	Naive	0.779334
AGCTTGATCCTCTAGC-3_1	Transitional	0.177167
AGGCCACAGCCAGGAT-3_1	Transitional	0.420333
AGGCCACAGCCCGAAA-3_1	Transitional	0.14715
AGGCCACAGTACATGA-4_1	IgM_Memory	0.315238
AGGCCACAGTTACCCA-3_1	Transitional	0.141934
AGGCCACCACACGCTG-4_1	IgM_Memory	0.490955
AGGCCACTCTCGTTTA-1_1	Classical_Memory	0.375586
AGGCCGTAGAGGTACC-4_1	IgM_Memory	0.411684
AGGCCGTAGGCGTACA-3_1	Transitional	0.151851
AGGCCGTAGTTATCGC-4_1	IgM_Memory	0.464797
AGGCCGTCAATCCGAT-4_1	IgM_Memory	0.440263
AGGCCGTTCAAACCGT-4_1	IgM_Memory	0.472784
AGGGAGTAGGACCACA-4_1	IgM_Memory	0.774879
AGGGAGTAGGCTCAGA-2_1	Naive	0.768651
AGGGAGTCAGTAGAGC-3_1	Transitional	0.213544
AGGGAGTTCCTAGAAC-2_1	Naive	0.943372
AGGGAGTTCTGCCAGG-3_1	Transitional	0.3547
AGGGATGAGGTGCAAC-2_1	Naive	0.510301
AGGGATGCATTGAGCT-2_1	Naive	0.760368
AGGGATGGTGAGCGAT-2_1	Naive	0.760368
AGGGATGGTGGTTTCA-3_1	Transitional	0.343501
AGGGATGTCAAGGCTT-3_1	Transitional	0.194456
AGGGATGTCGAATGGG-4_1	IgM_Memory	0.790684
AGGGTGACAATTGCTG-3_1	Transitional	0.790779
AGGGTGACATCACCCT-3_1	Transitional	0.780768
AGGGTGACATTCTTAC-4_1	IgM_Memory	0.745801
AGGGTGATCAACACGT-3_1	Transitional	0.343501
AGGGTGATCATGCTCC-3_1	Transitional	0.156612
AGGGTGATCGCCATAA-2_1	Naive	0.787607
AGGTCATCATGCATGT-4_1	IgM_Memory	0.768651
AGGTCATCATTCTTAC-3_1	Transitional	0.217779
AGGTCATGTAAGGGAA-3_1	Transitional	0.0861807
AGGTCATGTACAGCAG-4_1	IgM_Memory	0.404542
AGGTCATGTCTCAACA-4_1	IgM_Memory	0.193206
AGGTCATGTCTCCACT-2_1	Naive	0.808822
AGGTCATTCAATCACG-3_1	Transitional	0.459719
AGGTCATTCCCAAGAT-2_1	Naive	0.768651
AGGTCATTCGGCTTGG-2_1	Naive	0.785482
AGGTCCGCAGCCACCA-3_1	Transitional	0.356429
AGGTCCGCATCCTAGA-1_1	Classical_Memory	0.999853
AGGTCCGGTGGCAAAC-3_1	Transitional	0.206043
AGGTCCGTCATCGCTC-2_1	Naive	0.393387
AGTAGTCAGAATCTCC-1_1	Classical_Memory	0.999508
AGTAGTCCAAAGCGGT-4_1	IgM_Memory	0.772123
AGTAGTCCAATGACCT-4_1	IgM_Memory	0.764769
AGTAGTCCAATTGCTG-4_1	IgM_Memory	0.419144
AGTAGTCGTCAGAATA-4_1	IgM_Memory	0.319371
AGTAGTCGTGCCTGGT-1_1	Classical_Memory	0.925633
AGTCTTTCAGTCACTA-3_1	Transitional	0.319371
AGTCTTTCATTTCAGG-1_1	Classical_Memory	0.0475936
AGTGAGGAGCCAGAAC-2_1	Naive	0.749275
AGTGAGGCAACTTGAC-3_1	Transitional	0.148166
AGTGAGGGTATGAAAC-4_1	IgM_Memory	0.430872
AGTGGGACAGGACGTA-3_1	Transitional	0.133679
AGTGGGATCCAACCAA-4_1	IgM_Memory	0.48542
AGTGGGATCCGCAGTG-4_1	IgM_Memory	0.739751
AGTGTCATCTGGCGAC-2_1	Naive	0.37889
AGTTGGTAGTCCAGGA-2_1	Naive	0.732431
AGTTGGTCAAACAACA-3_1	Transitional	0.206282
AGTTGGTCAAACTGCT-4_1	IgM_Memory	0.480557
AGTTGGTCAGGATCGA-4_1	IgM_Memory	0.768046
AGTTGGTGTCCAGTAT-2_1	Naive	0.147027
AGTTGGTTCTCGCATC-3_1	Transitional	0.764769
ATAACGCAGAGGACGG-3_1	Transitional	0.384217
ATAACGCAGAGTCTGG-3_1	Transitional	0.128695
ATAACGCAGTGTCCCG-4_1	IgM_Memory	0.778081
ATAACGCCAATCCGAT-4_1	IgM_Memory	0.811488
ATAACGCCAATGGATA-1_1	Classical_Memory	0.49543
ATAACGCCAGGGTACA-4_1	IgM_Memory	0.798443
ATAACGCTCATTATCC-2_1	Naive	0.384217
ATAAGAGAGTGGAGAA-3_1	Transitional	0.82459
ATAAGAGCACACATGT-3_1	Transitional	0.451472
ATAAGAGCATTAACCG-2_1	Naive	0.0679492
ATAAGAGGTGCATCTA-3_1	Transitional	0.161533
ATAAGAGGTTACCGAT-2_1	Naive	0.800956
ATAAGAGTCAGTACGT-3_1	Transitional	0.227822
ATAAGAGTCTTAGCCC-3_1	Transitional	0.334663
ATAGACCAGACGCAAC-2_1	Naive	0.130752
ATAGACCAGTCTCGGC-1_1	Classical_Memory	0.749275
ATAGACCGTCGCATAT-3_1	Transitional	0.124138
ATAGACCGTGAGGGTT-2_1	Naive	0.726419
ATAGACCTCTTACCGC-3_1	Transitional	0.200048
ATCACGAAGGGTCGAT-2_1	Naive	0.749275
ATCACGAGTCGAGTTT-3_1	Transitional	0.113026
ATCACGATCTGTCTCG-2_1	Naive	0.343501
ATCATCTAGATGCGAC-2_1	Naive	0.322373
ATCATCTAGCCGTCGT-4_1	IgM_Memory	0.401903
ATCATCTCAAACGTGG-3_1	Transitional	0.362215
ATCATCTGTAAGAGGA-3_1	Transitional	0.18342
ATCATCTGTGGCTCCA-4_1	IgM_Memory	0.947493
ATCATCTGTTGGACCC-3_1	Transitional	0.356429
ATCATCTTCATGGTCA-3_1	Transitional	0.171739
ATCATCTTCCGTCAAA-2_1	Naive	0.312139
ATCATCTTCGCATGAT-1_1	Classical_Memory	0.319371
ATCATGGCATGCGCAC-1_1	Classical_Memory	0.732431
ATCCACCAGTGCAAGC-3_1	Transitional	0.493673
ATCCACCCACGCATCG-4_1	IgM_Memory	0.281839
ATCCACCCAGAGTGTG-2_1	Naive	0.785482
ATCCACCTCCATGAGT-4_1	IgM_Memory	0.511886
ATCCGAACACTATCTT-2_1	Naive	0.428322
ATCCGAACATGCTAGT-4_1	IgM_Memory	0.732431
ATCCGAATCAGTTAGC-4_1	IgM_Memory	0.813905
ATCCGAATCGTCTGCT-4_1	IgM_Memory	0.235831
ATCGAGTCAACTTGAC-3_1	Transitional	0.200048
ATCGAGTCACCGAAAG-2_1	Naive	0.757925
ATCGAGTCATCACGTA-3_1	Transitional	0.762199
ATCGAGTGTCCGAAGA-3_1	Transitional	0.130752
ATCGAGTGTGAGGGAG-3_1	Transitional	0.370208
ATCTACTAGAGGGATA-2_1	Naive	0.948014
ATCTACTAGGCAATTA-3_1	Transitional	0.778131
ATCTACTAGGGTATCG-4_1	IgM_Memory	0.425725
ATCTACTCACAGACAG-2_1	Naive	0.764769
ATCTACTCACGCCAGT-4_1	IgM_Memory	0.760368
ATCTACTCAGCCTTGG-4_1	IgM_Memory	0.414322
ATCTACTGTTCACGGC-2_1	Naive	0.741918
ATCTACTTCCGAACGC-3_1	Transitional	0.170226
ATCTGCCGTTAGATGA-4_1	IgM_Memory	0.206627
ATCTGCCTCGAGCCCA-1_1	Classical_Memory	0.936827
ATGAGGGAGCAATATG-2_1	Naive	0.343501
ATGAGGGGTAGCGCTC-3_1	Transitional	0.459719
ATGAGGGTCGGAAACG-3_1	Transitional	0.176511
ATGAGGGTCTTGGGTA-4_1	IgM_Memory	0.456182
ATGCGATAGGAATTAC-4_1	IgM_Memory	0.842956
ATGCGATAGGGTGTTG-3_1	Transitional	0.350214
ATGCGATCAGTCCTTC-3_1	Transitional	0.411501
ATGCGATTCGACCAGC-2_1	Naive	0.339938
ATGCGATTCGCATGGC-3_1	Transitional	0.286697
ATGGGAGAGTCATCCA-3_1	Transitional	0.309491
ATGGGAGGTTAAGTAG-3_1	Transitional	0.332301
ATGGGAGGTTGCTCCT-2_1	Naive	0.720234
ATGGGAGTCTTGTATC-2_1	Naive	0.502962
ATGTGTGAGCCCAACC-2_1	Naive	0.963111
ATGTGTGAGCTAGTGG-2_1	Naive	0.396215
ATGTGTGCACAGCGTC-3_1	Transitional	0.343501
ATGTGTGTCATCGGAT-3_1	Transitional	0.401626
ATGTGTGTCGCATGGC-2_1	Naive	0.950553
ATGTGTGTCTACTCAT-2_1	Naive	0.550285
ATGTGTGTCTTGACGA-1_1	Classical_Memory	0.362215
ATTACTCAGCTAAGAT-3_1	Transitional	0.15162
ATTACTCCAACACCTA-3_1	Transitional	0.200048
ATTACTCCATTCCTGC-4_1	IgM_Memory	0.560822
ATTATCCAGAGTCTGG-4_1	IgM_Memory	0.78355
ATTATCCAGCTACCTA-1_1	Classical_Memory	0.938456
ATTATCCAGGTAGCTG-4_1	IgM_Memory	0.741918
ATTATCCGTACAGTTC-3_1	Transitional	0.129209
ATTATCCGTCCGAGTC-4_1	IgM_Memory	0.266934
ATTATCCGTTCAGTAC-1_1	Classical_Memory	0.801329
ATTCTACGTCAGATAA-4_1	IgM_Memory	0.732431
ATTCTACGTGCACGAA-3_1	Transitional	0.396215
ATTCTACTCGATCCCT-3_1	Transitional	0.493673
ATTGGACCAATAACGA-3_1	Transitional	0.142966
ATTGGACCAGAAGCAC-3_1	Transitional	0.206191
ATTGGACGTTGGTTTG-4_1	IgM_Memory	0.775264
ATTGGACTCGTAGGAG-4_1	IgM_Memory	0.434566
ATTGGACTCTCGCTTG-1_1	Classical_Memory	0.999358
ATTGGTGAGACGCAAC-3_1	Transitional	0.454312
ATTGGTGCAGGACGTA-4_1	IgM_Memory	0.247086
ATTGGTGCAGTGAGTG-2_1	Naive	0.768651
ATTGGTGGTACGCACC-4_1	IgM_Memory	0.465288
ATTGGTGGTCTCTTTA-2_1	Naive	0.344805
ATTGGTGTCAGGTAAA-1_1	Classical_Memory	0.941344
ATTTCTGAGCCCTAAT-3_1	Transitional	0.0967445
ATTTCTGCACTATCTT-2_1	Naive	0.343501
ATTTCTGGTCACCCAG-3_1	Transitional	0.197517
ATTTCTGGTCCGACGT-4_1	IgM_Memory	0.472784
ATTTCTGGTCGTGGCT-3_1	Transitional	0.131114
ATTTCTGGTTACCGAT-2_1	Naive	0.749275
CAACCAAAGCAACGGT-2_1	Naive	0.780768
CAACCAAAGTGTGAAT-4_1	IgM_Memory	0.400522
CAACCAATCACCGTAA-4_1	IgM_Memory	0.760368
CAACCAATCCTTCAAT-1_1	Classical_Memory	0.977592
CAACCAATCGCACTCT-3_1	Transitional	0.326085
CAACCAATCTCGCATC-3_1	Transitional	0.183394
CAACCTCAGGAGTTTA-4_1	IgM_Memory	0.362198
CAACCTCCACGTGAGA-3_1	Transitional	0.155122
CAACCTCGTACAGTGG-2_1	Naive	0.741918
CAACCTCGTCGCATCG-4_1	IgM_Memory	0.801221
CAACCTCTCCAGATCA-3_1	Transitional	0.780768
CAACTAGAGAGGGCTT-1_1	Classical_Memory	0.468751
CAACTAGAGCAGACTG-1_1	Classical_Memory	0.999437
CAACTAGAGGAATCGC-4_1	IgM_Memory	0.800932
CAACTAGAGTCGCCGT-2_1	Naive	0.764769
CAACTAGCAACTGCTA-4_1	IgM_Memory	0.392372
CAACTAGCAAGGGTCA-4_1	IgM_Memory	0.494663
CAACTAGGTTAAGAAC-4_1	IgM_Memory	0.428322
CAACTAGGTTCGGGCT-3_1	Transitional	0.313583
CAACTAGTCGAATGCT-4_1	IgM_Memory	0.799582
CAAGAAACACTCTGTC-1_1	Classical_Memory	0.719059
CAAGAAACATTATCTC-2_1	Naive	0.760368
CAAGAAAGTTTGCATG-3_1	Transitional	0.719059
CAAGAAATCTAGCACA-3_1	Transitional	0.370208
CAAGATCAGTGACATA-2_1	Naive	0.735906
CAAGATCCACCACGTG-3_1	Transitional	0.343501
CAAGATCTCACGGTTA-3_1	Transitional	0.350214
CAAGATCTCAGAGCTT-1_1	Classical_Memory	0.769923
CAAGATCTCGCGTAGC-3_1	Transitional	0.0838142
CAAGGCCAGATGAGAG-3_1	Transitional	0.131114
CAAGGCCCAAAGAATC-3_1	Transitional	0.178319
CAAGGCCCATGTCCTC-3_1	Transitional	0.119419
CAAGGCCGTATGCTTG-4_1	IgM_Memory	0.755286
CAAGGCCGTCATATCG-2_1	Naive	0.188869
CAAGGCCTCATCACCC-3_1	Transitional	0.2546
CAAGTTGAGACCTAGG-1_1	Classical_Memory	0.377505
CAAGTTGAGCGTTCCG-2_1	Naive	0.377505
CAAGTTGCAGTCCTTC-4_1	IgM_Memory	0.309563
CAAGTTGGTAGCTGCC-3_1	Transitional	0.417491
CAAGTTGTCCAGTAGT-2_1	Naive	0.459806
CACACAAAGAAGCCCA-3_1	Transitional	0.336203
CACACAAGTGGGTCAA-3_1	Transitional	0.370208
CACACAAGTTCCGTCT-2_1	Naive	0.319371
CACACAATCCATGAAC-3_1	Transitional	0.255615
CACACAATCGGCGCAT-3_1	Transitional	0.135808
CACACCTAGGTCGGAT-2_1	Naive	0.236416
CACACCTAGTCTCGGC-2_1	Naive	0.176511
CACACCTCACCTTGTC-3_1	Transitional	0.411501
CACACCTCAGCTGCAC-3_1	Transitional	0.223233
CACACCTGTAAAGGAG-3_1	Transitional	0.405049
CACACCTGTATATGGA-3_1	Transitional	0.313718
CACACCTTCGCGGATC-4_1	IgM_Memory	0.788045
CACACCTTCTTCAACT-3_1	Transitional	0.417491
CACACTCAGCTAGGCA-4_1	IgM_Memory	0.0888972
CACACTCCAACCGCCA-4_1	IgM_Memory	0.773262
CACACTCCATCGTCGG-3_1	Transitional	0.401626
CACACTCGTAAGGGAA-2_1	Naive	0.407929
CACACTCTCTAGCACA-4_1	IgM_Memory	0.289858
CACAGGCTCAGTCAGT-3_1	Transitional	0.406709
CACAGGCTCTGCTGTC-4_1	IgM_Memory	0.572101
CACAGTAAGCAACGGT-1_1	Classical_Memory	0.999995
CACAGTAAGCGATAGC-4_1	IgM_Memory	0.392865
CACAGTAAGCTGATAA-4_1	IgM_Memory	0.24959
CACAGTAAGGATGGTC-4_1	IgM_Memory	0.827464
CACAGTACATGGATGG-4_1	IgM_Memory	0.314565
CACAGTAGTGCAGTAG-1_1	Classical_Memory	0.999865
CACAGTATCAGGTAAA-4_1	IgM_Memory	0.390431
CACATAGAGAAGGACA-3_1	Transitional	0.411501
CACATAGAGCTTATCG-2_1	Naive	0.743208
CACATAGAGGGTTCCC-3_1	Transitional	0.780768
CACATAGCAAAGGCGT-2_1	Naive	0.760368
CACATAGTCGGTGTTA-3_1	Transitional	0.359372
CACATAGTCTCGCTTG-4_1	IgM_Memory	0.934504
CACATTTCATGGTAGG-1_1	Classical_Memory	0.93123
CACATTTGTACCGCTG-3_1	Transitional	0.290055
CACATTTGTCCAGTGC-3_1	Transitional	0.755286
CACATTTGTGTGGCTC-2_1	Naive	0.741918
CACATTTTCTTTAGTC-1_1	Classical_Memory	0.999829
CACCACTAGATGCCTT-2_1	Naive	0.941344
CACCACTAGGGTATCG-3_1	Transitional	0.163516
CACCACTCATTTCAGG-1_1	Classical_Memory	0.999498
CACCACTGTAGCGCAA-3_1	Transitional	0.768651
CACCACTGTTTGTTTC-2_1	Naive	0.760368
CACCAGGAGCGCCTCA-4_1	IgM_Memory	0.801082
CACCAGGAGGAGCGAG-3_1	Transitional	0.12894
CACCAGGAGGCCCGTT-3_1	Transitional	0.353379
CACCAGGAGTAGGCCA-2_1	Naive	0.513294
CACCAGGGTCGTCTTC-3_1	Transitional	0.755286
CACCAGGTCAGATAAG-3_1	Transitional	0.350214
CACCTTGAGAGTAAGG-4_1	IgM_Memory	0.35358
CACCTTGAGGACCACA-3_1	Transitional	0.118138
CACCTTGCAACGATGG-1_1	Classical_Memory	0.999991
CACCTTGGTCTTCAAG-3_1	Transitional	0.350214
CACCTTGTCGAACGGA-3_1	Transitional	0.384217
CACTCCAAGGATATAC-4_1	IgM_Memory	0.500738
CACTCCAAGTTGAGAT-3_1	Transitional	0.416033
CACTCCACAAAGCGGT-3_1	Transitional	0.435614
CACTCCACATTCGACA-3_1	Transitional	0.388
CACTCCATCATGTCTT-1_1	Classical_Memory	0.997109
CACTCCATCTACGAGT-2_1	Naive	0.165987
CAGAATCAGAGACTAT-3_1	Transitional	0.396215
CAGAATCGTCCGAAGA-2_1	Naive	0.768651
CAGAATCGTGACAAAT-2_1	Naive	0.451865
CAGAATCGTGCTGTAT-3_1	Transitional	0.200177
CAGAATCGTGTTTGTG-3_1	Transitional	0.741918
CAGAATCTCGTCTGAA-2_1	Naive	0.689152
CAGAGAGAGATTACCC-3_1	Transitional	0.370208
CAGAGAGAGTATCGAA-3_1	Transitional	0.353379
CAGAGAGCAGATCGGA-4_1	IgM_Memory	0.866553
CAGAGAGGTCACTGGC-4_1	IgM_Memory	0.169213
CAGATCAAGAGTACCG-2_1	Naive	0.343501
CAGATCATCGAGCCCA-3_1	Transitional	0.0981069
CAGATCATCGCCAAAT-4_1	IgM_Memory	0.78355
CAGATCATCTTAGCCC-3_1	Transitional	0.343501
CAGCAGCAGGCAGTCA-4_1	IgM_Memory	0.152143
CAGCAGCAGTTACGGG-2_1	Naive	0.377505
CAGCAGCCAATGGAGC-1_1	Classical_Memory	0.131259
CAGCAGCGTCACCCAG-3_1	Transitional	0.793124
CAGCAGCTCCTAGGGC-2_1	Naive	0.755286
CAGCATAAGCCGATTT-3_1	Transitional	0.309491
CAGCATAAGCTCCTCT-1_1	Classical_Memory	0.750432
CAGCATAGTTAGTGGG-4_1	IgM_Memory	0.7893
CAGCATATCAACTCTT-4_1	IgM_Memory	0.863709
CAGCCGAAGCGTAATA-3_1	Transitional	0.296274
CAGCCGAAGGCATGTG-2_1	Naive	0.732431
CAGCCGACAGGCAGTA-3_1	Transitional	0.228327
CAGCCGACAGTTCCCT-3_1	Transitional	0.766767
CAGCCGAGTAGCGTGA-4_1	IgM_Memory	0.830374
CAGCCGATCAGCTCGG-4_1	IgM_Memory	0.764769
CAGCGACAGAGTGAGA-2_1	Naive	0.760368
CAGCGACAGCGGCTTC-2_1	Naive	0.741918
CAGCGACAGCGTAGTG-1_1	Classical_Memory	0.343501
CAGCGACAGGACCACA-4_1	IgM_Memory	0.824899
CAGCGACCAAGCCGTC-2_1	Naive	0.755286
CAGCGACGTAAAGTCA-3_1	Transitional	0.478408
CAGCTAAAGCCGGTAA-2_1	Naive	0.19826
CAGCTAAAGTTAAGTG-4_1	IgM_Memory	0.709571
CAGCTAACAGCATGAG-4_1	IgM_Memory	0.428322
CAGCTAAGTCATCCCT-3_1	Transitional	0.735076
CAGCTAATCACTTACT-3_1	Transitional	0.411501
CAGCTGGAGCGATATA-2_1	Naive	0.717597
CAGCTGGCAGCCTATA-2_1	Naive	0.456262
CAGCTGGCAGTAACGG-3_1	Transitional	0.435614
CAGCTGGCATAACCTG-3_1	Transitional	0.464797
CAGCTGGTCCCTTGTG-4_1	IgM_Memory	0.16486
CAGGTGCAGCCTATGT-1_1	Classical_Memory	0.719059
CAGGTGCAGGCTCAGA-2_1	Naive	0.308541
CAGGTGCTCAACGGCC-2_1	Naive	0.764769
CAGTAACAGGTGACCA-2_1	Naive	0.804054
CAGTAACCAAACGCGA-3_1	Transitional	0.210252
CAGTAACGTCACTTCC-3_1	Transitional	0.121122
CAGTAACTCAGGCGAA-4_1	IgM_Memory	0.403934
CAGTAACTCCACTGGG-3_1	Transitional	0.197517
CAGTCCTAGTGGTAGC-2_1	Naive	0.780768
CAGTCCTCAACTGCGC-4_1	IgM_Memory	0.340353
CAGTCCTCATGGTAGG-2_1	Naive	0.738085
CAGTCCTCATTGCGGC-3_1	Transitional	0.348585
CAGTCCTTCCAAGTAC-2_1	Naive	0.454312
CAGTCCTTCGTACCGG-4_1	IgM_Memory	0.745801
CATATGGCAGTCAGAG-3_1	Transitional	0.435614
CATATGGTCCGTTGCT-4_1	IgM_Memory	0.970559
CATATTCCACACTGCG-4_1	IgM_Memory	0.160846
CATATTCCATCCGGGT-2_1	Naive	0.735906
CATATTCCATGAAGTA-4_1	IgM_Memory	0.9401
CATATTCGTACCGTTA-2_1	Naive	0.17614
CATATTCGTTGCGTTA-4_1	IgM_Memory	0.682286
CATATTCTCAAGGTAA-2_1	Naive	0.377505
CATATTCTCCGTACAA-4_1	IgM_Memory	0.819086
CATATTCTCCTTGACC-4_1	IgM_Memory	0.815541
CATCAAGAGTGTACTC-2_1	Naive	0.741918
CATCAAGAGTGTCTCA-3_1	Transitional	0.136476
CATCAAGCAATCAGAA-1_1	Classical_Memory	0.999474
CATCAAGGTCGATTGT-4_1	IgM_Memory	0.741918
CATCAAGGTGATGTCT-2_1	Naive	0.949399
CATCAAGGTTCCAACA-1_1	Classical_Memory	0.808701
CATCAAGTCCGGCACA-2_1	Naive	0.377505
CATCAAGTCTTACCGC-3_1	Transitional	0.343501
CATCAGAAGCTAGTTC-4_1	IgM_Memory	0.78619
CATCAGAGTCCGAAGA-2_1	Naive	0.825434
CATCAGAGTGCACTTA-4_1	IgM_Memory	0.81417
CATCAGATCCAATGGT-2_1	Naive	0.152143
CATCAGATCGTCACGG-3_1	Transitional	0.390431
CATCAGATCTGCAAGT-3_1	Transitional	0.12753
CATCCACGTAAACGCG-4_1	IgM_Memory	0.478338
CATCCACGTATAAACG-1_1	Classical_Memory	0.97579
CATCCACGTTTAGCTG-4_1	IgM_Memory	0.836718
CATCCACTCAAACGGG-3_1	Transitional	0.135272
CATCGAAAGGACAGAA-3_1	Transitional	0.106018
CATCGAATCTCACATT-4_1	IgM_Memory	0.768194
CATCGAATCTGCGGCA-3_1	Transitional	0.141934
CATCGGGCAACTGCTA-2_1	Naive	0.420223
CATCGGGCAAGCGATG-3_1	Transitional	0.133624
CATCGGGCAATCTACG-3_1	Transitional	0.089831
CATCGGGGTGACTACT-4_1	IgM_Memory	0.526972
CATCGGGTCATCGGAT-2_1	Naive	0.687882
CATCGGGTCTTGTATC-1_1	Classical_Memory	0.369231
CATGACAAGACAATAC-2_1	Naive	0.790745
CATGACAAGGATGTAT-1_1	Classical_Memory	0.732431
CATGACACACTAAGTC-2_1	Naive	0.938628
CATGACACATGACGGA-4_1	IgM_Memory	0.362215
CATGACAGTACCGTTA-3_1	Transitional	0.336203
CATGACAGTGTAATGA-1_1	Classical_Memory	0.999829
CATGACATCCACGAAT-2_1	Naive	0.152617
CATGACATCCTCCTAG-1_1	Classical_Memory	0.999508
CATGCCTAGCGATATA-2_1	Naive	0.737514
CATGCCTCATCTCCCA-2_1	Naive	0.760368
CATGCCTCATGATCCA-3_1	Transitional	0.755286
CATGCCTGTCCAGTGC-3_1	Transitional	0.19008
CATGCCTTCTACTTAC-3_1	Transitional	0.336203
CATGGCGAGTACGTTC-4_1	IgM_Memory	0.417471
CATGGCGAGTGACTCT-3_1	Transitional	0.332301
CATGGCGCACGGTTTA-3_1	Transitional	0.38634
CATGGCGTCACAATGC-3_1	Transitional	0.144319
CATGGCGTCGAGGTAG-1_1	Classical_Memory	0.428129
CATTATCAGTGAAGTT-3_1	Transitional	0.348585
CATTATCCAAGCGTAG-2_1	Naive	0.210252
CATTATCCATCTACGA-1_1	Classical_Memory	0.719059
CATTATCGTCGAGTTT-3_1	Transitional	0.118138
CATTATCGTTAAAGAC-2_1	Naive	0.366101
CATTATCTCCATGAGT-2_1	Naive	0.778219
CATTATCTCGCCATAA-4_1	IgM_Memory	0.86938
CATTCGCTCAACTCTT-1_1	Classical_Memory	0.755286
CCAATCCAGAAGAAGC-2_1	Naive	0.206061
CCAATCCAGACACGAC-3_1	Transitional	0.162693
CCAATCCCAATGGTCT-3_1	Transitional	0.474113
CCAATCCTCAAAGTAG-4_1	IgM_Memory	0.404542
CCAATCCTCCGCAGTG-4_1	IgM_Memory	0.362215
CCAATCCTCCTGTACC-3_1	Transitional	0.188869
CCACCTACACCAGGCT-4_1	IgM_Memory	0.428322
CCACGGATCGCCGTGA-3_1	Transitional	0.170226
CCACGGATCTGCGGCA-3_1	Transitional	0.0967327
CCACTACAGTTAACGA-4_1	IgM_Memory	0.818423
CCACTACGTCGGCATC-4_1	IgM_Memory	0.211859
CCACTACGTGATAAAC-1_1	Classical_Memory	0.749275
CCAGCGAAGAAGGTGA-3_1	Transitional	0.185889
CCAGCGAAGTAGCCGA-2_1	Naive	0.768651
CCAGCGAGTCTGATTG-3_1	Transitional	0.20431
CCAGCGAGTTCGAATC-1_1	Classical_Memory	0.999437
CCATGTCGTTATCACG-2_1	Naive	0.411501
CCATGTCTCATATCGG-3_1	Transitional	0.343501
CCATGTCTCCTCTAGC-3_1	Transitional	0.420333
CCATGTCTCTTGTATC-4_1	IgM_Memory	0.818721
CCATTCGAGAACAACT-3_1	Transitional	0.147027
CCATTCGCACGCGAAA-4_1	IgM_Memory	0.810259
CCCAATCAGGCAGGTT-3_1	Transitional	0.144319
CCCAATCAGTTACCCA-2_1	Naive	0.343501
CCCAATCCAAGCCCAC-3_1	Transitional	0.183787
CCCAATCGTCCCTTGT-3_1	Transitional	0.356429
CCCAGTTAGCTTCGCG-2_1	Naive	0.343501
CCCTCCTAGACTCGGA-3_1	Transitional	0.192999
CCCTCCTAGCCTCGTG-3_1	Transitional	0.337578
CCCTCCTCAAACGCGA-3_1	Transitional	0.210252
CCCTCCTTCATAGCAC-4_1	IgM_Memory	0.967628
CCCTCCTTCTATCCTA-2_1	Naive	0.173505
CCCTCCTTCTGCTGTC-3_1	Transitional	0.777254
CCGGTAGAGCTAGTTC-3_1	Transitional	0.377505
CCGGTAGCAATGGACG-1_1	Classical_Memory	0.719059
CCGGTAGCATATGCTG-3_1	Transitional	0.136225
CCGGTAGCATTAGGCT-4_1	IgM_Memory	0.976606
CCGGTAGGTACAGTGG-2_1	Naive	0.772123
CCGGTAGGTTACGCGC-2_1	Naive	0.9401
CCGGTAGTCCAATGGT-1_1	Classical_Memory	0.778081
CCGGTAGTCTTGACGA-3_1	Transitional	0.118138
CCGTACTGTACAGTGG-4_1	IgM_Memory	0.349434
CCGTACTGTACCAGTT-4_1	IgM_Memory	0.778233
CCGTACTGTTCGGGCT-3_1	Transitional	0.353379
CCGTGGACACCAGGTC-4_1	IgM_Memory	0.464179
CCGTGGAGTCTCTTTA-1_1	Classical_Memory	0.939881
CCGTGGATCTGAGGGA-4_1	IgM_Memory	0.943372
CCGTTCACAAGCCATT-4_1	IgM_Memory	0.748728
CCGTTCACAGCTGCTG-2_1	Naive	0.735906
CCGTTCACAGGTCCAC-4_1	IgM_Memory	0.810887
CCGTTCAGTTCCACAA-2_1	Naive	0.689152
CCGTTCATCCCGACTT-2_1	Naive	0.768651
CCTAAAGAGCAACGGT-2_1	Naive	0.749275
CCTAAAGGTATCGCAT-4_1	IgM_Memory	0.755286
CCTAAAGGTGTAAGTA-1_1	Classical_Memory	0.789576
CCTACACAGCCGGTAA-2_1	Naive	0.772123
CCTACACGTAGTAGTA-3_1	Transitional	0.114197
CCTACACGTGAGCGAT-4_1	IgM_Memory	0.771726
CCTACACTCCACGAAT-2_1	Naive	0.741918
CCTACCAAGGATGTAT-4_1	IgM_Memory	0.351197
CCTACCAAGGCTACGA-3_1	Transitional	0.14715
CCTACCACACGTTGGC-4_1	IgM_Memory	0.801904
CCTAGCTAGAGGTTAT-3_1	Transitional	0.390431
CCTAGCTGTACGCACC-1_1	Classical_Memory	0.999857
CCTAGCTGTGCAACTT-3_1	Transitional	0.078277
CCTAGCTGTTCCCGAG-4_1	IgM_Memory	0.428322
CCTAGCTTCGCAAACT-3_1	Transitional	0.130752
CCTATTAAGGACAGCT-1_1	Classical_Memory	0.285358
CCTATTAAGGAGCGTT-2_1	Naive	0.936827
CCTATTATCCACGCAG-3_1	Transitional	0.148858
CCTCAGTAGGACAGAA-2_1	Naive	0.345903
CCTCAGTCACATTTCT-2_1	Naive	0.390431
CCTCAGTGTATAGTAG-3_1	Transitional	0.362215
CCTCAGTTCGGCGCTA-3_1	Transitional	0.377505
CCTCAGTTCTTCTGGC-4_1	IgM_Memory	0.821275
CCTCTGACAAAGCGGT-2_1	Naive	0.768651
CCTCTGACACACAGAG-1_1	Classical_Memory	0.719059
CCTCTGATCGTTGCCT-1_1	Classical_Memory	0.999437
CCTTACGAGATATACG-4_1	IgM_Memory	0.972545
CCTTACGGTCAGAGGT-4_1	IgM_Memory	0.0813584
CCTTACGTCACCCTCA-3_1	Transitional	0.153941
CCTTCCCAGCCATCGC-2_1	Naive	0.787607
CCTTCCCCAGCCTATA-4_1	IgM_Memory	0.781206
CCTTCCCCATTAACCG-2_1	Naive	0.719059
CCTTCCCGTTCGTTGA-3_1	Transitional	0.401626
CCTTCGAAGGCAGTCA-2_1	Naive	0.719059
CCTTCGACACCAGTTA-3_1	Transitional	0.167482
CCTTCGACACTCGACG-2_1	Naive	0.760368
CCTTCGAGTATAGGTA-3_1	Transitional	0.183394
CCTTCGATCAAGGTAA-4_1	IgM_Memory	0.27158
CCTTCGATCCGTCAAA-3_1	Transitional	0.152143
CCTTTCTAGACGACGT-2_1	Naive	0.772123
CCTTTCTAGACGCAAC-4_1	IgM_Memory	0.362215
CCTTTCTAGTGTGAAT-3_1	Transitional	0.390431
CCTTTCTCATGTCGAT-3_1	Transitional	0.377505
CCTTTCTTCATAGCAC-1_1	Classical_Memory	0.396589
CCTTTCTTCCAGTAGT-4_1	IgM_Memory	0.696198
CCTTTCTTCGGAGCAA-2_1	Naive	0.934504
CGAACATAGGAGTAGA-4_1	IgM_Memory	0.813158
CGAACATAGTCCAGGA-3_1	Transitional	0.241259
CGAACATCACATGGGA-2_1	Naive	0.236416
CGAACATGTGGTACAG-3_1	Transitional	0.783209
CGAACATTCCTGCAGG-4_1	IgM_Memory	0.504977
CGAACATTCGACGGAA-3_1	Transitional	0.757068
CGAATGTCAACACGCC-3_1	Transitional	0.103401
CGAATGTTCCGAAGAG-3_1	Transitional	0.0473485
CGACCTTGTAGCGTAG-3_1	Transitional	0.343501
CGACCTTTCGACGGAA-3_1	Transitional	0.141053
CGACTTCGTCCGAGTC-1_1	Classical_Memory	0.934504
CGACTTCGTGAACCTT-4_1	IgM_Memory	0.420333
CGACTTCGTGCAACTT-3_1	Transitional	0.24724
CGACTTCTCATTCACT-4_1	IgM_Memory	0.466399
CGAGAAGAGCTCCTTC-1_1	Classical_Memory	0.999995
CGAGAAGCACAGGTTT-4_1	IgM_Memory	0.306918
CGAGAAGTCTGGAGCC-3_1	Transitional	0.280949
CGAGCACCAGACGCCT-4_1	IgM_Memory	0.975383
CGAGCACTCAATCTCT-4_1	IgM_Memory	0.362215
CGAGCCAAGCGTTGCC-4_1	IgM_Memory	0.457735
CGAGCCAAGTTGTAGA-1_1	Classical_Memory	0.778081
CGAGCCAGTATGAAAC-1_1	Classical_Memory	0.794308
CGAGCCAGTTCCTCCA-2_1	Naive	0.313718
CGATCGGCAGGCGATA-3_1	Transitional	0.362215
CGATCGGCATACGCCG-3_1	Transitional	0.152143
CGATCGGGTCGACTAT-1_1	Classical_Memory	0.384101
CGATGGCAGAGACTTA-2_1	Naive	0.764769
CGATGGCAGCAATATG-3_1	Transitional	0.319371
CGATGGCAGCTCCTTC-2_1	Naive	0.460137
CGATGGCAGTAGGCCA-3_1	Transitional	0.45905
CGATGGCCAAGGACAC-2_1	Naive	0.778131
CGATGGCCACATTCGA-4_1	IgM_Memory	0.970596
CGATGGCCATGGTCTA-2_1	Naive	0.450728
CGATGGCGTAGCGCAA-4_1	IgM_Memory	0.541656
CGATGGCTCAGCTTAG-2_1	Naive	0.755286
CGATGTAGTAGTAGTA-2_1	Naive	0.788045
CGATGTAGTATAATGG-3_1	Transitional	0.500372
CGATGTAGTCTTTCAT-4_1	IgM_Memory	0.457735
CGATGTATCCCGGATG-3_1	Transitional	0.459719
CGATTGACAGCTATTG-2_1	Naive	0.133036
CGATTGAGTATTCGTG-4_1	IgM_Memory	0.439429
CGATTGATCTGGTGTA-4_1	IgM_Memory	0.336203
CGCCAAGAGCTGCCCA-1_1	Classical_Memory	0.999408
CGCCAAGAGTGGAGAA-3_1	Transitional	0.192999
CGCCAAGCACAAGTAA-3_1	Transitional	0.317622
CGCCAAGCACTATCTT-2_1	Naive	0.177167
CGCCAAGGTTTGCATG-1_1	Classical_Memory	0.744898
CGCCAAGTCATGCAAC-3_1	Transitional	0.205369
CGCGGTAGTTACGACT-3_1	Transitional	0.319371
CGCGTTTAGGTGCTTT-4_1	IgM_Memory	0.239089
CGCGTTTCAGCTGTTA-3_1	Transitional	0.370208
CGCGTTTTCAGAGGTG-3_1	Transitional	0.396215
CGCTGGAAGCTTATCG-4_1	IgM_Memory	0.936827
CGCTGGACAAACGCGA-4_1	IgM_Memory	0.771726
CGCTGGACAGACAAAT-3_1	Transitional	0.469585
CGCTGGAGTCTCTCTG-4_1	IgM_Memory	0.319371
CGCTTCAAGCTGAACG-4_1	IgM_Memory	0.783209
CGCTTCACAGCTGGCT-4_1	IgM_Memory	0.235109
CGCTTCAGTACTCTCC-3_1	Transitional	0.129588
CGCTTCAGTAGAGGAA-2_1	Naive	0.486849
CGCTTCAGTGTTCGAT-1_1	Classical_Memory	0.730156
CGCTTCATCAGCGACC-3_1	Transitional	0.768651
CGCTTCATCCTTCAAT-4_1	IgM_Memory	0.230191
CGGACACCAAGACGTG-3_1	Transitional	0.121671
CGGACACTCCCTGACT-2_1	Naive	0.130752
CGGACACTCCGAACGC-2_1	Naive	0.724143
CGGACGTAGCCAGTTT-2_1	Naive	0.459719
CGGACGTCAAGAGGCT-3_1	Transitional	0.227207
CGGACGTGTATATGAG-3_1	Transitional	0.178065
CGGACGTGTGCACGAA-3_1	Transitional	0.343501
CGGACGTTCTGATTCT-2_1	Naive	0.764769
CGGACTGCAGCCTTTC-3_1	Transitional	0.188869
CGGACTGCATCACGTA-4_1	IgM_Memory	0.411501
CGGACTGGTACAGTTC-3_1	Transitional	0.178424
CGGACTGGTGATGTCT-1_1	Classical_Memory	0.343501
CGGACTGGTGTTCTTT-2_1	Naive	0.430872
CGGAGCTCACCCATTC-4_1	IgM_Memory	0.749275
CGGAGCTCAGCCTTTC-4_1	IgM_Memory	0.849224
CGGAGCTGTCTTCGTC-3_1	Transitional	0.251088
CGGAGCTGTGCCTGTG-4_1	IgM_Memory	0.749275
CGGAGCTTCCACGTTC-3_1	Transitional	0.362215
CGGAGTCGTTGGTTTG-2_1	Naive	0.211102
CGGCTAGAGAAACCTA-4_1	IgM_Memory	0.443465
CGGCTAGAGAACTCGG-3_1	Transitional	0.304077
CGGCTAGAGAATGTGT-3_1	Transitional	0.155135
CGGCTAGAGTATTGGA-3_1	Transitional	0.127763
CGGCTAGCAAAGTCAA-1_1	Classical_Memory	0.732431
CGGCTAGCAGTACACT-4_1	IgM_Memory	0.384217
CGGCTAGGTCATGCCG-3_1	Transitional	0.762642
CGGCTAGTCAACACTG-2_1	Naive	0.741918
CGGGTCAAGGAATTAC-3_1	Transitional	0.12894
CGGGTCAAGGACCACA-2_1	Naive	0.826886
CGGGTCACACCATCCT-3_1	Transitional	0.350214
CGGGTCACAGGAATCG-1_1	Classical_Memory	0.822285
CGGGTCACATGGAATA-4_1	IgM_Memory	0.401903
CGGGTCAGTACTCGCG-2_1	Naive	0.938628
CGGGTCAGTCTTGTCC-2_1	Naive	0.749275
CGGGTCATCCACTCCA-4_1	IgM_Memory	0.341864
CGGGTCATCGCCGTGA-3_1	Transitional	0.377505
CGGTTAAAGACTAGGC-1_1	Classical_Memory	0.980359
CGGTTAAAGCTATGCT-4_1	IgM_Memory	0.801082
CGGTTAAAGGATATAC-3_1	Transitional	0.238107
CGGTTAACACCAGTTA-4_1	IgM_Memory	0.741362
CGGTTAACAGTCAGCC-4_1	IgM_Memory	0.261161
CGGTTAAGTATAGTAG-2_1	Naive	0.788644
CGTAGCGAGATCTGAA-3_1	Transitional	0.210252
CGTAGCGAGCAAATCA-3_1	Transitional	0.300652
CGTAGCGAGTATCTCG-3_1	Transitional	0.428322
CGTAGCGCATCAGTCA-2_1	Naive	0.383302
CGTAGCGGTCAGTGGA-3_1	Transitional	0.768651
CGTAGCGGTTCAACCA-3_1	Transitional	0.27721
CGTAGCGTCCTAGTGA-3_1	Transitional	0.0888972
CGTAGGCAGACCGGAT-2_1	Naive	0.343501
CGTAGGCAGTTGCAGG-2_1	Naive	0.813587
CGTAGGCGTTAAGGGC-2_1	Naive	0.970226
CGTAGGCTCAGCCTAA-3_1	Transitional	0.396215
CGTAGGCTCCAAACAC-3_1	Transitional	0.420333
CGTCACTAGAAGGTTT-2_1	Naive	0.454312
CGTCACTAGGTAGCCA-2_1	Naive	0.401626
CGTCACTCAAAGGAAG-4_1	IgM_Memory	0.781283
CGTCACTGTTAGAACA-3_1	Transitional	0.112122
CGTCACTGTTCGAATC-3_1	Transitional	0.12894
CGTCACTTCCGAAGAG-3_1	Transitional	0.177691
CGTCACTTCCTGCCAT-4_1	IgM_Memory	0.343501
CGTCACTTCTGCTTGC-4_1	IgM_Memory	0.522833
CGTCAGGAGGACATTA-4_1	IgM_Memory	0.451865
CGTCAGGGTGTGAAAT-4_1	IgM_Memory	0.522461
CGTCAGGGTTAAGAAC-3_1	Transitional	0.719059
CGTCAGGTCGCTTGTC-3_1	Transitional	0.464797
CGTCCATAGATCCGAG-4_1	IgM_Memory	0.772123
CGTCCATAGCAGGTCA-3_1	Transitional	0.147924
CGTCCATAGTAAGTAC-4_1	IgM_Memory	0.942422
CGTCCATCATCTACGA-2_1	Naive	0.789604
CGTCCATTCAGGTAAA-4_1	IgM_Memory	0.414716
CGTCTACAGTGATCGG-3_1	Transitional	0.332301
CGTCTACCAAAGTCAA-4_1	IgM_Memory	0.35134
CGTCTACGTGGCAAAC-3_1	Transitional	0.200177
CGTGAGCCACCGAATT-2_1	Naive	0.785482
CGTGAGCCATACTACG-3_1	Transitional	0.474113
CGTGAGCGTAGGCATG-1_1	Classical_Memory	0.999829
CGTGTAACACACAGAG-3_1	Transitional	0.49709
CGTGTAAGTATGCTTG-3_1	Transitional	0.775264
CGTGTAAGTCTCACCT-3_1	Transitional	0.0494074
CGTGTAAGTGGGTCAA-2_1	Naive	0.188869
CGTGTAATCTTGCCGT-4_1	IgM_Memory	0.771726
CGTGTCTAGCTGTTCA-4_1	IgM_Memory	0.755286
CGTGTCTGTACGAAAT-1_1	Classical_Memory	0.227207
CGTGTCTGTATATCCG-4_1	IgM_Memory	0.819086
CGTTAGAAGCACGCCT-4_1	IgM_Memory	0.760368
CGTTAGACATGTTCCC-2_1	Naive	0.724143
CGTTAGAGTCGCATAT-3_1	Transitional	0.147027
CGTTAGATCAGCAACT-4_1	IgM_Memory	0.377505
CGTTAGATCTCTGAGA-4_1	IgM_Memory	0.755716
CGTTCTGCAGTAACGG-2_1	Naive	0.155891
CGTTCTGGTCTTCTCG-1_1	Classical_Memory	0.0813584
CGTTCTGTCTGAAAGA-4_1	IgM_Memory	0.363737
CGTTGGGAGGAGCGTT-1_1	Classical_Memory	0.999458
CGTTGGGCAAACGCGA-3_1	Transitional	0.161533
CGTTGGGGTAAGGGAA-3_1	Transitional	0.170226
CGTTGGGGTGCTTCTC-3_1	Transitional	0.370208
CGTTGGGTCTCTGAGA-1_1	Classical_Memory	0.734962
CTAACTTAGAATAGGG-3_1	Transitional	0.11616
CTAACTTAGCAAATCA-4_1	IgM_Memory	0.973342
CTAACTTAGCCAGAAC-4_1	IgM_Memory	0.453738
CTAACTTCATTAGCCA-2_1	Naive	0.944222
CTAACTTTCCCAACGG-3_1	Transitional	0.459719
CTAAGACAGAAGGTGA-2_1	Naive	0.161533
CTAAGACCACATGTGT-4_1	IgM_Memory	0.766721
CTAAGACCAGTGAGTG-3_1	Transitional	0.382039
CTAAGACGTGACCAAG-4_1	IgM_Memory	0.999813
CTAAGACTCAACACTG-2_1	Naive	0.304077
CTAATGGAGACTGGGT-3_1	Transitional	0.176511
CTAATGGAGGGCTTCC-4_1	IgM_Memory	0.775277
CTAATGGAGTACACCT-4_1	IgM_Memory	0.401626
CTAATGGCAATGGTCT-2_1	Naive	0.401626
CTAATGGGTCATTAGC-4_1	IgM_Memory	0.472779
CTAATGGGTCCAGTTA-2_1	Naive	0.332301
CTAATGGGTCCGCTGA-2_1	Naive	0.251088
CTAATGGTCCTAGGGC-2_1	Naive	0.757925
CTAATGGTCTGCGTAA-4_1	IgM_Memory	0.236416
CTACACCAGGATGTAT-4_1	IgM_Memory	0.420333
CTACACCCAGTGGGAT-3_1	Transitional	0.0969939
CTACACCCATTCGACA-3_1	Transitional	0.370208
CTACACCGTTGCTCCT-4_1	IgM_Memory	0.768651
CTACACCTCACGCGGT-2_1	Naive	0.464539
CTACACCTCTGAAAGA-3_1	Transitional	0.278016
CTACATTAGAGGTTAT-3_1	Transitional	0.353379
CTACATTAGGCTCAGA-2_1	Naive	0.443465
CTACATTCACACATGT-2_1	Naive	0.975383
CTACATTCACTTCTGC-3_1	Transitional	0.220513
CTACATTGTACATCCA-3_1	Transitional	0.219638
CTACATTGTACATGTC-3_1	Transitional	0.193402
CTACATTTCCTTAATC-4_1	IgM_Memory	0.441197
CTACCCAAGCTTATCG-3_1	Transitional	0.046188
CTACCCAAGTCAATAG-4_1	IgM_Memory	0.526412
CTACCCACAGCCAGAA-3_1	Transitional	0.129209
CTACCCACATGTCCTC-4_1	IgM_Memory	0.801098
CTACCCAGTACGAAAT-3_1	Transitional	0.285358
CTACCCAGTCTGGTCG-2_1	Naive	0.974922
CTACGTCAGAGTAATC-3_1	Transitional	0.408337
CTACGTCCAAAGCAAT-2_1	Naive	0.411501
CTACGTCCAACGCACC-1_1	Classical_Memory	0.784831
CTACGTCGTAGAAAGG-4_1	IgM_Memory	0.801221
CTACGTCGTAGGCTGA-4_1	IgM_Memory	0.849142
CTACGTCGTCGGCATC-2_1	Naive	0.977059
CTACGTCGTCTCCACT-4_1	IgM_Memory	0.425079
CTACGTCGTTCCGGCA-3_1	Transitional	0.232247
CTAGAGTAGCCCTAAT-2_1	Naive	0.466399
CTAGCCTAGAGACGAA-2_1	Naive	0.420333
CTAGCCTAGCCACGCT-3_1	Transitional	0.192394
CTAGCCTAGCCAGAAC-4_1	IgM_Memory	0.825134
CTAGCCTAGTTAACGA-3_1	Transitional	0.455254
CTAGCCTGTAGCGTCC-3_1	Transitional	0.241259
CTAGCCTGTATGCTTG-1_1	Classical_Memory	0.999437
CTAGCCTGTCGAAAGC-1_1	Classical_Memory	0.258442
CTAGCCTGTCTCTTTA-4_1	IgM_Memory	0.830374
CTAGCCTGTGTATGGG-1_1	Classical_Memory	0.803557
CTAGCCTTCGTAGGAG-4_1	IgM_Memory	0.443052
CTAGCCTTCTTTACAC-2_1	Naive	0.226032
CTAGTGAAGAGCTTCT-3_1	Transitional	0.755286
CTAGTGACACATTTCT-1_1	Classical_Memory	0.343501
CTAGTGACAGCGAACA-4_1	IgM_Memory	0.732431
CTAGTGATCGCAAGCC-4_1	IgM_Memory	0.84737
CTCACACAGAGCAATT-4_1	IgM_Memory	0.362215
CTCACACCAAGTCTGT-3_1	Transitional	0.156405
CTCACACCATCCAACA-2_1	Naive	0.760368
CTCACACTCACGGTTA-4_1	IgM_Memory	0.973587
CTCAGAAAGAAACCTA-4_1	IgM_Memory	0.28713
CTCAGAAAGGAGTTTA-2_1	Naive	0.80359
CTCAGAAAGGGATCTG-4_1	IgM_Memory	0.494155
CTCAGAAGTGCATCTA-3_1	Transitional	0.257787
CTCATTAAGGATGGTC-3_1	Transitional	0.174005
CTCCTAGGTCGTCTTC-3_1	Transitional	0.159002
CTCCTAGTCACTATTC-2_1	Naive	0.806755
CTCCTAGTCAGGCGAA-2_1	Naive	0.27585
CTCGAAAAGTTACGGG-2_1	Naive	0.483938
CTCGAAAAGTTACGGG-4_1	IgM_Memory	0.754453
CTCGAAACACGAAAGC-4_1	IgM_Memory	0.772123
CTCGAAAGTCTTCTCG-4_1	IgM_Memory	0.78761
CTCGAAATCTGACCTC-3_1	Transitional	0.454312
CTCGAAATCTTGAGAC-3_1	Transitional	0.236416
CTCGAGGAGGCTCTTA-2_1	Naive	0.775264
CTCGAGGAGGGATGGG-4_1	IgM_Memory	0.192466
CTCGAGGCACGGCTAC-3_1	Transitional	0.314576
CTCGAGGGTAGTACCT-2_1	Naive	0.719059
CTCGAGGGTCAGAGGT-3_1	Transitional	0.19008
CTCGAGGTCACTATTC-3_1	Transitional	0.324784
CTCGAGGTCGGTCCGA-1_1	Classical_Memory	0.731847
CTCGGAGAGCTAGTCT-3_1	Transitional	0.377505
CTCGGAGAGTGACATA-3_1	Transitional	0.755286
CTCGGAGCAATGCCAT-4_1	IgM_Memory	0.804054
CTCGGAGGTCCGTCAG-2_1	Naive	0.222089
CTCGGAGTCCGGCACA-4_1	IgM_Memory	0.772017
CTCGGAGTCCTGCCAT-3_1	Transitional	0.140949
CTCGGGACAAATTGCC-3_1	Transitional	0.411501
CTCGGGATCACGGTTA-4_1	IgM_Memory	0.420223
CTCGGGATCGGCGCTA-3_1	Transitional	0.350214
CTCGTACAGGATTCGG-3_1	Transitional	0.264123
CTCGTACAGTGGCACA-3_1	Transitional	0.772123
CTCGTACCAAAGGCGT-4_1	IgM_Memory	0.732431
CTCGTACCAACTGCGC-3_1	Transitional	0.365504
CTCGTACCAAGCCATT-2_1	Naive	0.789236
CTCGTACCATCACAAC-2_1	Naive	0.332301
CTCGTACGTAGCCTAT-4_1	IgM_Memory	0.420333
CTCGTACGTTTCCACC-4_1	IgM_Memory	0.804054
CTCGTACTCCAAACTG-2_1	Naive	0.933032
CTCGTACTCTCCGGTT-1_1	Classical_Memory	0.771726
CTCGTCAGTAAACCTC-3_1	Transitional	0.469585
CTCGTCAGTACCTACA-2_1	Naive	0.780768
CTCGTCAGTGCACGAA-2_1	Naive	0.147027
CTCTAATGTAATCACC-2_1	Naive	0.404387
CTCTAATTCGTGGACC-1_1	Classical_Memory	0.999999
CTCTACGAGAGGGCTT-3_1	Transitional	0.228273
CTCTACGCATGGTCTA-3_1	Transitional	0.165448
CTCTACGGTCCTAGCG-4_1	IgM_Memory	0.760368
CTCTACGGTTCAGCGC-4_1	IgM_Memory	0.436193
CTCTGGTAGAGGGCTT-4_1	IgM_Memory	0.236416
CTCTGGTCAAAGGCGT-2_1	Naive	0.746746
CTGAAACAGTTGTCGT-3_1	Transitional	0.373936
CTGAAACCAGCCTTGG-3_1	Transitional	0.144319
CTGAAACGTACATGTC-3_1	Transitional	0.74506
CTGAAACTCAGTGCAT-3_1	Transitional	0.420333
CTGAAGTAGCGGATCA-2_1	Naive	0.463198
CTGAAGTCAGCTATTG-4_1	IgM_Memory	0.497095
CTGAAGTTCCGAGCCA-3_1	Transitional	0.205453
CTGATAGAGAGTCTGG-3_1	Transitional	0.162693
CTGATAGAGGAATGGA-2_1	Naive	0.401626
CTGATAGAGGAATGGA-4_1	IgM_Memory	0.425547
CTGATAGAGGTGCAAC-4_1	IgM_Memory	0.78761
CTGATAGAGTGGGTTG-2_1	Naive	0.744557
CTGATAGCACGCCAGT-3_1	Transitional	0.406709
CTGATAGGTGGAAAGA-3_1	Transitional	0.12753
CTGATAGTCATACGGT-2_1	Naive	0.80829
CTGATCCAGCAGCGTA-3_1	Transitional	0.749275
CTGATCCAGCTAACTC-3_1	Transitional	0.357914
CTGATCCCAGTACACT-2_1	Naive	0.942422
CTGATCCGTAGGCTGA-2_1	Naive	0.435614
CTGATCCTCACATAGC-4_1	IgM_Memory	0.831902
CTGCGGACAAGTTAAG-4_1	IgM_Memory	0.401903
CTGCGGACAGTGGAGT-2_1	Naive	0.764769
CTGCGGATCCAAATGC-3_1	Transitional	0.328208
CTGCGGATCGGCTACG-2_1	Naive	0.741918
CTGCTGTCACATCCGG-4_1	IgM_Memory	0.799555
CTGCTGTCACCGTTGG-4_1	IgM_Memory	0.434756
CTGCTGTCATACTCTT-2_1	Naive	0.800971
CTGCTGTTCAAGGCTT-4_1	IgM_Memory	0.261161
CTGCTGTTCGACAGCC-4_1	IgM_Memory	0.749275
CTGCTGTTCTACTCAT-4_1	IgM_Memory	0.974319
CTGGTCTAGATGTAAC-3_1	Transitional	0.183787
CTGGTCTAGCCATCGC-2_1	Naive	0.762642
CTGGTCTAGCCCAACC-4_1	IgM_Memory	0.798443
CTGGTCTAGGTACTCT-2_1	Naive	0.448531
CTGGTCTAGTACTTGC-4_1	IgM_Memory	0.826275
CTGGTCTCAGTCAGAG-2_1	Naive	0.749275
CTGGTCTCAGTGGAGT-2_1	Naive	0.434566
CTGTGCTAGTCGTACT-3_1	Transitional	0.199703
CTGTGCTCACACCGCA-2_1	Naive	0.761312
CTGTGCTCATGCGCAC-3_1	Transitional	0.435614
CTGTGCTCATTGAGCT-1_1	Classical_Memory	0.936827
CTGTGCTTCCTCATTA-3_1	Transitional	0.401626
CTGTGCTTCTAACTCT-2_1	Naive	0.741918
CTGTTTAAGAAACGAG-3_1	Transitional	0.428322
CTGTTTAAGTCGCCGT-1_1	Classical_Memory	0.728428
CTGTTTAAGTGCGTGA-4_1	IgM_Memory	0.719059
CTGTTTAGTCTCCATC-4_1	IgM_Memory	0.749275
CTGTTTATCAGCTTAG-3_1	Transitional	0.228445
CTGTTTATCGTTGCCT-3_1	Transitional	0.390431
CTTAACTAGCTCAACT-2_1	Naive	0.480982
CTTACCGAGATCCCAT-4_1	IgM_Memory	0.547477
CTTACCGGTAAGTGGC-3_1	Transitional	0.401626
CTTACCGGTAGGCTGA-3_1	Transitional	0.752417
CTTACCGGTCGTCTTC-3_1	Transitional	0.775264
CTTAGGAAGAAGATTC-3_1	Transitional	0.478408
CTTAGGACATCAGTCA-4_1	IgM_Memory	0.362215
CTTAGGAGTACCCAAT-4_1	IgM_Memory	0.401626
CTTAGGAGTCTGCAAT-2_1	Naive	0.352636
CTTCTCTCAAGAGGCT-4_1	IgM_Memory	0.744557
CTTCTCTCATGTTGAC-4_1	IgM_Memory	0.319371
CTTCTCTGTGCGGTAA-1_1	Classical_Memory	0.999358
CTTGGCTAGCTGAACG-2_1	Naive	0.824899
CTTGGCTCACACATGT-4_1	IgM_Memory	0.434566
CTTGGCTCATGCGCAC-3_1	Transitional	0.358792
CTTGGCTTCACGCGGT-1_1	Classical_Memory	0.107546
CTTGGCTTCTTCGAGA-3_1	Transitional	0.136329
CTTTGCGAGTGGTAGC-4_1	IgM_Memory	0.755286
CTTTGCGCACGTAAGG-4_1	IgM_Memory	0.804054
CTTTGCGTCGTGGGAA-3_1	Transitional	0.285358
CTTTGCGTCTGAAAGA-2_1	Naive	0.415152
GAAACTCAGAATGTTG-3_1	Transitional	0.0843803
GAAACTCAGAGGGCTT-3_1	Transitional	0.15162
GAAACTCAGGACATTA-3_1	Transitional	0.424422
GAAACTCCAACCGCCA-3_1	Transitional	0.120191
GAAACTCCATACGCCG-4_1	IgM_Memory	0.401626
GAAATGACAGCATGAG-2_1	Naive	0.420333
GAAATGAGTTGGGACA-4_1	IgM_Memory	0.826133
GAAATGATCCAAAGTC-1_1	Classical_Memory	0.466984
GAACATCCACGCGAAA-1_1	Classical_Memory	0.361546
GAACATCCATGCCTAA-2_1	Naive	0.781283
GAACATCTCGTCCAGG-3_1	Transitional	0.372712
GAACCTAAGTGTGGCA-4_1	IgM_Memory	0.390431
GAACCTACAAAGGTGC-4_1	IgM_Memory	0.362215
GAACCTAGTAGTACCT-4_1	IgM_Memory	0.541409
GAACCTATCATTGCCC-3_1	Transitional	0.147924
GAACCTATCCGAACGC-3_1	Transitional	0.119859
GAACGGAAGACCTAGG-3_1	Transitional	0.204233
GAACGGACAAGCTGTT-2_1	Naive	0.362215
GAACGGAGTAATAGCA-4_1	IgM_Memory	0.693476
GAACGGAGTATTCTCT-1_1	Classical_Memory	0.285358
GAACGGAGTGTAAGTA-3_1	Transitional	0.205261
GAACGGATCGTGTAGT-3_1	Transitional	0.343501
GAAGCAGAGGTGATTA-1_1	Classical_Memory	0.754752
GAAGCAGGTTATTCTC-2_1	Naive	0.944991
GAAGCAGTCTCCAGGG-1_1	Classical_Memory	0.941749
GAATAAGAGACTACAA-3_1	Transitional	0.298289
GAATAAGTCTACGAGT-3_1	Transitional	0.755286
GAATAAGTCTTCGAGA-3_1	Transitional	0.406709
GAATGAAAGCACCGCT-3_1	Transitional	0.0996732
GAATGAAAGCTGCCCA-3_1	Transitional	0.176511
GAATGAAGTAGATTAG-4_1	IgM_Memory	0.260935
GAATGAATCCACGCAG-3_1	Transitional	0.370208
GACACGCAGCAAATCA-4_1	IgM_Memory	0.842956
GACACGCGTTCCAACA-4_1	IgM_Memory	0.778219
GACACGCGTTCGCTAA-3_1	Transitional	0.192999
GACACGCGTTGTGGAG-2_1	Naive	0.801069
GACACGCTCGTAGATC-4_1	IgM_Memory	0.978034
GACAGAGAGATGCGAC-1_1	Classical_Memory	0.411501
GACAGAGCATATACGC-1_1	Classical_Memory	0.999437
GACAGAGCATCTGGTA-2_1	Naive	0.826886
GACAGAGGTGGCAAAC-2_1	Naive	0.726419
GACAGAGGTTCGGCAC-3_1	Transitional	0.420333
GACAGAGTCATGTCCC-4_1	IgM_Memory	0.377505
GACAGAGTCTCTGTCG-3_1	Transitional	0.741918
GACCAATAGGATGGAA-4_1	IgM_Memory	0.269643
GACCAATCAGCGTTCG-4_1	IgM_Memory	0.967587
GACCAATGTTACCGAT-3_1	Transitional	0.215026
GACCTGGAGAGATGAG-4_1	IgM_Memory	0.804054
GACCTGGGTGTTCGAT-3_1	Transitional	0.176511
GACGCGTCACCAGGTC-4_1	IgM_Memory	0.411501
GACGCGTCAGGCAGTA-2_1	Naive	0.390431
GACGCGTTCAAACCGT-3_1	Transitional	0.319371
GACGCGTTCATCGATG-3_1	Transitional	0.350214
GACGCGTTCCGCGTTT-3_1	Transitional	0.128362
GACGCGTTCTGGTATG-1_1	Classical_Memory	0.997035
GACGGCTGTTGATTCG-3_1	Transitional	0.107546
GACGGCTTCGCCGTGA-3_1	Transitional	0.401626
GACGGCTTCTCGGACG-4_1	IgM_Memory	0.390431
GACGTGCAGACGACGT-3_1	Transitional	0.451472
GACGTGCAGGACCACA-3_1	Transitional	0.353379
GACGTGCAGGGTCGAT-2_1	Naive	0.780768
GACGTGCAGTACACCT-4_1	IgM_Memory	0.836809
GACGTGCCATCACGAT-3_1	Transitional	0.214854
GACGTGCGTATTCTCT-3_1	Transitional	0.749275
GACGTTAAGGTACTCT-3_1	Transitional	0.138332
GACGTTAAGTGTCCAT-2_1	Naive	0.732431
GACGTTAGTAGTGAAT-2_1	Naive	0.343501
GACGTTAGTCATGCCG-1_1	Classical_Memory	0.98154
GACTAACAGCCACTAT-3_1	Transitional	0.758759
GACTAACAGGCCGAAT-3_1	Transitional	0.182781
GACTAACAGGCTCAGA-2_1	Naive	0.324037
GACTAACTCACTCTTA-2_1	Naive	0.795372
GACTAACTCACTTATC-2_1	Naive	0.428322
GACTAACTCATCGCTC-3_1	Transitional	0.49011
GACTAACTCCGCAGTG-4_1	IgM_Memory	0.802338
GACTACAAGCAGCCTC-3_1	Transitional	0.343501
GACTACAGTCGGATCC-3_1	Transitional	0.377505
GACTACATCACAGTAC-3_1	Transitional	0.128362
GACTACATCATGTCCC-3_1	Transitional	0.304077
GACTACATCCTGTACC-4_1	IgM_Memory	0.820495
GACTGCGAGCCAACAG-2_1	Naive	0.176511
GACTGCGAGCGTTGCC-3_1	Transitional	0.362215
GACTGCGCAACTTGAC-2_1	Naive	0.764769
GACTGCGCAGCCTGTG-4_1	IgM_Memory	0.981439
GACTGCGGTGTATGGG-1_1	Classical_Memory	0.93123
GAGCAGAAGAAACGAG-2_1	Naive	0.205261
GAGCAGAAGACGCTTT-4_1	IgM_Memory	0.212095
GAGCAGAAGGCTAGAC-2_1	Naive	0.939398
GAGCAGACACTCGACG-4_1	IgM_Memory	0.218405
GAGCAGACAGACAAGC-4_1	IgM_Memory	0.807185
GAGCAGACATTCTCAT-3_1	Transitional	0.182853
GAGCAGAGTCGTTGTA-3_1	Transitional	0.107546
GAGCAGAGTGTTGGGA-2_1	Naive	0.387213
GAGCAGATCCAAGCCG-3_1	Transitional	0.162183
GAGGTGATCCTATGTT-3_1	Transitional	0.16596
GAGTCCGAGCTAGTCT-1_1	Classical_Memory	0.768949
GAGTCCGCACATGACT-3_1	Transitional	0.356429
GAGTCCGGTGGCTCCA-4_1	IgM_Memory	0.838593
GAGTCCGTCCCTTGCA-3_1	Transitional	0.185889
GATCAGTCAAATACAG-2_1	Naive	0.304077
GATCGATAGAGCTATA-3_1	Transitional	0.377505
GATCGATAGTGAAGTT-3_1	Transitional	0.338087
GATCGATCAAGCCATT-4_1	IgM_Memory	0.477622
GATCGATGTAAATGAC-4_1	IgM_Memory	0.882857
GATCGATTCTCTAGGA-4_1	IgM_Memory	0.78142
GATCGATTCTTGAGGT-2_1	Naive	0.440263
GATCGCGAGGGCTTGA-4_1	IgM_Memory	0.732431
GATCGCGCACGAAAGC-4_1	IgM_Memory	0.434566
GATCGCGTCTCGATGA-3_1	Transitional	0.250189
GATCGTACACGTGAGA-1_1	Classical_Memory	0.999281
GATCGTACAGACGCTC-1_1	Classical_Memory	0.999408
GATCGTACATAGACTC-4_1	IgM_Memory	0.834846
GATCGTAGTTCATGGT-4_1	IgM_Memory	0.765023
GATCGTATCCACGTGG-3_1	Transitional	0.0494074
GATCGTATCTCGTATT-4_1	IgM_Memory	0.965726
GATCTAGAGCAAATCA-4_1	IgM_Memory	0.582474
GATCTAGAGCTCAACT-2_1	Naive	0.741918
GATCTAGCAAGCGATG-4_1	IgM_Memory	0.343501
GATCTAGGTACTCAAC-2_1	Naive	0.309563
GATCTAGGTTCAACCA-3_1	Transitional	0.185889
GATCTAGGTTCAGCGC-2_1	Naive	0.200048
GATCTAGTCATGTCTT-2_1	Naive	0.778131
GATCTAGTCCACGACG-1_1	Classical_Memory	0.999498
GATGAAACAGATGAGC-3_1	Transitional	0.401626
GATGAAAGTGCGGTAA-4_1	IgM_Memory	0.823318
GATGAAATCGCAAGCC-2_1	Naive	0.399675
GATGAGGAGCGATTCT-4_1	IgM_Memory	0.304077
GATGAGGCACCAGGCT-3_1	Transitional	0.194592
GATGAGGCACGCATCG-2_1	Naive	0.319371
GATGAGGCATGCTAGT-3_1	Transitional	0.428322
GATGAGGGTCGAACAG-3_1	Transitional	0.748778
GATGAGGTCACCTTAT-2_1	Naive	0.12894
GATGCTAAGAGATGAG-1_1	Classical_Memory	0.748256
GATGCTAAGTAGGCCA-4_1	IgM_Memory	0.83363
GATGCTACAACACCTA-3_1	Transitional	0.384217
GATGCTACAGAGTGTG-2_1	Naive	0.327968
GATGCTATCACAACGT-1_1	Classical_Memory	0.313367
GATTCAGAGATCCCGC-1_1	Classical_Memory	0.999991
GATTCAGAGTACTTGC-2_1	Naive	0.377505
GATTCAGCATTCTTAC-2_1	Naive	0.430872
GATTCAGTCCAGTAGT-4_1	IgM_Memory	0.386025
GATTCAGTCTTTACGT-4_1	IgM_Memory	0.377505
GCAAACTAGTAGGCCA-2_1	Naive	0.780768
GCAAACTCACATCTTT-3_1	Transitional	0.193402
GCAAACTCATTGGGCC-3_1	Transitional	0.357914
GCAAACTTCATCATTC-4_1	IgM_Memory	0.468272
GCAAACTTCCTCCTAG-3_1	Transitional	0.27585
GCAATCAAGTACATGA-4_1	IgM_Memory	0.467918
GCAATCAAGTCTCGGC-4_1	IgM_Memory	0.788644
GCAATCACATACGCTA-3_1	Transitional	0.147027
GCAATCATCACAGTAC-3_1	Transitional	0.15503
GCAATCATCGGTCTAA-3_1	Transitional	0.144662
GCAATCATCTACTATC-4_1	IgM_Memory	0.827307
GCACATACAAGGTGTG-2_1	Naive	0.766767
GCACATATCCAAAGTC-2_1	Naive	0.435614
GCACTCTAGACGACGT-4_1	IgM_Memory	0.136467
GCACTCTAGGCAAAGA-3_1	Transitional	0.0602482
GCACTCTGTGGGTATG-2_1	Naive	0.755286
GCACTCTGTGGTCTCG-1_1	Classical_Memory	0.802048
GCACTCTTCGGAAACG-3_1	Transitional	0.200048
GCAGCCAAGAGACTAT-3_1	Transitional	0.384217
GCAGCCACAAGACGTG-4_1	IgM_Memory	0.260995
GCAGCCACAGTCGATT-3_1	Transitional	0.362215
GCAGCCATCAGCTCTC-4_1	IgM_Memory	0.853824
GCAGCCATCCTTTCGG-3_1	Transitional	0.1674
GCAGTTAAGATATGGT-2_1	Naive	0.442322
GCAGTTACAAGACACG-4_1	IgM_Memory	0.334387
GCATACAAGTACATGA-3_1	Transitional	0.163799
GCATACACACGTTGGC-3_1	Transitional	0.12894
GCATGATAGCGCTTAT-4_1	IgM_Memory	0.801069
GCATGATGTCGCCATG-4_1	IgM_Memory	0.343501
GCATGATGTGCCTGTG-1_1	Classical_Memory	0.227207
GCATGCGCAATGGAAT-2_1	Naive	0.311267
GCATGCGGTGCTTCTC-3_1	Transitional	0.153626
GCATGTAAGATCACGG-3_1	Transitional	0.112727
GCATGTACAGGAACGT-2_1	Naive	0.200048
GCATGTAGTCCGAAGA-3_1	Transitional	0.175471
GCATGTAGTGTTCTTT-2_1	Naive	0.343501
GCATGTATCAAAGTAG-4_1	IgM_Memory	0.472779
GCATGTATCAGCATGT-4_1	IgM_Memory	0.822285
GCCAAATAGGAATTAC-3_1	Transitional	0.253314
GCCAAATCACAGATTC-2_1	Naive	0.768651
GCCAAATCAGACAGGT-3_1	Transitional	0.482494
GCCAAATGTACAGTGG-2_1	Naive	0.775264
GCCAAATGTACTTGAC-3_1	Transitional	0.373936
GCCAAATGTCACAAGG-3_1	Transitional	0.1167
GCCAAATGTGATAAGT-3_1	Transitional	0.120817
GCCAAATGTGTTGGGA-4_1	IgM_Memory	0.28797
GCCAAATGTTATCGGT-2_1	Naive	0.370434
GCCTCTACAAGCTGAG-3_1	Transitional	0.0888972
GCCTCTAGTCAAGCGA-3_1	Transitional	0.448531
GCCTCTAGTCTGGAGA-3_1	Transitional	0.296274
GCCTCTAGTTATCACG-1_1	Classical_Memory	0.827323
GCCTCTATCCCACTTG-2_1	Naive	0.393387
GCGACCAAGGTAGCCA-4_1	IgM_Memory	0.760368
GCGACCAGTCTCCATC-3_1	Transitional	0.772123
GCGACCATCAGAGACG-4_1	IgM_Memory	0.741918
GCGAGAAAGTGCGTGA-4_1	IgM_Memory	0.741918
GCGAGAACAAGGTTTC-2_1	Naive	0.319371
GCGAGAAGTAGGCATG-2_1	Naive	0.942422
GCGAGAAGTGGAAAGA-1_1	Classical_Memory	0.827539
GCGAGAAGTTAAGTAG-3_1	Transitional	0.183394
GCGAGAATCAGCAACT-1_1	Classical_Memory	0.319371
GCGAGAATCATGGTCA-3_1	Transitional	0.152391
GCGAGAATCCCTGACT-4_1	IgM_Memory	0.775264
GCGCAACCAGGCTGAA-3_1	Transitional	0.236416
GCGCAACCAGGGTATG-2_1	Naive	0.312143
GCGCAACCATACTCTT-2_1	Naive	0.760368
GCGCAACGTCTGGTCG-2_1	Naive	0.492313
GCGCAACTCCACGTGG-3_1	Transitional	0.370208
GCGCAGTAGAAGATTC-3_1	Transitional	0.152143
GCGCAGTCACTCGACG-3_1	Transitional	0.405049
GCGCAGTCAGATAATG-2_1	Naive	0.300867
GCGCAGTGTCCTGCTT-3_1	Transitional	0.309491
GCGCAGTTCTCGTTTA-3_1	Transitional	0.319371
GCGCCAAAGCGAGAAA-3_1	Transitional	0.164196
GCGCCAAAGTGGGCTA-1_1	Classical_Memory	0.985235
GCGCCAATCCGAAGAG-4_1	IgM_Memory	0.817369
GCGCCAATCCGTTGTC-2_1	Naive	0.377505
GCGCCAATCGAATGCT-2_1	Naive	0.377505
GCGCCAATCGTGGTCG-3_1	Transitional	0.38634
GCGCGATCACCGATAT-2_1	Naive	0.704243
GCGCGATGTATAGTAG-2_1	Naive	0.464797
GCGGGTTAGAGCTATA-2_1	Naive	0.764769
GCGGGTTCACAAGCCC-4_1	IgM_Memory	0.741918
GCGGGTTGTAACGACG-3_1	Transitional	0.377505
GCGGGTTGTATGAAAC-3_1	Transitional	0.944991
GCGGGTTTCTGCAGTA-4_1	IgM_Memory	0.749275
GCTCCTACACAGGCCT-2_1	Naive	0.749275
GCTCCTACACCATGTA-4_1	IgM_Memory	0.763335
GCTCCTACAGGCTGAA-3_1	Transitional	0.791486
GCTCCTAGTAGAAGGA-3_1	Transitional	0.377505
GCTCCTAGTGAACCTT-3_1	Transitional	0.362215
GCTCCTAGTTATGCGT-2_1	Naive	0.478408
GCTCCTATCAGCTGGC-3_1	Transitional	0.257787
GCTCCTATCATATCGG-4_1	IgM_Memory	0.770502
GCTCCTATCCTTGACC-2_1	Naive	0.752417
GCTCCTATCGACGGAA-3_1	Transitional	0.319371
GCTCTGTAGAAGATTC-4_1	IgM_Memory	0.377505
GCTCTGTAGCGATGAC-4_1	IgM_Memory	0.365325
GCTCTGTAGTATGACA-4_1	IgM_Memory	0.834846
GCTCTGTAGTGACTCT-4_1	IgM_Memory	0.828101
GCTCTGTCAGACAAGC-3_1	Transitional	0.423081
GCTCTGTCATTGCGGC-2_1	Naive	0.435614
GCTCTGTTCAGAGACG-3_1	Transitional	0.129508
GCTCTGTTCGCATGGC-1_1	Classical_Memory	0.775264
GCTCTGTTCTCTTGAT-3_1	Transitional	0.420333
GCTGCAGCAAACTGTC-4_1	IgM_Memory	0.829513
GCTGCAGCAAAGGCGT-3_1	Transitional	0.23822
GCTGCAGGTGATGATA-3_1	Transitional	0.180995
GCTGCAGTCATGGTCA-1_1	Classical_Memory	0.781283
GCTGCGAAGCATGGCA-3_1	Transitional	0.464797
GCTGCGACAAGAAAGG-1_1	Classical_Memory	0.76336
GCTGCGAGTGTCGCTG-3_1	Transitional	0.343501
GCTGCGAGTTGTGGCC-3_1	Transitional	0.49011
GCTGCGATCACCCTCA-3_1	Transitional	0.464797
GCTGCGATCAGTTCGA-4_1	IgM_Memory	0.411501
GCTGCTTAGTCGATAA-3_1	Transitional	0.135483
GCTGCTTCACCCAGTG-3_1	Transitional	0.420333
GCTGCTTTCAAGGTAA-2_1	Naive	0.401626
GCTGGGTAGATCTGAA-1_1	Classical_Memory	0.313367
GCTGGGTAGGGCATGT-2_1	Naive	0.428322
GCTGGGTCACCAGTTA-2_1	Naive	0.749275
GCTGGGTCATGCGCAC-3_1	Transitional	0.0924442
GCTGGGTGTACAGACG-2_1	Naive	0.744557
GCTGGGTGTCTGGTCG-4_1	IgM_Memory	0.807256
GCTGGGTGTTTGTTTC-3_1	Transitional	0.141934
GCTGGGTTCCGTTGTC-3_1	Transitional	0.338087
GCTGGGTTCTTGGGTA-2_1	Naive	0.214099
GCTTGAACACATCCGG-3_1	Transitional	0.223233
GCTTGAACAGTCACTA-3_1	Transitional	0.356429
GCTTGAAGTACCCAAT-2_1	Naive	0.760368
GCTTGAAGTAGGCTGA-3_1	Transitional	0.377505
GCTTGAATCAGCGACC-3_1	Transitional	0.190902
GCTTGAATCGTACGGC-1_1	Classical_Memory	0.343501
GGAACTTAGGCTCATT-4_1	IgM_Memory	0.448531
GGAACTTAGTGGGTTG-3_1	Transitional	0.190348
GGAACTTGTAGGAGTC-3_1	Transitional	0.136476
GGAACTTGTCGAGTTT-3_1	Transitional	0.390431
GGAACTTTCACTTACT-2_1	Naive	0.772123
GGAACTTTCCAAAGTC-4_1	IgM_Memory	0.812896
GGAATAACATTACGAC-2_1	Naive	0.764769
GGAATAAGTTTGTTGG-3_1	Transitional	0.144319
GGACAAGAGCCACGCT-1_1	Classical_Memory	0.696198
GGACAAGCATTCTCAT-2_1	Naive	0.749275
GGACAAGGTAAGGGCT-2_1	Naive	0.773395
GGACAAGGTAGAGCTG-2_1	Naive	0.936827
GGACAGAGTCAAAGAT-3_1	Transitional	0.390431
GGACAGATCATGTAGC-4_1	IgM_Memory	0.820569
GGACAGATCCGCTGTT-4_1	IgM_Memory	0.749275
GGACATTAGCATCATC-1_1	Classical_Memory	0.999993
GGACATTTCAGCCTAA-3_1	Transitional	0.13318
GGACGTCAGATGTCGG-4_1	IgM_Memory	0.100972
GGACGTCAGTGCGTGA-4_1	IgM_Memory	0.732431
GGACGTCCATGCTGGC-3_1	Transitional	0.1606
GGACGTCCATGGTTGT-1_1	Classical_Memory	0.764769
GGACGTCGTACAGTGG-3_1	Transitional	0.377505
GGACGTCGTGAAGGCT-3_1	Transitional	0.285358
GGACGTCGTGTGTGCC-3_1	Transitional	0.401626
GGACGTCTCGCTTGTC-3_1	Transitional	0.357026
GGACGTCTCTATCGCC-3_1	Transitional	0.362215
GGACGTCTCTCCAGGG-2_1	Naive	0.456262
GGAGCAAAGAGTACCG-3_1	Transitional	0.741918
GGAGCAAAGATCCTGT-1_1	Classical_Memory	0.343501
GGAGCAACAGAAGCAC-2_1	Naive	0.147027
GGAGCAACAGGGAGAG-3_1	Transitional	0.328208
GGAGCAATCAGCATGT-1_1	Classical_Memory	0.719059
GGAGCAATCCATTCTA-3_1	Transitional	0.357914
GGATGTTCACATGACT-4_1	IgM_Memory	0.541753
GGATGTTTCACAACGT-3_1	Transitional	0.188056
GGATTACAGAGCTGCA-3_1	Transitional	0.372712
GGATTACGTATATCCG-3_1	Transitional	0.319371
GGATTACGTCTAGAGG-3_1	Transitional	0.172049
GGATTACGTGCGAAAC-3_1	Transitional	0.205453
GGCAATTCACAGGCCT-3_1	Transitional	0.136978
GGCCGATAGACGCAAC-3_1	Transitional	0.15189
GGCCGATCACGGTAGA-1_1	Classical_Memory	0.719059
GGCGACTAGGCGCTCT-2_1	Naive	0.943372
GGCGACTCAGCTTAAC-3_1	Transitional	0.350214
GGCGACTGTTGGGACA-3_1	Transitional	0.772123
GGCGACTTCCAGTATG-2_1	Naive	0.764769
GGCGACTTCTGCGTAA-3_1	Transitional	0.411501
GGCGACTTCTGTCCGT-2_1	Naive	0.816922
GGCGTGTCAGCGATCC-2_1	Naive	0.411501
GGCGTGTTCTGCGTAA-3_1	Transitional	0.336203
GGCTCGAAGTACGCCC-3_1	Transitional	0.370208
GGCTCGACATCATCCC-4_1	IgM_Memory	0.863268
GGCTCGAGTCATATCG-4_1	IgM_Memory	0.741918
GGCTCGAGTCGTGGCT-2_1	Naive	0.343501
GGCTCGAGTGACCAAG-2_1	Naive	0.406709
GGCTGGTAGCGCTCCA-3_1	Transitional	0.775264
GGCTGGTAGGGTTTCT-1_1	Classical_Memory	0.778131
GGCTGGTAGTCCGTAT-2_1	Naive	0.392022
GGCTGGTAGTTAGCGG-1_1	Classical_Memory	0.999857
GGCTGGTCAACGCACC-4_1	IgM_Memory	0.562341
GGCTGGTGTCCCGACA-3_1	Transitional	0.23822
GGCTGGTGTTGTACAC-4_1	IgM_Memory	0.838018
GGCTGGTTCCCATTTA-3_1	Transitional	0.312072
GGGAATGAGAACAACT-3_1	Transitional	0.384217
GGGAATGCAAGCCGTC-4_1	IgM_Memory	0.464179
GGGAATGCAAGGACTG-3_1	Transitional	0.401626
GGGAATGCAATCGGTT-2_1	Naive	0.162693
GGGAATGCATAGACTC-2_1	Naive	0.749275
GGGAATGGTCATACTG-2_1	Naive	0.967916
GGGAATGGTTAGTGGG-3_1	Transitional	0.217779
GGGAATGTCGTCCGTT-3_1	Transitional	0.319371
GGGACCTAGACCCACC-4_1	IgM_Memory	0.518456
GGGACCTAGATCCTGT-2_1	Naive	0.234706
GGGACCTCAGCATGAG-1_1	Classical_Memory	0.769923
GGGACCTCAGTGACAG-1_1	Classical_Memory	0.806928
GGGACCTTCGATGAGG-3_1	Transitional	0.197456
GGGACCTTCTTGACGA-4_1	IgM_Memory	0.793946
GGGAGATAGATGTTAG-4_1	IgM_Memory	0.463371
GGGAGATAGCAGATCG-4_1	IgM_Memory	0.32102
GGGAGATCAGCCAGAA-4_1	IgM_Memory	0.741918
GGGAGATCAGTCACTA-2_1	Naive	0.936827
GGGAGATGTGCCTGGT-4_1	IgM_Memory	0.755377
GGGAGATTCGATCCCT-1_1	Classical_Memory	0.999838
GGGATGACAAGCGTAG-4_1	IgM_Memory	0.370776
GGGATGACAGAGCCAA-4_1	IgM_Memory	0.366598
GGGATGATCCATTCTA-4_1	IgM_Memory	0.351197
GGGATGATCTGTCAAG-1_1	Classical_Memory	0.696198
GGGCACTAGTATCGAA-4_1	IgM_Memory	0.544045
GGGCACTGTAAACCTC-2_1	Naive	0.832284
GGGCACTGTGACAAAT-2_1	Naive	0.943372
GGGCATCCACTAAGTC-3_1	Transitional	0.377505
GGGCATCGTAAAGGAG-4_1	IgM_Memory	0.200048
GGGCATCGTGCCTTGG-3_1	Transitional	0.353379
GGGCATCGTTCAGGCC-3_1	Transitional	0.178319
GGGCATCTCATCTGCC-2_1	Naive	0.390431
GGGCATCTCGCCAGCA-2_1	Naive	0.755286
GGGCATCTCGGCGCAT-1_1	Classical_Memory	0.719059
GGGTCTGCACTGTTAG-4_1	IgM_Memory	0.390431
GGGTCTGGTCAATGTC-4_1	IgM_Memory	0.809956
GGGTCTGGTTGACGTT-4_1	IgM_Memory	0.775595
GGGTTGCAGGACTGGT-4_1	IgM_Memory	0.797041
GGGTTGCAGTGCGATG-3_1	Transitional	0.176264
GGGTTGCCAATGGATA-4_1	IgM_Memory	0.430872
GGGTTGCCAGGCGATA-3_1	Transitional	0.760368
GGGTTGCGTGAGGGAG-3_1	Transitional	0.377505
GGGTTGCTCCACTGGG-4_1	IgM_Memory	0.778131
GGGTTGCTCTCTAAGG-1_1	Classical_Memory	0.999358
GGTATTGAGGCCATAG-4_1	IgM_Memory	0.451851
GGTATTGCACGTCTCT-4_1	IgM_Memory	0.415728
GGTATTGGTAGAAGGA-2_1	Naive	0.760368
GGTATTGGTAGCACGA-2_1	Naive	0.435614
GGTATTGGTCTCTTTA-2_1	Naive	0.456262
GGTGAAGAGCCAGGAT-3_1	Transitional	0.226005
GGTGAAGAGTACCGGA-3_1	Transitional	0.28718
GGTGAAGAGTGTGAAT-3_1	Transitional	0.0771515
GGTGAAGCATGAAGTA-2_1	Naive	0.401626
GGTGAAGGTTTCGCTC-2_1	Naive	0.764769
GGTGAAGTCAGCCTAA-2_1	Naive	0.785482
GGTGCGTAGAGCTGGT-4_1	IgM_Memory	0.755286
GGTGCGTAGCAAATCA-3_1	Transitional	0.362215
GGTGCGTAGTAAGTAC-3_1	Transitional	0.760368
GGTGCGTTCCACGTGG-4_1	IgM_Memory	0.305228
GGTGCGTTCGAGAGCA-3_1	Transitional	0.783209
GGTGCGTTCGCGTTTC-2_1	Naive	0.304077
GGTGCGTTCTACCTGC-2_1	Naive	0.377505
GGTGTTAAGGCAAAGA-2_1	Naive	0.944222
GGTGTTACAGCTCGAC-3_1	Transitional	0.0611729
GGTGTTAGTACCCAAT-3_1	Transitional	0.390431
GGTGTTAGTTACAGAA-3_1	Transitional	0.343501
GGTGTTAGTTCCTCCA-4_1	IgM_Memory	0.821943
GTAACGTAGGACGAAA-3_1	Transitional	0.442322
GTAACGTAGTACGCGA-2_1	Naive	0.946339
GTAACGTAGTTCCACA-1_1	Classical_Memory	0.999813
GTAACGTCACTGTTAG-4_1	IgM_Memory	0.938628
GTAACGTGTACAGCAG-3_1	Transitional	0.442322
GTAACGTGTACTCTCC-2_1	Naive	0.749275
GTAACGTGTCAGGACA-3_1	Transitional	0.332301
GTAACGTGTTTCGCTC-2_1	Naive	0.480557
GTAACTGAGATATACG-4_1	IgM_Memory	0.753434
GTAACTGAGCCGGTAA-2_1	Naive	0.377505
GTAACTGAGTGTCTCA-1_1	Classical_Memory	0.749275
GTAACTGAGTTGCAGG-3_1	Transitional	0.162693
GTAACTGCATTTCAGG-2_1	Naive	0.428322
GTAACTGGTGACAAAT-2_1	Naive	0.341899
GTAACTGTCATCACCC-1_1	Classical_Memory	0.785661
GTAACTGTCTACGAGT-1_1	Classical_Memory	0.741918
GTACGTAAGACAGGCT-2_1	Naive	0.377505
GTACGTAAGAGTAATC-2_1	Naive	0.938628
GTACGTACAGTATCTG-4_1	IgM_Memory	0.414322
GTACTCCAGCGATATA-4_1	IgM_Memory	0.764849
GTACTCCAGTACGTAA-3_1	Transitional	0.165707
GTACTCCAGTCGATAA-3_1	Transitional	0.331204
GTACTCCCACGACTCG-1_1	Classical_Memory	0.764769
GTACTCCGTACTCTCC-2_1	Naive	0.428322
GTACTTTAGAGGGCTT-2_1	Naive	0.936827
GTACTTTCAAACCTAC-4_1	IgM_Memory	0.81866
GTACTTTGTGGAAAGA-3_1	Transitional	0.747
GTACTTTTCAACGAAA-1_1	Classical_Memory	0.779522
GTAGGCCTCAGAGCTT-4_1	IgM_Memory	0.509836
GTAGTCAAGCCAGTAG-1_1	Classical_Memory	0.999844
GTAGTCAAGTTAACGA-2_1	Naive	0.459719
GTAGTCACAGGTGGAT-3_1	Transitional	0.350214
GTAGTCATCAGTCCCT-2_1	Naive	0.435614
GTATCTTAGCCGGTAA-3_1	Transitional	0.328208
GTATCTTTCGAGAGCA-1_1	Classical_Memory	0.999458
GTATCTTTCGCCTGTT-2_1	Naive	0.457735
GTATTCTAGCGATAGC-3_1	Transitional	0.775264
GTATTCTCACTGCCAG-3_1	Transitional	0.0861807
GTATTCTGTAAATGTG-2_1	Naive	0.755286
GTATTCTTCAAACCAC-2_1	Naive	0.469585
GTATTCTTCATCTGCC-4_1	IgM_Memory	0.829358
GTCAAGTAGCAGCGTA-2_1	Naive	0.934504
GTCAAGTAGCTGCGAA-3_1	Transitional	0.469585
GTCAAGTCAGGTCCAC-1_1	Classical_Memory	0.999498
GTCAAGTGTATTCGTG-2_1	Naive	0.794238
GTCAAGTGTGACTACT-3_1	Transitional	0.401626
GTCAAGTGTGCAACTT-4_1	IgM_Memory	0.466984
GTCAAGTTCGTTTATC-3_1	Transitional	0.192999
GTCAAGTTCTACCTGC-3_1	Transitional	0.187374
GTCAAGTTCTGAGGGA-2_1	Naive	0.789146
GTCAAGTTCTGATTCT-4_1	IgM_Memory	0.811488
GTCACAAAGCTAACTC-3_1	Transitional	0.181053
GTCACAAAGTACGCCC-3_1	Transitional	0.390431
GTCACAACAAACCCAT-2_1	Naive	0.285358
GTCACAACAAGCTGTT-4_1	IgM_Memory	0.488824
GTCACAAGTAGATTAG-3_1	Transitional	0.762642
GTCACAATCCCTTGTG-4_1	IgM_Memory	0.285358
GTCACGGAGACACGAC-3_1	Transitional	0.411501
GTCACGGCAACTGGCC-4_1	IgM_Memory	0.768651
GTCACGGCAGATTGCT-4_1	IgM_Memory	0.84423
GTCACGGGTAGAGCTG-3_1	Transitional	0.362215
GTCACGGGTATCACCA-2_1	Naive	0.732431
GTCACGGGTCACAAGG-3_1	Transitional	0.165987
GTCACGGTCCCGGATG-4_1	IgM_Memory	0.811488
GTCACGGTCTTGACGA-4_1	IgM_Memory	0.440263
GTCATTTAGTCACGCC-2_1	Naive	0.390431
GTCATTTCAGATCTGT-4_1	IgM_Memory	0.77254
GTCATTTTCACATACG-4_1	IgM_Memory	0.801069
GTCCTCAAGACTCGGA-4_1	IgM_Memory	0.795372
GTCCTCACAAGCGAGT-3_1	Transitional	0.229453
GTCCTCACAATCGGTT-2_1	Naive	0.377505
GTCCTCACACACCGCA-4_1	IgM_Memory	0.499973
GTCCTCATCATAAAGG-4_1	IgM_Memory	0.346202
GTCGGGTCATGGTAGG-4_1	IgM_Memory	0.401626
GTCGGGTGTTAGATGA-4_1	IgM_Memory	0.362215
GTCGGGTTCCCTTGCA-3_1	Transitional	0.141934
GTCGTAAGTCACTGGC-2_1	Naive	0.503015
GTCGTAAGTCTTCTCG-3_1	Transitional	0.764769
GTCGTAAGTGCGCTTG-4_1	IgM_Memory	0.480557
GTCTCGTAGCAGATCG-2_1	Naive	0.749275
GTCTCGTAGTACGCGA-4_1	IgM_Memory	0.846082
GTCTCGTCAACACGCC-3_1	Transitional	0.172049
GTCTCGTCAATCTGCA-3_1	Transitional	0.188869
GTCTCGTCACCGCTAG-4_1	IgM_Memory	0.461917
GTCTCGTCATGCCTTC-2_1	Naive	0.176511
GTCTCGTTCATGTAGC-2_1	Naive	0.787607
GTCTTCGAGGTGACCA-2_1	Naive	0.285358
GTCTTCGGTCTCATCC-3_1	Transitional	0.127763
GTGAAGGAGATGGGTC-4_1	IgM_Memory	0.828847
GTGCAGCAGCTGTTCA-1_1	Classical_Memory	0.936827
GTGCAGCCAGGCGATA-2_1	Naive	0.141934
GTGCAGCGTTACGGAG-3_1	Transitional	0.228327
GTGCAGCTCAGTACGT-4_1	IgM_Memory	0.792701
GTGCAGCTCGTATCAG-2_1	Naive	0.390431
GTGCATACACCTCGGA-2_1	Naive	0.790101
GTGCATACAGGCTGAA-4_1	IgM_Memory	0.29442
GTGCATAGTGTGCCTG-4_1	IgM_Memory	0.182838
GTGCGGTAGACGACGT-3_1	Transitional	0.435614
GTGCGGTAGTGGAGTC-3_1	Transitional	0.178319
GTGCGGTCACTCGACG-4_1	IgM_Memory	0.77253
GTGCGGTGTCAGATAA-2_1	Naive	0.839703
GTGCGGTGTTAAGTAG-3_1	Transitional	0.121979
GTGCTTCAGGAATGGA-3_1	Transitional	0.142725
GTGCTTCCAACACGCC-3_1	Transitional	0.370208
GTGCTTCCAGACGTAG-4_1	IgM_Memory	0.801221
GTGCTTCTCGTGGGAA-3_1	Transitional	0.314576
GTGCTTCTCTGACCTC-3_1	Transitional	0.0888972
GTGCTTCTCTGCGACG-4_1	IgM_Memory	0.420333
GTGCTTCTCTGTACGA-2_1	Naive	0.265532
GTGGGTCAGTGCCATT-3_1	Transitional	0.107929
GTGGGTCAGTTCGATC-1_1	Classical_Memory	0.9401
GTGGGTCCATAAGACA-4_1	IgM_Memory	0.821623
GTGGGTCTCACAAACC-4_1	IgM_Memory	0.999487
GTGGGTCTCACCGGGT-2_1	Naive	0.411501
GTGGGTCTCATCGATG-3_1	Transitional	0.38634
GTGTGCGAGCGATGAC-4_1	IgM_Memory	0.808249
GTGTGCGAGTTTCCTT-4_1	IgM_Memory	0.346047
GTGTGCGCAGTCCTTC-2_1	Naive	0.719059
GTGTGCGGTCCTCCAT-1_1	Classical_Memory	0.758425
GTGTGCGGTCGGCATC-3_1	Transitional	0.312072
GTGTGCGGTGGAAAGA-4_1	IgM_Memory	0.244509
GTGTTAGCATAGGATA-3_1	Transitional	0.133578
GTGTTAGGTGTGCGTC-3_1	Transitional	0.162693
GTGTTAGTCACGACTA-3_1	Transitional	0.152143
GTGTTAGTCATCACCC-4_1	IgM_Memory	0.764769
GTGTTAGTCTACTTAC-1_1	Classical_Memory	0.769923
GTTAAGCAGGGTTCCC-2_1	Naive	0.719059
GTTAAGCGTTCCACGG-1_1	Classical_Memory	0.826772
GTTAAGCTCATAAAGG-3_1	Transitional	0.25299
GTTACAGAGACTCGGA-1_1	Classical_Memory	0.999849
GTTACAGAGCCACCTG-2_1	Naive	0.401626
GTTACAGAGTTAGCGG-3_1	Transitional	0.405049
GTTACAGCACTAAGTC-4_1	IgM_Memory	0.425079
GTTACAGGTCGTCTTC-4_1	IgM_Memory	0.595662
GTTCATTAGAATGTGT-2_1	Naive	0.944991
GTTCATTCAAATACAG-4_1	IgM_Memory	0.811367
GTTCATTGTAGTACCT-4_1	IgM_Memory	0.844538
GTTCATTGTTAAGGGC-3_1	Transitional	0.390431
GTTCATTTCAGCAACT-3_1	Transitional	0.408337
GTTCGGGAGACAATAC-2_1	Naive	0.942422
GTTCGGGCAATCGAAA-2_1	Naive	0.217913
GTTCGGGCAGCATGAG-4_1	IgM_Memory	0.783209
GTTCGGGTCTAACTCT-4_1	IgM_Memory	0.346047
GTTCGGGTCTATCCTA-4_1	IgM_Memory	0.319371
GTTCTCGAGATGAGAG-4_1	IgM_Memory	0.214303
GTTCTCGAGCGCTTAT-3_1	Transitional	0.13343
GTTCTCGCATCAGTAC-3_1	Transitional	0.416033
GTTTCTACAAGTCTAC-1_1	Classical_Memory	0.999437
GTTTCTACACTTCTGC-1_1	Classical_Memory	0.999487
GTTTCTATCGCAAGCC-4_1	IgM_Memory	0.824158
GTTTCTATCTCTAGGA-3_1	Transitional	0.213257
TAAACCGAGAGCTGCA-1_1	Classical_Memory	0.778081
TAAACCGGTATATGAG-2_1	Naive	0.327968
TAAACCGTCCCTTGTG-4_1	IgM_Memory	0.834382
TAAACCGTCGATAGAA-3_1	Transitional	0.416033
TAAGAGAAGAGTGACC-2_1	Naive	0.760368
TAAGAGACAACAACCT-4_1	IgM_Memory	0.794652
TAAGAGAGTTCCACAA-3_1	Transitional	0.159609
TAAGAGATCAATCTCT-2_1	Naive	0.712002
TAAGCGTTCCTTTCTC-4_1	IgM_Memory	0.81784
TAAGTGCAGCCAGGAT-2_1	Naive	0.723773
TAAGTGCGTTAAGATG-1_1	Classical_Memory	0.273806
TACACGAAGGGATGGG-3_1	Transitional	0.178422
TACACGAAGTGGCACA-1_1	Classical_Memory	0.719059
TACACGAGTGTGCGTC-3_1	Transitional	0.377505
TACACGAGTTCAGACT-3_1	Transitional	0.286508
TACACGAGTTGGAGGT-4_1	IgM_Memory	0.425298
TACACGATCAGCTGGC-2_1	Naive	0.772123
TACAGTGAGTGTTGAA-3_1	Transitional	0.194592
TACAGTGGTAAACGCG-1_1	Classical_Memory	0.999387
TACAGTGTCAAGGTAA-2_1	Naive	0.749275
TACAGTGTCTACTTAC-4_1	IgM_Memory	0.755286
TACCTATAGTACATGA-2_1	Naive	0.362215
TACCTATCAACTTGAC-1_1	Classical_Memory	0.999516
TACCTATTCTGCTTGC-3_1	Transitional	0.390431
TACCTTAAGGTGCACA-4_1	IgM_Memory	0.984103
TACCTTAGTGTAACGG-4_1	IgM_Memory	0.393387
TACCTTATCTGTCCGT-4_1	IgM_Memory	0.760368
TACGGATAGCGATATA-2_1	Naive	0.789604
TACGGATAGGGCTTCC-4_1	IgM_Memory	0.524727
TACGGATCACTTCGAA-1_1	Classical_Memory	0.793799
TACGGATTCCAGTATG-1_1	Classical_Memory	0.773843
TACGGATTCCGCGGTA-2_1	Naive	0.9401
TACGGGCAGACAATAC-2_1	Naive	0.448531
TACGGGCCAAACTGCT-2_1	Naive	0.944222
TACGGGCGTAAGGGCT-1_1	Classical_Memory	0.285358
TACGGGCGTTATCACG-2_1	Naive	0.411501
TACGGTACACTACAGT-3_1	Transitional	0.435614
TACGGTATCCGAGCCA-3_1	Transitional	0.34045
TACTCATAGTAGGCCA-2_1	Naive	0.768651
TACTCATGTAAGCACG-1_1	Classical_Memory	0.999849
TACTCATGTCCAACTA-4_1	IgM_Memory	0.752417
TACTCATTCGTGGGAA-3_1	Transitional	0.362215
TACTCGCAGAAGGGTA-2_1	Naive	0.943372
TACTCGCAGACTACAA-4_1	IgM_Memory	0.82826
TACTCGCCAAGTAATG-4_1	IgM_Memory	0.839028
TACTCGCCATACGCCG-3_1	Transitional	0.159664
TACTCGCCATTTGCTT-2_1	Naive	0.755286
TACTTACAGAAACCAT-4_1	IgM_Memory	0.82055
TACTTACAGCTGAACG-3_1	Transitional	0.373936
TACTTACAGGGTTCCC-4_1	IgM_Memory	0.522736
TACTTACCAAGACACG-3_1	Transitional	0.435614
TACTTACGTCCAACTA-3_1	Transitional	0.199447
TACTTACTCATGCTCC-2_1	Naive	0.424961
TACTTGTAGTCCCACG-4_1	IgM_Memory	0.999487
TACTTGTGTTCTGAAC-3_1	Transitional	0.178319
TACTTGTTCTCAAGTG-2_1	Naive	0.76336
TAGACCAAGCCCAACC-4_1	IgM_Memory	0.793266
TAGACCAAGGCAAAGA-2_1	Naive	0.764769
TAGACCACAAGGTTCT-2_1	Naive	0.428322
TAGACCACAATCTACG-4_1	IgM_Memory	0.806755
TAGACCAGTCTAACGT-2_1	Naive	0.251712
TAGACCAGTCTGGAGA-4_1	IgM_Memory	0.562127
TAGAGCTAGAATGTGT-4_1	IgM_Memory	0.459719
TAGAGCTCACGGTGTC-4_1	IgM_Memory	0.373272
TAGAGCTTCACAACGT-4_1	IgM_Memory	0.490374
TAGCCGGCAAAGCAAT-3_1	Transitional	0.356429
TAGCCGGCAAGTTAAG-3_1	Transitional	0.390431
TAGCCGGCAGATCCAT-2_1	Naive	0.726419
TAGCCGGGTCGCTTTC-4_1	IgM_Memory	0.544173
TAGGCATCAGCCTGTG-2_1	Naive	0.343501
TAGGCATGTCAGAAGC-3_1	Transitional	0.420333
TAGGCATGTGAACCTT-2_1	Naive	0.308161
TAGGCATTCCTAAGTG-3_1	Transitional	0.401626
TAGTGGTAGCCACGCT-1_1	Classical_Memory	0.9895
TAGTGGTAGGCGCTCT-4_1	IgM_Memory	0.369231
TAGTGGTCATGTTGAC-2_1	Naive	0.107546
TAGTGGTGTTCAGCGC-2_1	Naive	0.9401
TAGTGGTTCAACGAAA-4_1	IgM_Memory	0.816542
TAGTTGGAGTGTCCAT-3_1	Transitional	0.162693
TATCAGGAGCGACGTA-3_1	Transitional	0.228327
TATCAGGCAAATACAG-3_1	Transitional	0.212666
TATCAGGCAGATGGCA-1_1	Classical_Memory	0.999516
TATCAGGCAGGTCTCG-3_1	Transitional	0.209698
TATCAGGCATCACCCT-4_1	IgM_Memory	0.427718
TATCAGGTCACTATTC-3_1	Transitional	0.448531
TATCAGGTCCTGTAGA-2_1	Naive	0.741918
TATCAGGTCTCTGAGA-2_1	Naive	0.343501
TATCAGGTCTGGAGCC-1_1	Classical_Memory	0.943735
TATCTCAAGGCATGTG-2_1	Naive	0.0813584
TATCTCACATCGGACC-3_1	Transitional	0.236416
TATCTCACATGCCTTC-3_1	Transitional	0.399504
TATCTCAGTACTCAAC-3_1	Transitional	0.377505
TATCTCAGTCACTGGC-1_1	Classical_Memory	0.378789
TATCTCAGTGTGACGA-4_1	IgM_Memory	0.80427
TATCTCAGTGTTGGGA-2_1	Naive	0.937778
TATCTCAGTTGTCGCG-2_1	Naive	0.787607
TATCTCAGTTTAGCTG-4_1	IgM_Memory	0.79773
TATCTCATCTCCCTGA-4_1	IgM_Memory	0.463677
TATGCCCAGAGTTGGC-2_1	Naive	0.725072
TATGCCCCAGACGCAA-3_1	Transitional	0.183856
TATTACCGTGACCAAG-3_1	Transitional	0.768651
TATTACCTCCTAGAAC-1_1	Classical_Memory	0.803485
TCAACGAAGAGGTTGC-2_1	Naive	0.811488
TCAACGAGTGCAACGA-2_1	Naive	0.769849
TCAACGAGTGCTGTAT-4_1	IgM_Memory	0.79773
TCAACGAGTGTAATGA-3_1	Transitional	0.103009
TCAACGAGTGTATGGG-4_1	IgM_Memory	0.696198
TCAACGATCTCAACTT-2_1	Naive	0.977314
TCAACGATCTCGCATC-3_1	Transitional	0.24724
TCAATCTCAGATGAGC-4_1	IgM_Memory	0.385176
TCAATCTGTGCCTTGG-2_1	Naive	0.482494
TCAATCTTCACCAGGC-1_1	Classical_Memory	0.999558
TCAATCTTCCCTAACC-3_1	Transitional	0.287416
TCAATCTTCTGGCGTG-1_1	Classical_Memory	0.732431
TCACAAGAGGTGCAAC-3_1	Transitional	0.1606
TCACAAGAGTCAAGCG-2_1	Naive	0.719059
TCACAAGCACAGATTC-1_1	Classical_Memory	0.999437
TCACAAGCATCTCCCA-3_1	Transitional	0.296274
TCACAAGTCATCATTC-1_1	Classical_Memory	0.927956
TCACGAAAGCAGCCTC-4_1	IgM_Memory	0.747324
TCACGAACACATGACT-2_1	Naive	0.805921
TCACGAACAGGATTGG-4_1	IgM_Memory	0.78355
TCACGAACATCACGAT-1_1	Classical_Memory	0.430872
TCACGAAGTCAATACC-3_1	Transitional	0.411501
TCACGAAGTCCAACTA-3_1	Transitional	0.136225
TCACGAATCCCTGACT-1_1	Classical_Memory	0.966635
TCAGATGAGTTGAGAT-3_1	Transitional	0.780768
TCAGATGTCAACACCA-2_1	Naive	0.435614
TCAGATGTCCTTTCTC-3_1	Transitional	0.478408
TCAGATGTCGCATGGC-4_1	IgM_Memory	0.411501
TCAGATGTCGGCTTGG-2_1	Naive	0.764769
TCAGATGTCTAAGCCA-3_1	Transitional	0.23822
TCAGATGTCTCTTGAT-3_1	Transitional	0.159664
TCAGCAACAAACGTGG-3_1	Transitional	0.122233
TCAGCAACAAAGGTGC-4_1	IgM_Memory	0.775264
TCAGCAACATGGGACA-2_1	Naive	0.270134
TCAGCAAGTCACTTCC-4_1	IgM_Memory	0.801069
TCAGCTCCATGGATGG-2_1	Naive	0.12894
TCAGCTCGTAGCGTCC-4_1	IgM_Memory	0.454821
TCAGCTCGTGCATCTA-3_1	Transitional	0.16512
TCAGCTCTCACTCTTA-3_1	Transitional	0.221111
TCAGCTCTCCACGACG-2_1	Naive	0.469585
TCAGGATAGGTGATAT-3_1	Transitional	0.432047
TCAGGATCACAACTGT-4_1	IgM_Memory	0.774365
TCAGGATCACATTTCT-2_1	Naive	0.745801
TCAGGATCATAGGATA-4_1	IgM_Memory	0.71728
TCAGGATTCAACACGT-4_1	IgM_Memory	0.20015
TCAGGATTCGGCGCAT-4_1	IgM_Memory	0.983926
TCAGGTAAGGCTAGAC-3_1	Transitional	0.27585
TCAGGTAAGTGTTGAA-4_1	IgM_Memory	0.434566
TCAGGTAGTACCGTTA-3_1	Transitional	0.442322
TCAGGTAGTCATCGGC-2_1	Naive	0.390431
TCAGGTATCACAATGC-3_1	Transitional	0.198461
TCATTACAGATCCGAG-3_1	Transitional	0.226077
TCATTACAGGCAAAGA-4_1	IgM_Memory	0.752417
TCATTACCAAAGCAAT-3_1	Transitional	0.185474
TCATTACCACAGGAGT-4_1	IgM_Memory	0.948502
TCATTACGTACTTGAC-3_1	Transitional	0.186779
TCATTTGAGCCAGTTT-3_1	Transitional	0.783209
TCATTTGAGGGTCGAT-4_1	IgM_Memory	0.77855
TCATTTGCACTTACGA-2_1	Naive	0.278016
TCATTTGTCATGTAGC-4_1	IgM_Memory	0.389852
TCATTTGTCCGGGTGT-3_1	Transitional	0.0984637
TCATTTGTCCTCGCAT-3_1	Transitional	0.367628
TCATTTGTCGTTGACA-3_1	Transitional	0.38634
TCATTTGTCGTTTATC-4_1	IgM_Memory	0.783908
TCCACACGTAAACACA-4_1	IgM_Memory	0.38627
TCCACACGTAACGCGA-2_1	Naive	0.943372
TCCACACGTGTTCTTT-3_1	Transitional	0.165707
TCCACACTCACTTCAT-3_1	Transitional	0.205336
TCCACACTCGTGGACC-4_1	IgM_Memory	0.513294
TCCCGATAGTATCTCG-1_1	Classical_Memory	0.749275
TCCCGATAGTGAAGTT-1_1	Classical_Memory	0.999487
TCCCGATCAGACAGGT-1_1	Classical_Memory	0.999474
TCCCGATGTACCCAAT-4_1	IgM_Memory	0.411501
TCGAGGCAGATAGCAT-3_1	Transitional	0.0858511
TCGAGGCAGGGTTTCT-2_1	Naive	0.966635
TCGAGGCCACGTCAGC-4_1	IgM_Memory	0.400989
TCGCGAGAGAACAACT-4_1	IgM_Memory	0.561384
TCGCGAGAGCCCAGCT-4_1	IgM_Memory	0.78355
TCGCGAGCATGCGCAC-3_1	Transitional	0.328208
TCGCGAGGTAGTACCT-1_1	Classical_Memory	0.999437
TCGCGAGGTCGGCACT-2_1	Naive	0.772123
TCGCGAGTCAAACGGG-4_1	IgM_Memory	0.758017
TCGCGAGTCCTCAACC-3_1	Transitional	0.390431
TCGCGAGTCGTAGGTT-2_1	Naive	0.942422
TCGCGAGTCTTGCCGT-3_1	Transitional	0.394331
TCGCGTTTCGGCTACG-2_1	Naive	0.176511
TCGGGACAGCTACCTA-4_1	IgM_Memory	0.428903
TCGGGACCAGGTCCAC-3_1	Transitional	0.178065
TCGGGACTCGTTACAG-1_1	Classical_Memory	0.509028
TCGGGACTCTTGTATC-4_1	IgM_Memory	0.983784
TCGGTAAAGCGCTTAT-3_1	Transitional	0.764769
TCGGTAAAGGCTCTTA-2_1	Naive	0.178422
TCGGTAACATCGGGTC-3_1	Transitional	0.128391
TCGGTAAGTACCGCTG-2_1	Naive	0.822442
TCGGTAAGTCGCATCG-2_1	Naive	0.732431
TCGTACCAGATCTGAA-4_1	IgM_Memory	0.157168
TCGTACCCATGAAGTA-4_1	IgM_Memory	0.489861
TCGTACCGTGTGACGA-2_1	Naive	0.343501
TCGTACCTCAATACCG-4_1	IgM_Memory	0.802626
TCGTACCTCGGCGCTA-4_1	IgM_Memory	0.362215
TCGTAGAAGACTAGAT-4_1	IgM_Memory	0.772017
TCGTAGAAGCGATCCC-2_1	Naive	0.764769
TCGTAGAAGTACGTTC-4_1	IgM_Memory	0.443052
TCGTAGACAATGAATG-2_1	Naive	0.439035
TCGTAGACAGCCTTTC-4_1	IgM_Memory	0.401903
TCGTAGACATAACCTG-4_1	IgM_Memory	0.504705
TCGTAGAGTCGCTTTC-3_1	Transitional	0.328208
TCGTAGAGTTAAGATG-3_1	Transitional	0.251088
TCGTAGATCAACCATG-3_1	Transitional	0.124262
TCTATTGAGGTGATAT-2_1	Naive	0.343501
TCTATTGTCATCGGAT-4_1	IgM_Memory	0.377505
TCTATTGTCGAGCCCA-3_1	Transitional	0.121671
TCTATTGTCTAGCACA-3_1	Transitional	0.201833
TCTATTGTCTATCGCC-3_1	Transitional	0.181194
TCTCATAAGTAACCCT-1_1	Classical_Memory	0.319371
TCTCATAAGTGGGTTG-4_1	IgM_Memory	0.858867
TCTCATACATCTCCCA-3_1	Transitional	0.298289
TCTCATATCATGGTCA-3_1	Transitional	0.420333
TCTCTAAGTCAACTGT-3_1	Transitional	0.183787
TCTCTAATCGCGATCG-2_1	Naive	0.741918
TCTCTAATCTCGATGA-1_1	Classical_Memory	0.936827
TCTGAGAAGACAGACC-3_1	Transitional	0.425742
TCTGAGAGTCTAAAGA-4_1	IgM_Memory	0.606459
TCTGAGATCAAACCAC-3_1	Transitional	0.214854
TCTGAGATCCATGAAC-4_1	IgM_Memory	0.506574
TCTGAGATCCTGTAGA-4_1	IgM_Memory	0.797148
TCTGGAACAGCCAGAA-4_1	IgM_Memory	0.446091
TCTGGAACATCACGTA-3_1	Transitional	0.370208
TCTGGAAGTACATGTC-4_1	IgM_Memory	0.846436
TCTTCGGTCATGTAGC-4_1	IgM_Memory	0.8332
TCTTTCCCAAGCGATG-2_1	Naive	0.270134
TCTTTCCCACATCTTT-3_1	Transitional	0.411501
TCTTTCCCATTACCTT-4_1	IgM_Memory	0.978363
TCTTTCCCATTGAGCT-3_1	Transitional	0.372712
TCTTTCCTCCACTCCA-1_1	Classical_Memory	0.705687
TCTTTCCTCGTCTGCT-4_1	IgM_Memory	0.797705
TGAAAGAAGACCTAGG-3_1	Transitional	0.118138
TGAAAGAGTTAAGGGC-3_1	Transitional	0.078085
TGAAAGATCTGTCAAG-2_1	Naive	0.298835
TGACAACAGTCGATAA-2_1	Naive	0.333561
TGACAACGTAAAGTCA-2_1	Naive	0.942422
TGACAACGTATCGCAT-2_1	Naive	0.243982
TGACAACGTGTGAAAT-2_1	Naive	0.12894
TGACAACTCACCCGAG-4_1	IgM_Memory	0.420695
TGACGGCAGAAACCGC-1_1	Classical_Memory	0.797148
TGACGGCAGAAGATTC-2_1	Naive	0.459719
TGACGGCAGAAGGGTA-1_1	Classical_Memory	0.227207
TGACGGCCAACTGCGC-3_1	Transitional	0.764769
TGACGGCTCAGTCCCT-2_1	Naive	0.843518
TGACTAGCAGTGACAG-2_1	Naive	0.747
TGACTAGGTAAACCTC-3_1	Transitional	0.370208
TGACTAGGTGTCAATC-2_1	Naive	0.9401
TGACTAGTCTCGAGTA-1_1	Classical_Memory	0.999838
TGACTTTAGACGACGT-3_1	Transitional	0.196598
TGACTTTAGGCCATAG-4_1	IgM_Memory	0.785451
TGACTTTTCACAAACC-2_1	Naive	0.775264
TGACTTTTCGAGCCCA-2_1	Naive	0.792778
TGAGAGGCAGCATGAG-3_1	Transitional	0.0831713
TGAGAGGGTACGACCC-3_1	Transitional	0.285358
TGAGAGGTCCCATTAT-3_1	Transitional	0.251503
TGAGAGGTCGCTTGTC-2_1	Naive	0.942422
TGAGCATTCTTTAGGG-2_1	Naive	0.469585
TGAGCCGCATTCTTAC-4_1	IgM_Memory	0.780912
TGAGCCGGTACTCAAC-2_1	Naive	0.226005
TGAGCCGGTGCATCTA-2_1	Naive	0.176511
TGAGCCGTCACCTTAT-4_1	IgM_Memory	0.372524
TGAGCCGTCACGGTTA-4_1	IgM_Memory	0.732431
TGAGGGAAGATGGCGT-2_1	Naive	0.741918
TGAGGGAAGCTCAACT-3_1	Transitional	0.083798
TGAGGGAAGGTGTGGT-4_1	IgM_Memory	0.188869
TGAGGGACAGACGTAG-3_1	Transitional	0.192715
TGATTTCAGACCGGAT-3_1	Transitional	0.377505
TGATTTCAGCCATCGC-4_1	IgM_Memory	0.26838
TGATTTCGTAGGAGTC-3_1	Transitional	0.435614
TGATTTCGTTTAGGAA-3_1	Transitional	0.141581
TGATTTCTCGCTGATA-4_1	IgM_Memory	0.806755
TGCACCTAGCTAGCCC-2_1	Naive	0.788697
TGCACCTGTCCGTTAA-2_1	Naive	0.343501
[truncated: 218 more rows]

## Sheet: Fig4b_King_CSRpotential
Source data for Fig4b (King et al. CSR potential scores for each cell)
Cell	CellType	CSR_potential
BCP3_MBC_AAAGCAACACCAGATT	Plasmablast	0.245349
BCP3_MBC_AACCATGAGCGCCTTG	Naive	0.409214
BCP3_MBC_AACCATGAGTATGACA	Naive	0.408941
BCP3_MBC_AAGGAGCAGTCTCGGC	Naive	0.351526
BCP3_MBC_AAGGTTCCAATGGAGC	Plasmablast	0.875248
BCP3_MBC_AAGTCTGAGAGATGAG	Naive	0.394272
BCP3_MBC_ACGAGGAGTAAGGATT	Naive	0.780936
BCP3_MBC_ACTATCTGTCACTTCC	Naive	0.47606
BCP3_MBC_ACTATCTTCTAACTTC	Plasmablast	0.866803
BCP3_MBC_ACTTTCAGTATAGTAG	Naive	0.707851
BCP3_MBC_AGAATAGCACAGACAG	Naive	0.999984
BCP3_MBC_AGAATAGTCCGTAGTA	Naive	0.971657
BCP3_MBC_AGAGCGATCAGCTTAG	Plasmablast	0.315753
BCP3_MBC_AGATCTGCAGACGTAG	Naive	0.975671
BCP3_MBC_AGATTGCGTTTGGCGC	Naive	0.351526
BCP3_MBC_AGGTCATCAAGGGTCA	Naive	0.218392
BCP3_MBC_AGGTCCGTCCCTAACC	Naive	0.327692
BCP3_MBC_ATAGACCTCGCAAACT	Naive	0.939366
BCP3_MBC_ATCCGAACAAGGTTCT	Naive	0.457251
BCP3_MBC_ATCTACTTCTCAAACG	Naive	0.752332
BCP3_MBC_ATTGGACTCTACCTGC	Naive	0.763289
BCP3_MBC_CAAGGCCCATGCAATC	Naive	0.740715
BCP3_MBC_CACACAATCAGTGTTG	Naive	0.438758
BCP3_MBC_CACAGGCTCCTATGTT	Naive	0.966132
BCP3_MBC_CACCTTGTCCCTCTTT	Naive	0.290088
BCP3_MBC_CAGATCATCTGATTCT	GC	0.460981
BCP3_MBC_CAGCAGCCATGTCTCC	Naive	0.185897
BCP3_MBC_CAGCATAAGATCACGG	Plasmablast	0.984229
BCP3_MBC_CAGCATACAAGGTTTC	Naive	0.752332
BCP3_MBC_CAGCTAATCAAGCCTA	Naive	0.7749
BCP3_MBC_CAGTCCTTCAGCACAT	Naive	0.663299
BCP3_MBC_CATCGGGTCGCGCCAA	Naive	0.969163
BCP3_MBC_CATGGCGAGCCAGGAT	Naive	0.327692
BCP3_MBC_CCACCTAGTGTCTGAT	Naive	0.40777
BCP3_MBC_CCTCAGTCAACCGCCA	Naive	0.123874
BCP3_MBC_CGAACATAGAAGATTC	Naive	0.97469
BCP3_MBC_CGAGAAGAGGACATTA	Naive	0.946345
BCP3_MBC_CGAGCCATCAACACGT	Naive	0.94082
BCP3_MBC_CGATGGCGTACGACCC	Naive	0.936133
BCP3_MBC_CGCCAAGGTTCGTCTC	Naive	0.474858
BCP3_MBC_CGGAGTCTCCGCGTTT	Naive	0.932059
BCP3_MBC_CGTAGGCAGCCTTGAT	Naive	0.327692
BCP3_MBC_CGTTGGGAGGACATTA	Naive	0.385401
BCP3_MBC_CTAAGACCATTTGCTT	Naive	0.442512
BCP3_MBC_CTACCCACAGCATACT	Naive	0.361284
BCP3_MBC_CTACGTCAGCAATCTC	Naive	0.773882
BCP3_MBC_CTCGGGAAGTGGCACA	Naive	0.366129
BCP3_MBC_CTCGTACAGATGGCGT	Naive	0.438037
BCP3_MBC_CTGATAGTCTCTAGGA	Naive	0.319688
BCP3_MBC_CTTAACTTCCCATTTA	Naive	0.937587
BCP3_MBC_CTTCTCTGTGACTACT	Naive	0.250106
BCP3_MBC_GATCTAGAGAATGTTG	Naive	0.497175
BCP3_MBC_GATTCAGTCGAATGGG	Naive	0.327692
BCP3_MBC_GCAAACTTCTCTAGGA	Naive	0.42929
BCP3_MBC_GCATGATGTCGCGTGT	Naive	0.937587
BCP3_MBC_GCATGCGTCTTAACCT	Naive	0.391149
BCP3_MBC_GCGAGAATCACGATGT	Naive	0.442512
BCP3_MBC_GCGCAACTCGTGGACC	Naive	0.942049
BCP3_MBC_GCGCCAATCATGTAGC	Naive	0.353603
BCP3_MBC_GCGCCAATCTAGCACA	Naive	0.294096
BCP3_MBC_GGAATAAAGTTCGCGC	Naive	0.974068
BCP3_MBC_GGATGTTCATGGTCTA	Plasmablast	0.427418
BCP3_MBC_GGCAATTGTTTCCACC	Naive	0.996576
BCP3_MBC_GGCTGGTCATGCAATC	Naive	0.285079
BCP3_MBC_GGGACCTCAGACACTT	Naive	0.117868
BCP3_MBC_GGTGAAGAGCTACCGC	Naive	0.236657
BCP3_MBC_GTCACAACATTGGGCC	Naive	0.408941
BCP3_MBC_GTCTCGTTCAGGTTCA	Naive	0.966132
BCP3_MBC_GTGCAGCTCATGCATG	Naive	0.340464
BCP3_MBC_GTGCATAGTTGTCTTT	Naive	0.763289
BCP3_MBC_TACCTTATCTGCTTGC	Naive	0.305458
BCP3_MBC_TACGGATAGAACAATC	Naive	0.938225
BCP3_MBC_TACTTACCACCTCGTT	Plasmablast	0.880516
BCP3_MBC_TAGCCGGTCACGCGGT	Plasmablast	0.915262
BCP3_MBC_TAGGCATGTACTTAGC	Naive	0.975216
BCP3_MBC_TCACAAGTCATATCGG	Plasmablast	0.284395
BCP3_MBC_TCAGCTCGTATCGCAT	Naive	0.327692
BCP3_MBC_TCATTTGCAATCTGCA	Naive	0.782327
BCP3_MBC_TCGCGAGTCTACCAGA	Naive	0.327692
BCP3_MBC_TCGCGTTCAGCTGCAC	Naive	0.198789
BCP3_MBC_TCTCTAATCTACTCAT	Naive	0.385114
BCP3_MBC_TCTGGAAGTTGGTGGA	Naive	0.319688
BCP3_MBC_TCTTTCCCACGGTAGA	Naive	0.771471
BCP3_MBC_TGAGGGAAGATCCCGC	Naive	0.397882
BCP3_MBC_TGGCTGGTCCGCTGTT	Naive	0.722486
BCP3_MBC_TTAGGCACATCAGTAC	Naive	0.396228
BCP3_MBC_TTCTACAAGTTAGGTA	Naive	0.975671
BCP3_MBC_TTCTCAAGTAGGACAC	Naive	0.35863
BCP4_MBC_AAACCTGCATAGTAAG	Naive	0.768334
BCP4_MBC_AACACGTAGATGTAAC	Naive	0.350426
BCP4_MBC_AACTCAGCAAGTAATG	Naive	0.369535
BCP4_MBC_AACTTTCGTACATGTC	Naive	0.949119
BCP4_MBC_AAGACCTAGGGCTTGA	Naive	0.385114
BCP4_MBC_AAGGAGCAGATAGCAT	Naive	0.676507
BCP4_MBC_AAGTCTGTCTAGAGTC	Naive	0.94082
BCP4_MBC_AATCGGTCAGTGGAGT	Naive	0.239245
BCP4_MBC_AATCGGTGTGTTGGGA	Naive	0.277165
BCP4_MBC_ACCGTAAAGAGTACCG	Naive	0.382525
BCP4_MBC_ACGATACGTCAACTGT	Naive	0.418694
BCP4_MBC_ACGCCAGTCATCGGAT	Naive	0.970446
BCP4_MBC_ACGCCGACACTGTGTA	Naive	0.186547
BCP4_MBC_ACTATCTGTTCCTCCA	Plasmablast	0.812906
BCP4_MBC_ACTATCTTCCTCTAGC	Naive	0.277526
BCP4_MBC_ACTGAGTTCGCTAGCG	Naive	0.280365
BCP4_MBC_ACTGATGTCAGCTGGC	Naive	0.202206
BCP4_MBC_AGAATAGCACAGAGGT	Naive	0.184179
BCP4_MBC_AGGCCACGTTCGCGAC	Naive	0.351526
BCP4_MBC_AGTGGGATCGGAATCT	Naive	0.366393
BCP4_MBC_ATAAGAGGTCTACCTC	Naive	0.939399
BCP4_MBC_ATCACGAGTCGACTGC	Naive	0.939881
BCP4_MBC_ATCGAGTGTATAATGG	Naive	0.970518
BCP4_MBC_ATGGGAGGTTGCGCAC	Naive	0.294096
BCP4_MBC_ATGTGTGCAATCGAAA	Naive	0.370737
BCP4_MBC_ATGTGTGTCGTCCAGG	Naive	0.938526
BCP4_MBC_ATTTCTGTCAGGCGAA	Naive	0.935293
BCP4_MBC_CAAGAAATCATGTAGC	Naive	0.327692
BCP4_MBC_CAAGAAATCATTATCC	Naive	0.932059
BCP4_MBC_CAAGATCAGGGAACGG	Naive	0.408972
BCP4_MBC_CAAGATCTCTTGTATC	Naive	0.371921
BCP4_MBC_CAAGGCCGTCCGAGTC	Plasmablast	0.719354
BCP4_MBC_CAAGTTGAGATCCGAG	Plasmablast	0.235065
BCP4_MBC_CAAGTTGCAGTTTACG	Naive	0.26124
BCP4_MBC_CACACAAAGTAGGCCA	Naive	0.973307
BCP4_MBC_CACACTCAGACTTTCG	Naive	0.970145
BCP4_MBC_CACACTCCACCCATTC	Naive	0.400802
BCP4_MBC_CACACTCCAGCTATTG	Naive	0.322108
BCP4_MBC_CACATAGAGCGCTTAT	Naive	0.42392
BCP4_MBC_CACCACTTCGCTTAGA	Naive	0.173428
BCP4_MBC_CACCAGGGTGAGGGAG	Naive	0.94082
BCP4_MBC_CAGAGAGAGAGTCTGG	Naive	0.4933
BCP4_MBC_CAGCGACGTGCAACGA	Naive	0.935293
BCP4_MBC_CAGTAACTCGAATGGG	Naive	0.294096
BCP4_MBC_CATATGGCACTTACGA	Naive	0.932059
BCP4_MBC_CATCAAGTCAGCGATT	Naive	0.840775
BCP4_MBC_CATCGGGGTCTTCTCG	Naive	0.170599
BCP4_MBC_CATGGCGCACATTCGA	Naive	0.312359
BCP4_MBC_CATGGCGGTAACGACG	Naive	0.312585
BCP4_MBC_CATTATCTCCTCTAGC	Naive	0.171787
BCP4_MBC_CATTCGCCACAAGACG	Naive	0.413732
BCP4_MBC_CCAATCCCACTTCGAA	Naive	0.432621
BCP4_MBC_CCAATCCCATTCACTT	Naive	0.351526
BCP4_MBC_CCACTACAGGGTTTCT	Naive	0.233457
BCP4_MBC_CCACTACGTAGGAGTC	Naive	0.39069
BCP4_MBC_CCACTACGTCAAAGCG	Naive	0.507312
BCP4_MBC_CCAGCGAAGGCTCATT	Naive	0.383219
BCP4_MBC_CCAGCGATCTCTAGGA	Naive	0.749123
BCP4_MBC_CCATGTCAGAGAGCTC	Naive	0.763289
BCP4_MBC_CCGGGATGTGTTTGGT	Naive	0.788095
BCP4_MBC_CCGGGATGTTACGGAG	Naive	0.965379
BCP4_MBC_CCGGTAGCATCTGGTA	Naive	0.187449
BCP4_MBC_CCTACACTCACGACTA	Naive	0.25829
BCP4_MBC_CCTACCACACAAGACG	Naive	0.327692
BCP4_MBC_CCTAGCTCACTACAGT	Naive	0.151044
BCP4_MBC_CCTCAGTTCGTAGGTT	Naive	0.420705
BCP4_MBC_CCTTCCCTCATACGGT	Naive	0.376771
BCP4_MBC_CGACCTTGTTCCACGG	Naive	0.328176
BCP4_MBC_CGAGAAGGTAGAGTGC	Naive	0.0416906
BCP4_MBC_CGAGCCAAGACTAGGC	Naive	0.852898
BCP4_MBC_CGATTGAAGATCGATA	Naive	0.442512
BCP4_MBC_CGCTTCAAGTCTCGGC	Naive	0.0351639
BCP4_MBC_CGGACGTCACGTCTCT	Naive	0.370012
BCP4_MBC_CGGACGTGTCTTTCAT	Naive	0.397639
BCP4_MBC_CGGACGTTCAACACTG	Naive	0.340464
BCP4_MBC_CGTAGCGTCTATGTGG	Naive	0.424187
BCP4_MBC_CGTCACTAGCAGCCTC	Naive	0.81412
BCP4_MBC_CGTCCATAGCACCGCT	Naive	0.126987
BCP4_MBC_CGTCTACTCTGCTGCT	Naive	0.780091
BCP4_MBC_CGTGAGCCATTGGGCC	Naive	0.932059
BCP4_MBC_CTAAGACTCCTGTAGA	Naive	0.350793
BCP4_MBC_CTACGTCAGGGTGTGT	Naive	0.745064
BCP4_MBC_CTACGTCTCCCGGATG	Naive	0.942049
BCP4_MBC_CTAGAGTTCAATCTCT	Naive	0.449137
BCP4_MBC_CTAGCCTAGTCATCCA	Naive	0.952318
BCP4_MBC_CTCAGAAAGTTAGGTA	Naive	0.447104
BCP4_MBC_CTCATTAGTCCGTGAC	Naive	0.172933
BCP4_MBC_CTCGGGATCACGCGGT	Naive	0.408941
BCP4_MBC_CTCGTACTCTTTACAC	Naive	0.334942
BCP4_MBC_CTCGTACTCTTTAGTC	Naive	0.978794
BCP4_MBC_CTCGTCAGTGACTACT	Naive	0.435309
BCP4_MBC_CTCTGGTCAAACCTAC	Naive	0.36384
BCP4_MBC_CTGAAGTCATTCTCAT	Naive	0.415584
BCP4_MBC_CTGATCCTCTGACCTC	Naive	0.97469
BCP4_MBC_CTTAACTGTAGCCTAT	Naive	0.250585
BCP4_MBC_GAAACTCCAATCCGAT	Naive	0.94082
BCP4_MBC_GAAATGAGTACGCACC	Naive	0.323163
BCP4_MBC_GAACCTAAGTTCGCAT	Naive	0.406612
BCP4_MBC_GAACCTAGTGGTAACG	Naive	0.118461
BCP4_MBC_GAACGGAGTTGTGGCC	Naive	0.380057
BCP4_MBC_GAATGAATCGAACGGA	Naive	0.238051
BCP4_MBC_GACCTGGCATCGACGC	Naive	0.801947
BCP4_MBC_GACCTGGCATTTGCTT	Naive	0.388502
BCP4_MBC_GACCTGGTCACGATGT	Naive	0.747023
BCP4_MBC_GACGGCTGTGAGGGAG	Naive	0.369535
BCP4_MBC_GATCAGTCATATGCTG	Naive	0.107792
BCP4_MBC_GATCGATTCGACGGAA	Naive	0.144748
BCP4_MBC_GATCGTATCGCAAGCC	Naive	0.385114
BCP4_MBC_GCAAACTGTGAGTGAC	Naive	0.157459
BCP4_MBC_GCACATATCTTCGAGA	Naive	0.942049
BCP4_MBC_GCATGATCAATCGGTT	Naive	0.38038
BCP4_MBC_GCATGTAAGGTGCACA	Naive	0.369686
BCP4_MBC_GCATGTACACAGTCGC	Naive	0.735694
BCP4_MBC_GCGACCAGTCCCGACA	Naive	0.222959
BCP4_MBC_GCTGCAGAGAGCCCAA	Naive	0.258802
BCP4_MBC_GCTTCCAGTAAAGTCA	Naive	0.423322
BCP4_MBC_GGAAAGCGTAGCGCAA	Naive	0.385114
BCP4_MBC_GGACAGAAGGTACTCT	Naive	0.322108
BCP4_MBC_GGCAATTCACAAGTAA	Naive	0.38477
BCP4_MBC_GGGAATGAGATAGCAT	Naive	0.96703
BCP4_MBC_GGGAGATTCGCGGATC	Naive	0.294402
BCP4_MBC_GGTGAAGTCTGTACGA	Naive	0.125066
BCP4_MBC_GTAACGTTCACCCGAG	Plasmablast	0.564147
BCP4_MBC_GTAGTCAAGTACGATA	Naive	0.336184
BCP4_MBC_GTATTCTCAGGATTGG	Naive	0.966001
BCP4_MBC_GTCAAGTTCTATGTGG	Naive	0.937587
BCP4_MBC_GTCACAATCTTTACGT	Naive	0.435309
BCP4_MBC_GTCATTTCAGGGATTG	Naive	0.777322
BCP4_MBC_GTCGTAATCGTCCAGG	Plasmablast	0.917934
BCP4_MBC_GTGCATACACAGACTT	Naive	0.157459
BCP4_MBC_GTGCATATCGTCGTTC	Naive	0.970943
BCP4_MBC_GTGTTAGTCTGAGTGT	Naive	0.740715
BCP4_MBC_GTTACAGTCCGTACAA	Naive	0.442512
BCP4_MBC_GTTCATTCACCTCGTT	Naive	0.38853
BCP4_MBC_GTTCGGGGTTTGTTTC	Naive	0.778003
BCP4_MBC_GTTTCTAGTTCGTTGA	GC	0.115519
BCP4_MBC_TAAGAGACAGCTCCGA	Naive	0.974068
BCP4_MBC_TACGGGCGTCAAACTC	Naive	0.351526
BCP4_MBC_TACGGTAGTTCCCGAG	Naive	0.412004
BCP4_MBC_TACTCATAGAATGTGT	Naive	0.429467
BCP4_MBC_TACTTGTCATGAAGTA	Naive	0.294096
BCP4_MBC_TAGAGCTGTTCAGGCC	Naive	0.946983
BCP4_MBC_TATCTCATCCAAAGTC	Naive	0.3925
BCP4_MBC_TATGCCCTCATCGATG	Naive	0.173346
BCP4_MBC_TCACGAACAGATGAGC	Naive	0.351526
BCP4_MBC_TCAGCAACACTCTGTC	Naive	0.394761
BCP4_MBC_TCATTACCAGCCAATT	Naive	0.944892
BCP4_MBC_TCATTTGGTCTCGTTC	Naive	0.245753
BCP4_MBC_TGAAAGAGTCTAACGT	Naive	0.437828
BCP4_MBC_TGAAAGATCCTCAACC	Naive	0.327692
BCP4_MBC_TGACAACCAAACAACA	Naive	0.996692
BCP4_MBC_TGAGCATTCCGTAGTA	Naive	0.258802
BCP4_MBC_TGCGCAGAGTACGTTC	Naive	0.0925945
BCP4_MBC_TGCTGCTGTTTACTCT	Naive	0.397007
BCP4_MBC_TGGCCAGAGCGATGAC	Naive	0.399852
BCP4_MBC_TGGGAAGTCTGCGACG	Naive	0.386383
BCP4_MBC_TGGGCGTCACCGAATT	Naive	0.932059
BCP4_MBC_TGGTTAGGTGGGTCAA	Naive	0.818794
BCP4_MBC_TTAACTCAGAGTTGGC	Naive	0.493503
BCP4_MBC_TTAGGACAGAGGTTAT	Naive	0.943113
BCP4_MBC_TTAGGACGTGCTGTAT	Naive	0.05872
BCP4_MBC_TTATGCTAGAATCTCC	Naive	0.938526
BCP4_MBC_TTATGCTTCTAAGCCA	Naive	0.0564614
BCP4_MBC_TTCTACATCCTTGGTC	Naive	0.339915
BCP4_MBC_TTCTCAAAGATCCGAG	Naive	0.301362
BCP4_MBC_TTCTCAACATCCTTGC	Naive	0.361284
BCP4_MBC_TTCTCCTGTATAGGGC	Naive	0.67723
BCP4_MBC_TTTACTGTCCTTGACC	Naive	0.317933
BCP4_MBC_TTTGCGCCAAGTTAAG	Naive	0.385114
BCP4_MBC_TTTGCGCCAGGTCGTC	Naive	0.351526
BCP5_MBC_AAACCTGCACAGCCCA	Naive	0.795784
BCP5_MBC_AAAGATGCATACAGCT	Naive	0.758269
BCP5_MBC_AAAGTAGCATGCCTAA	Naive	0.940126
BCP5_MBC_AACACGTCACGGCGTT	Naive	0.327692
BCP5_MBC_AACCATGAGAGGACGG	Naive	0.770503
BCP5_MBC_AACTCTTAGATACACA	Naive	0.146435
BCP5_MBC_AAGGCAGAGTAAGTAC	Naive	0.449137
BCP5_MBC_ACACCGGAGCCGGTAA	Naive	0.935293
BCP5_MBC_ACACCGGTCAGCTCTC	Naive	0.945651
BCP5_MBC_ACACTGAAGCCATCGC	Naive	0.385114
BCP5_MBC_ACACTGATCTGGTTCC	Naive	0.376942
BCP5_MBC_ACAGCTAGTTTGTTTC	Naive	0.370012
BCP5_MBC_ACATCAGGTTACGCGC	Naive	0.722486
BCP5_MBC_ACATGGTAGCCTATGT	Naive	0.752332
BCP5_MBC_ACCAGTAGTACTTGAC	Naive	0.366341
BCP5_MBC_ACCAGTAGTCCGTCAG	GC	0.236657
BCP5_MBC_ACCAGTATCATAGCAC	Naive	0.351526
BCP5_MBC_ACCCACTTCAAACCGT	Naive	0.735694
BCP5_MBC_ACCTTTAAGCTTATCG	GC	0.939366
BCP5_MBC_ACGAGCCAGAATGTGT	Naive	0.943113
BCP5_MBC_ACGAGCCCAAGGGTCA	Naive	0.735694
BCP5_MBC_ACGAGCCCACGGCTAC	Plasmablast	0.980341
BCP5_MBC_ACGAGGAGTGGTTTCA	GC	0.0807928
BCP5_MBC_ACGATACCATCCGCGA	GC	0.3358
BCP5_MBC_ACGATACGTGAGTGAC	Naive	0.942049
BCP5_MBC_ACGATGTTCCATGAAC	Naive	0.787712
BCP5_MBC_ACGCCAGCACCGGAAA	Naive	0.740356
BCP5_MBC_ACGCCAGCATGCCACG	Naive	0.157459
BCP5_MBC_ACTGAGTAGCTGTCTA	Naive	0.163977
BCP5_MBC_ACTTACTTCAAGCCTA	Naive	0.397882
BCP5_MBC_ACTTGTTGTGGAAAGA	Naive	0.741279
BCP5_MBC_ACTTTCAAGTCTTGCA	Naive	0.0664462
BCP5_MBC_AGAATAGTCACTTCAT	Naive	0.351526
BCP5_MBC_AGCCTAAAGAACAACT	Naive	0.277581
BCP5_MBC_AGCGGTCCAAAGGTGC	GC	0.327692
BCP5_MBC_AGGCCACAGCTAAGAT	Naive	0.351526
BCP5_MBC_AGGCCGTTCCTGCTTG	Naive	0.370012
BCP5_MBC_AGGGATGCACAGGCCT	Naive	0.460981
BCP5_MBC_AGGGTGAGTTTGTTTC	Naive	0.92653
BCP5_MBC_AGTCTTTCACATTTCT	Naive	0.460981
BCP5_MBC_AGTGAGGTCTTTACGT	Naive	0.305458
BCP5_MBC_AGTGTCAAGAAACCTA	Naive	0.39084
BCP5_MBC_AGTTGGTAGTAATCCC	Naive	0.722486
BCP5_MBC_ATAACGCCAATCTACG	Naive	0.788095
BCP5_MBC_ATAGACCAGTACGACG	Naive	0.94082
BCP5_MBC_ATCCACCAGTGTGAAT	Plasmablast	0.856103
BCP5_MBC_ATCCACCTCCACGAAT	Naive	0.981976
BCP5_MBC_ATCGAGTTCAATCTCT	Naive	0.427418
BCP5_MBC_ATGCGATTCTTCCTTC	Plasmablast	0.981793
BCP5_MBC_ATGGGAGCACATAACC	Naive	0.0958101
BCP5_MBC_ATGTGTGTCTTCTGGC	Naive	0.285079
BCP5_MBC_ATTACTCAGCTAGCCC	GC	0.481978
BCP5_MBC_ATTCTACTCGTATCAG	GC	0.27338
BCP5_MBC_CAACTAGCAGGAATCG	Naive	0.370012
BCP5_MBC_CAACTAGGTCCGAAGA	Naive	0.722486
BCP5_MBC_CAACTAGGTTTGGGCC	Naive	0.21991
BCP5_MBC_CAAGGCCAGTTAACGA	Naive	0.745064
BCP5_MBC_CAAGGCCGTTGATTCG	Naive	0.247675
BCP5_MBC_CACACTCGTCCGAAGA	Naive	0.413961
BCP5_MBC_CACACTCGTTGAACTC	Plasmablast	0.68104
BCP5_MBC_CACAGTAAGCGGCTTC	Naive	0.0925945
BCP5_MBC_CACAGTAAGTTGAGAT	Naive	0.449137
BCP5_MBC_CACCACTGTCTGATCA	Naive	0.682644
BCP5_MBC_CACCACTTCCATGAAC	GC	0.370012
BCP5_MBC_CACCTTGAGTGGTAAT	Naive	0.948637
BCP5_MBC_CAGAGAGAGAGACTTA	Naive	0.327692
BCP5_MBC_CAGAGAGGTCCAGTAT	Naive	0.466321
BCP5_MBC_CAGAGAGTCATCTGTT	Naive	0.752332
BCP5_MBC_CAGATCACAATGTTGC	Plasmablast	0.87073
BCP5_MBC_CAGCCGAGTAATCGTC	Naive	0.699688
BCP5_MBC_CAGCCGAGTGGGTATG	Naive	0.735694
BCP5_MBC_CAGCTAAAGAGTGACC	Naive	0.706952
BCP5_MBC_CAGCTAACAGTTCCCT	Naive	0.767636
BCP5_MBC_CAGCTGGAGGTGCTAG	Naive	0.780834
BCP5_MBC_CATATTCAGGCTAGAC	Naive	0.361284
BCP5_MBC_CATCAGAAGTTGCAGG	Naive	0.939366
BCP5_MBC_CATCGAAGTCTCTTAT	Naive	0.157459
BCP5_MBC_CCACCTAAGACCTTTG	Naive	0.294096
BCP5_MBC_CCACTACGTTTAAGCC	Naive	0.312585
BCP5_MBC_CCAGCGATCGCCTGTT	Naive	0.729755
BCP5_MBC_CCATGTCGTAAGGATT	Naive	0.408941
BCP5_MBC_CCTAAAGAGGCATGGT	Naive	0.747995
BCP5_MBC_CCTACCATCCACTGGG	Naive	0.348376
BCP5_MBC_CCTAGCTGTTACGACT	Naive	0.397882
BCP5_MBC_CCTCAGTCATCACGTA	Naive	0.294096
BCP5_MBC_CCTCTGAAGCAGATCG	Naive	0.455271
BCP5_MBC_CCTTACGAGACTAGGC	Naive	0.327692
BCP5_MBC_CCTTCCCTCCCAAGAT	Naive	0.157459
BCP5_MBC_CCTTCCCTCTCTAGGA	Naive	0.722486
BCP5_MBC_CCTTTCTGTCACTTCC	GC	0.301362
BCP5_MBC_CGAACATGTAAGTAGT	Naive	0.758269
BCP5_MBC_CGAACATGTTAGAACA	Naive	0.245753
BCP5_MBC_CGAATGTGTACCCAAT	Naive	0.427418
BCP5_MBC_CGACCTTGTGTTCGAT	Naive	0.745064
BCP5_MBC_CGACCTTTCACTTATC	Naive	0.427418
BCP5_MBC_CGAGCACCAAGCCATT	Naive	0.327692
BCP5_MBC_CGAGCACCAGAGTGTG	Plasmablast	0.888794
BCP5_MBC_CGAGCCATCTGGGCCA	GC	0.758269
BCP5_MBC_CGATGGCTCACAGGCC	Naive	0.780936
BCP5_MBC_CGATGTAAGTGGAGAA	Naive	0.408941
BCP5_MBC_CGATTGACAGCGTCCA	Naive	0.157459
BCP5_MBC_CGCCAAGGTAACGTTC	Naive	0.359129
BCP5_MBC_CGCGTTTCAAACGCGA	Naive	0.796456
BCP5_MBC_CGCTATCAGGTGTTAA	Naive	0.408941
BCP5_MBC_CGGACACGTGCATCTA	Naive	0.351526
BCP5_MBC_CGGACACGTTGTACAC	Naive	0.699082
BCP5_MBC_CGGACTGGTGCCTGTG	Naive	0.129171
BCP5_MBC_CGGAGCTTCGCATGAT	Naive	0.967344
BCP5_MBC_CGGCTAGTCGCGTAGC	Naive	0.408941
BCP5_MBC_CGGGTCATCACATACG	Naive	0.67098
BCP5_MBC_CGGTTAACATCGGACC	Naive	0.351526
BCP5_MBC_CGGTTAATCGAATGCT	Naive	0.939366
BCP5_MBC_CGTCCATCACAGACTT	GC	0.941558
BCP5_MBC_CGTGAGCGTATGCTTG	Naive	0.370012
BCP5_MBC_CGTTCTGCATTGGCGC	Naive	0.935293
BCP5_MBC_CGTTGGGAGCCATCGC	Naive	0.758269
BCP5_MBC_CTAACTTCATTTCAGG	Naive	0.391744
BCP5_MBC_CTACATTAGCTCAACT	Naive	0.764264
BCP5_MBC_CTACGTCCATCTATGG	Naive	0.186581
BCP5_MBC_CTAGCCTAGCTGTTCA	Naive	0.942049
BCP5_MBC_CTAGTGAGTAGCCTCG	Naive	0.294096
BCP5_MBC_CTCACACCATGGAATA	Naive	0.397882
BCP5_MBC_CTCACACTCGGAGCAA	Naive	0.939366
BCP5_MBC_CTCGAGGAGCAAATCA	Naive	0.752332
BCP5_MBC_CTCGAGGCACAGGCCT	Naive	0.370012
BCP5_MBC_CTCTAATCATGTCGAT	Naive	0.370012
BCP5_MBC_CTCTGGTGTAGGGACT	Naive	0.285079
BCP5_MBC_CTGAAACTCGGTTAAC	Naive	0.763289
BCP5_MBC_CTGATAGGTATATGGA	Naive	0.361284
BCP5_MBC_CTGATCCGTCTAACGT	Naive	0.236657
BCP5_MBC_CTGCCTACAGGCTCAC	Naive	0.7749
BCP5_MBC_CTGCCTAGTTCCTCCA	Plasmablast	0.875511
BCP5_MBC_CTGCCTATCGGACAAG	Naive	0.442512
BCP5_MBC_CTGCGGACATTGGCGC	Naive	0.95672
BCP5_MBC_CTGCTGTCACTCTGTC	Naive	0.327692
BCP5_MBC_CTGCTGTCAGTGAGTG	Naive	0.936522
BCP5_MBC_CTGTGCTGTATGCTTG	Naive	0.385114
BCP5_MBC_CTGTGCTGTCGAACAG	Naive	0.441477
BCP5_MBC_CTGTTTAAGGACAGCT	Naive	0.370012
BCP5_MBC_CTTAACTAGATCGGGT	Naive	0.340464
BCP5_MBC_CTTGGCTGTCCGTGAC	GC	0.408941
BCP5_MBC_GAAACTCAGGGATCTG	Naive	0.937587
BCP5_MBC_GAACATCAGTGACTCT	Naive	0.364297
BCP5_MBC_GAACATCGTAAGAGGA	Plasmablast	0.620333
BCP5_MBC_GAACATCGTGACTCAT	Naive	0.370012
BCP5_MBC_GAACCTACAATTGCTG	Naive	0.370012
BCP5_MBC_GAACCTAGTTAAAGTG	Naive	0.418694
BCP5_MBC_GAACGGAAGCACAGGT	Naive	0.294096
BCP5_MBC_GAATAAGGTCACACGC	Naive	0.408941
BCP5_MBC_GAATAAGGTGTCTGAT	Naive	0.115519
BCP5_MBC_GAATAAGTCTCTAGGA	Plasmablast	0.457081
BCP5_MBC_GAATGAAAGGGATGGG	Naive	0.229181
BCP5_MBC_GAATGAATCGATGAGG	Naive	0.327692
BCP5_MBC_GACGGCTGTAGCAAAT	Naive	0.464362
BCP5_MBC_GACGTTATCAGAGCTT	Naive	0.408941
BCP5_MBC_GACGTTATCCTTAATC	Naive	0.942049
BCP5_MBC_GACTAACAGTGCAAGC	Naive	0.935293
BCP5_MBC_GACTACACATAGTAAG	Naive	0.322108
BCP5_MBC_GACTGCGAGATAGGAG	Naive	0.370012
BCP5_MBC_GACTGCGAGCACCGCT	Plasmablast	0.654575
BCP5_MBC_GAGCAGAAGATGAGAG	Naive	0.321363
BCP5_MBC_GAGTCCGCACCAGATT	Naive	0.780834
BCP5_MBC_GATCGATTCAGCGATT	Naive	0.377907
BCP5_MBC_GATCGCGCAGACGCTC	Plasmablast	0.981228
BCP5_MBC_GATCTAGCAAAGCAAT	GC	0.106933
BCP5_MBC_GATCTAGCACTACAGT	Naive	0.360749
BCP5_MBC_GATCTAGGTACAGACG	Naive	0.0897288
BCP5_MBC_GATGCTAAGTGTTAGA	Plasmablast	0.996289
BCP5_MBC_GATGCTAGTTGCGCAC	Naive	0.327692
BCP5_MBC_GCAATCAAGAAGGGTA	Naive	0.745064
BCP5_MBC_GCAATCAAGGATCGCA	Naive	0.370012
BCP5_MBC_GCAGTTAAGCTGAAAT	Naive	0.763289
BCP5_MBC_GCATACAAGAAGATTC	Naive	0.709277
BCP5_MBC_GCATACAGTTGTTTGG	Naive	0.935293
BCP5_MBC_GCATGATTCAAACCGT	Naive	0.999516
BCP5_MBC_GCGACCAAGTGGTAGC	Naive	0.299931
BCP5_MBC_GCGAGAACAGAGCCAA	GC	0.805471
BCP5_MBC_GCGCAGTAGTCTCCTC	Naive	0.385114
BCP5_MBC_GCGCCAAAGCTAGTCT	Naive	0.763289
BCP5_MBC_GCTCCTACATTAGCCA	Naive	0.327692
BCP5_MBC_GCTGCAGCAGTGGGAT	Naive	0.385114
BCP5_MBC_GCTGGGTAGGCTACGA	Naive	1
BCP5_MBC_GCTGGGTAGTCTTGCA	Naive	0.294096
BCP5_MBC_GCTGGGTGTACAGTTC	Plasmablast	0.624066
BCP5_MBC_GCTTCCACACCGTTGG	Naive	0.278409
BCP5_MBC_GCTTCCACACGAGAGT	Naive	0.370012
BCP5_MBC_GCTTGAAAGGCTCAGA	Naive	0.408941
BCP5_MBC_GCTTGAATCAGCTCTC	GC	0.710742
BCP5_MBC_GGAATAATCATGCTCC	Naive	0.321762
BCP5_MBC_GGACATTTCTAAGCCA	Naive	0.418694
BCP5_MBC_GGACGTCTCTGTCTCG	Naive	0.256476
BCP5_MBC_GGAGCAACAGATGGCA	Naive	0.385114
BCP5_MBC_GGAGCAATCATTCACT	Naive	0.803642
BCP5_MBC_GGGACCTGTATAAACG	Naive	0.285079
BCP5_MBC_GGGCACTGTTATCCGA	Naive	0.171332
BCP5_MBC_GGGTCTGTCGCATGGC	Naive	0.745064
BCP5_MBC_GGTATTGTCACGATGT	Naive	0.783439
BCP5_MBC_GTACTTTTCCTTGCCA	Naive	0.294096
BCP5_MBC_GTCAAGTAGGTGCTAG	Naive	0.345077
BCP5_MBC_GTCACAACAAGGTTCT	Naive	0.408941
BCP5_MBC_GTCACAATCGGTTCGG	Naive	0.510937
BCP5_MBC_GTCACAATCTGCCCTA	Naive	0.351526
BCP5_MBC_GTCACGGCAACCGCCA	Naive	0.370012
BCP5_MBC_GTCATTTTCAACCAAC	Naive	0.735694
BCP5_MBC_GTCGTAATCCCAACGG	Naive	0.351801
BCP5_MBC_GTCTTCGCATCCAACA	Naive	0.361284
BCP5_MBC_GTGAAGGGTTCGCGAC	Naive	0.722486
BCP5_MBC_GTGAAGGTCACCATAG	Naive	0.351526
BCP5_MBC_GTGCATATCCCGGATG	Naive	0.294096
BCP5_MBC_GTGCTTCAGATCCCGC	Naive	0.944052
BCP5_MBC_GTGGGTCTCTCAACTT	Naive	0.752332
BCP5_MBC_GTGTTAGAGCTAAACA	Plasmablast	0.446133
BCP5_MBC_GTTAAGCAGCCGCCTA	Naive	0.370012
BCP5_MBC_GTTAAGCTCACTCCTG	Naive	0.150327
BCP5_MBC_GTTCATTTCCATTCTA	Naive	0.727172
BCP5_MBC_GTTTCTAGTCGGCATC	Naive	0.408941
BCP5_MBC_TAAGAGACAATGGAAT	Naive	0.937587
BCP5_MBC_TAAGCGTTCGGAAATA	Plasmablast	0.976929
BCP5_MBC_TAAGTGCCAGTTAACC	Naive	0.294096
BCP5_MBC_TACCTTATCTTGAGAC	Naive	0.134851
BCP5_MBC_TACTCATCAGTTTACG	GC	0.267071
BCP5_MBC_TACTCGCAGGACCACA	GC	0.315982
BCP5_MBC_TACTTGTTCCCAGGTG	Naive	0.340464
BCP5_MBC_TAGACCATCTGATACG	Naive	0.327692
BCP5_MBC_TAGAGCTAGCCTCGTG	Naive	0.723647
BCP5_MBC_TAGTGGTAGTCGAGTG	GC	0.963211
BCP5_MBC_TAGTTGGAGGCAAAGA	Naive	0.7749
BCP5_MBC_TATCAGGAGCGTCAAG	Naive	0.758269
BCP5_MBC_TATGCCCTCTGTCCGT	Naive	0.763289
BCP5_MBC_TCACAAGCATCCGCGA	Naive	0.397882
BCP5_MBC_TCACGAAGTGGAAAGA	Naive	0.392692
BCP5_MBC_TCAGCTCGTTGTACAC	Naive	0.351526
BCP5_MBC_TCAGCTCTCACCATAG	Naive	0.794026
BCP5_MBC_TCATTTGAGGTGACCA	Naive	0.94082
BCP5_MBC_TCCACACCAATCCAAC	Naive	0.737559
BCP5_MBC_TCCCGATCAACTGCTA	Naive	0.351526
BCP5_MBC_TCCCGATGTTATGCGT	Naive	0.340464
BCP5_MBC_TCGGGACCAAGTACCT	Naive	0.385114
BCP5_MBC_TCGGTAAAGATCCGAG	Plasmablast	0.998105
BCP5_MBC_TCGGTAAAGCTACCTA	Naive	0.427418
BCP5_MBC_TCGGTAACAGTCACTA	Naive	0.236657
BCP5_MBC_TCGGTAAGTCTAGTGT	Naive	0.351526
BCP5_MBC_TCTGAGACACAAGTAA	Naive	0.778003
BCP5_MBC_TCTGAGAGTATCAGTC	Naive	0.413696
BCP5_MBC_TCTGGAAGTCTCAACA	GC	0.138201
BCP5_MBC_TGACAACAGGAATTAC	Naive	0.408941
BCP5_MBC_TGACGGCTCAGGCAAG	Naive	0.242985
BCP5_MBC_TGACTAGTCCAACCAA	Naive	0.370012
BCP5_MBC_TGAGAGGCATGACGGA	Naive	0.312585
BCP5_MBC_TGAGCCGGTTAAGGGC	Naive	0.972306
BCP5_MBC_TGAGCCGTCACTATTC	Naive	0.755436
BCP5_MBC_TGAGGGAGTCTAGTCA	Naive	0.363221
BCP5_MBC_TGATTTCCAGCATACT	Naive	0.785851
BCP5_MBC_TGCACCTGTGGCTCCA	Naive	0.779449
BCP5_MBC_TGCCAAATCATCGGAT	Naive	0.94082
BCP5_MBC_TGCCCATAGTACGACG	Plasmablast	0.513412
BCP5_MBC_TGCCCATAGTTCGCAT	Naive	0.752332
BCP5_MBC_TGCGCAGAGACACGAC	Naive	0.43502
BCP5_MBC_TGCGTGGCAGACGTAG	Naive	0.370012
BCP5_MBC_TGGACGCTCTACGAGT	Naive	0.172933
BCP5_MBC_TGGACGCTCTCCTATA	GC	0.932059
BCP5_MBC_TGGCCAGGTATCGCAT	Naive	0.229181
BCP5_MBC_TGGCGCAGTACTTCTT	Naive	0.735694
BCP5_MBC_TGGCGCATCGTTTAGG	Naive	0.370012
BCP5_MBC_TGGCTGGAGATAGTCA	Naive	0.139594
BCP5_MBC_TGGCTGGCAGGGTTAG	GC	0.435309
BCP5_MBC_TGTCCCATCGGCGCTA	Naive	0.370012
BCP5_MBC_TGTGGTATCTCGTATT	Naive	0.699905
BCP5_MBC_TGTGTTTAGGCACATG	Naive	0.418694
BCP5_MBC_TGTGTTTGTTGAACTC	Naive	0.745064
BCP5_MBC_TGTTCCGAGAAGGGTA	Plasmablast	0.513343
BCP5_MBC_TTAACTCTCCGTTGTC	Naive	0.752332
BCP5_MBC_TTAGGACCAAACCCAT	Naive	0.340464
BCP5_MBC_TTATGCTTCACTCTTA	Naive	0.722486
BCP5_MBC_TTATGCTTCAGTTGAC	Naive	0.237763
BCP5_MBC_TTCTACAGTTGGTAAA	GC	0.405364
BCP5_MBC_TTCTCAAAGTACATGA	Naive	0.283031
BCP5_MBC_TTCTCCTTCATAGCAC	Naive	0.758269
BCP5_MBC_TTGACTTCAGCTGCAC	GC	0.940126
BCP5_MBC_TTGCGTCTCAACACTG	Plasmablast	0.452108
BCP5_MBC_TTTCCTCAGGCGACAT	Naive	0.427418
BCP5_MBC_TTTGCGCCATTGGTAC	Naive	0.351526
BCP6_MBC_AAAGCAAAGAGAGCTC	Naive	0.396992
BCP6_MBC_AACACGTAGACCCACC	Naive	0.377907
BCP6_MBC_AACCATGTCTCTTATG	Naive	0.435309
BCP6_MBC_AACTCAGTCCTCGCAT	Naive	0.447104
BCP6_MBC_AACTCCCAGATGTAAC	Naive	0.735694
BCP6_MBC_AACTCTTTCTGCAAGT	Naive	0.299931
BCP6_MBC_AACTGGTGTCTTGCGG	Naive	0.771471
BCP6_MBC_AAGCCGCGTCAGGACA	Naive	0.327692
BCP6_MBC_AAGTCTGGTCAGGACA	Naive	0.441477
BCP6_MBC_AATCCAGCAAGGCTCC	Naive	0.152429
BCP6_MBC_ACACCCTTCGTAGGTT	Naive	0.763289
BCP6_MBC_ACATGGTTCACGAAGG	Naive	0.370012
BCP6_MBC_ACCGTAACAGGTCGTC	Plasmablast	0.858913
BCP6_MBC_ACGATACTCTGAAAGA	Naive	0.397882
BCP6_MBC_ACGATGTAGGCTCAGA	Naive	0.932059
BCP6_MBC_ACGCAGCCATAGGATA	Naive	0.236657
BCP6_MBC_ACGGGTCCAATCTGCA	Plasmablast	0.897088
BCP6_MBC_ACGGGTCCAGCATGAG	Naive	0.937587
BCP6_MBC_ACTATCTAGGCGATAC	Naive	0.758269
BCP6_MBC_ACTGAGTCAGCAGTTT	Naive	0.94082
BCP6_MBC_ACTGATGAGGGAGTAA	Naive	0.301362
BCP6_MBC_ACTGTCCTCATACGGT	Naive	0.763289
BCP6_MBC_ACTTTCAAGGAGTAGA	Naive	0.351526
BCP6_MBC_AGACGTTCACAGACTT	Naive	0.442512
BCP6_MBC_AGACGTTGTATAATGG	Naive	0.771471
BCP6_MBC_AGACGTTGTTCTGTTT	Naive	0.327692
BCP6_MBC_AGAGCTTCACAAGTAA	Naive	0.385114
BCP6_MBC_AGAGTGGCATTACCTT	Naive	0.767636
BCP6_MBC_AGATCTGGTCAAAGAT	Naive	0.212941
BCP6_MBC_AGCGGTCCACGTCAGC	Naive	0.735694
BCP6_MBC_AGGGAGTGTTAAAGAC	Naive	0.0351639
BCP6_MBC_AGGGTGAGTCACTGGC	Naive	0.370012
BCP6_MBC_AGGTCATGTCCGTTAA	Naive	0.327692
BCP6_MBC_AGGTCCGTCATCGCTC	Naive	0.201011
BCP6_MBC_AGTCTTTAGTCATGCT	Naive	0.336184
BCP6_MBC_AGTTGGTGTAGCTTGT	Naive	0.14364
BCP6_MBC_ATCATGGAGAAACCGC	Naive	0.153002
BCP6_MBC_ATCCGAAAGGTTCCTA	Naive	0.408941
BCP6_MBC_ATCGAGTCATGGTTGT	Naive	0.405724
BCP6_MBC_ATGTGTGTCTTCGAGA	GC	0.749286
BCP6_MBC_ATTATCCAGTGCCATT	Naive	0.258802
BCP6_MBC_ATTGGACGTCGAGATG	Naive	0.449137
BCP6_MBC_CAAGTTGGTTGACGTT	Naive	0.974068
BCP6_MBC_CACACAAAGGATATAC	Naive	0.938526
BCP6_MBC_CACACAATCGCGCCAA	Naive	0.435309
BCP6_MBC_CACACTCAGGACGAAA	Naive	0.327692
BCP6_MBC_CACTCCACAGCTGTTA	Naive	0.722486
BCP6_MBC_CACTCCATCTTGTATC	Naive	0.176186
BCP6_MBC_CAGAGAGAGTAATCCC	GC	0.943113
BCP6_MBC_CAGCAGCCATCAGTAC	Naive	0.397882
BCP6_MBC_CAGCCGATCTAACTTC	Naive	0.397882
BCP6_MBC_CAGCGACTCGGCGCAT	Naive	0.285079
BCP6_MBC_CAGCTGGGTGTGCCTG	Naive	0.758269
BCP6_MBC_CAGGTGCAGAGTGAGA	Naive	0.767636
BCP6_MBC_CAGTCCTAGACCACGA	Naive	0.778003
BCP6_MBC_CATCAGAAGTATCGAA	Naive	0.415166
BCP6_MBC_CATCAGATCTTCTGGC	Naive	0.767636
BCP6_MBC_CATGACAGTCTCTCGT	Naive	0.752332
BCP6_MBC_CCACCTAGTGATAAAC	Naive	0.942049
BCP6_MBC_CCACTACAGAGCTGCA	Naive	0.370012
BCP6_MBC_CCACTACGTTGATTGC	Naive	0.752332
BCP6_MBC_CCAGCGAGTCAGATAA	Naive	0.693555
BCP6_MBC_CCGGGATAGGGAGTAA	Naive	0.00180838
BCP6_MBC_CCTATTAGTCTGGAGA	Naive	0.327756
BCP6_MBC_CCTTACGAGCGTAATA	Naive	0.327692
BCP6_MBC_CCTTACGGTCCTCTTG	Naive	0.0654665
BCP6_MBC_CCTTCCCTCTCAACTT	Naive	0.351526
BCP6_MBC_CCTTTCTTCACTATTC	Naive	0.397882
BCP6_MBC_CGAATGTTCTGTTGAG	Naive	0.370012
BCP6_MBC_CGAGCACCAGACGCTC	Naive	0.752332
BCP6_MBC_CGATGTACAGTGAGTG	Naive	0.740715
BCP6_MBC_CGCTATCGTCAAAGCG	Naive	0.336184
BCP6_MBC_CGGGTCACACCTCGTT	Naive	0.370012
BCP6_MBC_CGGGTCAGTACAGTTC	Naive	0.932059
BCP6_MBC_CGTAGCGAGACGCACA	Naive	0.758269
BCP6_MBC_CGTAGGCCAGGCTCAC	Naive	0.351526
BCP6_MBC_CGTTCTGGTATGCTTG	Naive	0.370012
BCP6_MBC_CGTTCTGTCAGTTGAC	Naive	0.294096
BCP6_MBC_CTAACTTCATGTCCTC	Naive	0.442512
BCP6_MBC_CTAACTTTCAGATAAG	Naive	0.327692
BCP6_MBC_CTAAGACGTTCGGCAC	Naive	0.722486
BCP6_MBC_CTAATGGAGAGACTAT	Naive	0.735694
BCP6_MBC_CTAGAGTCAAAGGAAG	GC	0.397882
BCP6_MBC_CTCACACCAACGATCT	Naive	0.94082
BCP6_MBC_CTCGGAGTCACTATTC	GC	0.948637
BCP6_MBC_CTCGGAGTCGTTACGA	Naive	0.408941
BCP6_MBC_CTCGTACTCGACGGAA	Naive	0.710742
BCP6_MBC_CTCGTCAAGTTGAGAT	Naive	0.385114
BCP6_MBC_CTCTGGTCATTTCACT	Naive	0.975216
BCP6_MBC_CTCTGGTTCACAGTAC	Naive	0.327692
BCP6_MBC_CTGAAACTCGGACAAG	Naive	0.0821714
BCP6_MBC_CTGAAGTAGTTGAGAT	Naive	0.317933
BCP6_MBC_CTGAAGTCAGGGTATG	Naive	0.370012
BCP6_MBC_CTGCCTAAGACACTAA	Naive	0.944892
BCP6_MBC_CTGCTGTAGCTACCTA	Naive	0.327692
BCP6_MBC_CTGCTGTCACAGTCGC	Naive	0.780834
BCP6_MBC_CTTCTCTGTTACAGAA	Naive	0.7749
BCP6_MBC_CTTGGCTTCTTGCATT	Naive	0.763289
BCP6_MBC_CTTTGCGAGTATCTCG	Naive	0.745064
BCP6_MBC_GAAGCAGAGCATGGCA	Naive	0.370012
BCP6_MBC_GAAGCAGAGCGCTTAT	Naive	0.370012
BCP6_MBC_GAATAAGGTGTATGGG	Naive	0.356549
BCP6_MBC_GAATAAGTCTCTTGAT	Naive	0.312585
BCP6_MBC_GACGGCTCAATAGCAA	Naive	0.312585
BCP6_MBC_GACGGCTTCCCGACTT	Naive	0.939366
BCP6_MBC_GACGTGCTCGCGCCAA	Naive	0.385114
BCP6_MBC_GACGTTACAATGGTCT	Naive	0.327692
BCP6_MBC_GATCTAGTCTTGAGGT	Naive	0.315835
BCP6_MBC_GCAAACTGTACCGTTA	Naive	0.20983
BCP6_MBC_GCAAACTTCTCGCTTG	Naive	0.351526
BCP6_MBC_GCACATACATGCCTTC	Naive	0.385114
BCP6_MBC_GCACTCTTCCTGTACC	Naive	0.236657
BCP6_MBC_GCGCAGTCATTTCAGG	Naive	0.434162
BCP6_MBC_GCGGGTTTCTGCTGCT	Naive	0.774508
BCP6_MBC_GCTCCTAGTCTTGTCC	Naive	0.752332
BCP6_MBC_GCTCCTATCGCCTGTT	Naive	0.327692
BCP6_MBC_GCTCTGTAGAGCTTCT	Naive	0.118461
BCP6_MBC_GCTGCGACATAAGACA	Naive	0.745064
BCP6_MBC_GCTGCTTTCTCTTATG	Naive	0.745064
BCP6_MBC_GCTTGAAAGAATGTGT	Naive	0.455271
BCP6_MBC_GGATTACTCCCTCTTT	Naive	0.758269
BCP6_MBC_GGATTACTCTGGCGAC	Naive	0.294096
BCP6_MBC_GGCCGATCACTGTCGG	Plasmablast	0.75374
BCP6_MBC_GGCGACTGTCTAGAGG	Naive	0.379862
BCP6_MBC_GGCTGGTCAAGCTGTT	Naive	0.327692
BCP6_MBC_GGGAGATCAGTCGTGC	Naive	0.934353
BCP6_MBC_GGGTCTGTCGGTGTCG	Naive	0.28589
BCP6_MBC_GGGTTGCGTAGCGCAA	Naive	0.312585
BCP6_MBC_GTAGGCCAGAGTAAGG	Naive	0.936522
BCP6_MBC_GTATTCTTCTATCCCG	Naive	0.0821714
BCP6_MBC_GTCAAGTGTAATAGCA	Naive	0.176186
BCP6_MBC_GTCACAAGTCTAACGT	Naive	0.935293
BCP6_MBC_GTCACGGTCACTATTC	Naive	0.939366
BCP6_MBC_GTCCTCAAGAACTCGG	Naive	0.418694
BCP6_MBC_GTCTTCGTCCGTTGCT	Naive	0.129171
BCP6_MBC_GTGGGTCGTAACGTTC	Naive	0.936133
BCP6_MBC_GTTAAGCTCAGCCTAA	Naive	0.752332
BCP6_MBC_TACGGTATCTCTTGAT	Naive	0.310984
BCP6_MBC_TACTTGTGTGGAAAGA	Naive	0.944892
BCP6_MBC_TAGTTGGCATCTATGG	Naive	0.385114
BCP6_MBC_TATCTCAGTTGACGTT	Naive	0.408941
BCP6_MBC_TATCTCATCTAAGCCA	Naive	0.932059
BCP6_MBC_TATGCCCTCTATCCTA	Naive	0.735694
BCP6_MBC_TCAACGAGTCGCGAAA	Naive	0.94082
BCP6_MBC_TCATTACAGGCTCTTA	Naive	0.427685
BCP6_MBC_TCCACACCAGACGCCT	Naive	0.206682
BCP6_MBC_TCGCGAGTCTGCTTGC	Naive	0.408941
BCP6_MBC_TCGGTAATCTTGTCAT	Naive	0.729755
BCP6_MBC_TCGTAGAGTACCGTTA	Plasmablast	0.674506
BCP6_MBC_TCTTTCCTCTTTACAC	Naive	0.945651
BCP6_MBC_TGACTTTTCGAGCCCA	Naive	0.357551
BCP6_MBC_TGAGGGAGTGCTCTTC	Naive	0.351526
BCP6_MBC_TGCACCTAGATATGGT	Naive	0.229181
BCP6_MBC_TGCCAAAGTCCAGTGC	Naive	0.408941
BCP6_MBC_TGCTACCCATCCCACT	Naive	0.163977
BCP6_MBC_TGCTGCTCACGGATAG	Naive	0.758269
BCP6_MBC_TGCTGCTGTGGTACAG	Naive	0.115519
BCP6_MBC_TGGGAAGCAGGGTTAG	Naive	0.0592432
BCP6_MBC_TGTGGTAGTGAAAGAG	Naive	0.745064
BCP6_MBC_TTCGGTCGTTACGTCA	Naive	0.351526
BCP6_MBC_TTCTACACAAAGCAAT	Naive	0.340464
BCP6_MBC_TTCTACATCAGCACAT	Naive	0.317933
BCP6_MBC_TTGAACGTCTGTCTCG	Naive	0.758269
BCP6_MBC_TTGACTTTCTTTACGT	Naive	0.758269
BCP6_MBC_TTGGCAAGTCAATACC	Naive	0.340464
BCP6_MBC_TTTGGTTTCATTCACT	Naive	0.212941
BCP8_MBC_AAACGGGCACCTTGTC	Naive	0.727172
BCP8_MBC_AACCATGAGTGACATA	Naive	0.370012
BCP8_MBC_AACCGCGAGCTCTCGG	Naive	0.0610347
BCP8_MBC_AACGTTGTCCACGCAG	Naive	0.351526
BCP8_MBC_AACTCTTAGTTATCGC	Naive	0.397882
BCP8_MBC_ACATGGTCACACATGT	Naive	0.176124
BCP8_MBC_ACGATGTAGCGGATCA	Naive	0.327692
BCP8_MBC_ACGATGTTCGCCGTGA	Naive	0.327692
BCP8_MBC_ACGGCCACAAACCTAC	GC	0.277185
BCP8_MBC_AGACGTTTCTTGTATC	Naive	0.397882
BCP8_MBC_AGCAGCCGTGCCTGCA	Naive	0.408941
BCP8_MBC_AGCGGTCCAAGAGTCG	Naive	0.937587
BCP8_MBC_AGCTCCTAGAGCTGCA	Naive	0.758269
BCP8_MBC_AGCTCTCGTCGAGTTT	Naive	0.935293
BCP8_MBC_AGCTCTCGTCTTGCGG	Naive	0.312585
BCP8_MBC_AGGTCCGTCAGTGTTG	Naive	0.294096
BCP8_MBC_AGTGAGGAGGCTCATT	Naive	0.752332
BCP8_MBC_ATCTACTCAGGGTATG	Naive	0.327692
BCP8_MBC_ATTGGTGGTTTACTCT	Naive	0.780834
BCP8_MBC_CAACCTCTCTTGCATT	Naive	0.946345
BCP8_MBC_CACACAATCATTCACT	Naive	0.415569
BCP8_MBC_CACATAGTCTGAAAGA	Naive	0.408941
BCP8_MBC_CACATTTTCGTCCGTT	Naive	0.942049
BCP8_MBC_CACCTTGCACTGAAGG	Naive	0.999981
BCP8_MBC_CACCTTGTCCTTGACC	GC	0.400535
BCP8_MBC_CAGAATCAGGGTTCCC	Naive	0.370012
BCP8_MBC_CAGCCGAAGTTACCCA	Naive	0.294096
BCP8_MBC_CAGCGACTCGGCCGAT	Plasmablast	0.445446
BCP8_MBC_CAGCTGGCACGCTTTC	Naive	0.397882
BCP8_MBC_CATATTCCACGGCCAT	GC	0.270257
BCP8_MBC_CATGGCGCAAGGTGTG	Naive	0.294096
BCP8_MBC_CATTATCAGTGGTCCC	Naive	0.942049
BCP8_MBC_CCGTACTTCTTTACGT	Naive	0.418694
BCP8_MBC_CCTAAAGGTCTGCCAG	Naive	0.745064
BCP8_MBC_CCTACCAAGGCAGGTT	Naive	0.322108
BCP8_MBC_CGACTTCCAAGTAGTA	Naive	0.176124
BCP8_MBC_CGAGCACTCAACCATG	Naive	0.745064
BCP8_MBC_CGCGTTTTCAGCGATT	Naive	0.391744
BCP8_MBC_CGGACTGGTAGTACCT	Naive	0.368746
BCP8_MBC_GAGCAGATCATCTGCC	Naive	0.763289
BCP8_MBC_GATCTAGCAGGATTGG	GC	0.346605
BCP8_MBC_GATGCTAAGGATGGTC	Naive	0.435309
BCP8_MBC_GATTCAGGTTCTGAAC	Naive	0.418694
BCP8_MBC_GCACTCTAGGGCTTGA	Naive	0.722486
BCP8_MBC_GCAGTTATCCAGTAGT	Plasmablast	0.875402
BCP8_MBC_GCATGTATCCCAGGTG	Naive	0.397882
BCP8_MBC_GCGCAGTTCTATCCCG	Naive	0.385114
BCP8_MBC_GGCTCGAAGCTGGAAC	Naive	0.939366
BCP8_MBC_GGCTGGTCAGTCAGCC	Naive	0.408941
BCP8_MBC_GGGATGAGTACTCAAC	Naive	0.27754
BCP8_MBC_GGGCATCGTGACGCCT	Naive	0.935293
BCP8_MBC_GGTATTGAGTAGTGCG	Naive	0.763289
BCP8_MBC_GGTGCGTAGTACGTTC	Naive	0.306869
BCP8_MBC_GGTGTTATCCTAGGGC	Naive	0.688894
BCP8_MBC_GTACTTTGTCTCATCC	Naive	0.165233
BCP8_MBC_GTCCTCATCGTAGATC	Naive	0.327692
BCP8_MBC_GTCTCGTAGTACGATA	Naive	0.930605
BCP8_MBC_GTGGGTCTCCTACAGA	Naive	0.351526
BCP8_MBC_GTTCTCGGTGCAACTT	Naive	0.186581
BCP8_MBC_TACCTTATCTCCGGTT	Naive	0.185555
BCP8_MBC_TACTTGTAGGATTCGG	Naive	0.351526
BCP8_MBC_TACTTGTGTTAGATGA	Naive	0.385114
BCP8_MBC_TAGGCATGTACTTCTT	Naive	0.397882
BCP8_MBC_TATCAGGGTGCATCTA	Naive	0.351526
BCP8_MBC_TATCTCACAGCCAGAA	Naive	0.943113
BCP8_MBC_TATCTCAGTGTCAATC	Naive	0.391744
BCP8_MBC_TATTACCAGTACGCGA	Naive	0.7749
BCP8_MBC_TCATTTGCACAAGTAA	Naive	0.943113
BCP8_MBC_TCCCGATTCTCCCTGA	Naive	0.735694
BCP8_MBC_TCGAGGCCAGACGCTC	Naive	0.0925945
BCP8_MBC_TCGCGTTCACCAGCAC	GC	0.686163
BCP8_MBC_TCGTACCAGTTAACGA	Naive	0.943113
BCP8_MBC_TCTGAGATCTGGGCCA	Naive	0.327692
BCP8_MBC_TGCGTGGTCTACTCAT	Naive	0.294096
BCP8_MBC_TGTTCCGTCGGTGTTA	Naive	0.236657
BCP8_MBC_TTCTACAGTTCCACGG	Naive	0.21991
BCP8_MBC_TTGGCAAAGAAGGTGA	Naive	0.937587
BCP8_MBC_TTTATGCCAGCTCGCA	Naive	0.427418
BCP8_MBC_TTTGTCAAGGTGACCA	Naive	0.236657
BCP9_MBC_AAACGGGTCGTAGATC	Naive	0.198272
BCP9_MBC_AAAGATGCAGGACGTA	Naive	0.397882
BCP9_MBC_AAAGTAGTCTCCGGTT	Naive	0.351526
BCP9_MBC_AACTCCCTCTTACCTA	Naive	0.693555
BCP9_MBC_AACTCTTGTCTGCGGT	Naive	0.236657
BCP9_MBC_AACTGGTAGTTGTAGA	Naive	0.710742
BCP9_MBC_AAGCCGCAGAGTCTGG	Naive	0.976614
BCP9_MBC_AAGCCGCCATTCGACA	Naive	0.682644
BCP9_MBC_AAGCCGCTCAGTTCGA	Naive	0.37427
BCP9_MBC_ACCCACTGTCATATCG	Naive	0.449137
BCP9_MBC_ACCTTTATCCGAACGC	Naive	0.336184
BCP9_MBC_ACGGAGAGTAAACACA	Naive	0.361284
BCP9_MBC_ACTGAGTAGGTGATAT	Naive	0.748901
BCP9_MBC_ACTGTCCAGTGCAAGC	Naive	0.327692
BCP9_MBC_AGAGCTTAGCGTAGTG	Naive	0.351526
BCP9_MBC_AGAGCTTCAATAGAGT	Naive	0.425455
BCP9_MBC_AGAGTGGTCCTAAGTG	Naive	0.378401
BCP9_MBC_AGCGTATCAGTGGAGT	Naive	0.370012
BCP9_MBC_AGGCCGTGTTTGCATG	Naive	0.0728256
BCP9_MBC_AGTGGGATCACCATAG	Naive	0.370012
BCP9_MBC_ATAGACCCAAACCCAT	Naive	0.758269
BCP9_MBC_ATAGACCGTTACCGAT	Naive	0.943113
BCP9_MBC_ATCCACCCAAACCTAC	Naive	0.152429
BCP9_MBC_ATGGGAGGTCCTAGCG	Naive	0.752332
BCP9_MBC_ATGTGTGAGTCAATAG	Naive	0.385114
BCP9_MBC_CAACTAGCAAACGTGG	Naive	0.758269
BCP9_MBC_CAAGATCAGCACACAG	Plasmablast	0.392539
BCP9_MBC_CAAGTTGCATCGATGT	Naive	0.935293
BCP9_MBC_CACAAACTCGCCATAA	Naive	0.300728
BCP9_MBC_CACACCTGTCGTTGTA	Naive	0.294096
BCP9_MBC_CACAGGCAGGCTCATT	Naive	0.370012
BCP9_MBC_CACATAGAGTTGTCGT	Naive	0.340464
BCP9_MBC_CACATTTGTGATAAAC	Naive	0.385114
BCP9_MBC_CACCACTCATACGCCG	GC	0.363221
BCP9_MBC_CACCAGGAGATCACGG	Naive	0.370012
BCP9_MBC_CACCTTGCAATCGGTT	Naive	0.0839563
BCP9_MBC_CAGAATCCAATGACCT	Naive	0.368746
BCP9_MBC_CAGATCAAGAAGATTC	Naive	0.741116
BCP9_MBC_CAGCCGACATCTCGCT	Naive	0.740715
BCP9_MBC_CAGGTGCTCTGGTTCC	Naive	0.763289
BCP9_MBC_CAGTCCTCAATCTACG	Naive	0.408941
BCP9_MBC_CATATTCGTCCCTTGT	Naive	0.748336
BCP9_MBC_CATCGGGCAAGCGAGT	Naive	0.370012
BCP9_MBC_CATCGGGCATCTACGA	Naive	0.306869
BCP9_MBC_CATCGGGGTTCGAATC	Naive	0.340464
BCP9_MBC_CATTATCTCATTCACT	Naive	0.340464
BCP9_MBC_CCAATCCGTCCATGAT	Naive	0.932059
BCP9_MBC_CCACCTATCAGCTGGC	GC	0.305434
BCP9_MBC_CCAGCGAAGTGAATTG	Naive	0.929764
BCP9_MBC_CCAGCGACATTAGGCT	Naive	0.381589
BCP9_MBC_CCATGTCAGACTAAGT	Naive	0.385114
BCP9_MBC_CCGTTCAGTCTCCACT	Naive	0.932059
BCP9_MBC_CCTACACTCTGCAGTA	Naive	0.327692
BCP9_MBC_CCTCAGTAGCAATCTC	Naive	0.385114
BCP9_MBC_CGAACATGTCTCATCC	Naive	0.163977
BCP9_MBC_CGAATGTCACATTAGC	Naive	0.336421
BCP9_MBC_CGACCTTCAATGGACG	Naive	0.351526
BCP9_MBC_CGAGCCACAAAGGTGC	Naive	0.306869
BCP9_MBC_CGATGTATCCCGGATG	Naive	0.942303
BCP9_MBC_CGCGTTTTCTTGCATT	Naive	0.427309
BCP9_MBC_CGGACACTCGACCAGC	Naive	0.752332
BCP9_MBC_CGGAGTCTCTTGAGAC	Naive	0.939366
BCP9_MBC_CGGCTAGAGAAGGACA	Naive	0.388577
BCP9_MBC_CGTCAGGTCTTGACGA	Naive	0.370012
BCP9_MBC_CGTCCATTCCGCATAA	Naive	0.327692
BCP9_MBC_CGTGTAAAGTGACTCT	Naive	0.7749
BCP9_MBC_CGTGTAATCCTTAATC	Naive	0.427418
BCP9_MBC_CGTGTCTTCCAAGTAC	Naive	0.939366
BCP9_MBC_CTAAGACCAGAGCCAA	Plasmablast	0.714436
BCP9_MBC_CTACCCATCCAGAGGA	Naive	0.94082
BCP9_MBC_CTCCTAGTCGCCCTTA	Naive	0.351526
BCP9_MBC_CTCCTAGTCTCGTATT	GC	0.388706
BCP9_MBC_CTCGGAGTCCACGACG	Naive	0.935293
BCP9_MBC_CTCGTACCAGCTGTAT	Naive	0.198789
BCP9_MBC_CTCTGGTTCGGATGGA	Plasmablast	0.637633
BCP9_MBC_CTGAAACTCCTATTCA	Naive	0.351526
BCP9_MBC_CTGCTGTGTCCGAATT	Naive	0.771471
BCP9_MBC_CTGCTGTGTTCGGCAC	Naive	0.327692
BCP9_MBC_CTGTGCTAGATGTCGG	Naive	0.408941
BCP9_MBC_CTGTTTACATTAGCCA	Naive	0.455271
BCP9_MBC_CTTAGGAGTGATAAGT	Naive	0.763289
BCP9_MBC_GAACGGATCAACCAAC	Naive	0.361284
BCP9_MBC_GAACGGATCCTTAATC	Naive	0.351526
BCP9_MBC_GAATGAAAGTTCGATC	Naive	0.939366
BCP9_MBC_GACAGAGCATCACCCT	Naive	0.476067
BCP9_MBC_GACGTGCAGAGCCTAG	Naive	0.312585
BCP9_MBC_GACGTGCTCGTCCGTT	Naive	0.996629
BCP9_MBC_GACGTTAGTGTATGGG	Naive	0.932059
BCP9_MBC_GACTGCGTCCCGGATG	Naive	0.0821714
BCP9_MBC_GATGAGGGTCAGAATA	Naive	0.370012
BCP9_MBC_GATTCAGGTATTACCG	Naive	0.94082
BCP9_MBC_GCATACAAGATGCCTT	Naive	0.353603
BCP9_MBC_GCATACAAGCCAGGAT	Naive	0.351526
BCP9_MBC_GCGACCACAATGTTGC	Plasmablast	0.359915
BCP9_MBC_GCGAGAATCTGCTTGC	Naive	0.435309
BCP9_MBC_GCGCCAAAGCAACGGT	Naive	0.397882
BCP9_MBC_GCTGCGATCTCTAAGG	Plasmablast	0.688408
BCP9_MBC_GCTTCCAGTTATCCGA	Naive	0.385114
BCP9_MBC_GGACAGAGTGAACCTT	Naive	0.747536
BCP9_MBC_GGACGTCGTCCCGACA	Naive	0.342849
BCP9_MBC_GGATGTTCAAGTTCTG	Naive	0.945651
BCP9_MBC_GGCAATTAGATATGGT	Naive	0.179958
BCP9_MBC_GGCGACTGTCCTAGCG	Naive	0.408941
BCP9_MBC_GGCTCGAAGCCTATGT	Naive	0.351526
BCP9_MBC_GGCTCGACACCTGGTG	Naive	0.325644
BCP9_MBC_GGCTGGTTCCAAGCCG	Naive	0.236657
BCP9_MBC_GTAGGCCTCCGGGTGT	Naive	0.358157
BCP9_MBC_GTCATTTAGTGAACAT	Naive	0.435309
BCP9_MBC_GTCGGGTCATTTCACT	Naive	0.186581
BCP9_MBC_GTGCAGCAGACGACGT	Naive	0.418694
BCP9_MBC_GTGTGCGGTGTCAATC	Naive	0.94082
BCP9_MBC_GTTAAGCAGAGCTGCA	Naive	0.418694
BCP9_MBC_GTTAAGCCAATCTACG	Naive	0.797452
BCP9_MBC_GTTACAGAGACGCAAC	Naive	0.370012
BCP9_MBC_GTTACAGTCATGTCTT	GC	0.766244
BCP9_MBC_TAAGAGAAGACAGAGA	Naive	0.758269
BCP9_MBC_TACAGTGAGGGTCTCC	Naive	0.792167
BCP9_MBC_TACTTACCAAACTGTC	Naive	0.780834
BCP9_MBC_TAGAGCTGTGCAACGA	Naive	0.215532
BCP9_MBC_TAGGCATCAGTATGCT	Naive	0.312585
BCP9_MBC_TATCAGGTCCAGAAGG	Naive	0.244606
BCP9_MBC_TATGCCCGTACCGAGA	Naive	0.92653
BCP9_MBC_TCAATCTAGATAGCAT	Naive	0.763289
BCP9_MBC_TCATTACGTAAACACA	Naive	0.947573
BCP9_MBC_TGACTTTCAATGCCAT	Naive	0.370012
BCP9_MBC_TGAGAGGGTCAGAAGC	Naive	0.361284
BCP9_MBC_TGAGGGATCACCGGGT	Naive	0.752332
BCP9_MBC_TGATTTCGTTCGTTGA	Naive	0.262348
BCP9_MBC_TGCCAAACACGAAAGC	Naive	0.932059
BCP9_MBC_TGCTACCAGGTGCTTT	Naive	0.408941
BCP9_MBC_TGGACGCTCGCCTGAG	Naive	0.317933
BCP9_MBC_TGGCTGGAGTATGACA	Naive	0.270257
BCP9_MBC_TGGCTGGTCCTCGCAT	Naive	0.385114
BCP9_MBC_TGGGAAGCATTGGCGC	Plasmablast	0.999956
BCP9_MBC_TTCGAAGGTAATAGCA	Naive	0.351526
BCP9_MBC_TTCGAAGTCAAGGCTT	Naive	0.735694
BCP9_MBC_TTCTACACAGGAACGT	Naive	0.348376
BCP9_MBC_TTCTCCTCACCCAGTG	Naive	0.370012
BCP9_MBC_TTCTTAGAGCACCGCT	Naive	0.370012
BCP9_MBC_TTGGCAAGTATGAAAC	Naive	0.996461
BCP9_MBC_TTTATGCGTACTCAAC	Naive	0.0973577
BCP2_Total_ACATACGGTGCTGTAT	Naive	0.821555
BCP2_Total_ACATCAGAGCGATCCC	GC	0.999845
BCP2_Total_ACGATGTAGTACGACG	Naive	0.771471
BCP2_Total_AGAGTGGAGCCCAACC	Plasmablast	1
BCP2_Total_AGAGTGGGTATGAAAC	GC	0.771471
BCP2_Total_AGCGGTCCAAGTTAAG	Naive	0.798255
BCP2_Total_AGCGTATTCTTCATGT	Naive	0.80953
BCP2_Total_AGCTTGACACAGCCCA	Naive	0.423171
BCP2_Total_CACAAACTCACGCGGT	Plasmablast	0.97898
BCP2_Total_CACATTTGTATATGAG	Plasmablast	0.998901
BCP2_Total_CATTATCGTATTACCG	GC	0.593874
BCP2_Total_CGACCTTCACACATGT	Plasmablast	0.720673
BCP2_Total_CGAGCCACATGTTGAC	Plasmablast	0.998616
BCP2_Total_CGATGTATCCTGTAGA	Naive	0.471338
BCP2_Total_CGGCTAGGTCGATTGT	GC	0.480539
BCP2_Total_CGTTCTGTCAGCTCGG	Naive	0.488818
BCP2_Total_CTACACCAGTTAGGTA	Plasmablast	0.92958
BCP2_Total_CTGAAACCAGTCGATT	Naive	0.779449
BCP2_Total_CTGGTCTGTTAAAGTG	Plasmablast	0.926494
BCP2_Total_GAAATGACATCGGTTA	Plasmablast	0.998849
BCP2_Total_GAATGAAAGGAATCGC	Plasmablast	0.99815
BCP2_Total_GACCAATGTTCACCTC	GC	0.780834
BCP2_Total_GACTGCGGTTCGTGAT	GC	0.801997
BCP2_Total_GAGCAGATCGGCATCG	Plasmablast	0.964787
BCP2_Total_GCAAACTTCATCTGTT	Plasmablast	0.998771
BCP2_Total_GCATACAGTTGGTGGA	Plasmablast	0.998805
BCP2_Total_GCATGCGCACCAGGCT	GC	0.999981
BCP2_Total_GCGCAGTTCTCTTGAT	GC	0.621514
BCP2_Total_GGAAAGCGTAGTACCT	Naive	0.811696
BCP2_Total_TACGGGCGTGTGGCTC	Plasmablast	0.999167
BCP2_Total_TGCCCTAAGGCCCTTG	GC	0.999999
BCP2_Total_TGCGTGGCAGGACCCT	Plasmablast	0.985013
BCP2_Total_TGGTTCCCAGCTGTTA	Naive	0.442512
BCP2_Total_TGTGGTACAAGAAGAG	Naive	0.804707
BCP2_Total_TTAGGCACAGGCGATA	Plasmablast	0.998898
BCP3_Total_AAACCTGCACTCGACG	Naive	0.20983
BCP3_Total_AAAGATGGTTTCCACC	Naive	0.442512
BCP3_Total_AAAGCAAGTCAATACC	Naive	0.745064
BCP3_Total_AAATGCCCACGGCCAT	Naive	0.435309
BCP3_Total_AAATGCCGTTTGACAC	Naive	0.370012
BCP3_Total_AACACGTAGCGTAATA	Naive	0.396268
BCP3_Total_AACACGTGTATCACCA	Naive	0.198789
BCP3_Total_AACCATGTCGCTTGTC	Naive	0.397882
BCP3_Total_AACGTTGAGGCTAGCA	Naive	0.758269
BCP3_Total_AACTCCCAGACAGGCT	Naive	0.139594
BCP3_Total_AACTCCCGTAGCGCTC	Naive	0.732524
BCP3_Total_AAGGTTCCATGGTCTA	Naive	0.122621
BCP3_Total_AAGGTTCTCAATAAGG	Naive	0.442512
BCP3_Total_AAGTCTGTCCGAGCCA	Naive	0.280365
BCP3_Total_AATCCAGTCGAGAACG	Naive	0.172933
BCP3_Total_AATCGGTCACACTGCG	Naive	0.418694
BCP3_Total_ACACCGGCATGAAGTA	Naive	0.767636
BCP3_Total_ACAGCCGCAAGACACG	Naive	0.434667
BCP3_Total_ACATACGAGGTGCACA	Naive	0.752332
BCP3_Total_ACATCAGTCGGAAATA	Naive	0.370012
BCP3_Total_ACCAGTACAAGGTTTC	Naive	0.186581
BCP3_Total_ACCAGTACAATCTGCA	Naive	0.154784
BCP3_Total_ACCAGTACAGCGAACA	Naive	0.393841
BCP3_Total_ACCTTTAAGCAATATG	Naive	0.277185
BCP3_Total_ACGAGCCAGGAACTGC	GC	0.301993
BCP3_Total_ACGCCGATCGCTAGCG	Plasmablast	0.270366
BCP3_Total_ACGTCAAGTGCCTTGG	Naive	0.351526
BCP3_Total_ACGTCAATCCAAACTG	Naive	0.408941
BCP3_Total_ACTATCTGTATATGAG	GC	0.229181
BCP3_Total_ACTGAACCAACAACCT	Naive	0.157459
BCP3_Total_ACTGCTCAGAAACCGC	Naive	0.361284
BCP3_Total_ACTGCTCGTACGCACC	Naive	0.767814
BCP3_Total_ACTTACTGTAGAGCTG	Naive	0.385114
BCP3_Total_AGAGCTTGTCGCATAT	Naive	0.94082
BCP3_Total_AGATTGCAGTACACCT	Naive	0.397882
BCP3_Total_AGCGGTCAGGCGACAT	Naive	0.317933
BCP3_Total_AGCGGTCTCACTCTTA	GC	0.141635
BCP3_Total_AGCGTATGTGCCTGGT	Naive	0.408941
BCP3_Total_AGCTCCTAGGCGACAT	Naive	0.435309
BCP3_Total_AGCTCCTGTGTCAATC	Naive	0.435309
BCP3_Total_AGGCCGTGTGAAATCA	Plasmablast	0.513568
BCP3_Total_AGGGTGAAGCCACGCT	GC	0.996749
BCP3_Total_AGGGTGACAGTCGATT	Naive	0.397882
BCP3_Total_AGGTCATGTGGGTCAA	GC	0.999982
BCP3_Total_AGGTCATGTTGATTGC	Naive	0.203804
BCP3_Total_AGGTCCGAGGGTTCCC	Naive	0.306869
BCP3_Total_AGGTCCGGTACAGTTC	Naive	0.763265
BCP3_Total_AGGTCCGGTGCTCTTC	GC	0.351526
BCP3_Total_AGTGTCAAGTAGGTGC	Naive	0.778003
BCP3_Total_AGTGTCACAGACACTT	Naive	0.141383
BCP3_Total_AGTGTCACATGGTAGG	GC	0.408941
BCP3_Total_ATAACGCAGTAGATGT	Naive	0.312585
BCP3_Total_ATAACGCTCTCAAGTG	Naive	0.284705
BCP3_Total_ATAAGAGAGTTATCGC	Naive	0.752332
BCP3_Total_ATAAGAGCAAGGACTG	GC	0.385114
BCP3_Total_ATAGACCCATAGGATA	Naive	0.294096
BCP3_Total_ATCACGATCTGTCTAT	Naive	0.460981
BCP3_Total_ATCATCTTCAGCAACT	Naive	0.758269
BCP3_Total_ATCATGGTCTCTGAGA	Naive	0.418694
BCP3_Total_ATCCGAAAGAGACTAT	Naive	0.396517
BCP3_Total_ATCCGAAGTTGTGGAG	Naive	0.403573
BCP3_Total_ATCTACTGTTATCGGT	GC	0.393841
BCP3_Total_ATCTACTTCAGTACGT	Naive	0.370012
BCP3_Total_ATGGGAGCATGGGACA	Naive	0.937587
BCP3_Total_ATTACTCTCGCAAGCC	Naive	0.442512
BCP3_Total_ATTATCCAGTACACCT	Naive	0.455271
BCP3_Total_ATTATCCTCCGTAGGC	GC	0.466891
BCP3_Total_ATTCTACCACACCGAC	Naive	0.418694
BCP3_Total_ATTGGACAGATCTGAA	Naive	0.0955794
BCP3_Total_ATTTCTGGTAATCGTC	Naive	0.763289
BCP3_Total_ATTTCTGGTAGAAAGG	Plasmablast	0.586656
BCP3_Total_CAACCAAAGGCCATAG	Naive	0.435309
BCP3_Total_CAACCAATCTCTGCTG	Naive	0.266862
BCP3_Total_CAACCTCAGAGTAATC	Naive	0.38038
BCP3_Total_CAAGATCCATTGGCGC	Naive	0.408941
BCP3_Total_CAAGTTGCATCGATTG	Naive	0.306869
BCP3_Total_CACACAAAGTGTCTCA	Naive	0.716547
BCP3_Total_CACACTCTCAGAAATG	Naive	0.936522
BCP3_Total_CACACTCTCATCATTC	Naive	0.413961
BCP3_Total_CACATAGAGGACCACA	Naive	0.392414
BCP3_Total_CACATAGCAAGACGTG	Naive	0.186581
BCP3_Total_CACATTTAGATGTCGG	Naive	0.139594
BCP3_Total_CACCACTAGTCAATAG	GC	0.954233
BCP3_Total_CACTCCAAGACTAAGT	Naive	0.385114
BCP3_Total_CAGAGAGTCGAATGGG	Naive	0.278409
BCP3_Total_CAGATCACACGACTCG	Naive	0.385114
BCP3_Total_CAGATCACACTATCTT	Naive	0.442512
BCP3_Total_CAGATCATCAACCATG	Naive	0.967016
BCP3_Total_CAGCATACACGGCTAC	Naive	0.327692
BCP3_Total_CAGCATAGTATCAGTC	Naive	0.427418
BCP3_Total_CAGCCGATCGATGAGG	Naive	0.744141
BCP3_Total_CAGCTAAAGAGCCTAG	Naive	0.125066
BCP3_Total_CAGGTGCAGCAGGCTA	Naive	0.385114
BCP3_Total_CAGGTGCCATAGAAAC	Naive	0.408941
BCP3_Total_CAGGTGCTCTGCGGCA	Naive	0.752332
BCP3_Total_CATCAAGGTACTTCTT	Naive	0.20983
BCP3_Total_CATCAGATCACCATAG	GC	0.442512
BCP3_Total_CATCGGGGTACTCGCG	GC	0.943113
BCP3_Total_CATGACATCCTCCTAG	Naive	0.435309
BCP3_Total_CATGCCTAGTACTTGC	Plasmablast	0.993861
BCP3_Total_CATGCCTCAGAGCCAA	Naive	0.937587
BCP3_Total_CATGGCGGTGTCTGAT	Naive	0.364297
BCP3_Total_CATTATCCACCCATGG	GC	0.403596
BCP3_Total_CCACCTAGTTCCAACA	Naive	0.351526
BCP3_Total_CCACGGAGTCTAGGTT	Naive	0.397882
BCP3_Total_CCACTACGTCACTTCC	Naive	0.171713
BCP3_Total_CCACTACTCATGTGGT	Naive	0.273121
BCP3_Total_CCAGCGAGTCGAGATG	Naive	0.442512
BCP3_Total_CCATTCGGTGTTAAGA	Naive	0.0955794
BCP3_Total_CCCAGTTCAACTGGCC	GC	0.501437
BCP3_Total_CCCAGTTTCTTTACGT	Naive	0.70533
BCP3_Total_CCCTCCTAGGGCACTA	Naive	0.139594
BCP3_Total_CCGTACTTCCAAAGTC	GC	0.100942
BCP3_Total_CCGTTCAGTGGGTCAA	GC	0.418694
BCP3_Total_CCTAAAGGTCAGCTAT	Naive	0.943113
BCP3_Total_CCTACCACATACCATG	Naive	0.492665
BCP3_Total_CCTAGCTAGCACCGTC	Naive	0.767636
BCP3_Total_CCTAGCTGTTAAGTAG	Naive	0.385114
BCP3_Total_CCTTACGCAGTCAGAG	Naive	0.317933
BCP3_Total_CGAACATAGAGCTGGT	Naive	0.327633
BCP3_Total_CGAACATTCGCGCCAA	GC	0.385114
BCP3_Total_CGACCTTTCCGATATG	Plasmablast	0.295115
BCP3_Total_CGACTTCGTGCAACGA	Plasmablast	0.351848
BCP3_Total_CGAGAAGCAACTGCTA	Naive	0.476067
BCP3_Total_CGAGCCAAGTACGCGA	Naive	0.471338
BCP3_Total_CGATGGCTCCGTCATC	Naive	0.397882
BCP3_Total_CGATGTACACCGTTGG	Naive	0.767636
BCP3_Total_CGATTGAAGCAATATG	GC	0.752332
BCP3_Total_CGATTGAAGTGGACGT	GC	0.435309
BCP3_Total_CGCGGTAAGAAGGCCT	Naive	0.0699782
BCP3_Total_CGCGGTACAATGACCT	Naive	0.186581
BCP3_Total_CGCGGTAGTCTCTCGT	Naive	0.763289
BCP3_Total_CGCTTCAGTAGCTAAA	Naive	0.975671
BCP3_Total_CGCTTCAGTTTGTGTG	GC	0.778438
BCP3_Total_CGGACACGTGATAAAC	Naive	0.139351
BCP3_Total_CGGACACTCTTCATGT	Naive	0.162263
BCP3_Total_CGGACGTAGGCTCATT	Plasmablast	0.688709
BCP3_Total_CGGACTGCAAGACACG	Naive	0.0488196
BCP3_Total_CGGACTGCAAGTTGTC	Naive	0.278409
BCP3_Total_CGGACTGCACATTCGA	GC	0.943113
BCP3_Total_CGGACTGCACGAGAGT	Naive	0.351526
BCP3_Total_CGGTTAAAGCCTCGTG	Naive	0.385114
BCP3_Total_CGTAGCGCAATGGAGC	Naive	0.385114
BCP3_Total_CGTAGCGGTCTAGGTT	Naive	0.942049
BCP3_Total_CGTAGGCTCCTTGCCA	Naive	0.0351639
BCP3_Total_CGTCAGGGTCCAACTA	Naive	0.418694
BCP3_Total_CGTCAGGTCAAAGACA	GC	0.171787
BCP3_Total_CGTCCATAGACGCTTT	Naive	0.327692
BCP3_Total_CGTTAGAAGCAATATG	Naive	0.408941
BCP3_Total_CGTTAGAAGGAACTGC	Naive	0.946983
BCP3_Total_CGTTAGATCTAACCGA	Naive	0.471338
BCP3_Total_CGTTCTGGTCCATGAT	Naive	0.351526
BCP3_Total_CGTTGGGTCAACACGT	GC	0.7749
BCP3_Total_CTAACTTGTGTCTGAT	Naive	0.364297
BCP3_Total_CTACACCTCGTGGACC	Naive	0.0821714
BCP3_Total_CTACATTTCCACGCAG	Naive	0.365763
BCP3_Total_CTACCCATCGAACGGA	GC	0.0958784
BCP3_Total_CTACGTCTCCGTCAAA	Naive	0.364297
BCP3_Total_CTAGAGTCAGCGTAAG	Naive	0.294096
BCP3_Total_CTAGCCTGTGACCAAG	Naive	0.427418
BCP3_Total_CTAGCCTTCAGGTAAA	Plasmablast	0.964148
BCP3_Total_CTCCTAGCATTAGCCA	Naive	0.449137
BCP3_Total_CTCGGGATCCAGGGCT	Naive	0.385114
BCP3_Total_CTCGGGATCGGCGGTT	GC	0.229181
BCP3_Total_CTCGTACAGCTACCTA	GC	0.423171
BCP3_Total_CTCGTACTCGGACAAG	Naive	0.26454
BCP3_Total_CTCTACGCAAATCCGT	Naive	0.427418
BCP3_Total_CTCTACGCAGCTGCTG	Naive	0.408941
BCP3_Total_CTCTACGGTACAAGTA	Naive	0.321976
BCP3_Total_CTCTGGTGTGACGCCT	Naive	0.405749
BCP3_Total_CTGAAACCAGGTGGAT	Naive	0.408941
BCP3_Total_CTGAAGTTCCGAAGAG	Naive	0.932059
BCP3_Total_CTGATAGGTGGTTTCA	GC	0.370012
BCP3_Total_CTGATCCCATCCAACA	Naive	0.351526
BCP3_Total_CTGATCCTCATAGCAC	Naive	0.397882
BCP3_Total_CTGCGGATCTACTCAT	Naive	0.397882
BCP3_Total_CTGTGCTCATCCTAGA	Naive	0.327692
BCP3_Total_CTGTGCTGTTCCACGG	Naive	0.370012
BCP3_Total_CTGTTTATCCGCGGTA	Naive	0.421481
BCP3_Total_CTTACCGGTTTGCATG	Naive	0.118461
BCP3_Total_CTTAGGACAAGTTGTC	Naive	0.699905
BCP3_Total_CTTCTCTGTCTGGAGA	Naive	0.427418
BCP3_Total_CTTCTCTTCCCTCTTT	Naive	0.476067
BCP3_Total_CTTGGCTGTATTACCG	GC	0.501956
BCP3_Total_CTTGGCTTCGTCCGTT	Naive	0.735694
BCP3_Total_CTTTGCGAGGATATAC	Naive	0.427418
BCP3_Total_GAAACTCAGATCCTGT	Naive	0.767636
BCP3_Total_GAAATGATCACTTACT	Naive	0.20983
BCP3_Total_GAACATCGTGAAATCA	Naive	0.752332
BCP3_Total_GAACGGACACGAGAGT	Naive	0.455382
BCP3_Total_GAACGGATCCTAAGTG	Naive	0.397882
BCP3_Total_GAATGAACAGGGTTAG	Naive	0.408941
BCP3_Total_GACACGCTCAACGGCC	Naive	0.466321
BCP3_Total_GACCAATGTGTTAAGA	Naive	0.752332
BCP3_Total_GACCAATTCCCTAACC	Naive	0.385114
BCP3_Total_GACCTGGAGAACAACT	Naive	0.783439
BCP3_Total_GACCTGGTCATCGGAT	Plasmablast	0.229339
BCP3_Total_GACGCGTAGATAGCAT	Naive	0.370012
BCP3_Total_GACGGCTTCAGGCCCA	GC	0.999845
BCP3_Total_GACGTGCCACACATGT	GC	0.933839
BCP3_Total_GACGTTAAGTAGATGT	Naive	0.952318
BCP3_Total_GAGTCCGCATTGGTAC	Naive	0.752332
BCP3_Total_GATCAGTGTGTTCGAT	GC	0.843291
BCP3_Total_GATCGATAGTTAACGA	Naive	0.427418
BCP3_Total_GATCGATTCCGAACGC	Naive	0.937587
BCP3_Total_GATCGCGCACTTAACG	Naive	0.752332
BCP3_Total_GATCTAGCAATAAGCA	Naive	0.945651
BCP3_Total_GATCTAGTCCGGCACA	Naive	0.427418
BCP3_Total_GATGAAATCATGTGGT	Naive	0.455271
BCP3_Total_GATTCAGGTTCCCTTG	GC	0.333039
BCP3_Total_GCAATCAAGCTAGTTC	GC	0.939366
BCP3_Total_GCAATCACATGATCCA	Naive	0.118839
BCP3_Total_GCACTCTTCACCTTAT	Naive	0.186581
BCP3_Total_GCAGCCATCGCCAAAT	Naive	0.27164
BCP3_Total_GCATACAGTATCGCAT	Naive	0.427418
BCP3_Total_GCATACATCGGCTTGG	Naive	0.172933
BCP3_Total_GCATGATCAGTCCTTC	Plasmablast	0.646803
BCP3_Total_GCATGCGGTTTAGCTG	Naive	0.427311
BCP3_Total_GCGCAACAGGTCATCT	Naive	0.780834
BCP3_Total_GCGCAGTAGTGAACGC	Naive	0.73851
BCP3_Total_GCGCCAAGTCTAGAGG	Naive	0.408941
BCP3_Total_GCGCGATCAAATCCGT	Naive	0.186581
BCP3_Total_GCTCTGTGTCTTCTCG	Naive	0.392692
BCP3_Total_GCTTGAAGTTCAGACT	Naive	0.128924
BCP3_Total_GGAAAGCAGAGCTGGT	Naive	0.109616
BCP3_Total_GGAAAGCGTACAGCAG	Naive	0.780834
BCP3_Total_GGACAGACAGTCTTCC	GC	0.48958
BCP3_Total_GGACAGAGTTCCGGCA	Naive	0.397882
BCP3_Total_GGATTACTCTAACCGA	Naive	0.449137
BCP3_Total_GGGAGATCAACTGCGC	Plasmablast	0.996139
BCP3_Total_GGGATGAAGCTAGGCA	Plasmablast	0.798378
BCP3_Total_GGGATGATCCCAAGTA	Naive	0.269854
BCP3_Total_GGGTCTGCACTGTTAG	Naive	0.20949
BCP3_Total_GGGTCTGTCGGCCGAT	GC	0.404972
BCP3_Total_GGGTTGCAGTGTTGAA	Plasmablast	0.550174
BCP3_Total_GGGTTGCCACCGCTAG	GC	0.460981
BCP3_Total_GTACTCCAGACAAGCC	Naive	0.385114
BCP3_Total_GTAGGCCCACACTGCG	GC	0.753516
BCP3_Total_GTAGTCACAACTGCTA	Plasmablast	0.521349
BCP3_Total_GTAGTCAGTTCAGCGC	Plasmablast	0.911851
BCP3_Total_GTCAAGTCACGCTTTC	Naive	0.370012
BCP3_Total_GTCATTTAGTGTGGCA	Naive	0.316581
BCP3_Total_GTCTTCGTCATTGCCC	Naive	0.163977
BCP3_Total_GTGAAGGCATTTCAGG	Naive	0.771471
BCP3_Total_GTGAAGGTCTGGCGAC	Naive	0.688171
BCP3_Total_GTGCAGCGTAGAGTGC	Naive	0.418694
BCP3_Total_GTGTGCGAGGTGTGGT	Naive	0.0803702
BCP3_Total_GTGTGCGTCCAAATGC	Plasmablast	0.362985
BCP3_Total_GTGTTAGCATCGGTTA	GC	0.437239
BCP3_Total_GTGTTAGTCAGTTAGC	Naive	0.939366
BCP3_Total_GTTAAGCGTTGGGACA	Plasmablast	0.626732
BCP3_Total_GTTCATTTCCGTACAA	Naive	0.370012
BCP3_Total_GTTCTCGAGAAACCGC	Naive	0.778003
BCP3_Total_GTTCTCGCAGCTTAAC	Naive	0.312585
BCP3_Total_GTTTCTAGTTGGTAAA	Naive	0.792167
BCP3_Total_TAAGAGACAATTGCTG	Naive	0.361284
BCP3_Total_TAAGAGATCTCTTGAT	Naive	0.351526
BCP3_Total_TACACGAGTATTCTCT	Naive	0.767636
BCP3_Total_TACACGATCGTTACGA	Naive	0.397882
BCP3_Total_TACAGTGAGCCTATGT	Naive	0.21991
BCP3_Total_TACAGTGAGGATGGAA	GC	0.944483
BCP3_Total_TACAGTGCATGGGAAC	Naive	0.387167
BCP3_Total_TACGGATGTATTCGTG	Plasmablast	0.615787
BCP3_Total_TACTCATTCTACCAGA	Naive	0.399454
BCP3_Total_TACTCGCCAATTCCTT	Naive	0.351526
BCP3_Total_TACTCGCGTTGCTCCT	Naive	0.294096
BCP3_Total_TACTTACCACTTCTGC	Naive	0.327692
BCP3_Total_TACTTGTTCACGAAGG	Naive	0.377907
BCP3_Total_TACTTGTTCAGCGACC	Naive	0.744827
BCP3_Total_TAGACCAAGCGATCCC	Naive	0.408941
BCP3_Total_TAGTGGTTCCAAACAC	Naive	0.408941
BCP3_Total_TATCAGGCAGTGAGTG	GC	0.758343
BCP3_Total_TATGCCCTCCTCAACC	Naive	0.418694
BCP3_Total_TCAACGAAGCGCTCCA	GC	0.154784
BCP3_Total_TCAACGAAGGTGATAT	Naive	0.792167
BCP3_Total_TCAACGACAAACTGTC	Naive	0.385114
BCP3_Total_TCAATCTGTGAGTATA	Naive	0.763289
BCP3_Total_TCAGATGTCCATGAGT	GC	0.124264
BCP3_Total_TCAGCTCGTTACCAGT	GC	0.430133
BCP3_Total_TCAGGATCATCGGACC	Naive	0.0958784
BCP3_Total_TCATTACTCCCTTGCA	Naive	0.286886
BCP3_Total_TCATTTGGTCGCTTTC	Naive	0.435309
BCP3_Total_TCCACACCAAGAAGAG	Naive	0.370012
BCP3_Total_TCCACACGTAAATGTG	Naive	0.455271
BCP3_Total_TCGAGGCAGTCATCCA	Naive	0.370012
BCP3_Total_TCGAGGCCACTCGACG	Plasmablast	0.256771
BCP3_Total_TCGAGGCTCGCCAGCA	Plasmablast	0.5743
BCP3_Total_TCGGGACAGACTCGGA	Naive	0.418694
BCP3_Total_TCGGGACTCACTGGGC	Naive	0.943113
BCP3_Total_TCGTAGACAATAAGCA	Naive	0.315835
BCP3_Total_TCGTAGACACTTGGAT	Naive	0.397882
BCP3_Total_TCTATTGCATCCGCGA	Naive	0.368746
BCP3_Total_TCTCTAAGTCCAACTA	GC	0.780813
BCP3_Total_TCTCTAAGTCTGATCA	Naive	0.0950041
BCP3_Total_TCTCTAATCTTACCGC	Naive	0.435309
BCP3_Total_TCTGGAACATGCAATC	Naive	0.942049
BCP3_Total_TCTTCGGCACTTCGAA	Naive	0.361284
BCP3_Total_TCTTCGGGTTCGTCTC	Naive	0.771471
BCP3_Total_TGAGAGGCAAACGTGG	Naive	0.368746
BCP3_Total_TGAGCATCACCAGCAC	Naive	0.397882
BCP3_Total_TGAGCCGCAAAGCAAT	Naive	0.359434
BCP3_Total_TGCCAAAAGTGTACTC	Naive	0.351526
BCP3_Total_TGCCCTATCAGGCGAA	GC	0.94082
BCP3_Total_TGCGGGTTCAGGCGAA	GC	0.374987
BCP3_Total_TGCTGCTAGCCAGAAC	Naive	0.370012
BCP3_Total_TGCTGCTCAATAGAGT	Naive	0.740715
BCP3_Total_TGGACGCTCGGAAATA	Naive	0.397882
BCP3_Total_TGGCCAGCACCATGTA	Naive	0.118461
BCP3_Total_TGGCCAGCAGCTGTTA	Naive	0.361284
BCP3_Total_TGGCTGGCAGATGGGT	Naive	0.129171
BCP3_Total_TGGCTGGCAGGATTGG	GC	0.932059
BCP3_Total_TGGGCGTCAATGGAGC	Naive	0.780785
BCP3_Total_TGGTTAGAGGACATTA	Naive	0.247535
BCP3_Total_TGGTTCCAGTACGTAA	Plasmablast	0.79623
BCP3_Total_TGTATTCTCTGACCTC	Plasmablast	0.566054
BCP3_Total_TGTGGTACAGGTTTCA	GC	0.37358
BCP3_Total_TGTGTTTGTCAGATAA	GC	0.377637
BCP3_Total_TTAACTCCATTCCTCG	Naive	0.932059
BCP3_Total_TTAGTTCTCGCAAGCC	Plasmablast	0.874372
BCP3_Total_TTCGGTCAGGAGTTTA	GC	0.347978
BCP3_Total_TTCTACAAGGATGGTC	Naive	0.710742
BCP3_Total_TTCTCAAGTAAACGCG	Naive	0.327692
BCP3_Total_TTCTTAGGTTACGGAG	Naive	0.418694
BCP3_Total_TTGAACGCAGGTTTCA	Naive	0.462907
BCP3_Total_TTGACTTTCCAAACAC	Naive	0.798218
BCP3_Total_TTGTAGGGTAAAGTCA	Naive	0.397882
BCP3_Total_TTGTAGGTCTACTCAT	Naive	0.359129
BCP3_Total_TTTACTGGTTCTGAAC	GC	0.292384
BCP3_Total_TTTACTGTCGTTGCCT	Naive	0.216125
BCP3_Total_TTTATGCCAACAACCT	Naive	0.306869
BCP3_Total_TTTATGCTCGCCCTTA	Naive	0.408941
BCP3_Total_TTTGCGCAGAAACCGC	Naive	0.752332
BCP3_Total_TTTGTCACATTGGGCC	GC	0.254892
BCP3_Total_TTTGTCAGTGCAACTT	Naive	0.336421
BCP4_Total_AACACGTTCTAACGGT	Plasmablast	0.669964
BCP4_Total_AACCGCGGTCAGAGGT	Naive	0.937587
BCP4_Total_AACTCAGCATACTACG	Naive	0.968541
BCP4_Total_AACTGGTCACAGCCCA	GC	0.403596
BCP4_Total_ACACTGAGTAACGACG	GC	0.327692
BCP4_Total_ACAGCTATCAGTTGAC	GC	0.790195
BCP4_Total_ACATACGTCACAAACC	Naive	0.0994654
BCP4_Total_ACATACGTCTTAGCCC	GC	0.442512
BCP4_Total_ACATCAGGTCCTAGCG	Naive	0.397882
BCP4_Total_ACCAGTATCAGGTAAA	Naive	0.325644
BCP4_Total_ACCCACTGTAGCGTAG	Naive	0.426906
BCP4_Total_ACGAGCCTCTCCAGGG	Naive	0.174737
BCP4_Total_ACGATACGTTACCAGT	Naive	0.417511
BCP4_Total_ACGCCAGAGACGCTTT	GC	0.783139
BCP4_Total_ACGGGCTCACGGTTTA	Naive	0.403596
BCP4_Total_ACGGGTCCAAGTAATG	Naive	0.38038
BCP4_Total_ACTTTCATCAAGAAGT	Plasmablast	0.764592
BCP4_Total_AGATTGCGTCCAACTA	Naive	0.94082
BCP4_Total_AGCATACTCAACGAAA	Naive	0.359129
BCP4_Total_AGGGAGTCAGTTTACG	Naive	0.186581
BCP4_Total_AGGGAGTTCTGGCGTG	Naive	0.294096
BCP4_Total_AGTCTTTAGTCACGCC	Naive	0.488693
BCP4_Total_AGTCTTTCACGAAATA	GC	0.337181
BCP4_Total_AGTTGGTGTGCACCAC	GC	0.146892
BCP4_Total_ATCATCTAGGAATGGA	Naive	0.385114
BCP4_Total_ATCCGAACAATGCCAT	Naive	0.385114
BCP4_Total_ATCTGCCAGGTAGCTG	GC	0.996629
BCP4_Total_ATGAGGGAGCAGATCG	GC	0.99651
BCP4_Total_ATGAGGGTCGGGAGTA	Naive	0.932059
BCP4_Total_ATTCTACTCTTTAGGG	GC	0.792518
BCP4_Total_CAAGGCCCAGTTCCCT	Plasmablast	0.985591
BCP4_Total_CACAAACTCATCTGCC	Naive	0.278409
BCP4_Total_CACAGTATCTTGCAAG	Naive	0.188368
BCP4_Total_CACATTTTCAGGCAAG	GC	0.420734
BCP4_Total_CACATTTTCCACGTGG	GC	0.758269
BCP4_Total_CACCACTGTGTGCCTG	Plasmablast	0.430349
BCP4_Total_CACCACTTCACAACGT	Naive	0.758269
BCP4_Total_CAGCATATCCTCTAGC	Naive	0.771471
BCP4_Total_CAGCCGAGTGATGTCT	GC	0.996673
BCP4_Total_CAGGTGCTCGCCGTGA	Naive	0.0821714
BCP4_Total_CATATTCAGTTAGGTA	Naive	0.312585
BCP4_Total_CATATTCCAAGCCGCT	GC	0.713114
BCP4_Total_CATATTCGTTCGGGCT	GC	0.307519
BCP4_Total_CATGCCTAGGGAAACA	GC	0.745064
BCP4_Total_CCACTACCATGCAACT	Plasmablast	0.915142
BCP4_Total_CCATTCGCAAGCGATG	GC	0.370012
BCP4_Total_CCGGTAGTCAGTGCAT	Naive	0.254697
BCP4_Total_CCGTGGACAGCGTCCA	Naive	0.351526
BCP4_Total_CCGTGGACAGTGAGTG	Naive	0.391744
BCP4_Total_CCTAAAGCATACTCTT	Naive	0.431288
BCP4_Total_CCTACACCAGCTGCTG	Naive	0.327692
BCP4_Total_CGACTTCTCCCAAGAT	Naive	0.327692
BCP4_Total_CGAGAAGGTCGAAAGC	Naive	0.327692
BCP4_Total_CGATCGGAGGCTCAGA	GC	0.42238
BCP4_Total_CGATTGAAGGTGATAT	Naive	0.397882
BCP4_Total_CGCCAAGTCGAATCCA	Naive	0.075223
BCP4_Total_CGCGTTTGTCCATCCT	GC	0.305721
BCP4_Total_CGCGTTTTCCTAGAAC	GC	0.758245
BCP4_Total_CGGACGTGTGCCTGGT	Naive	0.975216
BCP4_Total_CGGTTAATCAAAGTAG	Naive	0.371837
BCP4_Total_CGTCAGGCAGGACGTA	Naive	0.942049
BCP4_Total_CGTCTACGTCTGGTCG	Naive	0.408941
BCP4_Total_CGTGTCTGTCATGCCG	Naive	0.408941
BCP4_Total_CTAACTTGTCGAAAGC	Naive	0.344318
BCP4_Total_CTAGAGTAGTGGGCTA	Naive	0.361284
BCP4_Total_CTAGCCTCATAGTAAG	Naive	0.975216
BCP4_Total_CTCGTCATCTGGTGTA	Naive	0.677116
BCP4_Total_CTCTAATTCGCAAACT	Naive	0.369686
BCP4_Total_CTGAAACTCAGTTCGA	Naive	0.397882
BCP4_Total_CTGAAGTGTCTGGAGA	Naive	0.0610347
BCP4_Total_CTGATCCGTGGCAAAC	Naive	0.437828
BCP4_Total_CTGTGCTAGCACACAG	Naive	0.0717428
BCP4_Total_CTTAACTTCCTATGTT	Naive	0.935293
BCP4_Total_CTTAGGAGTAGCTAAA	GC	0.418694
BCP4_Total_CTTCTCTAGAGGGCTT	Naive	0.351526
BCP4_Total_CTTCTCTAGAGTACAT	Naive	0.385114
BCP4_Total_CTTGGCTTCACGCGGT	GC	0.999494
BCP4_Total_GAACCTATCCTATTCA	Naive	0.379799
BCP4_Total_GAAGCAGAGGTGGGTT	Naive	0.752332
BCP4_Total_GAATAAGTCCACGTTC	GC	0.171765
BCP4_Total_GACCTGGAGCCGGTAA	Naive	0.351526
BCP4_Total_GACGGCTCAGGCAGTA	Naive	0.782327
BCP4_Total_GACGGCTGTATAGTAG	Naive	0.327692
BCP4_Total_GACGTGCTCGCCAAAT	Naive	0.385114
BCP4_Total_GACTGCGTCTCGATGA	Plasmablast	0.620328
BCP4_Total_GAGCAGAGTTGGAGGT	Naive	0.236657
BCP4_Total_GAGGTGAAGTGTTAGA	Plasmablast	0.424546
BCP4_Total_GATCGTAGTATTCGTG	Naive	0.767636
BCP4_Total_GATGAAACACTTGGAT	Naive	0.437828
BCP4_Total_GCAATCAGTAAACCTC	Naive	0.0416906
BCP4_Total_GCACTCTAGAGGGCTT	Naive	0.397882
BCP4_Total_GCATACAAGCTTATCG	Naive	0.245753
BCP4_Total_GCATGCGGTAAGCACG	Naive	0.327692
BCP4_Total_GCCTCTACATGGATGG	Naive	0.944052
BCP4_Total_GCGAGAAGTTGGGACA	Naive	0.162554
BCP4_Total_GCGGGTTAGTATTGGA	Naive	0.484561
BCP4_Total_GCTGCGATCACAATGC	Naive	0.418694
BCP4_Total_GCTTGAAGTGTAACGG	Naive	0.397882
BCP4_Total_GGAAAGCGTGCCTGGT	Plasmablast	0.438781
BCP4_Total_GGACGTCAGATGTAAC	Naive	0.118839
BCP4_Total_GGATGTTAGTAGATGT	Naive	0.408941
BCP4_Total_GGCAATTTCAGGTTCA	Naive	0.385114
BCP4_Total_GGGTTGCCAAGGTTTC	Naive	0.377907
BCP4_Total_GTAGGCCGTAGGGTAC	GC	0.99998
BCP4_Total_GTAGTCATCAATACCG	Naive	0.403596
BCP4_Total_GTCACGGAGACGCAAC	GC	0.999981
BCP4_Total_GTCCTCATCGTTACAG	Plasmablast	0.998776
BCP4_Total_GTCTCGTTCGAATGGG	GC	0.338919
BCP4_Total_GTGAAGGTCGGTCCGA	Naive	0.377907
BCP4_Total_GTGCTTCCACGGTAGA	Naive	0.351526
BCP4_Total_GTTCATTAGGTCATCT	GC	0.0946512
BCP4_Total_GTTCTCGGTGACGGTA	Naive	0.97832
BCP4_Total_TACAGTGAGTGTTGAA	Naive	0.370012
BCP4_Total_TACCTTAGTGATGTCT	GC	0.370892
BCP4_Total_TACGGTAGTACAGACG	GC	0.786992
BCP4_Total_TACTCATTCGTCCAGG	Naive	0.340464
BCP4_Total_TAGTTGGAGGCAGGTT	Naive	0.405749
BCP4_Total_TCATTACCATTACGAC	Naive	0.405333
BCP4_Total_TCGGGACTCAGTTTGG	Naive	0.442512
BCP4_Total_TCGTAGAGTAGAAGGA	GC	0.432177
BCP4_Total_TCTATTGCATGGTCTA	Naive	0.435309
BCP4_Total_TCTTCGGCAATTGCTG	Naive	0.943113
BCP4_Total_TGACTTTTCTTCATGT	Naive	0.377907
BCP4_Total_TGAGGGATCAACCAAC	Naive	0.351526
BCP4_Total_TGCACCTAGTTCGATC	GC	0.800311
BCP4_Total_TGCCAAAAGTTGTCGT	Naive	0.127349
BCP4_Total_TGCCCTAGTGACGCCT	Naive	0.372514
BCP4_Total_TGCGGGTAGCCAGAAC	Naive	0.118461
BCP4_Total_TGGCCAGAGTGCCAGA	Naive	0.285079
BCP4_Total_TGGCCAGTCGGCGGTT	Naive	0.375407
BCP4_Total_TGGTTAGTCTTGCAAG	GC	0.99929
BCP4_Total_TGTCCCAGTACAAGTA	Naive	0.394312
BCP4_Total_TTAGGACAGGTACTCT	GC	0.787034
BCP4_Total_TTAGGACAGTCCTCCT	Naive	0.938816
BCP4_Total_TTAGTTCCATTGGGCC	Naive	0.262061
BCP4_Total_TTCGAAGCACAGACAG	Plasmablast	0.899638
BCP5_Total_AAACCTGAGGCTCATT	Naive	0.327692
BCP5_Total_AAACCTGCACGACTCG	Naive	0.435309
BCP5_Total_AAACCTGTCGTATCAG	GC	0.327692
BCP5_Total_AAACGGGCAAGACACG	Plasmablast	0.960887
BCP5_Total_AAAGATGAGGTGACCA	Naive	0.370012
BCP5_Total_AAAGTAGTCACTGGGC	GC	0.370012
BCP5_Total_AAAGTAGTCATAAAGG	GC	0.397882
BCP5_Total_AAATGCCAGCGTGAGT	GC	0.322108
BCP5_Total_AAATGCCAGCTGCAAG	GC	0.760503
BCP5_Total_AAATGCCCATGTTCCC	Plasmablast	0.999986
BCP5_Total_AAATGCCTCAACACCA	Naive	0.937587
BCP5_Total_AAATGCCTCCCACTTG	Plasmablast	0.444906
BCP5_Total_AAATGCCTCCGTCAAA	Naive	0.745064
BCP5_Total_AAATGCCTCTAGAGTC	Naive	0.385114
BCP5_Total_AACACGTAGAGCTGCA	Plasmablast	0.964099
BCP5_Total_AACACGTAGCTAAGAT	Plasmablast	0.895583
BCP5_Total_AACACGTGTCTCTTAT	GC	0.370012
BCP5_Total_AACCATGAGCGTTCCG	Naive	0.932059
BCP5_Total_AACCATGGTCACTGGC	Plasmablast	0.462907
BCP5_Total_AACCATGTCAAGATCC	GC	0.327692
BCP5_Total_AACCGCGAGAGCTGGT	GC	0.236657
BCP5_Total_AACCGCGGTCAATACC	Plasmablast	0.346862
BCP5_Total_AACCGCGGTTCCCTTG	Naive	0.92653
BCP5_Total_AACCGCGTCGCTTGTC	GC	0.334062
BCP5_Total_AACGTTGTCAGGTAAA	Plasmablast	0.626661
BCP5_Total_AACTCAGGTCTCTCGT	Naive	0.722486
BCP5_Total_AACTCAGTCTGACCTC	Naive	0.735694
BCP5_Total_AACTCCCTCTCGCTTG	Plasmablast	0.529968
BCP5_Total_AACTCTTAGTATCTCG	Naive	0.758269
BCP5_Total_AACTCTTCATCGACGC	GC	0.334844
BCP5_Total_AACTCTTGTATCTGCA	Naive	0.351526
BCP5_Total_AACTCTTGTGACGCCT	Naive	0.327692
BCP5_Total_AACTCTTTCCCTGACT	Naive	0.418694
BCP5_Total_AACTGGTAGAGGTTGC	Plasmablast	0.903837
BCP5_Total_AACTGGTCAATCGAAA	Naive	0.294096
BCP5_Total_AACTGGTCACATGACT	Naive	0.327692
BCP5_Total_AACTTTCAGAACAACT	GC	0.996172
BCP5_Total_AACTTTCTCCCAACGG	Naive	0.34911
BCP5_Total_AAGACCTAGATCTGAA	GC	0.745064
BCP5_Total_AAGACCTAGCGATAGC	GC	0.735694
BCP5_Total_AAGACCTCAACTGGCC	Naive	0.351526
BCP5_Total_AAGACCTGTCGAAAGC	Plasmablast	0.838494
BCP5_Total_AAGACCTGTGCACTTA	GC	0.704462
BCP5_Total_AAGACCTTCAGAAATG	GC	0.270257
BCP5_Total_AAGCCGCAGAGTAAGG	Naive	0.327692
BCP5_Total_AAGCCGCAGGCCATAG	Naive	0.350186
BCP5_Total_AAGGCAGAGTGTTAGA	Plasmablast	0.315863
BCP5_Total_AAGGCAGGTACAGTGG	Naive	0.327692
BCP5_Total_AAGGCAGGTAGAAGGA	Plasmablast	0.911693
BCP5_Total_AAGGCAGGTTCAGCGC	Plasmablast	0.987521
BCP5_Total_AAGGTTCGTTCCCGAG	Plasmablast	0.999072
BCP5_Total_AAGGTTCTCGGCTTGG	Naive	0.294096
BCP5_Total_AAGTCTGCACAAGACG	GC	0.79199
BCP5_Total_AAGTCTGCATGGAATA	Plasmablast	0.682929
BCP5_Total_AAGTCTGTCCGCAGTG	Plasmablast	0.541724
BCP5_Total_AAGTCTGTCCTGCTTG	GC	0.719785
BCP5_Total_AATCCAGCAACTGCTA	GC	0.351526
BCP5_Total_AATCCAGGTTAAGATG	Plasmablast	0.535823
BCP5_Total_AATCCAGGTTGCGCAC	GC	0.9402
BCP5_Total_AATCCAGTCGGCGCAT	Plasmablast	0.323534
BCP5_Total_AATCGGTCACATCCGG	GC	0.758269
BCP5_Total_ACACCAAAGCAACGGT	Plasmablast	0.463041
BCP5_Total_ACACCAAAGGTCATCT	GC	0.414444
BCP5_Total_ACACCCTAGTATCTCG	GC	0.996172
BCP5_Total_ACACCCTCACTCAGGC	Plasmablast	0.35018
BCP5_Total_ACACCCTCAGTCGTGC	GC	0.294096
BCP5_Total_ACACCGGCATGGAATA	Plasmablast	0.53405
BCP5_Total_ACACCGGGTACCAGTT	GC	0.236657
BCP5_Total_ACACCGGGTCACCCAG	GC	0.937587
BCP5_Total_ACACCGGGTTCAACCA	GC	0.996461
BCP5_Total_ACACTGAAGCAATCTC	GC	0.150327
BCP5_Total_ACACTGACATATGGTC	Plasmablast	0.310463
BCP5_Total_ACACTGAGTCTAAACC	Plasmablast	0.669069
BCP5_Total_ACAGCCGAGTGATCGG	GC	0.932059
BCP5_Total_ACAGCCGCAATGTAAG	Plasmablast	0.18048
BCP5_Total_ACAGCCGCAGGTCTCG	Plasmablast	0.869457
BCP5_Total_ACAGCCGGTATAGGTA	GC	0.722486
BCP5_Total_ACAGCCGGTTGTTTGG	Naive	0.7749
BCP5_Total_ACAGCCGTCACATAGC	GC	0.740715
BCP5_Total_ACAGCTACATTGCGGC	Plasmablast	0.693657
BCP5_Total_ACAGCTATCCGTACAA	Naive	0.327692
BCP5_Total_ACAGCTATCTATCGCC	Plasmablast	0.999989
BCP5_Total_ACATACGAGCAGCGTA	GC	0.370012
BCP5_Total_ACATACGGTATCTGCA	GC	0.997223
BCP5_Total_ACATACGTCGAGCCCA	GC	0.385081
BCP5_Total_ACATCAGTCCACGTTC	GC	0.408941
BCP5_Total_ACATCAGTCCTGCTTG	Plasmablast	0.511963
BCP5_Total_ACATGGTGTGTCCTCT	Plasmablast	0.63936
BCP5_Total_ACATGGTTCCTTTCGG	Plasmablast	0.529862
BCP5_Total_ACCAGTACAACACCTA	GC	0.385114
BCP5_Total_ACCAGTACACCAGATT	GC	0.294096
BCP5_Total_ACCAGTACAGTATCTG	Naive	0.408941
BCP5_Total_ACCAGTATCGTTGACA	Naive	0.327692
BCP5_Total_ACCAGTATCTTAGCCC	Naive	0.172933
BCP5_Total_ACCCACTCACAGACTT	Naive	0.305458
BCP5_Total_ACCGTAATCCGCGCAA	GC	0.943016
BCP5_Total_ACCGTAATCGTTTAGG	GC	0.435309
BCP5_Total_ACCGTAATCTAGCACA	Plasmablast	0.444703
BCP5_Total_ACGAGCCAGCAATATG	Plasmablast	0.891413
BCP5_Total_ACGAGCCGTAAATGTG	Naive	0.351526
BCP5_Total_ACGAGGACAGTAGAGC	Plasmablast	0.718301
BCP5_Total_ACGAGGAGTCCCTTGT	Plasmablast	0.70509
BCP5_Total_ACGATGTCAACCGCCA	Plasmablast	0.982613
BCP5_Total_ACGATGTCAATAAGCA	Naive	0.327692
BCP5_Total_ACGATGTGTAGATTAG	GC	0.327692
BCP5_Total_ACGATGTGTCCGAGTC	GC	0.729607
BCP5_Total_ACGATGTTCATGCAAC	GC	0.964109
BCP5_Total_ACGCAGCAGGACAGCT	Plasmablast	0.496804
BCP5_Total_ACGCAGCGTACCGCTG	GC	0.435309
BCP5_Total_ACGCAGCTCCGGCACA	GC	0.418694
BCP5_Total_ACGCCAGAGGAGTTGC	Plasmablast	0.253341
BCP5_Total_ACGCCAGGTTTGACAC	Naive	0.258802
BCP5_Total_ACGCCAGTCCTGCAGG	GC	0.294096
BCP5_Total_ACGCCAGTCTGTCTAT	Plasmablast	0.9767
BCP5_Total_ACGCCGAAGGAGTACC	Naive	0.752332
BCP5_Total_ACGCCGACAAGGTTTC	GC	0.67098
BCP5_Total_ACGCCGATCAGCGATT	Naive	0.348376
BCP5_Total_ACGCCGATCTTTAGGG	Naive	0.351526
BCP5_Total_ACGGAGAGTAAGTAGT	Plasmablast	0.430603
BCP5_Total_ACGGAGATCTTAGAGC	Naive	0.351526
BCP5_Total_ACGGCCACAGTCAGAG	Plasmablast	0.693395
BCP5_Total_ACGGCCATCCGTAGGC	Plasmablast	0.952496
BCP5_Total_ACGGCCATCTGGCGTG	GC	0.752332
BCP5_Total_ACGGGCTCAGGCAGTA	Naive	0.236657
BCP5_Total_ACGGGTCGTGCCTTGG	Plasmablast	0.225421
BCP5_Total_ACTATCTGTCCGAATT	GC	0.397882
BCP5_Total_ACTGAACAGATCCGAG	GC	0.134851
BCP5_Total_ACTGAACAGATCTGAA	GC	0.351526
BCP5_Total_ACTGAACAGTGACTCT	Plasmablast	0.516702
BCP5_Total_ACTGAACCAGCAGTTT	GC	0.767814
BCP5_Total_ACTGAGTCATACCATG	GC	0.0592432
BCP5_Total_ACTGAGTCATTTGCCC	Naive	0.780785
BCP5_Total_ACTGAGTTCTTCAACT	Plasmablast	0.301543
BCP5_Total_ACTGATGCACTAAGTC	Plasmablast	0.637274
BCP5_Total_ACTGATGCACTTAACG	Naive	0.351526
BCP5_Total_ACTGATGGTACCAGTT	GC	0.333953
BCP5_Total_ACTGATGTCCTGTAGA	Plasmablast	0.999983
BCP5_Total_ACTGCTCAGTACGTTC	Plasmablast	0.271179
BCP5_Total_ACTGCTCCATTGTGCA	GC	0.745064
BCP5_Total_ACTGCTCTCCAGTATG	GC	0.370012
BCP5_Total_ACTGTCCAGAGACGAA	Naive	0.937587
BCP5_Total_ACTGTCCAGGATGGTC	GC	0.340464
BCP5_Total_ACTGTCCAGTTACCCA	Plasmablast	0.793276
BCP5_Total_ACTGTCCCACGAAAGC	Plasmablast	0.214815
BCP5_Total_ACTGTCCGTAAGTGGC	Plasmablast	0.841731
BCP5_Total_ACTGTCCGTCATATGC	Naive	0.385114
BCP5_Total_ACTTACTAGGCGCTCT	Plasmablast	0.442942
BCP5_Total_ACTTACTAGGTGATTA	Plasmablast	0.839827
BCP5_Total_ACTTACTGTCAATGTC	GC	0.366518
BCP5_Total_ACTTACTTCAGAGGTG	GC	0.724539
BCP5_Total_ACTTACTTCGGAGGTA	Naive	0.236657
BCP5_Total_ACTTACTTCGTCCGTT	Naive	0.285079
BCP5_Total_ACTTACTTCTATCCTA	GC	0.254159
BCP5_Total_ACTTGTTCAGACACTT	GC	0.752332
BCP5_Total_ACTTGTTCAGCCTGTG	GC	0.783439
BCP5_Total_ACTTGTTGTTCACGGC	Naive	0.964919
BCP5_Total_ACTTGTTTCTTTACGT	Naive	0.236657
BCP5_Total_ACTTTCACAAGCCTAT	Naive	0.385114
BCP5_Total_ACTTTCACATATGCTG	Plasmablast	0.869696
BCP5_Total_ACTTTCAGTAGGCTGA	Plasmablast	0.984125
BCP5_Total_ACTTTCAGTCTTCAAG	GC	0.446083
BCP5_Total_AGAATAGCACGACGAA	Plasmablast	0.885327
BCP5_Total_AGAATAGCATGTAGTC	Naive	0.327692
BCP5_Total_AGACGTTCAATGGAGC	Plasmablast	0.997944
BCP5_Total_AGAGCTTAGAATGTGT	GC	0.944028
BCP5_Total_AGAGCTTAGGCCGAAT	GC	0.763289
BCP5_Total_AGAGCTTCACTTAAGC	Naive	0.236657
BCP5_Total_AGAGCTTTCGTCACGG	GC	0.735694
BCP5_Total_AGAGTGGCACCAGTTA	GC	0.342524
BCP5_Total_AGAGTGGCACTTAACG	GC	0.968069
BCP5_Total_AGAGTGGTCAATCTCT	Naive	0.327692
BCP5_Total_AGAGTGGTCGCCAGCA	GC	0.138132
BCP5_Total_AGATCTGAGTCTCCTC	Plasmablast	0.901546
BCP5_Total_AGATCTGCACTCGACG	Naive	0.996461
BCP5_Total_AGATTGCAGAATTCCC	Plasmablast	0.645297
BCP5_Total_AGATTGCAGGGTATCG	Naive	0.752332
BCP5_Total_AGATTGCCAAGGTTCT	Plasmablast	0.570635
BCP5_Total_AGATTGCGTGGTGTAG	Plasmablast	0.556215
BCP5_Total_AGCAGCCCATCTATGG	GC	0.294096
BCP5_Total_AGCAGCCTCAGTTGAC	GC	0.970943
BCP5_Total_AGCATACGTGATGTCT	Plasmablast	0.996007
BCP5_Total_AGCATACGTGATGTGG	GC	0.408941
BCP5_Total_AGCATACTCCATTCTA	Naive	0.935293
BCP5_Total_AGCCTAAAGCCACTAT	Naive	0.385114
BCP5_Total_AGCCTAAGTTTCGCTC	Naive	0.294096
BCP5_Total_AGCGGTCCAGGAACGT	Naive	0.943113
BCP5_Total_AGCGGTCCATGGAATA	Plasmablast	0.346807
BCP5_Total_AGCGGTCGTAAGGGCT	GC	0.07042
BCP5_Total_AGCGTCGCAAGGACAC	Plasmablast	0.740715
BCP5_Total_AGCGTCGGTCCTCCAT	GC	0.744414
BCP5_Total_AGCTCCTAGTCTTGCA	GC	0.327692
BCP5_Total_AGCTCCTGTCATATCG	GC	0.443084
BCP5_Total_AGCTCCTGTGTGCCTG	Naive	0.327692
BCP5_Total_AGCTCCTTCCTCCTAG	Plasmablast	0.85637
BCP5_Total_AGCTCCTTCGTCCAGG	Plasmablast	0.857242
BCP5_Total_AGCTCTCGTTAGTGGG	Naive	0.236657
BCP5_Total_AGCTCTCTCGGATGGA	GC	0.767636
BCP5_Total_AGCTTGAGTCTGCAAT	Naive	0.699905
BCP5_Total_AGCTTGAGTTGCGCAC	Plasmablast	0.661059
BCP5_Total_AGGCCACCACAGGAGT	GC	0.713114
BCP5_Total_AGGCCACGTCACTTCC	GC	0.699905
BCP5_Total_AGGCCACTCATGTCTT	Plasmablast	0.903334
BCP5_Total_AGGCCACTCGTCCAGG	Plasmablast	0.885945
BCP5_Total_AGGCCACTCTAACTGG	GC	0.270257
BCP5_Total_AGGCCGTAGGTAGCCA	Plasmablast	0.329683
BCP5_Total_AGGCCGTAGGTGCACA	Plasmablast	0.642734
BCP5_Total_AGGCCGTCACCAGGTC	GC	0.722486
BCP5_Total_AGGCCGTCAGGGCATA	Naive	0.735694
BCP5_Total_AGGGAGTAGAGTAAGG	Plasmablast	0.9953
BCP5_Total_AGGGAGTGTGGGTCAA	Plasmablast	0.502294
BCP5_Total_AGGGAGTTCAGTCCCT	GC	0.236657
BCP5_Total_AGGGAGTTCCAAGTAC	Naive	0.427418
BCP5_Total_AGGGAGTTCGAACTGT	Plasmablast	0.352103
BCP5_Total_AGGGAGTTCGTGGTCG	Naive	0.00359783
BCP5_Total_AGGGATGCATGCCCGA	GC	0.996842
BCP5_Total_AGGGATGGTACTCAAC	Plasmablast	0.812507
BCP5_Total_AGGGATGTCGACAGCC	Naive	0.351526
BCP5_Total_AGGGTGACATTAACCG	Naive	0.236657
BCP5_Total_AGGTCATAGGACACCA	Plasmablast	0.892613
BCP5_Total_AGGTCATCATCTCCCA	Plasmablast	0.341931
BCP5_Total_AGGTCATGTAGCTAAA	Plasmablast	0.699613
BCP5_Total_AGGTCATGTGCGAAAC	Naive	0.308803
BCP5_Total_AGGTCATTCGCGTTTC	Naive	0.370012
BCP5_Total_AGGTCCGAGCAGCCTC	Plasmablast	0.569732
BCP5_Total_AGGTCCGCAGCTTAAC	GC	0.745064
BCP5_Total_AGTAGTCCATTTCACT	Plasmablast	0.735566
BCP5_Total_AGTAGTCTCACATGCA	Plasmablast	0.689248
BCP5_Total_AGTCTTTCAATGTAAG	Plasmablast	0.969782
BCP5_Total_AGTCTTTCAGACGTAG	Naive	0.236657
BCP5_Total_AGTCTTTGTATAGGTA	Plasmablast	0.627192
BCP5_Total_AGTCTTTGTATGAATG	Naive	0.294096
BCP5_Total_AGTCTTTGTGAGGGTT	Naive	0.766219
BCP5_Total_AGTGAGGTCATGGTCA	GC	0.351526
BCP5_Total_AGTGGGACAACACGCC	GC	0.771471
BCP5_Total_AGTGGGATCAGTTCGA	Plasmablast	0.303512
BCP5_Total_AGTTGGTAGATCACGG	Naive	0.968426
BCP5_Total_AGTTGGTAGGTAGCTG	Plasmablast	0.358248
BCP5_Total_AGTTGGTCATCGGTTA	Naive	0.312585
BCP5_Total_AGTTGGTGTCAAACTC	Plasmablast	0.27282
BCP5_Total_AGTTGGTGTCAGCTAT	Plasmablast	0.641694
BCP5_Total_ATAACGCAGACAGAGA	GC	0.186581
BCP5_Total_ATAACGCCAACGATGG	Naive	0.351526
BCP5_Total_ATAACGCTCCAGGGCT	Plasmablast	0.967174
BCP5_Total_ATAACGCTCGTGGACC	Plasmablast	0.898025
BCP5_Total_ATAAGAGCACACATGT	Plasmablast	0.917198
BCP5_Total_ATAAGAGGTACAGTGG	Naive	0.370012
BCP5_Total_ATAAGAGTCAAACAAG	Plasmablast	0.856951
BCP5_Total_ATAGACCAGATACACA	GC	0.745039
BCP5_Total_ATAGACCGTAGCACGA	GC	0.397882
BCP5_Total_ATAGACCGTCAAGCGA	Plasmablast	0.999983
BCP5_Total_ATAGACCTCAAACCGT	Plasmablast	0.664654
BCP5_Total_ATCACGACATTTGCCC	GC	0.294096
BCP5_Total_ATCACGAGTTCCAACA	Naive	0.351526
BCP5_Total_ATCATCTAGCTTCGCG	Naive	0.236657
BCP5_Total_ATCATCTAGGTTCCTA	GC	0.93798
BCP5_Total_ATCATCTCAACACCCG	GC	0.294096
BCP5_Total_ATCATCTTCCTGCAGG	Plasmablast	0.837643
BCP5_Total_ATCATCTTCGGATGTT	Naive	0.370012
BCP5_Total_ATCATGGCATTGAGCT	Plasmablast	0.3149
BCP5_Total_ATCATGGGTATATGGA	GC	0.172933
BCP5_Total_ATCATGGGTCAGAGGT	Plasmablast	0.961717
BCP5_Total_ATCCACCCAAGCGAGT	GC	0.999984
BCP5_Total_ATCCACCCACCATGTA	GC	0.118461
BCP5_Total_ATCCACCCATAACCTG	Plasmablast	0.433894
BCP5_Total_ATCCACCTCCTTCAAT	GC	0.327692
BCP5_Total_ATCCACCTCGCGCCAA	Naive	0.370012
BCP5_Total_ATCCACCTCTATCCCG	GC	0.699905
BCP5_Total_ATCCACCTCTGTCTAT	Naive	0.130592
BCP5_Total_ATCCGAAAGCGATTCT	Naive	0.351526
BCP5_Total_ATCCGAACACTTCTGC	Plasmablast	0.922887
BCP5_Total_ATCCGAAGTATAGGGC	GC	0.294096
BCP5_Total_ATCCGAAGTCAGATAA	Plasmablast	0.842829
BCP5_Total_ATCCGAAGTTCAGACT	Plasmablast	0.662739
BCP5_Total_ATCTACTGTGCACCAC	Plasmablast	0.61955
BCP5_Total_ATCTACTTCGCGATCG	Plasmablast	0.914242
BCP5_Total_ATCTACTTCTCGGACG	Plasmablast	0.605785
BCP5_Total_ATCTGCCAGGAATTAC	GC	0.699905
BCP5_Total_ATCTGCCAGGGTGTTG	GC	0.285079
BCP5_Total_ATCTGCCCAGCATACT	GC	0.432106
BCP5_Total_ATCTGCCGTAGGGTAC	Naive	0.933288
BCP5_Total_ATCTGCCGTGGCTCCA	Plasmablast	0.961528
BCP5_Total_ATCTGCCGTGTATGGG	GC	0.94082
BCP5_Total_ATCTGCCGTTATCCGA	GC	0.118461
BCP5_Total_ATCTGCCTCCCACTTG	Plasmablast	0.347845
BCP5_Total_ATCTGCCTCGCTAGCG	Naive	0.735694
BCP5_Total_ATGAGGGAGAATTCCC	GC	0.94082
BCP5_Total_ATGAGGGGTAGAAAGG	Plasmablast	0.31417
BCP5_Total_ATGCGATAGGTGCTAG	Plasmablast	0.580692
BCP5_Total_ATGCGATAGTGTGAAT	Naive	0.92653
BCP5_Total_ATGCGATCAGTCCTTC	Plasmablast	0.461415
BCP5_Total_ATGCGATGTAAGCACG	Naive	0.937587
BCP5_Total_ATGCGATTCCGTTGCT	GC	0.682644
BCP5_Total_ATGTGTGAGGCTAGGT	GC	0.408941
BCP5_Total_ATGTGTGTCTTATCTG	Plasmablast	0.508381
BCP5_Total_ATTACTCTCCGATATG	Plasmablast	0.367342
BCP5_Total_ATTATCCAGGGTGTGT	Naive	0.682644
BCP5_Total_ATTATCCCAGCTGTAT	Naive	0.772278
BCP5_Total_ATTATCCCATTTGCCC	Naive	0.946452
BCP5_Total_ATTATCCTCTTCGGTC	Naive	0.758269
BCP5_Total_ATTGGACGTACATCCA	Plasmablast	0.730194
BCP5_Total_ATTGGTGCAACTGCTA	GC	0.999982
BCP5_Total_ATTTCTGGTTAAGAAC	GC	0.774508
BCP5_Total_ATTTCTGGTTACAGAA	Naive	0.722486
BCP5_Total_CAACCAACAATAGAGT	GC	0.722486
BCP5_Total_CAACCAATCTGCCCTA	GC	0.327692
BCP5_Total_CAACTAGTCACTCCTG	Naive	0.270257
BCP5_Total_CAACTAGTCAGCTCGG	Plasmablast	0.519265
BCP5_Total_CAAGAAAAGAGTACAT	Naive	0.375015
BCP5_Total_CAAGAAAGTAACGTTC	Plasmablast	0.800373
BCP5_Total_CAAGAAAGTTGACGTT	Plasmablast	0.603469
BCP5_Total_CAAGAAAGTTGGTGGA	Plasmablast	0.863367
BCP5_Total_CAAGATCCATATGAGA	GC	0.370012
BCP5_Total_CAAGATCCATTAGGCT	GC	0.397311
BCP5_Total_CAAGATCGTTAAAGTG	Plasmablast	0.286594
BCP5_Total_CAAGATCTCAGAGCTT	GC	0.999402
BCP5_Total_CAAGGCCTCCGCAGTG	Plasmablast	0.854137
BCP5_Total_CAAGTTGGTGGCAAAC	GC	0.350515
BCP5_Total_CACACAAAGCGTCAAG	Naive	0.327692
BCP5_Total_CACACAAGTCGGCATC	Plasmablast	0.489745
BCP5_Total_CACACAATCAGAGACG	GC	0.236657
BCP5_Total_CACACAATCCCACTTG	Naive	0.294096
BCP5_Total_CACACAATCTCCCTGA	GC	0.92653
BCP5_Total_CACACAATCTGTACGA	Naive	0.745064
BCP5_Total_CACACCTAGGTGTGGT	GC	0.327692
BCP5_Total_CACACCTGTCGCTTCT	Naive	0.763289
BCP5_Total_CACACTCAGAAGCCCA	Naive	0.327692
BCP5_Total_CACACTCAGGTGATAT	Naive	0.118461
BCP5_Total_CACACTCCAAACGCGA	Plasmablast	0.992207
BCP5_Total_CACACTCCAAGTCTAC	Plasmablast	0.320735
BCP5_Total_CACACTCGTAGGCTGA	Plasmablast	0.981194
BCP5_Total_CACACTCTCCCAAGAT	Plasmablast	0.893542
BCP5_Total_CACACTCTCTTAACCT	GC	0.236657
BCP5_Total_CACAGGCCAGACAAGC	Naive	0.771471
BCP5_Total_CACAGGCCATGAGCGA	Naive	0.294096
BCP5_Total_CACAGGCGTGAGTGAC	GC	0.0913231
BCP5_Total_CACAGGCGTTTGTGTG	GC	0.932059
BCP5_Total_CACAGTAAGCCAGAAC	Plasmablast	0.562212
BCP5_Total_CACAGTAAGCGTCTAT	Naive	0.758269
BCP5_Total_CACAGTAAGGCTAGAC	Naive	0.938884
BCP5_Total_CACATAGAGGAACTGC	Plasmablast	0.578467
BCP5_Total_CACATAGCAGCCTGTG	Naive	0.385114
BCP5_Total_CACATAGTCATCACCC	Naive	0.745064
BCP5_Total_CACATTTCACCGAATT	Naive	0.327692
BCP5_Total_CACCACTAGACTCGGA	GC	0.460981
BCP5_Total_CACCACTAGTAGGTGC	GC	0.699905
BCP5_Total_CACCACTCACAACTGT	Naive	0.237763
BCP5_Total_CACCACTGTACAGCAG	Naive	0.236657
BCP5_Total_CACCACTGTCGTGGCT	Naive	0.351526
BCP5_Total_CACCACTTCAACACGT	Plasmablast	0.234777
BCP5_Total_CACCAGGCATAGTAAG	Naive	0.236657
BCP5_Total_CACCAGGGTTAAAGTG	Plasmablast	0.603347
BCP5_Total_CACCTTGGTTACCGAT	Plasmablast	0.900698
BCP5_Total_CACTCCACACCGAAAG	Plasmablast	0.292646
BCP5_Total_CACTCCACACCGATAT	Naive	0.370012
BCP5_Total_CACTCCAGTTGCTCCT	Naive	0.935293
BCP5_Total_CACTCCATCTTAGCCC	GC	0.439986
BCP5_Total_CAGAGAGCACGAAAGC	GC	0.996461
BCP5_Total_CAGAGAGCACGGTAAG	Naive	0.408941
BCP5_Total_CAGAGAGGTTGACGTT	Plasmablast	0.417717
BCP5_Total_CAGATCAAGATAGGAG	Naive	0.745064
BCP5_Total_CAGATCAGTATGAAAC	Naive	0.236657
BCP5_Total_CAGATCATCTGCTGCT	Plasmablast	0.636891
BCP5_Total_CAGCAGCAGGATCGCA	Plasmablast	0.475415
BCP5_Total_CAGCAGCAGTAAGTAC	Plasmablast	0.970557
BCP5_Total_CAGCAGCTCAAACCGT	Naive	0.351526
BCP5_Total_CAGCAGCTCCTCCTAG	GC	0.172933
BCP5_Total_CAGCAGCTCGGCGGTT	GC	0.722486
BCP5_Total_CAGCATAAGCACCGCT	Plasmablast	0.612793
BCP5_Total_CAGCATAAGCGCTTAT	GC	0.344318
BCP5_Total_CAGCATAAGTGTTTGC	Naive	0.752332
BCP5_Total_CAGCATACATAGGATA	GC	0.999983
BCP5_Total_CAGCATATCAAAGTAG	Plasmablast	0.263167
BCP5_Total_CAGCATATCCGAGCCA	Naive	0.722486
BCP5_Total_CAGCATATCTCACATT	Naive	0.435309
BCP5_Total_CAGCCGAAGCGAAGGG	GC	0.752332
BCP5_Total_CAGCCGAGTGGGTCAA	Plasmablast	0.868662
BCP5_Total_CAGCCGAGTTACAGAA	Plasmablast	0.897648
BCP5_Total_CAGCCGATCACATGCA	Plasmablast	0.998484
BCP5_Total_CAGCGACCACCTTGTC	Plasmablast	0.973186
BCP5_Total_CAGCGACCAGCCTTTC	Plasmablast	0.902203
BCP5_Total_CAGCGACGTAGAAAGG	GC	0.294096
BCP5_Total_CAGCGACGTGTCTGAT	GC	0.0592432
BCP5_Total_CAGCTAAAGATCCGAG	GC	0.327692
BCP5_Total_CAGCTAACATCAGTCA	Naive	0.767636
BCP5_Total_CAGCTAACATGGTTGT	GC	0.294096
BCP5_Total_CAGCTAATCATCGATG	GC	0.139594
BCP5_Total_CAGCTAATCCTCTAGC	Naive	0.294096
BCP5_Total_CAGCTAATCTCCTATA	GC	0.306869
BCP5_Total_CAGCTGGAGGTGCTAG	Plasmablast	0.358448
BCP5_Total_CAGCTGGCACGGTGTC	GC	0.236657
BCP5_Total_CAGCTGGCAGCTGGCT	Naive	0.735694
BCP5_Total_CAGCTGGTCGGAATCT	GC	0.385114
BCP5_Total_CAGGTGCAGGGTATCG	Naive	0.397882
BCP5_Total_CAGTCCTAGAGGTACC	Naive	0.294096
BCP5_Total_CAGTCCTCACGTCTCT	Naive	0.18723
BCP5_Total_CAGTCCTGTATGGTTC	GC	0.999981
BCP5_Total_CAGTCCTTCCTACAGA	Plasmablast	0.285678
BCP5_Total_CATATTCAGATCCTGT	GC	0.270257
BCP5_Total_CATATTCCAATGGAGC	GC	0.996749
BCP5_Total_CATATTCGTGCGCTTG	Plasmablast	0.87164
BCP5_Total_CATCAAGGTGCAACGA	Naive	0.745064
BCP5_Total_CATCAAGTCAACGGCC	Plasmablast	0.985396
BCP5_Total_CATCAGACATTTCACT	Naive	0.962921
BCP5_Total_CATCAGATCAATAAGG	Naive	0.67098
BCP5_Total_CATCCACAGAGCTTCT	GC	0.370012
BCP5_Total_CATCCACAGTGGTAAT	GC	0.138201
BCP5_Total_CATCCACTCCGAACGC	Naive	0.312585
BCP5_Total_CATCCACTCGAATGGG	Naive	0.118461
BCP5_Total_CATCCACTCTGGGCCA	Naive	0.699905
BCP5_Total_CATCGAAGTAATCGTC	Naive	0.735694
BCP5_Total_CATCGAAGTGTTAAGA	Plasmablast	0.322204
BCP5_Total_CATCGGGCAAGCCCAC	Plasmablast	0.844865
BCP5_Total_CATCGGGTCTTCATGT	GC	0.392097
BCP5_Total_CATGACAAGGTGACCA	GC	0.270257
BCP5_Total_CATGCCTAGCACACAG	Naive	0.99998
BCP5_Total_CATGCCTCAGTACACT	GC	0.294096
BCP5_Total_CATGCCTTCGGCATCG	Naive	0.236657
BCP5_Total_CATGCCTTCGTGGGAA	Naive	0.722486
BCP5_Total_CATGCCTTCTAGCACA	Plasmablast	0.242082
BCP5_Total_CATGGCGAGTCCTCCT	GC	0.456794
BCP5_Total_CATGGCGAGTTCGCGC	Naive	0.370012
BCP5_Total_CATTATCTCTCGCTTG	GC	0.713114
BCP5_Total_CATTATCTCTTGAGGT	Naive	0.932059
BCP5_Total_CATTCGCAGCCGATTT	GC	0.351526
BCP5_Total_CCAATCCTCAACACAC	Naive	0.327692
BCP5_Total_CCACCTAAGTACGACG	GC	0.722486
BCP5_Total_CCACGGATCATGCAAC	Plasmablast	0.654857
BCP5_Total_CCACTACAGAGTGACC	Naive	0.935293
BCP5_Total_CCACTACGTACCCAAT	GC	0.118843
BCP5_Total_CCACTACGTAGAAGGA	Plasmablast	0.911165
BCP5_Total_CCACTACGTTGTGGCC	GC	0.340464
BCP5_Total_CCACTACTCTGAAAGA	GC	0.409214
BCP5_Total_CCATTCGCAAGCCATT	GC	0.999978
BCP5_Total_CCATTCGCAGATGAGC	Plasmablast	0.726855
BCP5_Total_CCATTCGGTATAGTAG	Plasmablast	0.973259
BCP5_Total_CCATTCGTCCACGTTC	GC	0.752332
BCP5_Total_CCCAATCAGCACGCCT	GC	0.424107
BCP5_Total_CCCAATCGTAGAAAGG	Naive	0.693555
BCP5_Total_CCCAATCGTCCGTTAA	GC	0.408941
BCP5_Total_CCCAGTTGTTTGGGCC	Plasmablast	0.492124
BCP5_Total_CCCAGTTTCTGTACGA	GC	0.0866007
BCP5_Total_CCCTCCTAGGCGACAT	Plasmablast	0.993018
BCP5_Total_CCCTCCTAGTGTCCAT	Naive	0.713114
BCP5_Total_CCCTCCTCAACACCTA	GC	0.294096
BCP5_Total_CCCTCCTTCGGCTTGG	Naive	0.699905
BCP5_Total_CCCTCCTTCTTATCTG	GC	0.789106
BCP5_Total_CCGGGATCAGTCACTA	GC	0.0592432
BCP5_Total_CCGGGATGTCCGAATT	GC	0.771471
BCP5_Total_CCGGTAGAGCCATCGC	Naive	0.422623
BCP5_Total_CCGGTAGGTAGCGATG	GC	0.996172
BCP5_Total_CCGGTAGGTCTAGGTT	Plasmablast	0.42898
BCP5_Total_CCGGTAGGTGCAACGA	Plasmablast	0.996987
BCP5_Total_CCGTGGATCTTCCTTC	GC	0.294096
BCP5_Total_CCGTTCATCACAAACC	GC	0.351526
BCP5_Total_CCTAAAGAGTGTCCAT	GC	0.999211
BCP5_Total_CCTAAAGCACGCTTTC	Naive	0.327692
BCP5_Total_CCTAAAGGTCCGACGT	GC	0.294096
BCP5_Total_CCTAAAGTCAGCATGT	Plasmablast	0.858539
BCP5_Total_CCTACACAGCACCGTC	Plasmablast	0.44388
BCP5_Total_CCTACACAGCTGTTCA	Naive	0.454648
BCP5_Total_CCTACACGTAAGAGAG	Naive	0.198789
BCP5_Total_CCTACACGTAGCCTCG	Plasmablast	0.267841
BCP5_Total_CCTACACGTATATCCG	GC	0.763289
BCP5_Total_CCTACCAAGGTGATAT	GC	0.756022
BCP5_Total_CCTACCAAGTGACATA	Plasmablast	0.307919
BCP5_Total_CCTACCACAATCAGAA	GC	0.484051
BCP5_Total_CCTACCAGTTGGACCC	GC	0.351526
BCP5_Total_CCTAGCTGTCAGATAA	Plasmablast	0.734554
BCP5_Total_CCTAGCTGTGTTGAGG	Plasmablast	0.96935
BCP5_Total_CCTCAGTAGCCAGAAC	Plasmablast	0.902793
BCP5_Total_CCTCTGAAGACGACGT	GC	0.385114
BCP5_Total_CCTTACGCAGCAGTTT	GC	0.294096
BCP5_Total_CCTTCCCCACCCATTC	Naive	0.92653
BCP5_Total_CCTTCCCGTCGACTAT	Naive	0.752332
BCP5_Total_CCTTCCCTCTGAGTGT	Plasmablast	0.730596
BCP5_Total_CCTTCGAGTAAAGGAG	GC	0.763289
BCP5_Total_CGAACATCAGGGATTG	Naive	0.294096
BCP5_Total_CGAATGTCATTCACTT	GC	0.294096
BCP5_Total_CGAATGTGTATAGGTA	Plasmablast	0.884187
BCP5_Total_CGAATGTTCTTAACCT	Plasmablast	0.965483
BCP5_Total_CGACCTTAGAGCTATA	Naive	0.336184
BCP5_Total_CGACCTTCAAGAAAGG	Naive	0.970889
BCP5_Total_CGACCTTCACGAGAGT	GC	0.327692
BCP5_Total_CGACCTTGTCTCATCC	GC	0.999978
BCP5_Total_CGACTTCAGACTCGGA	Naive	0.932059
BCP5_Total_CGACTTCTCCTCAATT	GC	0.294096
BCP5_Total_CGAGAAGAGCCACTAT	GC	0.351526
BCP5_Total_CGAGAAGCAGACAAGC	Plasmablast	0.586299
BCP5_Total_CGAGAAGGTGTGGTTT	GC	0.392692
BCP5_Total_CGAGCACAGATCCCGC	Plasmablast	0.302755
BCP5_Total_CGAGCACAGGATGCGT	GC	0.377907
BCP5_Total_CGAGCACCAGTCGTGC	Naive	0.351526
BCP5_Total_CGAGCACCATGCCACG	Plasmablast	0.674481
BCP5_Total_CGAGCACGTAGGGTAC	Plasmablast	0.645498
BCP5_Total_CGAGCACTCATCTGCC	GC	0.751319
BCP5_Total_CGAGCACTCCTTCAAT	Naive	0.935293
BCP5_Total_CGAGCCAAGTGCAAGC	Plasmablast	0.260198
BCP5_Total_CGAGCCAGTCAGATAA	Plasmablast	0.420176
BCP5_Total_CGAGCCAGTGTGCCTG	Plasmablast	0.647327
BCP5_Total_CGATCGGAGAGTGAGA	Plasmablast	0.90576
BCP5_Total_CGATCGGTCCGCAGTG	Plasmablast	0.896337
BCP5_Total_CGATGGCAGAATTCCC	Naive	0.963211
BCP5_Total_CGATGTAGTCCCGACA	Naive	0.351526
BCP5_Total_CGATGTAGTCTAAACC	Plasmablast	0.997099
BCP5_Total_CGATGTAGTTTAAGCC	GC	0.403085
BCP5_Total_CGATGTATCAACGGGA	Plasmablast	0.472561
BCP5_Total_CGATTGATCAACGGCC	Naive	0.937587
BCP5_Total_CGATTGATCAAGCCTA	GC	0.236657
BCP5_Total_CGCCAAGCAATGTAAG	Plasmablast	0.565776
BCP5_Total_CGCCAAGCACACCGAC	Naive	0.327692
BCP5_Total_CGCCAAGCAGGTCCAC	GC	0.752332
BCP5_Total_CGCCAAGCATTGCGGC	Plasmablast	0.672908
BCP5_Total_CGCCAAGGTCTAGTGT	GC	0.937587
BCP5_Total_CGCCAAGGTCTTTCAT	Plasmablast	0.581158
BCP5_Total_CGCGGTAAGTATGACA	Naive	0.943113
BCP5_Total_CGCGTTTAGCTGATAA	Plasmablast	0.738718
BCP5_Total_CGCGTTTCACCTCGTT	Plasmablast	0.99199
BCP5_Total_CGCGTTTCACTTGGAT	Naive	0.340464
BCP5_Total_CGCGTTTTCACATGCA	GC	0.327692
BCP5_Total_CGCGTTTTCCTTTCGG	Plasmablast	0.361284
BCP5_Total_CGCTATCAGAGGGCTT	Plasmablast	0.964101
BCP5_Total_CGCTTCACACTGAAGG	Naive	0.762111
BCP5_Total_CGCTTCATCGAGCCCA	Plasmablast	0.519859
BCP5_Total_CGGACACCATGCCACG	Plasmablast	0.571666
BCP5_Total_CGGACACGTTCGTGAT	GC	0.397882
BCP5_Total_CGGACGTAGAAGGACA	GC	0.745064
BCP5_Total_CGGACGTCAATGGTCT	GC	0.94082
BCP5_Total_CGGACGTCACTTAACG	Naive	0.771471
BCP5_Total_CGGAGCTCAATAGCAA	Naive	0.92653
BCP5_Total_CGGAGCTTCCGCGCAA	GC	0.935744
BCP5_Total_CGGAGCTTCTAACGGT	Naive	0.236657
BCP5_Total_CGGAGTCTCCTGTACC	GC	0.774508
BCP5_Total_CGGGTCAAGTTACGGG	Plasmablast	0.85649
BCP5_Total_CGGGTCAAGTTAGGTA	Plasmablast	0.842678
BCP5_Total_CGGGTCATCTCTTGAT	GC	0.294096
BCP5_Total_CGTAGGCAGTAGGCCA	GC	0.351526
BCP5_Total_CGTAGGCCATACCATG	GC	0.0485752
BCP5_Total_CGTCACTAGAGTTGGC	Plasmablast	0.683113
BCP5_Total_CGTCACTCATCGGTTA	Naive	0.752332
BCP5_Total_CGTCACTTCCAGAAGG	GC	0.375878
BCP5_Total_CGTCAGGAGCTAGTCT	Plasmablast	0.997528
BCP5_Total_CGTCAGGGTCGCTTCT	Naive	0.294096
BCP5_Total_CGTCAGGTCACAGTAC	Plasmablast	0.438084
BCP5_Total_CGTCCATAGTGTTAGA	Naive	0.351526
BCP5_Total_CGTCCATGTCGAGATG	Plasmablast	0.96309
BCP5_Total_CGTCTACAGACCACGA	Plasmablast	0.515811
BCP5_Total_CGTCTACAGTTACCCA	GC	0.455271
BCP5_Total_CGTCTACGTCAATGTC	Plasmablast	0.864576
BCP5_Total_CGTCTACTCGACGGAA	Plasmablast	0.799039
BCP5_Total_CGTGAGCAGTACTTGC	GC	0.996172
BCP5_Total_CGTGAGCGTGACTACT	Plasmablast	0.677244
BCP5_Total_CGTGAGCGTTCGTCTC	Plasmablast	0.997782
BCP5_Total_CGTGTAACAGGTCCAC	GC	0.385114
BCP5_Total_CGTGTAAGTCCCGACA	GC	0.44746
BCP5_Total_CGTGTAAGTCTAGGTT	Plasmablast	0.501377
BCP5_Total_CGTGTCTGTAAACGCG	GC	0.294096
BCP5_Total_CGTGTCTGTTAAGACA	Naive	0.351526
BCP5_Total_CGTTAGAAGCTAAACA	Naive	0.327692
BCP5_Total_CGTTAGAGTGCTGTAT	GC	0.965818
BCP5_Total_CGTTCTGCACGGTAAG	Plasmablast	0.528898
BCP5_Total_CGTTCTGGTCTAAAGA	Naive	0.699905
BCP5_Total_CGTTCTGTCCTTGACC	Naive	0.327692
BCP5_Total_CGTTGGGCACACGCTG	GC	0.171535
BCP5_Total_CGTTGGGGTTTGTTGG	GC	0.996172
BCP5_Total_CGTTGGGTCAGCTCTC	GC	0.408941
BCP5_Total_CTAACTTAGTGGAGTC	GC	0.351526
BCP5_Total_CTAACTTCAAAGCGGT	Naive	0.370012
[truncated: 2,370 more rows]

## Sheet: Fig4b_Stewart_expression
Source data for Fig4b (Stewart et al. Expression of IgM, IgG/IgA sterile and productive versus CSR potential score)
Cell	expression	isotype	CSR_potential
AAACCTGAGTTCCACA-1_1	0	IgM	0.93123
AAACGGGAGTCCCACG-1_1	0	IgM	0.720464
ACGATACAGGTGCAAC-1_1	8.51739	IgM	0.285358
ACGATGTGTCCTGCTT-1_1	0	IgM	0.999813
AGACGTTCAAGCCCAC-1_1	8.2943	IgM	0.304077
AGTAGTCGTGCCTGGT-1_1	0	IgM	0.925633
ATCTGCCTCGAGCCCA-1_1	0	IgM	0.936827
ATGTGTGTCTTGACGA-1_1	7.6014	IgM	0.362215
ATTATCCAGCTACCTA-1_1	0	IgM	0.938456
ATTATCCGTTCAGTAC-1_1	0	IgM	0.801329
ATTGGACTCTCGCTTG-1_1	0	IgM	0.999358
ATTGGTGTCAGGTAAA-1_1	0	IgM	0.941344
CAAGATCTCAGAGCTT-1_1	0	IgM	0.769923
CACAGTAAGCAACGGT-1_1	0	IgM	0.999995
CACTCCATCATGTCTT-1_1	0	IgM	0.997109
CAGGTGCAGCCTATGT-1_1	0	IgM	0.719059
CATCCACGTATAAACG-1_1	0	IgM	0.97579
CATTATCCATCTACGA-1_1	0	IgM	0.719059
CCACTACGTGATAAAC-1_1	0	IgM	0.749275
CCGGTAGCAATGGACG-1_1	0	IgM	0.719059
CCGGTAGTCCAATGGT-1_1	0	IgM	0.778081
CCGTGGAGTCTCTTTA-1_1	0	IgM	0.939881
CCTAAAGGTGTAAGTA-1_1	0	IgM	0.789576
CCTATTAAGGACAGCT-1_1	8.51739	IgM	0.285358
CGACTTCGTCCGAGTC-1_1	0	IgM	0.934504
CGAGCCAAGTTGTAGA-1_1	0	IgM	0.778081
CGAGCCAGTATGAAAC-1_1	0	IgM	0.794308
CGATCGGGTCGACTAT-1_1	7.82445	IgM	0.384101
CGCCAAGAGCTGCCCA-1_1	0	IgM	0.999408
CGCCAAGGTTTGCATG-1_1	0	IgM	0.744898
CGGACTGGTGATGTCT-1_1	7.82445	IgM	0.343501
CGGCTAGCAAAGTCAA-1_1	0	IgM	0.732431
CGTGTCTGTACGAAAT-1_1	9.21044	IgM	0.227207
CGTTGGGAGGAGCGTT-1_1	0	IgM	0.999458
CTCGTACTCTCCGGTT-1_1	0	IgM	0.771726
CTTCTCTGTGCGGTAA-1_1	0	IgM	0.999358
GAACGGAGTATTCTCT-1_1	8.51739	IgM	0.285358
GACGCGTTCTGGTATG-1_1	0	IgM	0.997035
GACTGCGGTGTATGGG-1_1	0	IgM	0.93123
GCATGATGTGCCTGTG-1_1	9.21044	IgM	0.227207
GCTGGGTAGATCTGAA-1_1	8.51739	IgM	0.313367
GGACATTAGCATCATC-1_1	0	IgM	0.999993
GGAGCAAAGATCCTGT-1_1	7.82445	IgM	0.343501
GGAGCAATCAGCATGT-1_1	0	IgM	0.719059
GGGACCTCAGCATGAG-1_1	0	IgM	0.769923
GGGAGATTCGATCCCT-1_1	0	IgM	0.999838
GGGATGATCTGTCAAG-1_1	0	IgM	0.696198
GTAACTGAGTGTCTCA-1_1	0	IgM	0.749275
GTACTTTTCAACGAAA-1_1	0	IgM	0.779522
TACACGAAGTGGCACA-1_1	0	IgM	0.719059
TACAGTGGTAAACGCG-1_1	0	IgM	0.999387
TACGGGCGTAAGGGCT-1_1	8.51739	IgM	0.285358
TATCTCAGTCACTGGC-1_1	7.82445	IgM	0.378789
TCAATCTTCTGGCGTG-1_1	0	IgM	0.732431
TCACGAACATCACGAT-1_1	7.1317	IgM	0.430872
TGGCCAGAGGAATGGA-1_1	0	IgM	0.999487
TGGTTAGTCAAACCAC-1_1	0	IgM	0.999358
TGTGTTTGTCGAGATG-1_1	0	IgM	0.999991
TGTGTTTGTCGCATAT-1_1	0	IgM	0.741918
TTATGCTGTGTAACGG-1_1	0	IgM	0.732431
TTGAACGCAATTCCTT-1_1	0	IgM	0.936827
TTGAACGGTCATGCCG-1_1	0	IgM	0.801069
AATCGGTCAAAGTCAA-2_1	0	IgM	0.749275
AGCGTCGAGCCGTCGT-2_1	0	IgM	0.696198
AGGTCCGTCATCGCTC-2_1	7.6014	IgM	0.393387
GGGAATGGTCATACTG-2_1	0	IgM	0.967916
GTGCGGTGTCAGATAA-2_1	0	IgM	0.839703
AACTCTTTCAGCTGGC-4_1	7.82445	IgM	0.343501
CGGACTGCATCACGTA-4_1	7.01402	IgM	0.411501
CTGATAGAGGTGCAAC-4_1	0	IgM	0.78761
GCATGATGTCGCCATG-4_1	7.82445	IgM	0.343501
CAGCGACAGCGTAGTG-1_1	7.82445	IgM	0.343501
GCGAGAATCAGCAACT-1_1	8.11203	IgM	0.319371
TCACAAGTCATCATTC-1_1	0	IgM	0.927956
ATCTACTCAGCCTTGG-4_1	7.26513	IgM	0.414322
ACGAGGATCACCCGAG-1_1	0	IgM	0.708531
AGTAGTCAGAATCTCC-1_1	0	IgM	0.999508
CAAGAAACACTCTGTC-1_1	0	IgM	0.719059
CATGGCGTCGAGGTAG-1_1	7.26513	IgM	0.428129
CCAGCGAGTTCGAATC-1_1	0	IgM	0.999437
CGAGAAGAGCTCCTTC-1_1	0	IgM	0.999995
GAGTCCGAGCTAGTCT-1_1	0	IgM	0.768949
GTAACTGTCATCACCC-1_1	0	IgM	0.785661
GTAGTCAAGCCAGTAG-1_1	0	IgM	0.999844
GTGCAGCAGCTGTTCA-1_1	0	IgM	0.936827
GTGTGCGGTCCTCCAT-1_1	0	IgM	0.758425
TACTCATGTAAGCACG-1_1	0	IgM	0.999849
TCACAAGCACAGATTC-1_1	0	IgM	0.999437
TCCCGATAGTGAAGTT-1_1	0	IgM	0.999487
ACGAGCCGTAATCGTC-1_1	0	IgM	0.743358
AGATTGCAGGCAAAGA-1_1	0	IgM	0.999437
ATAACGCCAATGGATA-1_1	6.50379	IgM	0.49543
CGGGTCACAGGAATCG-1_1	0	IgM	0.822285
CGTTGGGTCTCTGAGA-1_1	0	IgM	0.734962
GACGTTAGTCATGCCG-1_1	0	IgM	0.98154
GCCTCTAGTTATCACG-1_1	0	IgM	0.827323
GGGACCTCAGTGACAG-1_1	0	IgM	0.806928
GTTAAGCGTTCCACGG-1_1	0	IgM	0.826772
TAAGTGCGTTAAGATG-1_1	6.50379	IgM	0.273806
TCAATCTTCACCAGGC-1_1	0	IgM	0.999558
TGACTAGTCTCGAGTA-1_1	0	IgM	0.999838
TGGACGCGTATGCTTG-1_1	6.86001	IgM	0.452553
ACGGGCTAGGCGATAC-2_1	7.41918	IgM	0.3504
ACTGTCCTCACCCGAG-2_1	7.01402	IgM	0.411501
AGCTTGACACCCTATC-2_1	6.90875	IgM	0.420333
CAGGTGCAGGCTCAGA-2_1	7.91142	IgM	0.308541
CATCAAGTCCGGCACA-2_1	7.41918	IgM	0.377505
CATCGGGCAACTGCTA-2_1	7.26513	IgM	0.420223
CGATGGCAGCTCCTTC-2_1	6.90875	IgM	0.460137
CGATGGCCATGGTCTA-2_1	6.81354	IgM	0.450728
CGTAGCGCATCAGTCA-2_1	7.41918	IgM	0.383302
GCCAAATGTTATCGGT-2_1	7.1317	IgM	0.370434
GGGACCTAGATCCTGT-2_1	6.81354	IgM	0.234706
GGTATTGGTAGCACGA-2_1	6.72663	IgM	0.435614
GTACGTAAGAGTAATC-2_1	0	IgM	0.938628
GTCAAGTGTATTCGTG-2_1	0	IgM	0.794238
GTCAAGTTCTGAGGGA-2_1	0	IgM	0.789146
TGCTGCTTCGAGAACG-2_1	0	IgM	0.789576
TGTATTCCAATCGGTT-2_1	7.23698	IgM	0.392793
TTATGCTGTGAAGGCT-2_1	0	IgM	0.974908
ACGATGTCAGCTCCGA-3_1	6.72663	IgM	0.435614
AGACGTTGTGACCAAG-3_1	7.1317	IgM	0.236593
CATCAGATCTGCAAGT-3_1	7.74444	IgM	0.12753
AAACGGGCAGATCTGT-4_1	6.72663	IgM	0.457735
AACTCTTGTGAAAGAG-4_1	8.11203	IgM	0.249627
AACTGGTTCACATGCA-4_1	0	IgM	0.831552
AACTTTCTCTCTTGAT-4_1	0	IgM	0.80427
AATCCAGTCTTACCGC-4_1	0	IgM	0.778233
ACACCCTCAGACGTAG-4_1	0	IgM	0.824899
ACACCCTTCCCTAACC-4_1	0	IgM	0.842526
ACACCGGCAAAGTGCG-4_1	0	IgM	0.942422
ACACCGGCAATGTTGC-4_1	0	IgM	0.846326
ACACTGAAGAGACTAT-4_1	6.81354	IgM	0.260663
ACACTGAGTATGAAAC-4_1	7.41918	IgM	0.163194
ACAGCCGAGGCCCTCA-4_1	0	IgM	0.967587
ACAGCCGAGTGGAGAA-4_1	0	IgM	0.864648
ACAGCCGTCATTTGGG-4_1	7.01402	IgM	0.466423
ACATACGAGAGTAAGG-4_1	6.57268	IgM	0.500524
ACATGGTGTTTCCACC-4_1	0	IgM	0.827789
ACCTTTAAGTCCTCCT-4_1	0	IgM	0.788045
ACCTTTATCCTACAGA-4_1	6.72663	IgM	0.406045
ACGAGCCTCCATGCTC-4_1	6.07714	IgM	0.268682
ACGATACAGGACGAAA-4_1	7.6014	IgM	0.393387
ACTGAACTCTGTTGAG-4_1	6.43935	IgM	0.483532
ACTGAGTCATTCACTT-4_1	7.26513	IgM	0.420223
ACTTACTGTGACCAAG-4_1	0	IgM	0.83424
ACTTACTGTTAAGACA-4_1	0	IgM	0.787428
ACTTTCACAGTCGATT-4_1	5.65849	IgM	0.322302
AGAATAGCAGGTGCCT-4_1	0	IgM	0.771777
AGAGTGGAGCGCCTCA-4_1	0	IgM	0.851358
AGATCTGTCATTTGGG-4_1	6.90875	IgM	0.188869
AGCATACAGTTACGGG-4_1	0	IgM	0.865209
AGCGTATTCATTGCGA-4_1	0	IgM	0.844788
AGCTCTCCAGTACACT-4_1	6.96	IgM	0.44156
AGGCCACCACACGCTG-4_1	6.37883	IgM	0.490955
AGGCCGTAGTTATCGC-4_1	6.37883	IgM	0.464797
AGGCCGTCAATCCGAT-4_1	7.01402	IgM	0.440263
AGGGATGTCGAATGGG-4_1	0	IgM	0.790684
AGGTCATGTACAGCAG-4_1	7.41918	IgM	0.404542
AGTAGTCCAATGACCT-4_1	0	IgM	0.764769
AGTGGGATCCAACCAA-4_1	6.81354	IgM	0.48542
ATCCACCCACGCATCG-4_1	6.32177	IgM	0.281839
ATCCACCTCCATGAGT-4_1	6.50379	IgM	0.511886
ATCCGAATCAGTTAGC-4_1	0	IgM	0.813905
ATCTGCCGTTAGATGA-4_1	7.01402	IgM	0.206627
ATGAGGGTCTTGGGTA-4_1	6.90875	IgM	0.456182
ATGCGATAGGAATTAC-4_1	0	IgM	0.842956
ATTACTCCATTCCTGC-4_1	5.84594	IgM	0.560822
ATTATCCGTCCGAGTC-4_1	6.72663	IgM	0.266934
ATTTCTGGTCCGACGT-4_1	6.57268	IgM	0.472784
CAACCAAAGTGTGAAT-4_1	5.50086	IgM	0.400522
CAACCTCAGGAGTTTA-4_1	5.60312	IgM	0.362198
CAACCTCGTCGCATCG-4_1	0	IgM	0.801221
CAACTAGAGGAATCGC-4_1	0	IgM	0.800932
CAACTAGCAACTGCTA-4_1	5.65849	IgM	0.392372
CAACTAGCAAGGGTCA-4_1	6.72663	IgM	0.494663
CAACTAGGTTAAGAAC-4_1	6.81354	IgM	0.428322
CAAGTTGCAGTCCTTC-4_1	6.1215	IgM	0.309563
CACACTCCAACCGCCA-4_1	0	IgM	0.773262
CACAGGCTCTGCTGTC-4_1	5.7478	IgM	0.572101
CACAGTAAGCGATAGC-4_1	6.90875	IgM	0.392865
CACAGTAAGCTGATAA-4_1	7.07112	IgM	0.24959
CACAGTACATGGATGG-4_1	6.07714	IgM	0.314565
CACAGTATCAGGTAAA-4_1	7.26513	IgM	0.390431
CACATAGTCTCGCTTG-4_1	0	IgM	0.934504
CACCTTGAGAGTAAGG-4_1	5.47686	IgM	0.35358
CACTCCAAGGATATAC-4_1	6.64669	IgM	0.500738
CAGAGAGCAGATCGGA-4_1	0	IgM	0.866553
CAGATCATCGCCAAAT-4_1	0	IgM	0.78355
CAGCATAGTTAGTGGG-4_1	0	IgM	0.7893
CAGCATATCAACTCTT-4_1	0	IgM	0.863709
CAGCCGAGTAGCGTGA-4_1	0	IgM	0.830374
CAGCCGATCAGCTCGG-4_1	0	IgM	0.764769
CAGCTAAAGTTAAGTG-4_1	0	IgM	0.709571
CAGCTGGTCCCTTGTG-4_1	7.50614	IgM	0.16486
CAGTAACTCAGGCGAA-4_1	5.36488	IgM	0.403934
CAGTCCTCAACTGCGC-4_1	6.07714	IgM	0.340353
CAGTCCTTCGTACCGG-4_1	0	IgM	0.745801
CATATTCCATGAAGTA-4_1	0	IgM	0.9401
CATATTCGTTGCGTTA-4_1	0	IgM	0.682286
CATATTCTCCGTACAA-4_1	0	IgM	0.819086
CATCAAGGTCGATTGT-4_1	0	IgM	0.741918
CATCCACGTAAACGCG-4_1	6.50379	IgM	0.478338
CATTATCTCGCCATAA-4_1	0	IgM	0.86938
CCACTACAGTTAACGA-4_1	0	IgM	0.818423
CCACTACGTCGGCATC-4_1	6.81354	IgM	0.211859
CCGTACTGTACCAGTT-4_1	0	IgM	0.778233
CCGTGGATCTGAGGGA-4_1	0	IgM	0.943372
CCGTTCACAGGTCCAC-4_1	0	IgM	0.810887
CCTACCACACGTTGGC-4_1	0	IgM	0.801904
CCTAGCTGTTCCCGAG-4_1	6.81354	IgM	0.428322
CCTCAGTTCTTCTGGC-4_1	0	IgM	0.821275
CCTTACGAGATATACG-4_1	0	IgM	0.972545
CCTTACGGTCAGAGGT-4_1	7.82445	IgM	0.0813584
CCTTCCCCAGCCTATA-4_1	0	IgM	0.781206
CCTTCGATCAAGGTAA-4_1	6.50379	IgM	0.27158
CCTTTCTTCCAGTAGT-4_1	0	IgM	0.696198
CGAACATAGGAGTAGA-4_1	0	IgM	0.813158
CGAACATTCCTGCAGG-4_1	6.21661	IgM	0.504977
CGAGAAGCACAGGTTT-4_1	5.88093	IgM	0.306918
CGAGCACCAGACGCCT-4_1	0	IgM	0.975383
CGAGCACTCAATCTCT-4_1	7.6014	IgM	0.362215
CGAGCCAAGCGTTGCC-4_1	6.72663	IgM	0.457735
CGATGTAGTCTTTCAT-4_1	6.72663	IgM	0.457735
CGATTGATCTGGTGTA-4_1	7.91142	IgM	0.336203
CGCGTTTAGGTGCTTT-4_1	6.28547	IgM	0.239089
CGCTGGAGTCTCTCTG-4_1	8.11203	IgM	0.319371
CGCTTCATCCTTCAAT-4_1	7.16342	IgM	0.230191
CGGAGCTCAGCCTTTC-4_1	0	IgM	0.849224
CGGCTAGAGAAACCTA-4_1	7.01402	IgM	0.443465
CGGCTAGCAGTACACT-4_1	7.33919	IgM	0.384217
CGGGTCATCCACTCCA-4_1	8.11203	IgM	0.341864
CGGTTAAAGCTATGCT-4_1	0	IgM	0.801082
CGGTTAACACCAGTTA-4_1	0	IgM	0.741362
CGTCACTCAAAGGAAG-4_1	0	IgM	0.781283
CGTCACTTCTGCTTGC-4_1	6.07714	IgM	0.522833
CGTCAGGAGGACATTA-4_1	6.90875	IgM	0.451865
CGTCAGGGTGTGAAAT-4_1	6.07714	IgM	0.522461
CGTCCATAGATCCGAG-4_1	0	IgM	0.772123
CGTCCATAGTAAGTAC-4_1	0	IgM	0.942422
CGTCCATTCAGGTAAA-4_1	5.45343	IgM	0.414716
CGTCTACCAAAGTCAA-4_1	5.77945	IgM	0.35134
CGTGTAATCTTGCCGT-4_1	0	IgM	0.771726
CGTGTCTAGCTGTTCA-4_1	0	IgM	0.755286
CGTGTCTGTATATCCG-4_1	0	IgM	0.819086
CGTTAGATCAGCAACT-4_1	7.41918	IgM	0.377505
CGTTCTGTCTGAAAGA-4_1	7.95793	IgM	0.363737
CTAATGGAGGGCTTCC-4_1	0	IgM	0.775277
CTAATGGAGTACACCT-4_1	7.1317	IgM	0.401626
CTAATGGGTCATTAGC-4_1	6.64669	IgM	0.472779
CTACACCGTTGCTCCT-4_1	0	IgM	0.768651
CTACATTTCCTTAATC-4_1	6.37883	IgM	0.441197
CTACCCAAGTCAATAG-4_1	6.29442	IgM	0.526412
CTACCCACATGTCCTC-4_1	0	IgM	0.801098
CTACGTCGTAGGCTGA-4_1	0	IgM	0.849142
CTACGTCGTCTCCACT-4_1	7.1317	IgM	0.425079
CTAGCCTAGCCAGAAC-4_1	0	IgM	0.825134
CTAGCCTGTCTCTTTA-4_1	0	IgM	0.830374
CTCACACAGAGCAATT-4_1	7.6014	IgM	0.362215
CTCACACTCACGGTTA-4_1	0	IgM	0.973587
CTCAGAAAGAAACCTA-4_1	5.99396	IgM	0.28713
CTCAGAAAGGGATCTG-4_1	6.37883	IgM	0.494155
CTCGAAACACGAAAGC-4_1	0	IgM	0.772123
CTCGAGGAGGGATGGG-4_1	7.1317	IgM	0.192466
CTCGTACCAAAGGCGT-4_1	0	IgM	0.732431
CTCGTACGTAGCCTAT-4_1	6.90875	IgM	0.420333
CTCTGGTAGAGGGCTT-4_1	6.50379	IgM	0.236416
CTGAAGTCAGCTATTG-4_1	6.03468	IgM	0.497095
CTGATAGAGGAATGGA-4_1	7.6014	IgM	0.425547
CTGATCCTCACATAGC-4_1	0	IgM	0.831902
CTGCTGTCACATCCGG-4_1	0	IgM	0.799555
CTGCTGTCACCGTTGG-4_1	5.34393	IgM	0.434756
CTGCTGTTCAAGGCTT-4_1	6.50379	IgM	0.261161
CTGGTCTAGCCCAACC-4_1	0	IgM	0.798443
CTGGTCTAGTACTTGC-4_1	0	IgM	0.826275
CTGTTTAGTCTCCATC-4_1	0	IgM	0.749275
CTTACCGAGATCCCAT-4_1	5.95484	IgM	0.547477
CTTCTCTCAAGAGGCT-4_1	0	IgM	0.744557
CTTGGCTCACACATGT-4_1	7.01402	IgM	0.434566
CTTTGCGCACGTAAGG-4_1	0	IgM	0.804054
GAACCTAAGTGTGGCA-4_1	7.26513	IgM	0.390431
GAACCTAGTAGTACCT-4_1	6.03468	IgM	0.541409
GAACGGAGTAATAGCA-4_1	0	IgM	0.693476
GAATGAAGTAGATTAG-4_1	6.72663	IgM	0.260935
GACACGCAGCAAATCA-4_1	0	IgM	0.842956
GACCTGGAGAGATGAG-4_1	0	IgM	0.804054
GACGGCTTCTCGGACG-4_1	7.26513	IgM	0.390431
GACTAACTCCGCAGTG-4_1	0	IgM	0.802338
GACTGCGCAGCCTGTG-4_1	0	IgM	0.981439
GAGCAGACAGACAAGC-4_1	0	IgM	0.807185
GAGTCCGGTGGCTCCA-4_1	0	IgM	0.838593
GATCGATGTAAATGAC-4_1	0	IgM	0.882857
GATCGCGCACGAAAGC-4_1	7.01402	IgM	0.434566
GATCGTACATAGACTC-4_1	0	IgM	0.834846
GATCGTAGTTCATGGT-4_1	0	IgM	0.765023
GATCTAGAGCAAATCA-4_1	5.60312	IgM	0.582474
GATGAAAGTGCGGTAA-4_1	0	IgM	0.823318
GATTCAGTCCAGTAGT-4_1	5.68737	IgM	0.386025
GCAAACTTCATCATTC-4_1	6.72663	IgM	0.468272
GCAATCAAGTACATGA-4_1	6.37883	IgM	0.467918
GCAATCATCTACTATC-4_1	0	IgM	0.827307
GCACTCTAGACGACGT-4_1	7.6014	IgM	0.136467
GCAGCCATCAGCTCTC-4_1	0	IgM	0.853824
GCAGTTACAAGACACG-4_1	7.6014	IgM	0.334387
GCATGTATCAAAGTAG-4_1	6.64669	IgM	0.472779
GCATGTATCAGCATGT-4_1	0	IgM	0.822285
GCCAAATGTGTTGGGA-4_1	6.2678	IgM	0.28797
GCGACCAAGGTAGCCA-4_1	0	IgM	0.760368
GCGACCATCAGAGACG-4_1	0	IgM	0.741918
GCGAGAAAGTGCGTGA-4_1	0	IgM	0.741918
GCGAGAATCCCTGACT-4_1	0	IgM	0.775264
GCGCCAATCCGAAGAG-4_1	0	IgM	0.817369
GCGGGTTCACAAGCCC-4_1	0	IgM	0.741918
GCGGGTTTCTGCAGTA-4_1	0	IgM	0.749275
GCTCCTACACCATGTA-4_1	0	IgM	0.763335
GCTCTGTAGCGATGAC-4_1	5.38629	IgM	0.365325
GCTCTGTAGTATGACA-4_1	0	IgM	0.834846
GGACAGATCATGTAGC-4_1	0	IgM	0.820569
GGATGTTCACATGACT-4_1	5.71713	IgM	0.541753
GGCTCGACATCATCCC-4_1	0	IgM	0.863268
GGCTGGTCAACGCACC-4_1	5.88093	IgM	0.562341
GGGAATGCAAGCCGTC-4_1	6.64669	IgM	0.464179
GGGACCTTCTTGACGA-4_1	0	IgM	0.793946
GGGAGATAGATGTTAG-4_1	6.43935	IgM	0.463371
GGGAGATAGCAGATCG-4_1	6.03468	IgM	0.32102
GGGATGACAAGCGTAG-4_1	5.81214	IgM	0.370776
GGGATGACAGAGCCAA-4_1	5.81214	IgM	0.366598
GGGATGATCCATTCTA-4_1	7.01402	IgM	0.351197
GGGCACTAGTATCGAA-4_1	6.03468	IgM	0.544045
GGGTCTGGTCAATGTC-4_1	0	IgM	0.809956
GGGTCTGGTTGACGTT-4_1	0	IgM	0.775595
GGGTTGCAGGACTGGT-4_1	0	IgM	0.797041
GGGTTGCTCCACTGGG-4_1	0	IgM	0.778131
GGTATTGAGGCCATAG-4_1	6.81354	IgM	0.451851
GGTGCGTTCCACGTGG-4_1	6.32177	IgM	0.305228
GGTGTTAGTTCCTCCA-4_1	0	IgM	0.821943
GTAACGTCACTGTTAG-4_1	0	IgM	0.938628
GTAACTGAGATATACG-4_1	0	IgM	0.753434
GTACGTACAGTATCTG-4_1	7.26513	IgM	0.414322
GTACTCCAGCGATATA-4_1	0	IgM	0.764849
GTAGGCCTCAGAGCTT-4_1	6.2678	IgM	0.509836
GTCAAGTGTGCAACTT-4_1	7.01402	IgM	0.466984
GTCACAATCCCTTGTG-4_1	8.51739	IgM	0.285358
GTCACGGCAACTGGCC-4_1	0	IgM	0.768651
GTCACGGCAGATTGCT-4_1	0	IgM	0.84423
GTCACGGTCCCGGATG-4_1	0	IgM	0.811488
GTCATTTCAGATCTGT-4_1	0	IgM	0.77254
GTCATTTTCACATACG-4_1	0	IgM	0.801069
GTCCTCACACACCGCA-4_1	6.64669	IgM	0.499973
GTCCTCATCATAAAGG-4_1	6.07714	IgM	0.346202
GTCGGGTCATGGTAGG-4_1	7.1317	IgM	0.401626
GTCGGGTGTTAGATGA-4_1	7.6014	IgM	0.362215
GTCTCGTAGTACGCGA-4_1	0	IgM	0.846082
GTCTCGTCACCGCTAG-4_1	6.72663	IgM	0.461917
GTGAAGGAGATGGGTC-4_1	0	IgM	0.828847
GTGCAGCTCAGTACGT-4_1	0	IgM	0.792701
GTGCATACAGGCTGAA-4_1	6.50379	IgM	0.29442
GTGCGGTCACTCGACG-4_1	0	IgM	0.77253
GTGGGTCCATAAGACA-4_1	0	IgM	0.821623
GTGGGTCTCACAAACC-4_1	0	IgM	0.999487
GTGTGCGAGTTTCCTT-4_1	8.11203	IgM	0.346047
GTGTTAGTCATCACCC-4_1	0	IgM	0.764769
GTTACAGGTCGTCTTC-4_1	5.50086	IgM	0.595662
GTTCATTGTAGTACCT-4_1	0	IgM	0.844538
GTTCGGGTCTAACTCT-4_1	8.11203	IgM	0.346047
GTTCGGGTCTATCCTA-4_1	8.11203	IgM	0.319371
GTTTCTATCGCAAGCC-4_1	0	IgM	0.824158
TAAACCGTCCCTTGTG-4_1	0	IgM	0.834382
TACCTTAAGGTGCACA-4_1	0	IgM	0.984103
TACTCATGTCCAACTA-4_1	0	IgM	0.752417
TACTCGCAGACTACAA-4_1	0	IgM	0.82826
TACTCGCCAAGTAATG-4_1	0	IgM	0.839028
TACTTGTAGTCCCACG-4_1	0	IgM	0.999487
TAGACCACAATCTACG-4_1	0	IgM	0.806755
TAGACCAGTCTGGAGA-4_1	5.88093	IgM	0.562127
TAGAGCTAGAATGTGT-4_1	6.43935	IgM	0.459719
TAGAGCTCACGGTGTC-4_1	7.1317	IgM	0.373272
TAGAGCTTCACAACGT-4_1	6.32177	IgM	0.490374
TAGCCGGGTCGCTTTC-4_1	6.03468	IgM	0.544173
TAGTGGTAGGCGCTCT-4_1	7.82445	IgM	0.369231
TAGTGGTTCAACGAAA-4_1	0	IgM	0.816542
TATCTCAGTTTAGCTG-4_1	0	IgM	0.79773
TATCTCATCTCCCTGA-4_1	6.81354	IgM	0.463677
TCAACGAGTGCTGTAT-4_1	0	IgM	0.79773
TCAATCTCAGATGAGC-4_1	6.64669	IgM	0.385176
TCACGAAAGCAGCCTC-4_1	0	IgM	0.747324
TCAGATGTCGCATGGC-4_1	7.01402	IgM	0.411501
TCAGCTCGTAGCGTCC-4_1	6.57268	IgM	0.454821
TCAGGATCACAACTGT-4_1	0	IgM	0.774365
TCAGGATTCGGCGCAT-4_1	0	IgM	0.983926
TCAGGTAAGTGTTGAA-4_1	7.01402	IgM	0.434566
TCATTACAGGCAAAGA-4_1	0	IgM	0.752417
TCATTTGAGGGTCGAT-4_1	0	IgM	0.77855
TCCACACGTAAACACA-4_1	5.71713	IgM	0.38627
TCCACACTCGTGGACC-4_1	6.43935	IgM	0.513294
TCCCGATGTACCCAAT-4_1	7.01402	IgM	0.411501
TCGCGAGAGAACAACT-4_1	5.52545	IgM	0.561384
TCGCGAGAGCCCAGCT-4_1	0	IgM	0.78355
TCGGGACTCTTGTATC-4_1	0	IgM	0.983784
TCGTACCCATGAAGTA-4_1	6.1215	IgM	0.489861
TCTATTGTCATCGGAT-4_1	7.41918	IgM	0.377505
TCTGAGAGTCTAAAGA-4_1	5.07349	IgM	0.606459
TCTGAGATCCATGAAC-4_1	5.88093	IgM	0.506574
TCTGGAAGTACATGTC-4_1	0	IgM	0.846436
TCTTCGGTCATGTAGC-4_1	0	IgM	0.8332
TGACAACTCACCCGAG-4_1	5.43054	IgM	0.420695
TGAGCCGTCACCTTAT-4_1	5.65849	IgM	0.372524
TGAGGGAAGGTGTGGT-4_1	6.90875	IgM	0.188869
TGCGGGTTCCTCATTA-4_1	0	IgM	0.791938
TGCGTGGTCGACAGCC-4_1	0	IgM	0.804054
TGCTGCTAGAGTAAGG-4_1	0	IgM	0.793946
TGGGAAGGTCCATCCT-4_1	0	IgM	0.819086
TGTCCCATCACCAGGC-4_1	6.43935	IgM	0.243982
TGTGTTTGTTCAGGCC-4_1	0	IgM	0.838626
TGTTCCGGTCATATGC-4_1	7.6014	IgM	0.393387
TGTTCCGGTCGAAAGC-4_1	6.76914	IgM	0.287
TGTTCCGGTTACGACT-4_1	6.32177	IgM	0.257787
TTAGGCAGTAGCGCAA-4_1	0	IgM	0.778219
TTCCCAGCATACGCTA-4_1	6.50379	IgM	0.510269
TTCCCAGGTTACGACT-4_1	6.90875	IgM	0.188869
TTCGGTCGTACATCCA-4_1	6.57268	IgM	0.471689
TTCTCCTGTGAAATCA-4_1	0	IgM	0.811829
TTCTTAGTCTCGCATC-4_1	0	IgM	0.822725
TTGCCGTTCGTTACGA-4_1	7.1317	IgM	0.406425
TTGCGTCTCACAAACC-4_1	6.57268	IgM	0.288785
TTGGCAATCGAGAACG-4_1	6.21661	IgM	0.536621
TTTATGCCATAGTAAG-4_1	0	IgM	0.836809
TTTATGCTCGAATGCT-4_1	0	IgM	0.80922
TTTCCTCTCAGTCAGT-4_1	0	IgM	0.976153
TTTGTCACACGTCTCT-4_1	7.01402	IgM	0.434566
AAATGCCGTTTCGCTC-1_1	0	IgM	0.999437
AACCGCGGTACAGTTC-1_1	8.11203	IgM	0.319371
ACACCGGGTGTGAAAT-1_1	0	IgM	0.999531
ACACCGGTCATGCATG-1_1	0	IgM	0.758425
ACCCACTGTCTAGAGG-1_1	0	IgM	0.741918
AGCTCTCGTCCAGTAT-1_1	7.6014	IgM	0.393387
AGTCTTTCATTTCAGG-1_1	8.11203	IgM	0.0475936
ATCATGGCATGCGCAC-1_1	0	IgM	0.732431
CAACTAGAGAGGGCTT-1_1	6.81354	IgM	0.468751
CAAGTTGAGACCTAGG-1_1	7.41918	IgM	0.377505
CAGCATAAGCTCCTCT-1_1	0	IgM	0.750432
CCTCTGACACACAGAG-1_1	0	IgM	0.719059
CCTCTGATCGTTGCCT-1_1	0	IgM	0.999437
CGCTTCAGTGTTCGAT-1_1	0	IgM	0.730156
CGTTCTGGTCTTCTCG-1_1	7.82445	IgM	0.0813584
GATGCTAAGAGATGAG-1_1	0	IgM	0.748256
GATGCTATCACAACGT-1_1	8.51739	IgM	0.313367
GCACTCTGTGGTCTCG-1_1	0	IgM	0.802048
GTTTCTACAAGTCTAC-1_1	0	IgM	0.999437
TCTCTAATCTCGATGA-1_1	0	IgM	0.936827
TTCGGTCTCTGGCGTG-1_1	0	IgM	0.798443
ACCCACTGTAATCGTC-2_1	7.6014	IgM	0.362215
AGAGCTTCACATTCGA-2_1	0	IgM	0.808249
AGCGTATAGATGGGTC-2_1	6.81354	IgM	0.369741
AGCTTGATCATTGCCC-2_1	0	IgM	0.779334
ATGTGTGAGCTAGTGG-2_1	7.19619	IgM	0.396215
CACACTCGTAAGGGAA-2_1	7.41918	IgM	0.407929
CACCAGGAGTAGGCCA-2_1	6.43935	IgM	0.513294
CAGTAACAGGTGACCA-2_1	0	IgM	0.804054
CGGACGTTCTGATTCT-2_1	0	IgM	0.764769
CGGACTGGTGTTCTTT-2_1	7.1317	IgM	0.430872
CGGAGTCGTTGGTTTG-2_1	7.41918	IgM	0.211102
CGTCACTAGGTAGCCA-2_1	7.1317	IgM	0.401626
CTACACCTCACGCGGT-2_1	6.81354	IgM	0.464539
CTACATTAGGCTCAGA-2_1	7.01402	IgM	0.443465
CTAGAGTAGCCCTAAT-2_1	6.72663	IgM	0.466399
CTCCTAGTCACTATTC-2_1	0	IgM	0.806755
CTCGTCAGTACCTACA-2_1	0	IgM	0.780768
CTGAAGTAGCGGATCA-2_1	6.72663	IgM	0.463198
CTGTGCTCACACCGCA-2_1	0	IgM	0.761312
CTTAGGAGTCTGCAAT-2_1	8.11203	IgM	0.352636
CTTGGCTAGCTGAACG-2_1	0	IgM	0.824899
GACTAACTCACTCTTA-2_1	0	IgM	0.795372
GATTCAGCATTCTTAC-2_1	7.1317	IgM	0.430872
GGCGACTAGGCGCTCT-2_1	0	IgM	0.943372
GGGCACTGTAAACCTC-2_1	0	IgM	0.832284
GTAACGTGTTTCGCTC-2_1	6.57268	IgM	0.480557
TAAGTGCAGCCAGGAT-2_1	0	IgM	0.723773
TCAGCTCCATGGATGG-2_1	7.41918	IgM	0.12894
TCGGTAAGTACCGCTG-2_1	0	IgM	0.822442
TGACGGCTCAGTCCCT-2_1	0	IgM	0.843518
TGACTAGCAGTGACAG-2_1	0	IgM	0.747
TGACTTTTCGAGCCCA-2_1	0	IgM	0.792778
AAATGCCGTCATCCCT-3_1	6.16792	IgM	0.534483
ATAAGAGAGTGGAGAA-3_1	0	IgM	0.82459
CTAGCCTAGTTAACGA-3_1	7.16342	IgM	0.455254
GGATGTTTCACAACGT-3_1	7.5369	IgM	0.188056
GTAACGTGTCAGGACA-3_1	7.95793	IgM	0.332301
AAAGATGAGGCGATAC-4_1	7.6014	IgM	0.393387
AAAGATGGTTCCGTCT-4_1	0	IgM	0.751725
AAAGTAGCAAGAAGAG-4_1	0	IgM	0.719059
AACCATGCAAGACGTG-4_1	0	IgM	0.784773
AACGTTGAGAGTAATC-4_1	0	IgM	0.81866
AACTCCCCAGTCGATT-4_1	7.41918	IgM	0.407929
AACTCTTCAGATGAGC-4_1	7.1317	IgM	0.162693
AACTGGTCAACACCTA-4_1	6.90875	IgM	0.443052
AACTGGTGTACGCTGC-4_1	0	IgM	0.793946
AAGACCTTCTTACCGC-4_1	0	IgM	0.97299
AAGCCGCTCGGAAACG-4_1	0	IgM	0.765607
AAGGTTCTCTGCGTAA-4_1	0	IgM	0.796121
ACACCGGTCAACACAC-4_1	6.72663	IgM	0.457735
ACAGCTAGTACCGTTA-4_1	6.90875	IgM	0.472347
ACATCAGAGCTGAAAT-4_1	0	IgM	0.775264
ACATGGTAGGGTGTGT-4_1	7.6014	IgM	0.422345
ACGAGCCTCCTAGAAC-4_1	0	IgM	0.771093
ACGATACTCCTTCAAT-4_1	0	IgM	0.784407
ACGGCCATCAAAGACA-4_1	6.81354	IgM	0.482219
ACGGGCTAGGCTACGA-4_1	0	IgM	0.749275
ACGGGCTGTCTTGCGG-4_1	7.41918	IgM	0.401903
ACGGGTCAGAAACCTA-4_1	7.26513	IgM	0.394551
ACGTCAATCTCTGTCG-4_1	0	IgM	0.859214
ACTGAACGTACCTACA-4_1	6.2678	IgM	0.526893
ACTGAACTCCGCAGTG-4_1	6.64669	IgM	0.441217
ACTGTCCAGAAACCAT-4_1	7.1317	IgM	0.376474
ACTTACTGTAACGCGA-4_1	7.1317	IgM	0.425079
ACTTTCAGTCAGCTAT-4_1	0	IgM	0.79773
ACTTTCATCTAGAGTC-4_1	6.37883	IgM	0.522688
AGAATAGTCAGTCCCT-4_1	5.95484	IgM	0.269206
AGAATAGTCGTAGATC-4_1	0	IgM	0.760368
AGACGTTAGGACCACA-4_1	7.82445	IgM	0.0813584
AGACGTTCACGCGAAA-4_1	8.11203	IgM	0.319371
AGAGCTTTCGGCTACG-4_1	0	IgM	0.719059
AGATCTGGTAGCCTCG-4_1	0	IgM	0.836894
AGCCTAAGTCTTGTCC-4_1	0	IgM	0.965408
AGCGGTCAGTATTGGA-4_1	7.6014	IgM	0.366526
AGCGGTCAGTGGTAGC-4_1	8.11203	IgM	0.346047
AGCGGTCTCAGTGTTG-4_1	0	IgM	0.771726
AGCGTATAGTGCCATT-4_1	7.6014	IgM	0.390702
AGCGTATTCCAAACAC-4_1	0	IgM	0.938628
AGGCCACAGTACATGA-4_1	6.32177	IgM	0.315238
AGGCCGTAGAGGTACC-4_1	7.26513	IgM	0.411684
AGGCCGTTCAAACCGT-4_1	6.57268	IgM	0.472784
AGGGAGTAGGACCACA-4_1	0	IgM	0.774879
AGGGTGACATTCTTAC-4_1	0	IgM	0.745801
AGGTCATCATGCATGT-4_1	0	IgM	0.768651
AGTAGTCCAAAGCGGT-4_1	0	IgM	0.772123
AGTAGTCCAATTGCTG-4_1	7.6014	IgM	0.419144
AGTAGTCGTCAGAATA-4_1	8.11203	IgM	0.319371
AGTGAGGGTATGAAAC-4_1	7.1317	IgM	0.430872
AGTGGGATCCGCAGTG-4_1	0	IgM	0.739751
AGTTGGTCAAACTGCT-4_1	6.57268	IgM	0.480557
AGTTGGTCAGGATCGA-4_1	0	IgM	0.768046
ATAACGCAGTGTCCCG-4_1	0	IgM	0.778081
ATAACGCCAATCCGAT-4_1	0	IgM	0.811488
ATAACGCCAGGGTACA-4_1	0	IgM	0.798443
ATCATCTAGCCGTCGT-4_1	7.41918	IgM	0.401903
ATCCGAACATGCTAGT-4_1	0	IgM	0.732431
ATCCGAATCGTCTGCT-4_1	6.57268	IgM	0.235831
ATCTACTAGGGTATCG-4_1	7.19619	IgM	0.425725
ATCTACTCACGCCAGT-4_1	0	IgM	0.760368
ATTATCCAGAGTCTGG-4_1	0	IgM	0.78355
ATTATCCAGGTAGCTG-4_1	0	IgM	0.741918
ATTCTACGTCAGATAA-4_1	0	IgM	0.732431
ATTGGACGTTGGTTTG-4_1	0	IgM	0.775264
ATTGGACTCGTAGGAG-4_1	7.01402	IgM	0.434566
ATTGGTGCAGGACGTA-4_1	6.90875	IgM	0.247086
ATTGGTGGTACGCACC-4_1	7.1317	IgM	0.465288
CAACTAGTCGAATGCT-4_1	0	IgM	0.799582
CAAGGCCGTATGCTTG-4_1	0	IgM	0.755286
CACACCTTCGCGGATC-4_1	0	IgM	0.788045
CACACTCAGCTAGGCA-4_1	7.95793	IgM	0.0888972
CACACTCTCTAGCACA-4_1	6.76914	IgM	0.289858
CACAGTAAGGATGGTC-4_1	0	IgM	0.827464
CACCAGGAGCGCCTCA-4_1	0	IgM	0.801082
CAGAGAGGTCACTGGC-4_1	7.26513	IgM	0.169213
CAGCAGCAGGCAGTCA-4_1	7.41918	IgM	0.152143
CAGCGACAGGACCACA-4_1	0	IgM	0.824899
CAGCTAACAGCATGAG-4_1	6.81354	IgM	0.428322
CATATGGTCCGTTGCT-4_1	0	IgM	0.970559
CATATTCCACACTGCG-4_1	7.74444	IgM	0.160846
CATCAGAAGCTAGTTC-4_1	0	IgM	0.78619
CATCAGAGTGCACTTA-4_1	0	IgM	0.81417
CATCCACGTTTAGCTG-4_1	0	IgM	0.836718
CATCGAATCTCACATT-4_1	0	IgM	0.768194
CATCGGGGTGACTACT-4_1	6.32177	IgM	0.526972
CATGACACATGACGGA-4_1	7.6014	IgM	0.362215
CCAATCCTCAAAGTAG-4_1	7.41918	IgM	0.404542
CCAATCCTCCGCAGTG-4_1	7.6014	IgM	0.362215
CCACCTACACCAGGCT-4_1	6.81354	IgM	0.428322
CCATTCGCACGCGAAA-4_1	0	IgM	0.810259
CCGTACTGTACAGTGG-4_1	8.11203	IgM	0.349434
CCGTGGACACCAGGTC-4_1	6.64669	IgM	0.464179
CCGTTCACAAGCCATT-4_1	0	IgM	0.748728
CCTAAAGGTATCGCAT-4_1	0	IgM	0.755286
CCTACACGTGAGCGAT-4_1	0	IgM	0.771726
CCTTTCTAGACGCAAC-4_1	7.6014	IgM	0.362215
CGACTTCGTGAACCTT-4_1	6.90875	IgM	0.420333
CGACTTCTCATTCACT-4_1	6.72663	IgM	0.466399
CGATGGCCACATTCGA-4_1	0	IgM	0.970596
CGATGGCGTAGCGCAA-4_1	6.1215	IgM	0.541656
CGCTGGACAAACGCGA-4_1	0	IgM	0.771726
CGCTTCAAGCTGAACG-4_1	0	IgM	0.783209
CGCTTCACAGCTGGCT-4_1	7.01402	IgM	0.235109
CGGAGCTCACCCATTC-4_1	0	IgM	0.749275
CGGAGCTGTGCCTGTG-4_1	0	IgM	0.749275
CGGTTAACAGTCAGCC-4_1	6.50379	IgM	0.261161
CGTCACTTCCTGCCAT-4_1	7.82445	IgM	0.343501
CGTTAGAAGCACGCCT-4_1	0	IgM	0.760368
CGTTAGATCTCTGAGA-4_1	0	IgM	0.755716
CTAACTTAGCAAATCA-4_1	0	IgM	0.973342
CTAACTTAGCCAGAAC-4_1	6.90875	IgM	0.453738
CTAAGACCACATGTGT-4_1	0	IgM	0.766721
CTAATGGTCTGCGTAA-4_1	6.50379	IgM	0.236416
CTACGTCGTAGAAAGG-4_1	0	IgM	0.801221
CTAGTGACAGCGAACA-4_1	0	IgM	0.732431
CTAGTGATCGCAAGCC-4_1	0	IgM	0.84737
CTCGAAAAGTTACGGG-4_1	0	IgM	0.754453
CTCGAAAGTCTTCTCG-4_1	0	IgM	0.78761
CTCGGAGCAATGCCAT-4_1	0	IgM	0.804054
CTCGGAGTCCGGCACA-4_1	0	IgM	0.772017
CTCGGGATCACGGTTA-4_1	7.26513	IgM	0.420223
CTCGTACGTTTCCACC-4_1	0	IgM	0.804054
CTCTACGGTCCTAGCG-4_1	0	IgM	0.760368
CTCTACGGTTCAGCGC-4_1	7.41918	IgM	0.436193
CTGCGGACAAGTTAAG-4_1	7.41918	IgM	0.401903
CTGTTTAAGTGCGTGA-4_1	0	IgM	0.719059
CTTAGGACATCAGTCA-4_1	7.6014	IgM	0.362215
CTTAGGAGTACCCAAT-4_1	7.1317	IgM	0.401626
CTTTGCGAGTGGTAGC-4_1	0	IgM	0.755286
GAAACTCCATACGCCG-4_1	7.1317	IgM	0.401626
GAAATGAGTTGGGACA-4_1	0	IgM	0.826133
GAACCTACAAAGGTGC-4_1	7.6014	IgM	0.362215
GACACGCGTTCCAACA-4_1	0	IgM	0.778219
GACACGCTCGTAGATC-4_1	0	IgM	0.978034
GACAGAGTCATGTCCC-4_1	7.41918	IgM	0.377505
GACCAATAGGATGGAA-4_1	6.50379	IgM	0.269643
GACCAATCAGCGTTCG-4_1	0	IgM	0.967587
GACGCGTCACCAGGTC-4_1	7.01402	IgM	0.411501
GACGTGCAGTACACCT-4_1	0	IgM	0.836809
GACTACATCCTGTACC-4_1	0	IgM	0.820495
GAGCAGAAGACGCTTT-4_1	7.01402	IgM	0.212095
GAGCAGACACTCGACG-4_1	7.41918	IgM	0.218405
GATCGATTCTCTAGGA-4_1	0	IgM	0.78142
GATCGCGAGGGCTTGA-4_1	0	IgM	0.732431
GATCTAGCAAGCGATG-4_1	7.82445	IgM	0.343501
GATGAGGAGCGATTCT-4_1	8.2943	IgM	0.304077
GATGCTAAGTAGGCCA-4_1	0	IgM	0.83363
GATTCAGTCTTTACGT-4_1	7.41918	IgM	0.377505
GCAATCAAGTCTCGGC-4_1	0	IgM	0.788644
GCAGCCACAAGACGTG-4_1	6.81354	IgM	0.260995
GCATGATAGCGCTTAT-4_1	0	IgM	0.801069
GCTCCTATCATATCGG-4_1	0	IgM	0.770502
GCTCTGTAGAAGATTC-4_1	7.41918	IgM	0.377505
GCTCTGTAGTGACTCT-4_1	0	IgM	0.828101
GCTGCAGCAAACTGTC-4_1	0	IgM	0.829513
GCTGGGTGTCTGGTCG-4_1	0	IgM	0.807256
GGAACTTAGGCTCATT-4_1	6.57268	IgM	0.448531
GGAACTTTCCAAAGTC-4_1	0	IgM	0.812896
GGACAGATCCGCTGTT-4_1	0	IgM	0.749275
GGACGTCAGATGTCGG-4_1	7.5369	IgM	0.100972
GGACGTCAGTGCGTGA-4_1	0	IgM	0.732431
GGCTCGAGTCATATCG-4_1	0	IgM	0.741918
GGCTGGTGTTGTACAC-4_1	0	IgM	0.838018
GGGACCTAGACCCACC-4_1	6.37883	IgM	0.518456
GGGAGATCAGCCAGAA-4_1	0	IgM	0.741918
GGGAGATGTGCCTGGT-4_1	0	IgM	0.755377
GGGCATCGTAAAGGAG-4_1	6.81354	IgM	0.200048
GGGTCTGCACTGTTAG-4_1	7.26513	IgM	0.390431
GGGTTGCCAATGGATA-4_1	7.1317	IgM	0.430872
GGTATTGCACGTCTCT-4_1	7.6014	IgM	0.415728
GTACTTTCAAACCTAC-4_1	0	IgM	0.81866
GTATTCTTCATCTGCC-4_1	0	IgM	0.829358
GTCACAACAAGCTGTT-4_1	6.72663	IgM	0.488824
GTCCTCAAGACTCGGA-4_1	0	IgM	0.795372
GTCGTAAGTGCGCTTG-4_1	6.57268	IgM	0.480557
GTGCATAGTGTGCCTG-4_1	7.41918	IgM	0.182838
GTGCTTCCAGACGTAG-4_1	0	IgM	0.801221
GTGTGCGAGCGATGAC-4_1	0	IgM	0.808249
GTGTGCGGTGGAAAGA-4_1	6.72663	IgM	0.244509
GTTACAGCACTAAGTC-4_1	7.1317	IgM	0.425079
GTTCATTCAAATACAG-4_1	0	IgM	0.811367
GTTCGGGCAGCATGAG-4_1	0	IgM	0.783209
GTTCTCGAGATGAGAG-4_1	7.41918	IgM	0.214303
TAAGAGACAACAACCT-4_1	0	IgM	0.794652
TACACGAGTTGGAGGT-4_1	7.26513	IgM	0.425298
TACAGTGTCTACTTAC-4_1	0	IgM	0.755286
TACCTTAGTGTAACGG-4_1	7.6014	IgM	0.393387
TACCTTATCTGTCCGT-4_1	0	IgM	0.760368
TACGGATAGGGCTTCC-4_1	6.2678	IgM	0.524727
TACTTACAGAAACCAT-4_1	0	IgM	0.82055
TACTTACAGGGTTCCC-4_1	6.43935	IgM	0.522736
TAGACCAAGCCCAACC-4_1	0	IgM	0.793266
TATCAGGCATCACCCT-4_1	7.1317	IgM	0.427718
TATCTCAGTGTGACGA-4_1	0	IgM	0.80427
TCACGAACAGGATTGG-4_1	0	IgM	0.78355
TCAGCAACAAAGGTGC-4_1	0	IgM	0.775264
TCAGCAAGTCACTTCC-4_1	0	IgM	0.801069
TCAGGATCATAGGATA-4_1	0	IgM	0.71728
TCAGGATTCAACACGT-4_1	7.26513	IgM	0.20015
TCATTACCACAGGAGT-4_1	0	IgM	0.948502
TCATTTGTCATGTAGC-4_1	7.6014	IgM	0.389852
TCATTTGTCGTTTATC-4_1	0	IgM	0.783908
TCGAGGCCACGTCAGC-4_1	7.50614	IgM	0.400989
TCGCGAGTCAAACGGG-4_1	0	IgM	0.758017
TCGGGACAGCTACCTA-4_1	6.72663	IgM	0.428903
TCGTACCAGATCTGAA-4_1	7.41918	IgM	0.157168
TCGTACCTCAATACCG-4_1	0	IgM	0.802626
TCGTACCTCGGCGCTA-4_1	7.6014	IgM	0.362215
TCGTAGAAGACTAGAT-4_1	0	IgM	0.772017
TCGTAGAAGTACGTTC-4_1	6.90875	IgM	0.443052
TCGTAGACAGCCTTTC-4_1	7.41918	IgM	0.401903
TCGTAGACATAACCTG-4_1	6.57268	IgM	0.504705
TCTTTCCCATTACCTT-4_1	0	IgM	0.978363
TCTTTCCTCGTCTGCT-4_1	0	IgM	0.797705
TGAGCCGCATTCTTAC-4_1	0	IgM	0.780912
TGAGCCGTCACGGTTA-4_1	0	IgM	0.732431
TGATTTCAGCCATCGC-4_1	6.50379	IgM	0.26838
TGATTTCTCGCTGATA-4_1	0	IgM	0.806755
TGCACCTGTGCCTTGG-4_1	0	IgM	0.79773
TGCACCTGTGTCCTCT-4_1	0	IgM	0.795491
TGCCAAATCATCATTC-4_1	0	IgM	0.798491
TGCGCAGAGCCGATTT-4_1	0	IgM	0.812421
TGCGGGTTCGCAGGCT-4_1	0	IgM	0.967137
TGCGTGGGTACGAAAT-4_1	6.90875	IgM	0.165987
TGCTACCGTAAATACG-4_1	0	IgM	0.796414
TGCTGCTCACGGCCAT-4_1	7.1317	IgM	0.401626
TGGCGCATCTCACATT-4_1	0	IgM	0.760368
TGTGGTATCATCATTC-4_1	0	IgM	0.833381
TGTTCCGCACTAAGTC-4_1	0	IgM	0.854151
TTAGGACTCGCCAAAT-4_1	7.1317	IgM	0.401626
TTCTACACATATGGTC-4_1	0	IgM	0.811488
TTCTCCTTCAAGCCTA-4_1	0	IgM	0.795372
TTGAACGCACGGCTAC-4_1	6.64669	IgM	0.469578
TTGCCGTAGTGGTAAT-4_1	6.50379	IgM	0.505759
TTGGAACTCAGTACGT-4_1	0	IgM	0.789576
TTGGCAATCAAACAAG-4_1	7.01402	IgM	0.463785
TTGTAGGAGGCTAGGT-4_1	6.90875	IgM	0.482367
TTGTAGGTCAGATAAG-4_1	6.07714	IgM	0.325812
TTTCCTCTCAACGCTA-4_1	0	IgM	0.785094
TTTGGTTAGAGACTAT-4_1	7.6014	IgM	0.362215
TTTGGTTAGTATTGGA-4_1	0	IgM	0.809956
TTTGTCAGTTAGGGTG-4_1	0	IgM	0.741918
TTTGTCATCGGTGTCG-4_1	0	IgM	0.768651
CAAGGCCGTCATATCG-2_1	6.90875	IgM	0.188869
AAGGTTCTCTAACGGT-1_1	0	IgM	0.769897
ACATACGCAATAGCAA-1_1	0	IgM	0.758425
ACTATCTAGTTGAGTA-1_1	0	IgM	0.696198
AGCATACCAATGGATA-1_1	0	IgM	0.764769
CATGACAAGGATGTAT-1_1	0	IgM	0.732431
CTAGTGACACATTTCT-1_1	7.82445	IgM	0.343501
GGACGTCCATGGTTGT-1_1	0	IgM	0.764769
GGGCATCTCGGCGCAT-1_1	0	IgM	0.719059
GGGTTGCTCTCTAAGG-1_1	0	IgM	0.999358
GTAACGTAGTTCCACA-1_1	0	IgM	0.999813
GTAACTGTCTACGAGT-1_1	0	IgM	0.741918
GTATCTTTCGAGAGCA-1_1	0	IgM	0.999458
TAAACCGAGAGCTGCA-1_1	0	IgM	0.778081
TACGGATTCCAGTATG-1_1	0	IgM	0.773843
TATCAGGTCTGGAGCC-1_1	0	IgM	0.943735
TGACGGCAGAAGGGTA-1_1	9.21044	IgM	0.227207
ATGGGAGGTTGCTCCT-2_1	0	IgM	0.720234
CCGTTCATCCCGACTT-2_1	0	IgM	0.768651
CGATGTAGTAGTAGTA-2_1	0	IgM	0.788045
TGCACCTAGCTAGCCC-2_1	0	IgM	0.788697
CAGCAGCGTCACCCAG-3_1	0	IgM	0.793124
CGATGGCAGTAGGCCA-3_1	7.05172	IgM	0.45905
TTGGCAAAGACGACGT-3_1	7.70671	IgM	0.177131
TTTGGTTTCTAGCACA-3_1	6.43935	IgM	0.491197
CCGGTAGCATTAGGCT-4_1	0	IgM	0.976606
CGGGTCACATGGAATA-4_1	7.41918	IgM	0.401903
CTAGCCTTCGTAGGAG-4_1	6.90875	IgM	0.443052
TCTGAGATCCTGTAGA-4_1	0	IgM	0.797148
CGGGTCAAGGACCACA-2_1	0	IgM	0.826886
TAGGCATCAGCCTGTG-2_1	7.82445	IgM	0.343501
CTCTACGAGAGGGCTT-3_1	6.57268	IgM	0.228273
ACGATACCATCATCCC-4_1	7.82445	IgM	0.375586
AAAGCAACAGCGTCCA-1_1	7.01402	IgM	0.210325
AACCATGCACGAGGTA-1_1	0	IgM	0.999408
ACGCAGCTCGGTCTAA-1_1	0	IgM	0.802606
ACGGAGACATGAGCGA-1_1	7.82445	IgM	0.375586
AGAATAGGTGAGGGAG-1_1	0	IgM	1
AGCATACCACCTTGTC-1_1	0	IgM	0.977158
AGGCCACTCTCGTTTA-1_1	7.82445	IgM	0.375586
AGGTCCGCATCCTAGA-1_1	0	IgM	0.999853
ATAGACCAGTCTCGGC-1_1	0	IgM	0.749275
ATCATCTTCGCATGAT-1_1	8.11203	IgM	0.319371
CAACCAATCCTTCAAT-1_1	0	IgM	0.977592
CAACTAGAGCAGACTG-1_1	0	IgM	0.999437
CACAGTAGTGCAGTAG-1_1	0	IgM	0.999865
CACATTTCATGGTAGG-1_1	0	IgM	0.93123
CACATTTTCTTTAGTC-1_1	0	IgM	0.999829
CACCTTGCAACGATGG-1_1	0	IgM	0.999991
CAGCAGCCAATGGAGC-1_1	7.6014	IgM	0.131259
CATCAAGCAATCAGAA-1_1	0	IgM	0.999474
CATCAAGGTTCCAACA-1_1	0	IgM	0.808701
CATGACAGTGTAATGA-1_1	0	IgM	0.999829
CATGACATCCTCCTAG-1_1	0	IgM	0.999508
CATTCGCTCAACTCTT-1_1	0	IgM	0.755286
CCTAGCTGTACGCACC-1_1	0	IgM	0.999857
CCTTTCTTCATAGCAC-1_1	7.6014	IgM	0.396589
CGGTTAAAGACTAGGC-1_1	0	IgM	0.980359
CGTGAGCGTAGGCATG-1_1	0	IgM	0.999829
CTACGTCCAACGCACC-1_1	0	IgM	0.784831
CTAGCCTGTATGCTTG-1_1	0	IgM	0.999437
CTAGCCTGTCGAAAGC-1_1	6.1215	IgM	0.258442
CTAGCCTGTGTATGGG-1_1	0	IgM	0.803557
CTCGAGGTCGGTCCGA-1_1	0	IgM	0.731847
CTCTAATTCGTGGACC-1_1	0	IgM	0.999999
CTGTGCTCATTGAGCT-1_1	0	IgM	0.936827
CTGTTTAAGTCGCCGT-1_1	0	IgM	0.728428
CTTGGCTTCACGCGGT-1_1	7.6014	IgM	0.107546
GAAATGATCCAAAGTC-1_1	7.01402	IgM	0.466984
GAAGCAGAGGTGATTA-1_1	0	IgM	0.754752
GACAGAGAGATGCGAC-1_1	7.01402	IgM	0.411501
GACAGAGCATATACGC-1_1	0	IgM	0.999437
GATCGTACACGTGAGA-1_1	0	IgM	0.999281
GATCGTACAGACGCTC-1_1	0	IgM	0.999408
GATCTAGTCCACGACG-1_1	0	IgM	0.999498
GATTCAGAGATCCCGC-1_1	0	IgM	0.999991
GCGCCAAAGTGGGCTA-1_1	0	IgM	0.985235
GCTCTGTTCGCATGGC-1_1	0	IgM	0.775264
GCTGCAGTCATGGTCA-1_1	0	IgM	0.781283
GCTGCGACAAGAAAGG-1_1	0	IgM	0.76336
GCTTGAATCGTACGGC-1_1	7.82445	IgM	0.343501
GGACAAGAGCCACGCT-1_1	0	IgM	0.696198
GGCCGATCACGGTAGA-1_1	0	IgM	0.719059
GGCTGGTAGGGTTTCT-1_1	0	IgM	0.778131
GGCTGGTAGTTAGCGG-1_1	0	IgM	0.999857
GTACTCCCACGACTCG-1_1	0	IgM	0.764769
GTCAAGTCAGGTCCAC-1_1	0	IgM	0.999498
GTGGGTCAGTTCGATC-1_1	0	IgM	0.9401
GTGTTAGTCTACTTAC-1_1	0	IgM	0.769923
GTTACAGAGACTCGGA-1_1	0	IgM	0.999849
GTTTCTACACTTCTGC-1_1	0	IgM	0.999487
TACCTATCAACTTGAC-1_1	0	IgM	0.999516
TACGGATCACTTCGAA-1_1	0	IgM	0.793799
TATCAGGCAGATGGCA-1_1	0	IgM	0.999516
TATTACCTCCTAGAAC-1_1	0	IgM	0.803485
TCACGAATCCCTGACT-1_1	0	IgM	0.966635
TCCCGATCAGACAGGT-1_1	0	IgM	0.999474
TCGCGAGGTAGTACCT-1_1	0	IgM	0.999437
TCGGGACTCGTTACAG-1_1	6.47105	IgM	0.509028
TCTCATAAGTAACCCT-1_1	8.11203	IgM	0.319371
TCTTTCCTCCACTCCA-1_1	0	IgM	0.705687
TGACGGCAGAAACCGC-1_1	0	IgM	0.797148
TGGACGCCAATCCAAC-1_1	0	IgM	0.999458
TGGCCAGTCCAAACTG-1_1	0	IgM	0.755286
TGGCTGGTCTCAAACG-1_1	0	IgM	0.999437
TGGGAAGTCAATCTCT-1_1	0	IgM	0.804054
TGGTTCCGTTACGCGC-1_1	0	IgM	0.749275
TTAACTCCAGATTGCT-1_1	0	IgM	0.999996
TTATGCTTCTTGTCAT-1_1	0	IgM	0.945342
TTCGGTCAGGCATGGT-1_1	0	IgM	0.977314
TTGAACGGTTCCCTTG-1_1	0	IgM	0.934504
TTTGCGCCAAGTAGTA-1_1	0	IgM	0.789042
ACTTTCAGTGGGTCAA-2_1	0	IgM	0.809791
CTAGCCTAGAGACGAA-2_1	6.90875	IgM	0.420333
GCTCCTACACAGGCCT-2_1	0	IgM	0.749275
TATCTCACATGCCTTC-3_1	7.157	IgM	0.399504
CATATTCTCCTTGACC-4_1	0	IgM	0.815541
CCATGTCTCTTGTATC-4_1	0	IgM	0.818721
CGATTGAGTATTCGTG-4_1	6.72663	IgM	0.439429
CGCTGGAAGCTTATCG-4_1	0	IgM	0.936827
CTAAGACGTGACCAAG-4_1	0	IgM	0.999813
CTGCTGTTCGACAGCC-4_1	0	IgM	0.749275
CTGCTGTTCTACTCAT-4_1	0	IgM	0.974319
GCTGCGATCAGTTCGA-4_1	7.01402	IgM	0.411501
TGACTTTAGGCCATAG-4_1	0	IgM	0.785451
TGGGCGTGTTCCACGG-4_1	0	IgM	0.763335
AAGGAGCTCTTGGGTA-1_1	0	IgM	0.810633
AAGGCAGTCCACGTTC-1_1	0	IgM	0.760368
ACCCACTCATCCCACT-1_1	0	IgM	0.784407
AGAGCGACAAGCTGTT-1_1	0	IgM	0.999993
CACCACTCATTTCAGG-1_1	0	IgM	0.999498
GAACATCCACGCGAAA-1_1	7.26513	IgM	0.361546
GAAGCAGTCTCCAGGG-1_1	0	IgM	0.941749
GCGAGAAGTGGAAAGA-1_1	0	IgM	0.827539
TAGTGGTAGCCACGCT-1_1	0	IgM	0.9895
TCCCGATAGTATCTCG-1_1	0	IgM	0.749275
TGCTACCGTCCTCCAT-1_1	0	IgM	0.938628
TTAGGCATCTTTACGT-1_1	0	IgM	0.863467
TTCTTAGGTAGCGCAA-1_1	0	IgM	0.967587
ACATCAGCAGAAGCAC-2_1	0	IgM	0.791178
ACGATACTCTCTTATG-2_1	7.26513	IgM	0.175366
ACTGAGTGTGCCTGTG-2_1	0	IgM	0.991763
AGGGATGAGGTGCAAC-2_1	6.21661	IgM	0.510301
AGGTCATGTCTCCACT-2_1	0	IgM	0.808822
ATGTGTGAGCCCAACC-2_1	0	IgM	0.963111
CGTAGGCGTTAAGGGC-2_1	0	IgM	0.970226
CTAAGACAGAAGGTGA-2_1	7.33919	IgM	0.161533
CTAGCCTTCTTTACAC-2_1	7.01402	IgM	0.226032
CTGGTCTCAGTGGAGT-2_1	7.01402	IgM	0.434566
GACAGAGCATCTGGTA-2_1	0	IgM	0.826886
GTCTCGTTCATGTAGC-2_1	0	IgM	0.787607
TAGGCATGTGAACCTT-2_1	6.21661	IgM	0.308161
AAACCTGAGAGGGATA-4_1	0	IgM	0.786506
AAGGAGCCACAAGTAA-4_1	0	IgM	0.759346
ACACCGGCACTTCGAA-4_1	0	IgM	0.975383
ACTGAACTCCCTTGCA-4_1	7.6014	IgM	0.107546
AGCTTGAAGATGGGTC-4_1	6.72663	IgM	0.377781
AGGTCATGTCTCAACA-4_1	6.90875	IgM	0.193206
ATCATCTGTGGCTCCA-4_1	0	IgM	0.947493
CCTACCAAGGATGTAT-4_1	7.01402	IgM	0.351197
CTACACCAGGATGTAT-4_1	6.90875	IgM	0.420333
CTTCTCTCATGTTGAC-4_1	8.11203	IgM	0.319371
GATCGATCAAGCCATT-4_1	6.90875	IgM	0.477622
GATCGTATCTCGTATT-4_1	0	IgM	0.965726
GTCAAGTTCTGATTCT-4_1	0	IgM	0.811488
GTCACGGTCTTGACGA-4_1	7.01402	IgM	0.440263
TAAGCGTTCCTTTCTC-4_1	0	IgM	0.81784
TCAACGAGTGTATGGG-4_1	0	IgM	0.696198
TCTCATAAGTGGGTTG-4_1	0	IgM	0.858867
TCTGGAACAGCCAGAA-4_1	6.64669	IgM	0.446091
GGGCACTGTGACAAAT-2_1	0	IgM	0.943372
CATCGGGTCTTGTATC-1_1	7.82445	IgM	0.369231
AAAGATGTCGCCCTTA-2_1	0	IgM	0.744557
AAAGATGTCTCTGAGA-2_1	7.26513	IgM	0.177369
AAAGTAGGTACCCAAT-2_1	8.51739	IgM	0
AAAGTAGGTACCGGCT-2_1	0	IgM	0.749275
AAATGCCAGACTTTCG-2_1	7.50614	IgM	0.141934
AAATGCCCATGGTCAT-2_1	0	IgM	0.768651
AACCGCGGTTCCACAA-2_1	7.82445	IgM	0.343501
AACCGCGTCAGCTTAG-2_1	0	IgM	0.737514
AACTCAGTCATGCATG-2_1	6.2678	IgM	0.420225
AACTGGTCATCACCCT-2_1	0	IgM	0.749275
AAGACCTTCAGTTTGG-2_1	6.90875	IgM	0.165987
AAGCCGCAGCTTCGCG-2_1	0	IgM	0.775264
AAGCCGCTCGTTGACA-2_1	0	IgM	0.760368
AAGGCAGAGTTGAGTA-2_1	7.6014	IgM	0.107546
AAGTCTGTCGGCTACG-2_1	7.1317	IgM	0.186682
AATCCAGAGCACGCCT-2_1	6.41876	IgM	0.257715
AATCCAGAGGCCCTTG-2_1	0	IgM	0.942422
AATCGGTAGCAGGTCA-2_1	0	IgM	0.943372
ACACCCTAGGTTACCT-2_1	0	IgM	0.767048
ACACCGGAGCACGCCT-2_1	0	IgM	0.774879
ACACTGAGTGTTCTTT-2_1	6.86001	IgM	0.217779
ACATCAGGTAAATACG-2_1	0	IgM	0.968364
ACCAGTATCGCTAGCG-2_1	7.01402	IgM	0.153626
ACCCACTAGCCTTGAT-2_1	0	IgM	0.97376
ACCGTAAAGGACAGAA-2_1	0	IgM	0.794955
ACCGTAACATGGAATA-2_1	7.41918	IgM	0.377505
ACCGTAATCATAACCG-2_1	5.26428	IgM	0.328237
ACGAGCCCACCGCTAG-2_1	0	IgM	0.739048
ACGATGTGTCGAATCT-2_1	6.43935	IgM	0.459719
ACGATGTTCATCATTC-2_1	0	IgM	0.946937
ACGCAGCTCGTTGACA-2_1	5.68737	IgM	0.383391
ACGCCGAGTGCCTGCA-2_1	6.81354	IgM	0.200048
ACGGGCTTCTTCAACT-2_1	0	IgM	0.938628
ACGGGTCCAAAGGCGT-2_1	0	IgM	0.9401
ACGTCAATCTAACTCT-2_1	6.90875	IgM	0.360934
ACTATCTTCGAACGGA-2_1	7.26513	IgM	0.390431
ACTGATGCACGGTTTA-2_1	6.72663	IgM	0.435614
ACTGCTCAGTAGCGGT-2_1	7.1317	IgM	0.162693
ACTGCTCTCCGGGTGT-2_1	7.6014	IgM	0.362215
ACTGTCCTCCCTCAGT-2_1	0	IgM	0.762642
ACTTACTAGGCTCTTA-2_1	0	IgM	0.786375
ACTTACTGTTTGTTGG-2_1	0	IgM	0.737514
ACTTTCAAGATACACA-2_1	6.72663	IgM	0.435614
AGAATAGAGTAAGTAC-2_1	6.32177	IgM	0.257787
AGACGTTGTGGTCCGT-2_1	0	IgM	0.935749
AGAGTGGAGCCAGTTT-2_1	0	IgM	0.719059
AGAGTGGTCTCTAGGA-2_1	6.21661	IgM	0.270134
AGATCTGTCACTCCTG-2_1	0	IgM	0.775264
AGATCTGTCGTACGGC-2_1	6.37883	IgM	0.281713
AGCAGCCAGTCGAGTG-2_1	0	IgM	0.741918
AGCAGCCCATGGTAGG-2_1	0	IgM	0.719059
AGCAGCCTCGCCCTTA-2_1	0	IgM	0.732431
AGCATACGTCGAACAG-2_1	7.95793	IgM	0.332301
AGCCTAAAGGACACCA-2_1	8.51739	IgM	0.0232158
AGCGGTCCACATTCGA-2_1	0	IgM	0.978585
AGCGGTCCACCGGAAA-2_1	0	IgM	0.772123
AGCGGTCCACTTACGA-2_1	6.32177	IgM	0.286974
AGCGGTCGTCCAACTA-2_1	0	IgM	0.942422
AGCTCTCGTACCGGCT-2_1	0	IgM	0.71073
AGCTCTCGTTAGAACA-2_1	7.41918	IgM	0.377505
AGGGAGTAGGCTCAGA-2_1	0	IgM	0.768651
AGGGAGTTCCTAGAAC-2_1	0	IgM	0.943372
AGGGATGCATTGAGCT-2_1	0	IgM	0.760368
AGGGATGGTGAGCGAT-2_1	0	IgM	0.760368
AGGGTGATCGCCATAA-2_1	0	IgM	0.787607
AGGTCATTCCCAAGAT-2_1	0	IgM	0.768651
AGGTCATTCGGCTTGG-2_1	0	IgM	0.785482
AGTGAGGAGCCAGAAC-2_1	0	IgM	0.749275
AGTGTCATCTGGCGAC-2_1	6.72663	IgM	0.37889
AGTTGGTAGTCCAGGA-2_1	0	IgM	0.732431
AGTTGGTGTCCAGTAT-2_1	7.26513	IgM	0.147027
ATAAGAGCATTAACCG-2_1	7.82445	IgM	0.0679492
ATAAGAGGTTACCGAT-2_1	0	IgM	0.800956
ATAGACCAGACGCAAC-2_1	7.6014	IgM	0.130752
ATAGACCGTGAGGGTT-2_1	0	IgM	0.726419
ATCACGAAGGGTCGAT-2_1	0	IgM	0.749275
ATCACGATCTGTCTCG-2_1	7.82445	IgM	0.343501
ATCATCTAGATGCGAC-2_1	7.26513	IgM	0.322373
ATCATCTTCCGTCAAA-2_1	5.55067	IgM	0.312139
ATCCACCCAGAGTGTG-2_1	0	IgM	0.785482
ATCCGAACACTATCTT-2_1	6.81354	IgM	0.428322
ATCGAGTCACCGAAAG-2_1	0	IgM	0.757925
ATCTACTAGAGGGATA-2_1	0	IgM	0.948014
ATCTACTCACAGACAG-2_1	0	IgM	0.764769
ATCTACTGTTCACGGC-2_1	0	IgM	0.741918
ATGAGGGAGCAATATG-2_1	7.82445	IgM	0.343501
ATGCGATTCGACCAGC-2_1	7.19619	IgM	0.339938
ATGGGAGTCTTGTATC-2_1	6.57268	IgM	0.502962
ATGTGTGTCGCATGGC-2_1	0	IgM	0.950553
ATGTGTGTCTACTCAT-2_1	5.63041	IgM	0.550285
ATTGGTGCAGTGAGTG-2_1	0	IgM	0.768651
ATTGGTGGTCTCTTTA-2_1	5.38629	IgM	0.344805
ATTTCTGCACTATCTT-2_1	7.82445	IgM	0.343501
ATTTCTGGTTACCGAT-2_1	0	IgM	0.749275
CAACCAAAGCAACGGT-2_1	0	IgM	0.780768
CAACCTCGTACAGTGG-2_1	0	IgM	0.741918
CAACTAGAGTCGCCGT-2_1	0	IgM	0.764769
CAAGAAACATTATCTC-2_1	0	IgM	0.760368
CAAGATCAGTGACATA-2_1	0	IgM	0.735906
CAAGTTGTCCAGTAGT-2_1	6.76914	IgM	0.459806
CACACAAGTTCCGTCT-2_1	8.11203	IgM	0.319371
CACACCTAGGTCGGAT-2_1	6.50379	IgM	0.236416
CACACCTAGTCTCGGC-2_1	7.01402	IgM	0.176511
CACATAGAGCTTATCG-2_1	0	IgM	0.743208
CACATAGCAAAGGCGT-2_1	0	IgM	0.760368
CACATTTGTGTGGCTC-2_1	0	IgM	0.741918
CACCACTAGATGCCTT-2_1	0	IgM	0.941344
CACCACTGTTTGTTTC-2_1	0	IgM	0.760368
CACTCCATCTACGAGT-2_1	6.90875	IgM	0.165987
CAGAATCGTCCGAAGA-2_1	0	IgM	0.768651
CAGAATCGTGACAAAT-2_1	6.90875	IgM	0.451865
CAGAATCTCGTCTGAA-2_1	0	IgM	0.689152
CAGATCAAGAGTACCG-2_1	7.82445	IgM	0.343501
CAGCAGCAGTTACGGG-2_1	7.41918	IgM	0.377505
CAGCAGCTCCTAGGGC-2_1	0	IgM	0.755286
CAGCCGAAGGCATGTG-2_1	0	IgM	0.732431
CAGCGACAGAGTGAGA-2_1	0	IgM	0.760368
CAGCGACAGCGGCTTC-2_1	0	IgM	0.741918
CAGCGACCAAGCCGTC-2_1	0	IgM	0.755286
CAGCTAAAGCCGGTAA-2_1	6.43935	IgM	0.19826
CAGCTGGAGCGATATA-2_1	0	IgM	0.717597
CAGCTGGCAGCCTATA-2_1	6.81354	IgM	0.456262
CAGTCCTAGTGGTAGC-2_1	0	IgM	0.780768
CAGTCCTCATGGTAGG-2_1	0	IgM	0.738085
CAGTCCTTCCAAGTAC-2_1	6.50379	IgM	0.454312
CATATTCCATCCGGGT-2_1	0	IgM	0.735906
CATATTCGTACCGTTA-2_1	7.65267	IgM	0.17614
CATATTCTCAAGGTAA-2_1	7.41918	IgM	0.377505
CATCAAGAGTGTACTC-2_1	0	IgM	0.741918
CATCAAGGTGATGTCT-2_1	0	IgM	0.949399
CATCAGAGTCCGAAGA-2_1	0	IgM	0.825434
CATCAGATCCAATGGT-2_1	7.41918	IgM	0.152143
CATCGGGTCATCGGAT-2_1	0	IgM	0.687882
CATGACAAGACAATAC-2_1	0	IgM	0.790745
CATGACACACTAAGTC-2_1	0	IgM	0.938628
CATGACATCCACGAAT-2_1	6.90875	IgM	0.152617
CATGCCTAGCGATATA-2_1	0	IgM	0.737514
CATTATCCAAGCGTAG-2_1	6.72663	IgM	0.210252
CATTATCGTTAAAGAC-2_1	5.81214	IgM	0.366101
CATTATCTCCATGAGT-2_1	0	IgM	0.778219
CCAATCCAGAAGAAGC-2_1	5.99396	IgM	0.206061
CCAGCGAAGTAGCCGA-2_1	0	IgM	0.768651
CCATGTCGTTATCACG-2_1	7.01402	IgM	0.411501
CCCAATCAGTTACCCA-2_1	7.82445	IgM	0.343501
CCCAGTTAGCTTCGCG-2_1	7.82445	IgM	0.343501
CCCTCCTTCTATCCTA-2_1	6.90875	IgM	0.173505
CCGGTAGGTACAGTGG-2_1	0	IgM	0.772123
CCGGTAGGTTACGCGC-2_1	0	IgM	0.9401
CCGTTCACAGCTGCTG-2_1	0	IgM	0.735906
CCGTTCAGTTCCACAA-2_1	0	IgM	0.689152
CCTAAAGAGCAACGGT-2_1	0	IgM	0.749275
CCTACACAGCCGGTAA-2_1	0	IgM	0.772123
CCTACACTCCACGAAT-2_1	0	IgM	0.741918
CCTATTAAGGAGCGTT-2_1	0	IgM	0.936827
CCTCAGTAGGACAGAA-2_1	7.1317	IgM	0.345903
CCTCTGACAAAGCGGT-2_1	0	IgM	0.768651
CCTTCCCAGCCATCGC-2_1	0	IgM	0.787607
CCTTCCCCATTAACCG-2_1	0	IgM	0.719059
CCTTCGAAGGCAGTCA-2_1	0	IgM	0.719059
CCTTCGACACTCGACG-2_1	0	IgM	0.760368
CCTTTCTAGACGACGT-2_1	0	IgM	0.772123
CCTTTCTTCGGAGCAA-2_1	0	IgM	0.934504
CGAACATCACATGGGA-2_1	6.50379	IgM	0.236416
CGAGCCAGTTCCTCCA-2_1	7.41918	IgM	0.313718
CGATGGCAGAGACTTA-2_1	0	IgM	0.764769
CGATGGCCAAGGACAC-2_1	0	IgM	0.778131
CGATGGCTCAGCTTAG-2_1	0	IgM	0.755286
CGATTGACAGCTATTG-2_1	6.90875	IgM	0.133036
CGCCAAGCACTATCTT-2_1	6.81354	IgM	0.177167
CGCTTCAGTAGAGGAA-2_1	5.81214	IgM	0.486849
CGGACACTCCCTGACT-2_1	7.6014	IgM	0.130752
CGGACACTCCGAACGC-2_1	0	IgM	0.724143
CGGACGTAGCCAGTTT-2_1	6.43935	IgM	0.459719
CGGCTAGTCAACACTG-2_1	0	IgM	0.741918
CGGGTCAGTACTCGCG-2_1	0	IgM	0.938628
CGGGTCAGTCTTGTCC-2_1	0	IgM	0.749275
CGGTTAAGTATAGTAG-2_1	0	IgM	0.788644
CGTAGGCAGACCGGAT-2_1	7.82445	IgM	0.343501
CGTAGGCAGTTGCAGG-2_1	0	IgM	0.813587
CGTCCATCATCTACGA-2_1	0	IgM	0.789604
CGTGAGCCACCGAATT-2_1	0	IgM	0.785482
CGTGTAAGTGGGTCAA-2_1	6.90875	IgM	0.188869
CGTTAGACATGTTCCC-2_1	0	IgM	0.724143
CGTTCTGCAGTAACGG-2_1	6.72663	IgM	0.155891
CTAACTTCATTAGCCA-2_1	0	IgM	0.944222
CTAAGACTCAACACTG-2_1	8.2943	IgM	0.304077
CTAATGGCAATGGTCT-2_1	7.1317	IgM	0.401626
CTAATGGGTCCAGTTA-2_1	7.95793	IgM	0.332301
CTAATGGGTCCGCTGA-2_1	6.37883	IgM	0.251088
CTAATGGTCCTAGGGC-2_1	0	IgM	0.757925
CTACATTCACACATGT-2_1	0	IgM	0.975383
CTACCCAGTCTGGTCG-2_1	0	IgM	0.974922
CTACGTCCAAAGCAAT-2_1	7.01402	IgM	0.411501
CTACGTCGTCGGCATC-2_1	0	IgM	0.977059
CTCACACCATCCAACA-2_1	0	IgM	0.760368
CTCAGAAAGGAGTTTA-2_1	0	IgM	0.80359
CTCCTAGTCAGGCGAA-2_1	6.16792	IgM	0.27585
CTCGAAAAGTTACGGG-2_1	6.76914	IgM	0.483938
CTCGAGGAGGCTCTTA-2_1	0	IgM	0.775264
CTCGAGGGTAGTACCT-2_1	0	IgM	0.719059
CTCGGAGGTCCGTCAG-2_1	7.07112	IgM	0.222089
CTCGTACCAAGCCATT-2_1	0	IgM	0.789236
CTCGTACCATCACAAC-2_1	7.95793	IgM	0.332301
CTCGTACTCCAAACTG-2_1	0	IgM	0.933032
CTCGTCAGTGCACGAA-2_1	7.26513	IgM	0.147027
CTCTAATGTAATCACC-2_1	6.68586	IgM	0.404387
CTGATAGAGGAATGGA-2_1	7.1317	IgM	0.401626
CTGATAGAGTGGGTTG-2_1	0	IgM	0.744557
CTGATAGTCATACGGT-2_1	0	IgM	0.80829
CTGATCCCAGTACACT-2_1	0	IgM	0.942422
CTGATCCGTAGGCTGA-2_1	6.72663	IgM	0.435614
CTGCGGACAGTGGAGT-2_1	0	IgM	0.764769
CTGCGGATCGGCTACG-2_1	0	IgM	0.741918
CTGCTGTCATACTCTT-2_1	0	IgM	0.800971
CTGGTCTAGCCATCGC-2_1	0	IgM	0.762642
CTGGTCTAGGTACTCT-2_1	6.57268	IgM	0.448531
CTGGTCTCAGTCAGAG-2_1	0	IgM	0.749275
CTGTGCTTCTAACTCT-2_1	0	IgM	0.741918
CTTAACTAGCTCAACT-2_1	6.50379	IgM	0.480982
CTTTGCGTCTGAAAGA-2_1	7.26513	IgM	0.415152
GAAATGACAGCATGAG-2_1	6.90875	IgM	0.420333
GAACGGACAAGCTGTT-2_1	7.6014	IgM	0.362215
GAAGCAGGTTATTCTC-2_1	0	IgM	0.944991
GACACGCGTTGTGGAG-2_1	0	IgM	0.801069
GACAGAGGTGGCAAAC-2_1	0	IgM	0.726419
GACGCGTCAGGCAGTA-2_1	7.26513	IgM	0.390431
GACGTGCAGGGTCGAT-2_1	0	IgM	0.780768
GACGTTAAGTGTCCAT-2_1	0	IgM	0.732431
GACGTTAGTAGTGAAT-2_1	7.82445	IgM	0.343501
GACTAACAGGCTCAGA-2_1	5.9172	IgM	0.324037
GACTAACTCACTTATC-2_1	6.81354	IgM	0.428322
GACTGCGAGCCAACAG-2_1	7.01402	IgM	0.176511
GACTGCGCAACTTGAC-2_1	0	IgM	0.764769
GAGCAGAAGAAACGAG-2_1	6.76914	IgM	0.205261
GAGCAGAAGGCTAGAC-2_1	0	IgM	0.939398
GAGCAGAGTGTTGGGA-2_1	7.6014	IgM	0.387213
GATCAGTCAAATACAG-2_1	8.2943	IgM	0.304077
GATCGATTCTTGAGGT-2_1	7.01402	IgM	0.440263
GATCTAGAGCTCAACT-2_1	0	IgM	0.741918
GATCTAGGTACTCAAC-2_1	6.1215	IgM	0.309563
GATCTAGGTTCAGCGC-2_1	6.81354	IgM	0.200048
GATCTAGTCATGTCTT-2_1	0	IgM	0.778131
GATGAAATCGCAAGCC-2_1	7.17422	IgM	0.399675
GATGAGGCACGCATCG-2_1	8.11203	IgM	0.319371
GATGAGGTCACCTTAT-2_1	7.41918	IgM	0.12894
GATGCTACAGAGTGTG-2_1	7.26513	IgM	0.327968
GATTCAGAGTACTTGC-2_1	7.41918	IgM	0.377505
GCAAACTAGTAGGCCA-2_1	0	IgM	0.780768
GCACATACAAGGTGTG-2_1	0	IgM	0.766767
GCACATATCCAAAGTC-2_1	6.72663	IgM	0.435614
GCACTCTGTGGGTATG-2_1	0	IgM	0.755286
GCAGTTAAGATATGGT-2_1	6.64669	IgM	0.442322
GCATGCGCAATGGAAT-2_1	7.50614	IgM	0.311267
GCATGTACAGGAACGT-2_1	6.81354	IgM	0.200048
GCCAAATCACAGATTC-2_1	0	IgM	0.768651
GCCAAATGTACAGTGG-2_1	0	IgM	0.775264
GCCTCTATCCCACTTG-2_1	7.6014	IgM	0.393387
GCGAGAACAAGGTTTC-2_1	8.11203	IgM	0.319371
GCGAGAAGTAGGCATG-2_1	0	IgM	0.942422
GCGCAACCAGGGTATG-2_1	6.37883	IgM	0.312143
GCGCAACCATACTCTT-2_1	0	IgM	0.760368
GCGCAACGTCTGGTCG-2_1	6.32177	IgM	0.492313
GCGCAGTCAGATAATG-2_1	5.95484	IgM	0.300867
GCGCCAATCCGTTGTC-2_1	7.41918	IgM	0.377505
GCGCCAATCGAATGCT-2_1	7.41918	IgM	0.377505
GCGCGATCACCGATAT-2_1	0	IgM	0.704243
GCGCGATGTATAGTAG-2_1	6.37883	IgM	0.464797
GCGGGTTAGAGCTATA-2_1	0	IgM	0.764769
GCTCCTAGTTATGCGT-2_1	6.21661	IgM	0.478408
GCTCTGTCATTGCGGC-2_1	6.72663	IgM	0.435614
GCTGCTTTCAAGGTAA-2_1	7.1317	IgM	0.401626
GCTGGGTAGGGCATGT-2_1	6.81354	IgM	0.428322
GCTGGGTGTACAGACG-2_1	0	IgM	0.744557
GCTGGGTTCTTGGGTA-2_1	6.62141	IgM	0.214099
GGAACTTTCACTTACT-2_1	0	IgM	0.772123
GGAATAACATTACGAC-2_1	0	IgM	0.764769
GGACAAGCATTCTCAT-2_1	0	IgM	0.749275
GGACAAGGTAAGGGCT-2_1	0	IgM	0.773395
GGACAAGGTAGAGCTG-2_1	0	IgM	0.936827
GGACGTCTCTCCAGGG-2_1	6.81354	IgM	0.456262
GGAGCAACAGAAGCAC-2_1	7.26513	IgM	0.147027
GGCGACTTCCAGTATG-2_1	0	IgM	0.764769
GGCGACTTCTGTCCGT-2_1	0	IgM	0.816922
GGCGTGTCAGCGATCC-2_1	7.01402	IgM	0.411501
GGCTCGAGTCGTGGCT-2_1	7.82445	IgM	0.343501
GGCTCGAGTGACCAAG-2_1	7.07112	IgM	0.406709
GGCTGGTAGTCCGTAT-2_1	6.57268	IgM	0.392022
GGGAATGCAATCGGTT-2_1	7.1317	IgM	0.162693
GGGAATGCATAGACTC-2_1	0	IgM	0.749275
GGGAGATCAGTCACTA-2_1	0	IgM	0.936827
GGGCATCTCATCTGCC-2_1	7.26513	IgM	0.390431
GGGCATCTCGCCAGCA-2_1	0	IgM	0.755286
GGTATTGGTAGAAGGA-2_1	0	IgM	0.760368
GGTATTGGTCTCTTTA-2_1	6.81354	IgM	0.456262
GGTGAAGCATGAAGTA-2_1	7.1317	IgM	0.401626
GGTGAAGGTTTCGCTC-2_1	0	IgM	0.764769
GGTGAAGTCAGCCTAA-2_1	0	IgM	0.785482
GGTGCGTTCGCGTTTC-2_1	8.2943	IgM	0.304077
GGTGCGTTCTACCTGC-2_1	7.41918	IgM	0.377505
GGTGTTAAGGCAAAGA-2_1	0	IgM	0.944222
GTAACGTAGTACGCGA-2_1	0	IgM	0.946339
GTAACTGAGCCGGTAA-2_1	7.41918	IgM	0.377505
GTAACTGCATTTCAGG-2_1	6.81354	IgM	0.428322
GTAACTGGTGACAAAT-2_1	6.28547	IgM	0.341899
GTACGTAAGACAGGCT-2_1	7.41918	IgM	0.377505
GTACTCCGTACTCTCC-2_1	6.81354	IgM	0.428322
GTACTTTAGAGGGCTT-2_1	0	IgM	0.936827
GTAGTCAAGTTAACGA-2_1	6.43935	IgM	0.459719
GTAGTCATCAGTCCCT-2_1	6.72663	IgM	0.435614
GTATCTTTCGCCTGTT-2_1	6.72663	IgM	0.457735
GTATTCTGTAAATGTG-2_1	0	IgM	0.755286
GTATTCTTCAAACCAC-2_1	6.32177	IgM	0.469585
GTCAAGTAGCAGCGTA-2_1	0	IgM	0.934504
GTCACAACAAACCCAT-2_1	8.51739	IgM	0.285358
GTCACGGGTATCACCA-2_1	0	IgM	0.732431
GTCCTCACAATCGGTT-2_1	7.41918	IgM	0.377505
GTCGTAAGTCACTGGC-2_1	6.2678	IgM	0.503015
GTCTCGTAGCAGATCG-2_1	0	IgM	0.749275
GTCTCGTCATGCCTTC-2_1	7.01402	IgM	0.176511
GTCTTCGAGGTGACCA-2_1	8.51739	IgM	0.285358
GTGCAGCCAGGCGATA-2_1	7.50614	IgM	0.141934
GTGCAGCTCGTATCAG-2_1	7.26513	IgM	0.390431
GTGCATACACCTCGGA-2_1	0	IgM	0.790101
GTGCTTCTCTGTACGA-2_1	6.68586	IgM	0.265532
GTGTGCGCAGTCCTTC-2_1	0	IgM	0.719059
GTTAAGCAGGGTTCCC-2_1	0	IgM	0.719059
GTTACAGAGCCACCTG-2_1	7.1317	IgM	0.401626
GTTCATTAGAATGTGT-2_1	0	IgM	0.944991
GTTCGGGAGACAATAC-2_1	0	IgM	0.942422
GTTCGGGCAATCGAAA-2_1	7.20575	IgM	0.217913
TAAACCGGTATATGAG-2_1	7.26513	IgM	0.327968
TAAGAGAAGAGTGACC-2_1	0	IgM	0.760368
TAAGAGATCAATCTCT-2_1	0	IgM	0.712002
TACAGTGTCAAGGTAA-2_1	0	IgM	0.749275
TACCTATAGTACATGA-2_1	7.6014	IgM	0.362215
TACGGATTCCGCGGTA-2_1	0	IgM	0.9401
TACGGGCAGACAATAC-2_1	6.57268	IgM	0.448531
TACGGGCCAAACTGCT-2_1	0	IgM	0.944222
TACGGGCGTTATCACG-2_1	7.01402	IgM	0.411501
TACTCATAGTAGGCCA-2_1	0	IgM	0.768651
TACTCGCAGAAGGGTA-2_1	0	IgM	0.943372
TACTCGCCATTTGCTT-2_1	0	IgM	0.755286
TACTTACTCATGCTCC-2_1	6.21661	IgM	0.424961
TACTTGTTCTCAAGTG-2_1	0	IgM	0.76336
TAGACCAAGGCAAAGA-2_1	0	IgM	0.764769
TAGACCACAAGGTTCT-2_1	6.81354	IgM	0.428322
TAGACCAGTCTAACGT-2_1	5.63041	IgM	0.251712
TAGCCGGCAGATCCAT-2_1	0	IgM	0.726419
TAGTGGTCATGTTGAC-2_1	7.6014	IgM	0.107546
TAGTGGTGTTCAGCGC-2_1	0	IgM	0.9401
TATCAGGTCCTGTAGA-2_1	0	IgM	0.741918
TATCAGGTCTCTGAGA-2_1	7.82445	IgM	0.343501
TATCTCAAGGCATGTG-2_1	7.82445	IgM	0.0813584
TATCTCAGTGTTGGGA-2_1	0	IgM	0.937778
TATCTCAGTTGTCGCG-2_1	0	IgM	0.787607
TCAACGAAGAGGTTGC-2_1	0	IgM	0.811488
TCAACGAGTGCAACGA-2_1	0	IgM	0.769849
TCAACGATCTCAACTT-2_1	0	IgM	0.977314
TCAATCTGTGCCTTGG-2_1	6.16792	IgM	0.482494
TCACAAGAGTCAAGCG-2_1	0	IgM	0.719059
TCACGAACACATGACT-2_1	0	IgM	0.805921
TCAGATGTCAACACCA-2_1	6.72663	IgM	0.435614
TCAGATGTCGGCTTGG-2_1	0	IgM	0.764769
TCAGCAACATGGGACA-2_1	6.21661	IgM	0.270134
TCAGCTCTCCACGACG-2_1	6.32177	IgM	0.469585
TCAGGATCACATTTCT-2_1	0	IgM	0.745801
TCAGGTAGTCATCGGC-2_1	7.26513	IgM	0.390431
TCATTTGCACTTACGA-2_1	5.95484	IgM	0.278016
TCCACACGTAACGCGA-2_1	0	IgM	0.943372
TCGAGGCAGGGTTTCT-2_1	0	IgM	0.966635
TCGCGAGGTCGGCACT-2_1	0	IgM	0.772123
TCGCGAGTCGTAGGTT-2_1	0	IgM	0.942422
TCGCGTTTCGGCTACG-2_1	7.01402	IgM	0.176511
TCGGTAAAGGCTCTTA-2_1	6.81354	IgM	0.178422
TCGGTAAGTCGCATCG-2_1	0	IgM	0.732431
TCGTACCGTGTGACGA-2_1	7.82445	IgM	0.343501
TCGTAGAAGCGATCCC-2_1	0	IgM	0.764769
TCGTAGACAATGAATG-2_1	6.68586	IgM	0.439035
TCTATTGAGGTGATAT-2_1	7.82445	IgM	0.343501
TCTCTAATCGCGATCG-2_1	0	IgM	0.741918
TCTTTCCCAAGCGATG-2_1	6.21661	IgM	0.270134
TGAAAGATCTGTCAAG-2_1	6.21661	IgM	0.298835
TGACAACAGTCGATAA-2_1	7.26513	IgM	0.333561
TGACAACGTAAAGTCA-2_1	0	IgM	0.942422
TGACAACGTATCGCAT-2_1	6.43935	IgM	0.243982
TGACAACGTGTGAAAT-2_1	7.41918	IgM	0.12894
TGACGGCAGAAGATTC-2_1	6.43935	IgM	0.459719
TGACTAGGTGTCAATC-2_1	0	IgM	0.9401
TGACTTTTCACAAACC-2_1	0	IgM	0.775264
TGAGAGGTCGCTTGTC-2_1	0	IgM	0.942422
TGAGCATTCTTTAGGG-2_1	6.32177	IgM	0.469585
TGAGCCGGTACTCAAC-2_1	6.16792	IgM	0.226005
TGAGCCGGTGCATCTA-2_1	7.01402	IgM	0.176511
TGAGGGAAGATGGCGT-2_1	0	IgM	0.741918
TGCACCTGTCCGTTAA-2_1	7.82445	IgM	0.343501
TGCACCTTCTGCTGTC-2_1	0	IgM	0.755286
TGCCCTATCTAACTCT-2_1	0	IgM	0.936827
TGGACGCAGGGTCTCC-2_1	7.1317	IgM	0.401626
TGGCCAGGTTAAAGTG-2_1	0	IgM	0.70717
TGGCGCAAGGATGGTC-2_1	8.51739	IgM	0.285358
TGGCGCAGTTATGCGT-2_1	7.26513	IgM	0.327968
TGGCGCATCAAGCCTA-2_1	5.99396	IgM	0.296274
TGGCTGGAGGTGTTAA-2_1	6.63144	IgM	0.28392
TGGCTGGGTGACTCAT-2_1	0	IgM	0.783209
TGGCTGGTCCGAATGT-2_1	0	IgM	0.802299
TGGGAAGGTCTAACGT-2_1	6.57268	IgM	0.448531
TGGGCGTGTAAGCACG-2_1	7.41918	IgM	0.377505
TGGGCGTGTTATCGGT-2_1	6.57268	IgM	0.448531
TGGTTAGTCGAATGGG-2_1	7.41918	IgM	0.377505
TGGTTCCAGTACCGGA-2_1	7.67036	IgM	0.38601
TGGTTCCGTAAACCTC-2_1	5.96771	IgM	0.331229
TGTGGTAAGGCGCTCT-2_1	0	IgM	0.77007
TGTGTTTTCAGCTCGG-2_1	0	IgM	0.976153
TGTTCCGAGGGATACC-2_1	0	IgM	0.760368
TGTTCCGCAAGCTGGA-2_1	6.90875	IgM	0.420333
TGTTCCGCAGATTGCT-2_1	7.01402	IgM	0.199703
TTAACTCAGGAGTCTG-2_1	0	IgM	0.755286
TTAGGCAGTCTAGTGT-2_1	0	IgM	0.943372
TTAGGCATCGCTTAGA-2_1	0	IgM	0.801221
TTATGCTCATCGGACC-2_1	0	IgM	0.719059
TTATGCTGTCACCTAA-2_1	0	IgM	0.772123
TTCCCAGGTGCAACTT-2_1	6.90875	IgM	0.420333
TTCCCAGGTGCCTGGT-2_1	6.90875	IgM	0.420333
TTCGAAGAGAGGACGG-2_1	0	IgM	0.695365
TTCGAAGCAGCTGTGC-2_1	0	IgM	0.730125
TTCGAAGCAGCTGTTA-2_1	0	IgM	0.781992
TTCGGTCGTTGGTGGA-2_1	0	IgM	0.787607
TTCTACAGTACTTAGC-2_1	7.70671	IgM	0.381781
TTCTCAACACTTAAGC-2_1	0	IgM	0.775264
TTCTTAGAGGGTATCG-2_1	0	IgM	0.783209
TTCTTAGGTGTCCTCT-2_1	0	IgM	0.948014
TTGACTTAGCGAGAAA-2_1	7.33919	IgM	0.384217
TTGACTTAGGCTCATT-2_1	0	IgM	0.775264
TTGACTTTCCCATTTA-2_1	0	IgM	0.755286
TTGGAACAGGAGCGTT-2_1	0	IgM	0.969591
TTGGCAACACGAAATA-2_1	6.52623	IgM	0.298185
TTGTAGGAGAAACGAG-2_1	7.1317	IgM	0.430872
TTGTAGGTCAGAGCTT-2_1	0	IgM	0.779334
TTTATGCAGCGTAGTG-2_1	6.90875	IgM	0.35534
TTTATGCAGCTGAAAT-2_1	6.81354	IgM	0.428322
TTTCCTCAGCTGTCTA-2_1	0	IgM	0.772123
TTTCCTCTCCTTGACC-2_1	0	IgM	0.780768
TTTGCGCCAAAGGTGC-2_1	6.72663	IgM	0.435614
TTTGTCATCAGTTAGC-2_1	7.1317	IgM	0.401626
AAACGGGAGCTCCTTC-3_1	6.81354	IgM	0.177167
AAAGATGCAATGACCT-3_1	7.41918	IgM	0.377505
AAAGCAAAGTGCCAGA-3_1	7.26513	IgM	0.147027
AACTCAGAGCGGATCA-3_1	7.26513	IgM	0.390431
AACTTTCCACGGTTTA-3_1	7.07112	IgM	0.406709
AACTTTCCATGTCTCC-3_1	7.21864	IgM	0.189243
AAGACCTCACACTGCG-3_1	6.81354	IgM	0.428322
AAGACCTGTCTAAACC-3_1	0	IgM	0.783209
AAGTCTGGTGCAGTAG-3_1	6.72663	IgM	0.210252
AATCCAGGTATGAATG-3_1	7.95793	IgM	0.332301
ACACCAACATCTGGTA-3_1	7.67036	IgM	0.113026
ACATACGAGTCGATAA-3_1	7.41918	IgM	0.377505
ACCGTAACATGCCTTC-3_1	7.6014	IgM	0.362215
ACGGCCAAGAAGGGTA-3_1	0	IgM	0.741918
ACTGTCCTCGACGGAA-3_1	0	IgM	0.775264
ACTTACTCAGTCGATT-3_1	6.72663	IgM	0.435614
AGAATAGCACCCTATC-3_1	0	IgM	0.783209
AGAGTGGCAAGTCTGT-3_1	7.26513	IgM	0.147027
AGCGGTCGTATAAACG-3_1	7.1317	IgM	0.401626
AGCGTATAGAGTAAGG-3_1	6.90875	IgM	0.420333
AGCGTATTCGACAGCC-3_1	7.6014	IgM	0.362215
AGCTCCTTCCTCGCAT-3_1	6.72663	IgM	0.435614
AGCTTGATCCTCTAGC-3_1	6.81354	IgM	0.177167
AGGCCGTAGGCGTACA-3_1	7.91972	IgM	0.151851
AGGGATGTCAAGGCTT-3_1	7.17422	IgM	0.194456
AGGGTGACATCACCCT-3_1	0	IgM	0.780768
AGGGTGATCAACACGT-3_1	7.82445	IgM	0.343501
ATAACGCAGAGGACGG-3_1	7.33919	IgM	0.384217
ATCATCTCAAACGTGG-3_1	7.6014	IgM	0.362215
ATCGAGTGTCCGAAGA-3_1	7.6014	IgM	0.130752
ATGCGATAGGGTGTTG-3_1	7.74444	IgM	0.350214
ATGTGTGCACAGCGTC-3_1	7.82445	IgM	0.343501
ATTATCCGTACAGTTC-3_1	7.87572	IgM	0.129209
ATTTCTGAGCCCTAAT-3_1	8.0067	IgM	0.0967445
CAACTAGGTTCGGGCT-3_1	8.181	IgM	0.313583
CAAGAAAGTTTGCATG-3_1	0	IgM	0.719059
CAAGTTGGTAGCTGCC-3_1	6.94262	IgM	0.417491
CACACAAAGAAGCCCA-3_1	7.91142	IgM	0.336203
CACACAATCGGCGCAT-3_1	7.47631	IgM	0.135808
CACCACTGTAGCGCAA-3_1	0	IgM	0.768651
CACCAGGAGGCCCGTT-3_1	7.70671	IgM	0.353379
CAGAATCAGAGACTAT-3_1	7.19619	IgM	0.396215
CAGCATAAGCCGATTT-3_1	8.22978	IgM	0.309491
CAGCCGACAGGCAGTA-3_1	6.57268	IgM	0.228327
CAGTAACCAAACGCGA-3_1	6.72663	IgM	0.210252
CAGTAACGTCACTTCC-3_1	7.6014	IgM	0.121122
CATCAAGAGTGTCTCA-3_1	7.55264	IgM	0.136476
CATCGAATCTGCGGCA-3_1	7.50614	IgM	0.141934
CATGACAGTACCGTTA-3_1	7.91142	IgM	0.336203
CATTATCGTCGAGTTT-3_1	7.82445	IgM	0.118138
CCAGCGAGTCTGATTG-3_1	6.16792	IgM	0.20431
CCGGTAGAGCTAGTTC-3_1	7.41918	IgM	0.377505
CCTCAGTGTATAGTAG-3_1	7.6014	IgM	0.362215
CCTTCGATCCGTCAAA-3_1	7.41918	IgM	0.152143
CCTTTCTAGTGTGAAT-3_1	7.26513	IgM	0.390431
CGATCGGCAGGCGATA-3_1	7.6014	IgM	0.362215
CGATGTAGTATAATGG-3_1	5.95484	IgM	0.500372
CGCCAAGTCATGCAAC-3_1	6.37883	IgM	0.205369
CGCTTCATCAGCGACC-3_1	0	IgM	0.768651
CGGACGTCAAGAGGCT-3_1	9.21044	IgM	0.227207
CGGACGTGTGCACGAA-3_1	7.82445	IgM	0.343501
CGGACTGCAGCCTTTC-3_1	6.90875	IgM	0.188869
CGGCTAGGTCATGCCG-3_1	0	IgM	0.762642
CGGGTCAAGGAATTAC-3_1	7.41918	IgM	0.12894
CGTAGGCTCAGCCTAA-3_1	7.19619	IgM	0.396215
CGTCAGGGTTAAGAAC-3_1	0	IgM	0.719059
CGTCCATAGCAGGTCA-3_1	7.65267	IgM	0.147924
CGTGTAAGTCTCACCT-3_1	8.2943	IgM	0.0494074
CGTTAGAGTCGCATAT-3_1	7.26513	IgM	0.147027
CTAACTTAGAATAGGG-3_1	7.9869	IgM	0.11616
CTACATTAGAGGTTAT-3_1	7.70671	IgM	0.353379
CTACGTCAGAGTAATC-3_1	7.05172	IgM	0.408337
CTAGCCTAGCCACGCT-3_1	6.81354	IgM	0.192394
CTCATTAAGGATGGTC-3_1	6.72663	IgM	0.174005
CTCGAAATCTGACCTC-3_1	6.50379	IgM	0.454312
CTCGAGGGTCAGAGGT-3_1	7.01402	IgM	0.19008
CTCGGAGAGCTAGTCT-3_1	7.41918	IgM	0.377505
CTCGGAGTCCTGCCAT-3_1	7.77568	IgM	0.140949
CTGAAACAGTTGTCGT-3_1	7.46172	IgM	0.373936
CTGTGCTAGTCGTACT-3_1	7.01402	IgM	0.199703
CTGTTTAAGAAACGAG-3_1	6.81354	IgM	0.428322
CTGTTTATCAGCTTAG-3_1	6.76914	IgM	0.228445
CTTTGCGTCGTGGGAA-3_1	8.51739	IgM	0.285358
GAAACTCAGAATGTTG-3_1	8.11203	IgM	0.0843803
GAAACTCAGGACATTA-3_1	6.86001	IgM	0.424422
GAATAAGAGACTACAA-3_1	8.36328	IgM	0.298289
GAATAAGTCTTCGAGA-3_1	7.07112	IgM	0.406709
GAATGAAAGCACCGCT-3_1	7.92977	IgM	0.0996732
GAATGAATCCACGCAG-3_1	7.50614	IgM	0.370208
GACGTTAAGGTACTCT-3_1	7.33919	IgM	0.138332
GAGCAGAGTCGTTGTA-3_1	7.6014	IgM	0.107546
GCAAACTTCCTCCTAG-3_1	6.16792	IgM	0.27585
GCGCAGTGTCCTGCTT-3_1	8.22978	IgM	0.309491
GCGGGTTGTAACGACG-3_1	7.41918	IgM	0.377505
GCGGGTTGTATGAAAC-3_1	0	IgM	0.944991
GCTCCTATCGACGGAA-3_1	8.11203	IgM	0.319371
GCTGCTTCACCCAGTG-3_1	6.90875	IgM	0.420333
GCTGGGTGTTTGTTTC-3_1	7.50614	IgM	0.141934
GCTTGAACAGTCACTA-3_1	7.67036	IgM	0.356429
GGAACTTGTAGGAGTC-3_1	7.55264	IgM	0.136476
GGAGCAAAGAGTACCG-3_1	0	IgM	0.741918
GGATTACAGAGCTGCA-3_1	7.47631	IgM	0.372712
GGATTACGTGCGAAAC-3_1	6.57268	IgM	0.205453
GGCGACTCAGCTTAAC-3_1	7.74444	IgM	0.350214
GGCGTGTTCTGCGTAA-3_1	7.91142	IgM	0.336203
GGGTTGCCAGGCGATA-3_1	0	IgM	0.760368
GGGTTGCGTGAGGGAG-3_1	7.41918	IgM	0.377505
GGTGAAGAGCCAGGAT-3_1	6.16792	IgM	0.226005
GGTGCGTAGCAAATCA-3_1	7.6014	IgM	0.362215
GTAACGTGTACAGCAG-3_1	6.64669	IgM	0.442322
GTACTCCAGTACGTAA-3_1	7.41918	IgM	0.165707
GTCACGGGTCACAAGG-3_1	6.90875	IgM	0.165987
GTTTCTATCTCTAGGA-3_1	7.01402	IgM	0.213257
TACACGAGTGTGCGTC-3_1	7.41918	IgM	0.377505
TACGGTACACTACAGT-3_1	6.72663	IgM	0.435614
TACTCATTCGTGGGAA-3_1	7.6014	IgM	0.362215
TACTCGCCATACGCCG-3_1	7.55264	IgM	0.159664
TACTTACGTCCAACTA-3_1	7.1317	IgM	0.199447
TAGCCGGCAAGTTAAG-3_1	7.26513	IgM	0.390431
TCACGAAGTCAATACC-3_1	7.01402	IgM	0.411501
TCATTACCAAAGCAAT-3_1	6.64669	IgM	0.185474
TCTCATACATCTCCCA-3_1	8.36328	IgM	0.298289
TGACTAGGTAAACCTC-3_1	7.50614	IgM	0.370208
TGATTTCGTAGGAGTC-3_1	6.72663	IgM	0.435614
TGCCCATTCAGCCTAA-3_1	7.95793	IgM	0.332301
TGGCCAGAGATGTGTA-3_1	7.50614	IgM	0.370208
TGGCCAGTCGAACTGT-3_1	7.48813	IgM	0.151515
TGGGAAGCATGAACCT-3_1	6.81354	IgM	0.428322
TGGGCGTAGTCAATAG-3_1	7.47631	IgM	0.372712
TGGGCGTTCAGTGTTG-3_1	7.26513	IgM	0.170226
TGGTTAGAGATCGGGT-3_1	7.1317	IgM	0.401626
TGTATTCTCAGTGTTG-3_1	0	IgM	0.755286
TGTGTTTCACCCATGG-3_1	7.74444	IgM	0.12753
TGTTCCGTCGCATGGC-3_1	0	IgM	0.765945
TTAGGCAGTCATCGGC-3_1	7.70671	IgM	0.118389
TTAGTTCTCAACTCTT-3_1	8.11203	IgM	0.319371
TTATGCTCACCGATAT-3_1	6.90875	IgM	0.420333
TTCGGTCTCGTTTAGG-3_1	7.07112	IgM	0.406709
TTGACTTTCATTTGGG-3_1	7.68474	IgM	0.128436
TTGCCGTCAAGAAAGG-3_1	6.57268	IgM	0.1826
TTGTAGGTCATGCTCC-3_1	7.26513	IgM	0.390431
ACGGCCAAGGCTCTTA-4_1	7.6014	IgM	0.362215
AGAGTGGCATGTAAGA-4_1	6.90875	IgM	0.448664
CATGGCGAGTACGTTC-4_1	7.17422	IgM	0.417471
CCCTCCTTCATAGCAC-4_1	0	IgM	0.967628
GTGCTTCTCTGCGACG-4_1	6.90875	IgM	0.420333
ACCCACTAGAGACTTA-3_1	7.6014	IgM	0.362215
ACGGGCTTCTGCAAGT-3_1	7.91142	IgM	0.107929
AGAGCTTAGCCAGGAT-3_1	7.6014	IgM	0.130752
CGTAGCGGTTCAACCA-3_1	6.90875	IgM	0.27721
GATCGATAGTGAAGTT-3_1	7.88896	IgM	0.338087
TTTGTCAGTCGCTTCT-3_1	7.95793	IgM	0.0888972
AACTCCCTCGGTTAAC-2_1	0	IgM	0.760368
AAGTCTGCACGAGGTA-2_1	0	IgM	0.946937
AATCGGTGTTGTCTTT-2_1	0	IgM	0.741918
ACCCACTGTGAGGGTT-2_1	6.90875	IgM	0.420333
ATAACGCTCATTATCC-2_1	7.33919	IgM	0.384217
CAAGTTGAGCGTTCCG-2_1	7.41918	IgM	0.377505
CAGGTGCTCAACGGCC-2_1	0	IgM	0.764769
CATGCCTCATCTCCCA-2_1	0	IgM	0.760368
CCTCAGTCACATTTCT-2_1	7.26513	IgM	0.390431
CGTCACTAGAAGGTTT-2_1	6.50379	IgM	0.454312
CTCTGGTCAAAGGCGT-2_1	0	IgM	0.746746
GAACATCCATGCCTAA-2_1	0	IgM	0.781283
GCATGTAGTGTTCTTT-2_1	7.82445	IgM	0.343501
GCTCCTATCCTTGACC-2_1	0	IgM	0.752417
GCTGGGTCACCAGTTA-2_1	0	IgM	0.749275
GCTTGAAGTACCCAAT-2_1	0	IgM	0.760368
GTAACGTGTACTCTCC-2_1	0	IgM	0.749275
GTCATTTAGTCACGCC-2_1	7.26513	IgM	0.390431
GTGGGTCTCACCGGGT-2_1	7.01402	IgM	0.411501
TACACGATCAGCTGGC-2_1	0	IgM	0.772123
TACGGATAGCGATATA-2_1	0	IgM	0.789604
TATGCCCAGAGTTGGC-2_1	0	IgM	0.725072
TGCTGCTAGGATCGCA-2_1	7.70671	IgM	0.0722861
TTCTCAAAGCTAGCCC-2_1	7.6014	IgM	0.362215
TTCTCCTAGACACTAA-2_1	0	IgM	0.80359
TTGCGTCTCGGAGCAA-2_1	0	IgM	0.780768
AAACCTGAGATATACG-3_1	6.32177	IgM	0.469585
AAACGGGGTACAGACG-3_1	6.21661	IgM	0.247271
AAACGGGTCACTGGGC-3_1	6.90875	IgM	0.420333
AAAGATGAGTAGGCCA-3_1	7.6014	IgM	0.121122
AAAGATGCAGCTGGCT-3_1	0	IgM	0.775264
AAAGCAATCCTCAACC-3_1	7.26513	IgM	0.193402
AAAGTAGAGTGGCACA-3_1	7.07112	IgM	0.192999
AAATGCCAGAGACTAT-3_1	6.81354	IgM	0.428322
AAATGCCAGCTACCTA-3_1	6.90875	IgM	0.188869
AAATGCCAGTTCGCGC-3_1	7.6422	IgM	0.156612
AAATGCCGTGAGTGAC-3_1	8.16917	IgM	0.0776724
AACACGTGTTCAGTAC-3_1	7.41918	IgM	0.12894
AACACGTTCAAACCGT-3_1	7.26513	IgM	0.390431
AACACGTTCGCAAGCC-3_1	7.82445	IgM	0.118138
AACCATGAGCACCGTC-3_1	7.9869	IgM	0.139325
AACCATGCAAGTACCT-3_1	8.11203	IgM	0.319371
AACCGCGAGCGTGAGT-3_1	6.21661	IgM	0.270134
AACCGCGTCTTGCCGT-3_1	6.03468	IgM	0.268638
AACGTTGAGCCGGTAA-3_1	7.01402	IgM	0.153626
AACGTTGTCTTATCTG-3_1	6.98664	IgM	0.226077
AACTCAGCAGCTGGCT-3_1	5.84594	IgM	0.277448
AACTCTTAGGACAGAA-3_1	7.41918	IgM	0.12894
AACTCTTCAATGGTCT-3_1	7.70671	IgM	0.353379
AACTCTTGTCAGAATA-3_1	5.43054	IgM	0.282395
AACTGGTAGCAGACTG-3_1	7.72918	IgM	0.109648
AACTGGTTCGTAGGAG-3_1	7.33919	IgM	0.384217
AACTTTCAGCTGCGAA-3_1	6.50379	IgM	0.236416
AAGACCTCACGAAACG-3_1	7.41918	IgM	0.377505
AAGACCTCATTGAGCT-3_1	7.54586	IgM	0.177711
AAGCCGCTCGCGTAGC-3_1	0	IgM	0.741918
AAGGAGCCAGGGTATG-3_1	7.1317	IgM	0.401626
AATCCAGTCACCCGAG-3_1	7.9869	IgM	0.11616
AATCCAGTCGAATCCA-3_1	6.43935	IgM	0.243982
ACACCAAGTAGAGCTG-3_1	8.02108	IgM	0.100215
ACACCCTTCAACACCA-3_1	7.65853	IgM	0.134581
ACACCGGAGCCCAACC-3_1	7.1317	IgM	0.401626
ACACCGGCACAGTCGC-3_1	7.20362	IgM	0.204554
ACACTGAAGACAAGCC-3_1	6.57268	IgM	0.228327
ACACTGAAGGCGACAT-3_1	6.90875	IgM	0.212058
ACACTGAAGGGATACC-3_1	7.50614	IgM	0.370208
ACACTGACAAGCCGTC-3_1	6.90875	IgM	0.420333
ACAGCCGGTCACCCAG-3_1	7.26513	IgM	0.390431
ACCAGTAAGATAGGAG-3_1	7.1317	IgM	0.401626
ACCCACTGTCTAGCGC-3_1	7.91142	IgM	0.336203
ACCGTAACACATTCGA-3_1	7.7704	IgM	0.124482
ACCTTTAAGTCGCCGT-3_1	7.07112	IgM	0.406709
ACGAGCCTCCCAAGAT-3_1	7.19619	IgM	0.178319
ACGAGCCTCGAATGGG-3_1	7.6014	IgM	0.362215
ACGAGGAAGATACACA-3_1	0	IgM	0.755286
ACGATACAGTCATGCT-3_1	6.97768	IgM	0.194345
ACGATGTAGTACGCCC-3_1	8.11203	IgM	0.319371
ACGATGTGTATCACCA-3_1	6.64669	IgM	0.219638
ACGATGTGTGCTTCTC-3_1	7.19619	IgM	0.396215
ACGCCAGAGCGTTTAC-3_1	7.01402	IgM	0.411501
ACGCCAGCATACGCTA-3_1	0	IgM	0.793266
ACGGAGAAGACAAAGG-3_1	7.82445	IgM	0.094936
ACGGCCACAGGGCATA-3_1	7.91142	IgM	0.336203
ACGGCCACATCCTTGC-3_1	6.16792	IgM	0.27585
ACGGGCTCAAGGCTCC-3_1	7.70671	IgM	0.353379
ACGGGTCGTGAACCTT-3_1	7.95793	IgM	0.332301
ACTATCTCACCCATGG-3_1	0	IgM	0.760368
ACTATCTCAGGTCGTC-3_1	8.11203	IgM	0.319371
ACTATCTTCAGTACGT-3_1	7.1317	IgM	0.199447
ACTGAGTAGCGTGTCC-3_1	6.90875	IgM	0.188869
ACTGATGCACACGCTG-3_1	6.50379	IgM	0.249975
ACTGATGGTTAGATGA-3_1	6.97768	IgM	0.157893
ACTGCTCTCAGTTGAC-3_1	7.07112	IgM	0.169805
ACTGCTCTCTCGAGTA-3_1	7.47631	IgM	0.135808
ACTGTCCGTCGCGAAA-3_1	7.91142	IgM	0.107929
ACTGTCCTCGATAGAA-3_1	7.50614	IgM	0.16512
ACTTACTAGTTACGGG-3_1	7.65746	IgM	0.181142
ACTTACTCAGTTCCCT-3_1	7.32393	IgM	0.193956
ACTTACTGTCGCGAAA-3_1	7.41918	IgM	0.136224
ACTTACTTCATGTCCC-3_1	7.82445	IgM	0.127763
ACTTGTTAGCAGGTCA-3_1	7.01402	IgM	0.199703
ACTTGTTCACTAGTAC-3_1	7.45306	IgM	0.178806
ACTTGTTCAGTACACT-3_1	7.41918	IgM	0.165707
ACTTGTTCAGTGACAG-3_1	7.2941	IgM	0.388
ACTTTCACAAGCCCAC-3_1	7.9869	IgM	0.11616
ACTTTCACACCCATTC-3_1	8.24552	IgM	0.0783388
ACTTTCAGTCGTCTTC-3_1	7.50614	IgM	0.370208
ACTTTCATCAAGGTAA-3_1	8.11203	IgM	0.319371
AGAATAGCAGAGCCAA-3_1	7.54586	IgM	0.125333
AGACGTTGTCCGTTAA-3_1	8.11203	IgM	0.319371
AGACGTTGTCGCGAAA-3_1	7.26513	IgM	0.390431
AGAGCGAAGCCAACAG-3_1	7.36515	IgM	0.135284
AGAGCTTCAGTCAGAG-3_1	7.70671	IgM	0.353379
AGAGCTTGTAGTGAAT-3_1	6.2678	IgM	0.234715
AGAGCTTTCAACGCTA-3_1	7.50614	IgM	0.141934
AGAGTGGGTTCTGTTT-3_1	7.33919	IgM	0.161533
AGAGTGGGTTTGTGTG-3_1	6.57268	IgM	0.448531
AGAGTGGTCCATGCTC-3_1	6.88897	IgM	0.244976
AGATCTGAGTCGAGTG-3_1	6.2678	IgM	0.474113
AGATCTGCAAGCGATG-3_1	7.26513	IgM	0.170226
AGATCTGTCTGCAAGT-3_1	7.1317	IgM	0.401626
AGATTGCCACACAGAG-3_1	6.2678	IgM	0.227894
AGATTGCTCGGAAATA-3_1	6.43935	IgM	0.459719
AGCAGCCAGGTACTCT-3_1	7.26513	IgM	0.390431
AGCAGCCCACGAAACG-3_1	7.6014	IgM	0.144319
AGCATACAGGTGATAT-3_1	7.01402	IgM	0.166994
AGCATACTCCGGCACA-3_1	6.16792	IgM	0.482494
AGCCTAAGTGTTGGGA-3_1	7.1317	IgM	0.139807
AGCGGTCAGGTAAACT-3_1	7.1317	IgM	0.401626
AGCGGTCAGTGTTTGC-3_1	6.64669	IgM	0.442322
AGCGGTCCAATGAAAC-3_1	6.609	IgM	0.24724
AGCGGTCCACTATCTT-3_1	7.6014	IgM	0.362215
AGCGGTCTCTCATTCA-3_1	8.2943	IgM	0.304077
AGCGTATCATGGGACA-3_1	8.15458	IgM	0.112198
AGCGTCGCAGAAGCAC-3_1	0	IgM	0.732431
AGCTCCTTCCGCTGTT-3_1	6.43935	IgM	0.459719
AGCTCTCCATATACCG-3_1	7.01402	IgM	0.411501
AGCTTGACAATCGAAA-3_1	6.86001	IgM	0.424422
AGCTTGAGTCTAGTCA-3_1	6.2678	IgM	0.264123
AGGCCACAGCCAGGAT-3_1	6.90875	IgM	0.420333
AGGCCACAGCCCGAAA-3_1	7.46172	IgM	0.14715
AGGCCACAGTTACCCA-3_1	7.50614	IgM	0.141934
AGGGAGTCAGTAGAGC-3_1	6.50379	IgM	0.213544
AGGGAGTTCTGCCAGG-3_1	7.69097	IgM	0.3547
AGGGATGGTGGTTTCA-3_1	7.82445	IgM	0.343501
AGGGTGACAATTGCTG-3_1	0	IgM	0.790779
AGGGTGATCATGCTCC-3_1	7.6422	IgM	0.156612
AGGTCATCATTCTTAC-3_1	6.86001	IgM	0.217779
AGGTCATGTAAGGGAA-3_1	8.2943	IgM	0.0861807
AGGTCATTCAATCACG-3_1	6.43935	IgM	0.459719
AGGTCCGCAGCCACCA-3_1	7.67036	IgM	0.356429
AGGTCCGGTGGCAAAC-3_1	6.96	IgM	0.206043
AGTCTTTCAGTCACTA-3_1	8.11203	IgM	0.319371
AGTGAGGCAACTTGAC-3_1	7.56863	IgM	0.148166
AGTGGGACAGGACGTA-3_1	7.52448	IgM	0.133679
AGTTGGTCAAACAACA-3_1	6.876	IgM	0.206282
AGTTGGTTCTCGCATC-3_1	0	IgM	0.764769
ATAACGCAGAGTCTGG-3_1	7.5369	IgM	0.128695
ATAAGAGCACACATGT-3_1	6.53764	IgM	0.451472
ATAAGAGGTGCATCTA-3_1	7.33919	IgM	0.161533
ATAAGAGTCAGTACGT-3_1	6.57268	IgM	0.227822
ATAAGAGTCTTAGCCC-3_1	7.92977	IgM	0.334663
ATAGACCGTCGCATAT-3_1	7.26513	IgM	0.124138
ATAGACCTCTTACCGC-3_1	6.81354	IgM	0.200048
ATCACGAGTCGAGTTT-3_1	7.67036	IgM	0.113026
ATCATCTGTAAGAGGA-3_1	7.15274	IgM	0.18342
ATCATCTGTTGGACCC-3_1	7.67036	IgM	0.356429
ATCATCTTCATGGTCA-3_1	7.10095	IgM	0.171739
ATCCACCAGTGCAAGC-3_1	6.03468	IgM	0.493673
ATCGAGTCAACTTGAC-3_1	6.81354	IgM	0.200048
ATCGAGTCATCACGTA-3_1	0	IgM	0.762199
ATCGAGTGTGAGGGAG-3_1	7.50614	IgM	0.370208
ATCTACTAGGCAATTA-3_1	0	IgM	0.778131
ATCTACTTCCGAACGC-3_1	7.26513	IgM	0.170226
ATGAGGGGTAGCGCTC-3_1	6.43935	IgM	0.459719
ATGAGGGTCGGAAACG-3_1	7.01402	IgM	0.176511
ATGCGATCAGTCCTTC-3_1	7.01402	IgM	0.411501
ATGCGATTCGCATGGC-3_1	5.88093	IgM	0.286697
ATGGGAGAGTCATCCA-3_1	8.22978	IgM	0.309491
ATGGGAGGTTAAGTAG-3_1	7.95793	IgM	0.332301
ATGTGTGTCATCGGAT-3_1	7.1317	IgM	0.401626
ATTACTCAGCTAAGAT-3_1	7.68474	IgM	0.15162
ATTACTCCAACACCTA-3_1	6.81354	IgM	0.200048
ATTCTACGTGCACGAA-3_1	7.19619	IgM	0.396215
ATTCTACTCGATCCCT-3_1	6.03468	IgM	0.493673
ATTGGACCAATAACGA-3_1	7.21864	IgM	0.142966
ATTGGACCAGAAGCAC-3_1	7.01402	IgM	0.206191
ATTGGTGAGACGCAAC-3_1	6.50379	IgM	0.454312
ATTTCTGGTCACCCAG-3_1	7.23006	IgM	0.197517
ATTTCTGGTCGTGGCT-3_1	7.91142	IgM	0.131114
CAACCAATCGCACTCT-3_1	8.03201	IgM	0.326085
CAACCAATCTCGCATC-3_1	6.64669	IgM	0.183394
CAACCTCCACGTGAGA-3_1	7.19619	IgM	0.155122
CAACCTCTCCAGATCA-3_1	0	IgM	0.780768
CAAGAAATCTAGCACA-3_1	7.50614	IgM	0.370208
CAAGATCCACCACGTG-3_1	7.82445	IgM	0.343501
CAAGATCTCACGGTTA-3_1	7.74444	IgM	0.350214
CAAGATCTCGCGTAGC-3_1	8.1608	IgM	0.0838142
CAAGGCCAGATGAGAG-3_1	7.91142	IgM	0.131114
CAAGGCCCAAAGAATC-3_1	7.19619	IgM	0.178319
CAAGGCCCATGTCCTC-3_1	7.41918	IgM	0.119419
CAAGGCCTCATCACCC-3_1	5.84594	IgM	0.2546
CACACAAGTGGGTCAA-3_1	7.50614	IgM	0.370208
CACACAATCCATGAAC-3_1	6.53764	IgM	0.255615
CACACCTCACCTTGTC-3_1	7.01402	IgM	0.411501
CACACCTCAGCTGCAC-3_1	6.81354	IgM	0.223233
CACACCTGTAAAGGAG-3_1	7.09091	IgM	0.405049
CACACCTGTATATGGA-3_1	7.41918	IgM	0.313718
CACACCTTCTTCAACT-3_1	6.94262	IgM	0.417491
CACACTCCATCGTCGG-3_1	7.1317	IgM	0.401626
CACAGGCTCAGTCAGT-3_1	7.07112	IgM	0.406709
CACATAGAGAAGGACA-3_1	7.01402	IgM	0.411501
CACATAGAGGGTTCCC-3_1	0	IgM	0.780768
CACATAGTCGGTGTTA-3_1	7.63529	IgM	0.359372
CACATTTGTACCGCTG-3_1	6.35944	IgM	0.290055
CACATTTGTCCAGTGC-3_1	0	IgM	0.755286
CACCACTAGGGTATCG-3_1	7.63529	IgM	0.163516
CACCAGGAGGAGCGAG-3_1	7.41918	IgM	0.12894
CACCAGGGTCGTCTTC-3_1	0	IgM	0.755286
CACCAGGTCAGATAAG-3_1	7.74444	IgM	0.350214
CACCTTGAGGACCACA-3_1	7.82445	IgM	0.118138
CACCTTGGTCTTCAAG-3_1	7.74444	IgM	0.350214
CACCTTGTCGAACGGA-3_1	7.33919	IgM	0.384217
CACTCCAAGTTGAGAT-3_1	6.96	IgM	0.416033
CACTCCACAAAGCGGT-3_1	6.72663	IgM	0.435614
CACTCCACATTCGACA-3_1	7.2941	IgM	0.388
CAGAATCGTGCTGTAT-3_1	6.50379	IgM	0.200177
CAGAATCGTGTTTGTG-3_1	0	IgM	0.741918
CAGAGAGAGATTACCC-3_1	7.50614	IgM	0.370208
CAGAGAGAGTATCGAA-3_1	7.70671	IgM	0.353379
CAGATCATCGAGCCCA-3_1	7.76385	IgM	0.0981069
CAGATCATCTTAGCCC-3_1	7.82445	IgM	0.343501
CAGCCGAAGCGTAATA-3_1	5.99396	IgM	0.296274
CAGCCGACAGTTCCCT-3_1	0	IgM	0.766767
CAGCGACGTAAAGTCA-3_1	6.21661	IgM	0.478408
CAGCTAAGTCATCCCT-3_1	0	IgM	0.735076
CAGCTAATCACTTACT-3_1	7.01402	IgM	0.411501
CAGCTGGCAGTAACGG-3_1	6.72663	IgM	0.435614
CAGCTGGCATAACCTG-3_1	6.37883	IgM	0.464797
CAGTAACTCCACTGGG-3_1	7.23006	IgM	0.197517
CAGTCCTCATTGCGGC-3_1	7.76385	IgM	0.348585
CATATGGCAGTCAGAG-3_1	6.72663	IgM	0.435614
CATCAAGTCTTACCGC-3_1	7.82445	IgM	0.343501
CATCAGATCGTCACGG-3_1	7.26513	IgM	0.390431
CATCCACTCAAACGGG-3_1	7.95793	IgM	0.135272
CATCGAAAGGACAGAA-3_1	7.87572	IgM	0.106018
CATCGGGCAAGCGATG-3_1	7.26513	IgM	0.133624
CATCGGGCAATCTACG-3_1	8.03201	IgM	0.089831
CATGCCTCATGATCCA-3_1	0	IgM	0.755286
CATGCCTGTCCAGTGC-3_1	7.01402	IgM	0.19008
CATGCCTTCTACTTAC-3_1	7.91142	IgM	0.336203
CATGGCGAGTGACTCT-3_1	7.95793	IgM	0.332301
CATGGCGCACGGTTTA-3_1	7.31389	IgM	0.38634
CATGGCGTCACAATGC-3_1	7.6014	IgM	0.144319
CATTATCAGTGAAGTT-3_1	7.76385	IgM	0.348585
CCAATCCAGACACGAC-3_1	7.1317	IgM	0.162693
CCAATCCCAATGGTCT-3_1	6.2678	IgM	0.474113
CCAATCCTCCTGTACC-3_1	6.90875	IgM	0.188869
CCACGGATCGCCGTGA-3_1	7.26513	IgM	0.170226
CCACGGATCTGCGGCA-3_1	7.52448	IgM	0.0967327
CCAGCGAAGAAGGTGA-3_1	7.1317	IgM	0.185889
CCATGTCTCATATCGG-3_1	7.82445	IgM	0.343501
CCATGTCTCCTCTAGC-3_1	6.90875	IgM	0.420333
CCATTCGAGAACAACT-3_1	7.26513	IgM	0.147027
CCCAATCAGGCAGGTT-3_1	7.6014	IgM	0.144319
CCCAATCCAAGCCCAC-3_1	7.26513	IgM	0.183787
CCCAATCGTCCCTTGT-3_1	7.67036	IgM	0.356429
CCCTCCTAGACTCGGA-3_1	7.07112	IgM	0.192999
CCCTCCTAGCCTCGTG-3_1	7.89504	IgM	0.337578
CCCTCCTCAAACGCGA-3_1	6.72663	IgM	0.210252
CCCTCCTTCTGCTGTC-3_1	0	IgM	0.777254
CCGGTAGCATATGCTG-3_1	7.67036	IgM	0.136225
CCGGTAGTCTTGACGA-3_1	7.82445	IgM	0.118138
CCGTACTGTTCGGGCT-3_1	7.70671	IgM	0.353379
CCTACACGTAGTAGTA-3_1	7.82445	IgM	0.114197
CCTACCAAGGCTACGA-3_1	7.46172	IgM	0.14715
CCTAGCTAGAGGTTAT-3_1	7.26513	IgM	0.390431
CCTAGCTGTGCAACTT-3_1	8.11203	IgM	0.078277
CCTAGCTTCGCAAACT-3_1	7.6014	IgM	0.130752
CCTATTATCCACGCAG-3_1	7.36515	IgM	0.148858
CCTCAGTTCGGCGCTA-3_1	7.41918	IgM	0.377505
CCTTACGTCACCCTCA-3_1	7.6014	IgM	0.153941
CCTTCCCGTTCGTTGA-3_1	7.1317	IgM	0.401626
CCTTCGACACCAGTTA-3_1	7.09091	IgM	0.167482
CCTTCGAGTATAGGTA-3_1	6.64669	IgM	0.183394
CCTTTCTCATGTCGAT-3_1	7.41918	IgM	0.377505
CGAACATAGTCCAGGA-3_1	6.2678	IgM	0.241259
CGAACATGTGGTACAG-3_1	0	IgM	0.783209
CGAACATTCGACGGAA-3_1	0	IgM	0.757068
CGAATGTCAACACGCC-3_1	8.03201	IgM	0.103401
CGAATGTTCCGAAGAG-3_1	8.22978	IgM	0.0473485
CGACCTTGTAGCGTAG-3_1	7.82445	IgM	0.343501
CGACCTTTCGACGGAA-3_1	7.94218	IgM	0.141053
CGACTTCGTGCAACTT-3_1	6.609	IgM	0.24724
CGAGAAGTCTGGAGCC-3_1	6.32177	IgM	0.280949
CGATCGGCATACGCCG-3_1	7.41918	IgM	0.152143
CGATGGCAGCAATATG-3_1	8.11203	IgM	0.319371
CGATGTATCCCGGATG-3_1	6.43935	IgM	0.459719
CGCCAAGAGTGGAGAA-3_1	7.07112	IgM	0.192999
CGCCAAGCACAAGTAA-3_1	5.81214	IgM	0.317622
CGCGGTAGTTACGACT-3_1	8.11203	IgM	0.319371
CGCGTTTCAGCTGTTA-3_1	7.50614	IgM	0.370208
CGCGTTTTCAGAGGTG-3_1	7.19619	IgM	0.396215
CGCTGGACAGACAAAT-3_1	6.32177	IgM	0.469585
CGCTTCAGTACTCTCC-3_1	7.57325	IgM	0.129588
CGGACACCAAGACGTG-3_1	7.72271	IgM	0.121671
CGGACGTGTATATGAG-3_1	7.31389	IgM	0.178065
CGGACTGGTACAGTTC-3_1	7.1317	IgM	0.178424
CGGAGCTGTCTTCGTC-3_1	6.37883	IgM	0.251088
CGGAGCTTCCACGTTC-3_1	7.6014	IgM	0.362215
CGGCTAGAGAACTCGG-3_1	8.2943	IgM	0.304077
CGGCTAGAGAATGTGT-3_1	7.70671	IgM	0.155135
CGGCTAGAGTATTGGA-3_1	7.82445	IgM	0.127763
CGGGTCACACCATCCT-3_1	7.74444	IgM	0.350214
CGGGTCATCGCCGTGA-3_1	7.41918	IgM	0.377505
CGGTTAAAGGATATAC-3_1	6.88409	IgM	0.238107
CGTAGCGAGATCTGAA-3_1	6.72663	IgM	0.210252
CGTAGCGAGCAAATCA-3_1	8.33511	IgM	0.300652
CGTAGCGAGTATCTCG-3_1	6.81354	IgM	0.428322
CGTAGCGGTCAGTGGA-3_1	0	IgM	0.768651
CGTAGCGTCCTAGTGA-3_1	7.95793	IgM	0.0888972
CGTAGGCTCCAAACAC-3_1	6.90875	IgM	0.420333
CGTCACTGTTAGAACA-3_1	7.6014	IgM	0.112122
CGTCACTGTTCGAATC-3_1	7.41918	IgM	0.12894
CGTCACTTCCGAAGAG-3_1	7.26513	IgM	0.177691
CGTCAGGTCGCTTGTC-3_1	6.37883	IgM	0.464797
CGTCTACAGTGATCGG-3_1	7.95793	IgM	0.332301
CGTCTACGTGGCAAAC-3_1	6.50379	IgM	0.200177
CGTGAGCCATACTACG-3_1	6.2678	IgM	0.474113
CGTGTAACACACAGAG-3_1	5.99396	IgM	0.49709
CGTGTAAGTATGCTTG-3_1	0	IgM	0.775264
CGTTGGGCAAACGCGA-3_1	7.33919	IgM	0.161533
CGTTGGGGTAAGGGAA-3_1	7.26513	IgM	0.170226
CGTTGGGGTGCTTCTC-3_1	7.50614	IgM	0.370208
CTAACTTTCCCAACGG-3_1	6.43935	IgM	0.459719
CTAAGACCAGTGAGTG-3_1	7.36515	IgM	0.382039
CTAATGGAGACTGGGT-3_1	7.01402	IgM	0.176511
CTACACCCAGTGGGAT-3_1	7.88896	IgM	0.0969939
CTACACCCATTCGACA-3_1	7.50614	IgM	0.370208
CTACACCTCTGAAAGA-3_1	5.95484	IgM	0.278016
CTACATTCACTTCTGC-3_1	6.75477	IgM	0.220513
CTACATTGTACATCCA-3_1	6.64669	IgM	0.219638
CTACATTGTACATGTC-3_1	7.26513	IgM	0.193402
CTACCCAAGCTTATCG-3_1	8.43737	IgM	0.046188
CTACCCACAGCCAGAA-3_1	7.87572	IgM	0.129209
CTACCCAGTACGAAAT-3_1	8.51739	IgM	0.285358
CTACGTCGTTCCGGCA-3_1	6.93405	IgM	0.232247
CTAGCCTGTAGCGTCC-3_1	6.2678	IgM	0.241259
CTAGTGAAGAGCTTCT-3_1	0	IgM	0.755286
CTCACACCAAGTCTGT-3_1	7.07112	IgM	0.156405
CTCAGAAGTGCATCTA-3_1	6.32177	IgM	0.257787
CTCCTAGGTCGTCTTC-3_1	7.47631	IgM	0.159002
CTCGAAATCTTGAGAC-3_1	6.50379	IgM	0.236416
CTCGAGGCACGGCTAC-3_1	8.16917	IgM	0.314576
CTCGAGGTCACTATTC-3_1	8.04751	IgM	0.324784
CTCGGAGAGTGACATA-3_1	0	IgM	0.755286
CTCGGGACAAATTGCC-3_1	7.01402	IgM	0.411501
CTCGGGATCGGCGCTA-3_1	7.74444	IgM	0.350214
CTCGTACAGGATTCGG-3_1	6.2678	IgM	0.264123
CTCGTACAGTGGCACA-3_1	0	IgM	0.772123
CTCGTACCAACTGCGC-3_1	7.5622	IgM	0.365504
CTCGTCAGTAAACCTC-3_1	6.32177	IgM	0.469585
CTCTACGCATGGTCTA-3_1	7.5369	IgM	0.165448
CTGAAACCAGCCTTGG-3_1	7.6014	IgM	0.144319
CTGAAACGTACATGTC-3_1	0	IgM	0.74506
CTGAAACTCAGTGCAT-3_1	6.90875	IgM	0.420333
CTGAAGTTCCGAGCCA-3_1	6.57268	IgM	0.205453
CTGATAGAGAGTCTGG-3_1	7.1317	IgM	0.162693
CTGATAGCACGCCAGT-3_1	7.07112	IgM	0.406709
CTGATAGGTGGAAAGA-3_1	7.74444	IgM	0.12753
CTGATCCAGCAGCGTA-3_1	0	IgM	0.749275
CTGATCCAGCTAACTC-3_1	7.65267	IgM	0.357914
CTGCGGATCCAAATGC-3_1	8.0067	IgM	0.328208
CTGGTCTAGATGTAAC-3_1	7.26513	IgM	0.183787
CTGTGCTCATGCGCAC-3_1	6.72663	IgM	0.435614
CTGTGCTTCCTCATTA-3_1	7.1317	IgM	0.401626
CTGTTTATCGTTGCCT-3_1	7.26513	IgM	0.390431
CTTACCGGTAAGTGGC-3_1	7.1317	IgM	0.401626
CTTACCGGTAGGCTGA-3_1	0	IgM	0.752417
CTTACCGGTCGTCTTC-3_1	0	IgM	0.775264
CTTAGGAAGAAGATTC-3_1	6.21661	IgM	0.478408
CTTGGCTCATGCGCAC-3_1	7.6422	IgM	0.358792
CTTGGCTTCTTCGAGA-3_1	7.86699	IgM	0.136329
GAAACTCAGAGGGCTT-3_1	7.68474	IgM	0.15162
GAAACTCCAACCGCCA-3_1	7.88896	IgM	0.120191
GAACATCTCGTCCAGG-3_1	7.47631	IgM	0.372712
GAACCTATCATTGCCC-3_1	7.65267	IgM	0.147924
GAACCTATCCGAACGC-3_1	7.6422	IgM	0.119859
GAACGGAAGACCTAGG-3_1	7.09091	IgM	0.204233
GAACGGAGTGTAAGTA-3_1	6.76914	IgM	0.205261
GAACGGATCGTGTAGT-3_1	7.82445	IgM	0.343501
GAATAAGTCTACGAGT-3_1	0	IgM	0.755286
GAATGAAAGCTGCCCA-3_1	7.01402	IgM	0.176511
GACACGCGTTCGCTAA-3_1	7.07112	IgM	0.192999
GACAGAGGTTCGGCAC-3_1	6.90875	IgM	0.420333
GACAGAGTCTCTGTCG-3_1	0	IgM	0.741918
GACCAATGTTACCGAT-3_1	7.19619	IgM	0.215026
GACCTGGGTGTTCGAT-3_1	7.01402	IgM	0.176511
GACGCGTTCAAACCGT-3_1	8.11203	IgM	0.319371
GACGCGTTCATCGATG-3_1	7.74444	IgM	0.350214
GACGCGTTCCGCGTTT-3_1	7.50614	IgM	0.128362
GACGGCTGTTGATTCG-3_1	7.6014	IgM	0.107546
GACGGCTTCGCCGTGA-3_1	7.1317	IgM	0.401626
GACGTGCAGACGACGT-3_1	6.53764	IgM	0.451472
GACGTGCAGGACCACA-3_1	7.70671	IgM	0.353379
GACGTGCCATCACGAT-3_1	6.37883	IgM	0.214854
GACGTGCGTATTCTCT-3_1	0	IgM	0.749275
GACTAACAGCCACTAT-3_1	0	IgM	0.758759
GACTAACAGGCCGAAT-3_1	7.41918	IgM	0.182781
GACTAACTCATCGCTC-3_1	6.07714	IgM	0.49011
GACTACAAGCAGCCTC-3_1	7.82445	IgM	0.343501
GACTACAGTCGGATCC-3_1	7.41918	IgM	0.377505
GACTACATCACAGTAC-3_1	7.50614	IgM	0.128362
GACTACATCATGTCCC-3_1	8.2943	IgM	0.304077
GACTGCGAGCGTTGCC-3_1	7.6014	IgM	0.362215
GAGCAGACATTCTCAT-3_1	6.96	IgM	0.182853
GAGCAGATCCAAGCCG-3_1	7.63529	IgM	0.162183
GAGGTGATCCTATGTT-3_1	7.30147	IgM	0.16596
GAGTCCGCACATGACT-3_1	7.67036	IgM	0.356429
GAGTCCGTCCCTTGCA-3_1	7.1317	IgM	0.185889
GATCGATAGAGCTATA-3_1	7.41918	IgM	0.377505
GATCGCGTCTCGATGA-3_1	6.69927	IgM	0.250189
GATCGTATCCACGTGG-3_1	8.2943	IgM	0.0494074
GATCTAGGTTCAACCA-3_1	7.1317	IgM	0.185889
GATGAAACAGATGAGC-3_1	7.1317	IgM	0.401626
GATGAGGCACCAGGCT-3_1	6.86001	IgM	0.194592
GATGAGGCATGCTAGT-3_1	6.81354	IgM	0.428322
GATGAGGGTCGAACAG-3_1	0	IgM	0.748778
GATGCTACAACACCTA-3_1	7.33919	IgM	0.384217
GCAAACTCACATCTTT-3_1	7.26513	IgM	0.193402
GCAAACTCATTGGGCC-3_1	7.65267	IgM	0.357914
GCAATCACATACGCTA-3_1	7.26513	IgM	0.147027
GCAATCATCACAGTAC-3_1	6.96	IgM	0.15503
GCAATCATCGGTCTAA-3_1	7.91142	IgM	0.144662
GCACTCTAGGCAAAGA-3_1	8.39964	IgM	0.0602482
GCACTCTTCGGAAACG-3_1	6.81354	IgM	0.200048
GCAGCCAAGAGACTAT-3_1	7.33919	IgM	0.384217
GCAGCCACAGTCGATT-3_1	7.6014	IgM	0.362215
GCAGCCATCCTTTCGG-3_1	7.28921	IgM	0.1674
GCATACAAGTACATGA-3_1	6.81354	IgM	0.163799
GCATACACACGTTGGC-3_1	7.41918	IgM	0.12894
GCATGCGGTGCTTCTC-3_1	7.01402	IgM	0.153626
GCATGTAAGATCACGG-3_1	8.11203	IgM	0.112727
GCATGTAGTCCGAAGA-3_1	6.90875	IgM	0.175471
GCCAAATAGGAATTAC-3_1	6.67263	IgM	0.253314
GCCAAATCAGACAGGT-3_1	6.16792	IgM	0.482494
GCCAAATGTACTTGAC-3_1	7.46172	IgM	0.373936
GCCAAATGTCACAAGG-3_1	8.14976	IgM	0.1167
GCCAAATGTGATAAGT-3_1	7.82445	IgM	0.120817
GCCTCTACAAGCTGAG-3_1	7.95793	IgM	0.0888972
GCCTCTAGTCAAGCGA-3_1	6.57268	IgM	0.448531
GCCTCTAGTCTGGAGA-3_1	5.99396	IgM	0.296274
GCGACCAGTCTCCATC-3_1	0	IgM	0.772123
GCGAGAAGTTAAGTAG-3_1	6.64669	IgM	0.183394
GCGAGAATCATGGTCA-3_1	7.30147	IgM	0.152391
GCGCAACCAGGCTGAA-3_1	6.50379	IgM	0.236416
GCGCAACTCCACGTGG-3_1	7.50614	IgM	0.370208
GCGCAGTAGAAGATTC-3_1	7.41918	IgM	0.152143
GCGCAGTCACTCGACG-3_1	7.09091	IgM	0.405049
GCGCAGTTCTCGTTTA-3_1	8.11203	IgM	0.319371
GCGCCAAAGCGAGAAA-3_1	7.80198	IgM	0.164196
GCGCCAATCGTGGTCG-3_1	7.31389	IgM	0.38634
GCTCCTACAGGCTGAA-3_1	0	IgM	0.791486
GCTCCTAGTAGAAGGA-3_1	7.41918	IgM	0.377505
GCTCCTAGTGAACCTT-3_1	7.6014	IgM	0.362215
GCTCCTATCAGCTGGC-3_1	6.32177	IgM	0.257787
GCTCTGTCAGACAAGC-3_1	6.876	IgM	0.423081
GCTCTGTTCAGAGACG-3_1	8.04059	IgM	0.129508
GCTCTGTTCTCTTGAT-3_1	6.90875	IgM	0.420333
GCTGCAGCAAAGGCGT-3_1	6.68586	IgM	0.23822
GCTGCAGGTGATGATA-3_1	7.23698	IgM	0.180995
GCTGCGAAGCATGGCA-3_1	6.37883	IgM	0.464797
GCTGCGAGTGTCGCTG-3_1	7.82445	IgM	0.343501
GCTGCGAGTTGTGGCC-3_1	6.07714	IgM	0.49011
GCTGCGATCACCCTCA-3_1	6.37883	IgM	0.464797
GCTGCTTAGTCGATAA-3_1	7.70671	IgM	0.135483
GCTGGGTCATGCGCAC-3_1	7.87572	IgM	0.0924442
GCTGGGTTCCGTTGTC-3_1	7.88896	IgM	0.338087
GCTTGAACACATCCGG-3_1	6.81354	IgM	0.223233
GCTTGAAGTAGGCTGA-3_1	7.41918	IgM	0.377505
GCTTGAATCAGCGACC-3_1	6.43935	IgM	0.190902
GGAACTTAGTGGGTTG-3_1	7.35468	IgM	0.190348
GGAACTTGTCGAGTTT-3_1	7.26513	IgM	0.390431
GGAATAAGTTTGTTGG-3_1	7.6014	IgM	0.144319
GGACAGAGTCAAAGAT-3_1	7.26513	IgM	0.390431
GGACATTTCAGCCTAA-3_1	7.93773	IgM	0.13318
GGACGTCCATGCTGGC-3_1	7.26513	IgM	0.1606
GGACGTCGTACAGTGG-3_1	7.41918	IgM	0.377505
GGACGTCGTGAAGGCT-3_1	8.51739	IgM	0.285358
GGACGTCGTGTGTGCC-3_1	7.1317	IgM	0.401626
GGACGTCTCGCTTGTC-3_1	7.66325	IgM	0.357026
GGACGTCTCTATCGCC-3_1	7.6014	IgM	0.362215
GGAGCAACAGGGAGAG-3_1	8.0067	IgM	0.328208
GGAGCAATCCATTCTA-3_1	7.65267	IgM	0.357914
GGATTACGTATATCCG-3_1	8.11203	IgM	0.319371
GGATTACGTCTAGAGG-3_1	7.36515	IgM	0.172049
GGCAATTCACAGGCCT-3_1	7.41918	IgM	0.136978
[truncated: 4,650 more rows]

## Sheet: Fig4b_King_expression
Source data for Fig4b (King et al. Expression of IgM, IgG/IgA sterile and productive versus CSR potential score)
Cell	expression	isotype	CSR_potential
BCP3_MBC_AAAGCAACACCAGATT	7.1605	IgM	0.245349
BCP3_MBC_AACCATGAGCGCCTTG	7.41918	IgM	0.409214
BCP3_MBC_AACCATGAGTATGACA	7.1317	IgM	0.408941
BCP3_MBC_AAGGAGCAGTCTCGGC	7.82445	IgM	0.351526
BCP3_MBC_AAGGTTCCAATGGAGC	0	IgM	0.875248
BCP3_MBC_AAGTCTGAGAGATGAG	7.01402	IgM	0.394272
BCP3_MBC_ACGAGGAGTAAGGATT	0	IgM	0.780936
BCP3_MBC_ACTATCTGTCACTTCC	6.64669	IgM	0.47606
BCP3_MBC_ACTATCTTCTAACTTC	0	IgM	0.866803
BCP3_MBC_ACTTTCAGTATAGTAG	0	IgM	0.707851
BCP3_MBC_AGAATAGCACAGACAG	0	IgM	0.999984
BCP3_MBC_AGAATAGTCCGTAGTA	0	IgM	0.971657
BCP3_MBC_AGAGCGATCAGCTTAG	6.59675	IgM	0.315753
BCP3_MBC_AGATCTGCAGACGTAG	0	IgM	0.975671
BCP3_MBC_AGATTGCGTTTGGCGC	7.82445	IgM	0.351526
BCP3_MBC_AGGTCATCAAGGGTCA	6.43935	IgM	0.218392
BCP3_MBC_AGGTCCGTCCCTAACC	8.11203	IgM	0.327692
BCP3_MBC_ATAGACCTCGCAAACT	0	IgM	0.939366
BCP3_MBC_ATCCGAACAAGGTTCT	6.90875	IgM	0.457251
BCP3_MBC_ATCTACTTCTCAAACG	0	IgM	0.752332
BCP3_MBC_ATTGGACTCTACCTGC	0	IgM	0.763289
BCP3_MBC_CAAGGCCCATGCAATC	0	IgM	0.740715
BCP3_MBC_CACACAATCAGTGTTG	6.57268	IgM	0.438758
BCP3_MBC_CACAGGCTCCTATGTT	0	IgM	0.966132
BCP3_MBC_CACCTTGTCCCTCTTT	6.1215	IgM	0.290088
BCP3_MBC_CAGATCATCTGATTCT	6.50379	IgM	0.460981
BCP3_MBC_CAGCAGCCATGTCTCC	7.5369	IgM	0.185897
BCP3_MBC_CAGCATAAGATCACGG	0	IgM	0.984229
BCP3_MBC_CAGCATACAAGGTTTC	0	IgM	0.752332
BCP3_MBC_CAGCTAATCAAGCCTA	0	IgM	0.7749
BCP3_MBC_CAGTCCTTCAGCACAT	0	IgM	0.663299
BCP3_MBC_CATCGGGTCGCGCCAA	0	IgM	0.969163
BCP3_MBC_CATGGCGAGCCAGGAT	8.11203	IgM	0.327692
BCP3_MBC_CCACCTAGTGTCTGAT	7.1317	IgM	0.40777
BCP3_MBC_CCTCAGTCAACCGCCA	7.67036	IgM	0.123874
BCP3_MBC_CGAACATAGAAGATTC	0	IgM	0.97469
BCP3_MBC_CGAGAAGAGGACATTA	0	IgM	0.946345
BCP3_MBC_CGAGCCATCAACACGT	0	IgM	0.94082
BCP3_MBC_CGATGGCGTACGACCC	0	IgM	0.936133
BCP3_MBC_CGCCAAGGTTCGTCTC	6.64669	IgM	0.474858
BCP3_MBC_CGGAGTCTCCGCGTTT	0	IgM	0.932059
BCP3_MBC_CGTAGGCAGCCTTGAT	8.11203	IgM	0.327692
BCP3_MBC_CGTTGGGAGGACATTA	7.31389	IgM	0.385401
BCP3_MBC_CTAAGACCATTTGCTT	6.72663	IgM	0.442512
BCP3_MBC_CTACCCACAGCATACT	7.70671	IgM	0.361284
BCP3_MBC_CTACGTCAGCAATCTC	0	IgM	0.773882
BCP3_MBC_CTCGGGAAGTGGCACA	7.26513	IgM	0.366129
BCP3_MBC_CTCGTACAGATGGCGT	6.37883	IgM	0.438037
BCP3_MBC_CTGATAGTCTCTAGGA	7.50614	IgM	0.319688
BCP3_MBC_CTTAACTTCCCATTTA	0	IgM	0.937587
BCP3_MBC_CTTCTCTGTGACTACT	5.71713	IgM	0.250106
BCP3_MBC_GATCTAGAGAATGTTG	6.37883	IgM	0.497175
BCP3_MBC_GATTCAGTCGAATGGG	8.11203	IgM	0.327692
BCP3_MBC_GCAAACTTCTCTAGGA	7.26513	IgM	0.42929
BCP3_MBC_GCATGATGTCGCGTGT	0	IgM	0.937587
BCP3_MBC_GCATGCGTCTTAACCT	7.01402	IgM	0.391149
BCP3_MBC_GCGAGAATCACGATGT	6.72663	IgM	0.442512
BCP3_MBC_GCGCAACTCGTGGACC	0	IgM	0.942049
BCP3_MBC_GCGCCAATCATGTAGC	7.01402	IgM	0.353603
BCP3_MBC_GCGCCAATCTAGCACA	8.51739	IgM	0.294096
BCP3_MBC_GGAATAAAGTTCGCGC	0	IgM	0.974068
BCP3_MBC_GGATGTTCATGGTCTA	6.90875	IgM	0.427418
BCP3_MBC_GGCAATTGTTTCCACC	0	IgM	0.996576
BCP3_MBC_GGCTGGTCATGCAATC	7.82445	IgM	0.285079
BCP3_MBC_GGGACCTCAGACACTT	7.82445	IgM	0.117868
BCP3_MBC_GGTGAAGAGCTACCGC	9.21044	IgM	0.236657
BCP3_MBC_GTCACAACATTGGGCC	7.1317	IgM	0.408941
BCP3_MBC_GTCTCGTTCAGGTTCA	0	IgM	0.966132
BCP3_MBC_GTGCAGCTCATGCATG	7.95793	IgM	0.340464
BCP3_MBC_GTGCATAGTTGTCTTT	0	IgM	0.763289
BCP3_MBC_TACCTTATCTGCTTGC	7.6014	IgM	0.305458
BCP3_MBC_TACGGATAGAACAATC	0	IgM	0.938225
BCP3_MBC_TACTTACCACCTCGTT	0	IgM	0.880516
BCP3_MBC_TAGCCGGTCACGCGGT	0	IgM	0.915262
BCP3_MBC_TAGGCATGTACTTAGC	0	IgM	0.975216
BCP3_MBC_TCACAAGTCATATCGG	6.87904	IgM	0.284395
BCP3_MBC_TCAGCTCGTATCGCAT	8.11203	IgM	0.327692
BCP3_MBC_TCATTTGCAATCTGCA	0	IgM	0.782327
BCP3_MBC_TCGCGAGTCTACCAGA	8.11203	IgM	0.327692
BCP3_MBC_TCGCGTTCAGCTGCAC	6.90875	IgM	0.198789
BCP3_MBC_TCTCTAATCTACTCAT	7.41918	IgM	0.385114
BCP3_MBC_TCTGGAAGTTGGTGGA	7.50614	IgM	0.319688
BCP3_MBC_TCTTTCCCACGGTAGA	0	IgM	0.771471
BCP3_MBC_TGAGGGAAGATCCCGC	7.26513	IgM	0.397882
BCP3_MBC_TGGCTGGTCCGCTGTT	0	IgM	0.722486
BCP3_MBC_TTAGGCACATCAGTAC	7.6014	IgM	0.396228
BCP3_MBC_TTCTACAAGTTAGGTA	0	IgM	0.975671
BCP3_MBC_TTCTCAAGTAGGACAC	7.01402	IgM	0.35863
BCP4_MBC_AAACCTGCATAGTAAG	0	IgM	0.768334
BCP4_MBC_AACACGTAGATGTAAC	7.33919	IgM	0.350426
BCP4_MBC_AACTCAGCAAGTAATG	7.95793	IgM	0.369535
BCP4_MBC_AACTTTCGTACATGTC	0	IgM	0.949119
BCP4_MBC_AAGACCTAGGGCTTGA	7.41918	IgM	0.385114
BCP4_MBC_AAGGAGCAGATAGCAT	0	IgM	0.676507
BCP4_MBC_AAGTCTGTCTAGAGTC	0	IgM	0.94082
BCP4_MBC_AATCGGTCAGTGGAGT	6.50379	IgM	0.239245
BCP4_MBC_AATCGGTGTGTTGGGA	8.03201	IgM	0.277165
BCP4_MBC_ACCGTAAAGAGTACCG	8.04751	IgM	0.382525
BCP4_MBC_ACGATACGTCAACTGT	7.01402	IgM	0.418694
BCP4_MBC_ACGCCAGTCATCGGAT	0	IgM	0.970446
BCP4_MBC_ACGCCGACACTGTGTA	6.81354	IgM	0.186547
BCP4_MBC_ACTATCTGTTCCTCCA	0	IgM	0.812906
BCP4_MBC_ACTATCTTCCTCTAGC	8.04751	IgM	0.277526
BCP4_MBC_ACTGAGTTCGCTAGCG	7.91142	IgM	0.280365
BCP4_MBC_ACTGATGTCAGCTGGC	7.01402	IgM	0.202206
BCP4_MBC_AGAATAGCACAGAGGT	7.31389	IgM	0.184179
BCP4_MBC_AGGCCACGTTCGCGAC	7.82445	IgM	0.351526
BCP4_MBC_AGTGGGATCGGAATCT	6.81354	IgM	0.366393
BCP4_MBC_ATAAGAGGTCTACCTC	0	IgM	0.939399
BCP4_MBC_ATCACGAGTCGACTGC	0	IgM	0.939881
BCP4_MBC_ATCGAGTGTATAATGG	0	IgM	0.970518
BCP4_MBC_ATGGGAGGTTGCGCAC	8.51739	IgM	0.294096
BCP4_MBC_ATGTGTGCAATCGAAA	7.92977	IgM	0.370737
BCP4_MBC_ATGTGTGTCGTCCAGG	0	IgM	0.938526
BCP4_MBC_ATTTCTGTCAGGCGAA	0	IgM	0.935293
BCP4_MBC_CAAGAAATCATGTAGC	8.11203	IgM	0.327692
BCP4_MBC_CAAGAAATCATTATCC	0	IgM	0.932059
BCP4_MBC_CAAGATCAGGGAACGG	7.6014	IgM	0.408972
BCP4_MBC_CAAGATCTCTTGTATC	6.81354	IgM	0.371921
BCP4_MBC_CAAGGCCGTCCGAGTC	3.76983	IgM	0.719354
BCP4_MBC_CAAGTTGAGATCCGAG	7.42192	IgM	0.235065
BCP4_MBC_CAAGTTGCAGTTTACG	8.11203	IgM	0.26124
BCP4_MBC_CACACAAAGTAGGCCA	0	IgM	0.973307
BCP4_MBC_CACACTCAGACTTTCG	0	IgM	0.970145
BCP4_MBC_CACACTCCACCCATTC	7.6014	IgM	0.400802
BCP4_MBC_CACACTCCAGCTATTG	7.41918	IgM	0.322108
BCP4_MBC_CACATAGAGCGCTTAT	6.90875	IgM	0.42392
BCP4_MBC_CACCACTTCGCTTAGA	7.41918	IgM	0.173428
BCP4_MBC_CACCAGGGTGAGGGAG	0	IgM	0.94082
BCP4_MBC_CAGAGAGAGAGTCTGG	6.57268	IgM	0.4933
BCP4_MBC_CAGCGACGTGCAACGA	0	IgM	0.935293
BCP4_MBC_CAGTAACTCGAATGGG	8.51739	IgM	0.294096
BCP4_MBC_CATATGGCACTTACGA	0	IgM	0.932059
BCP4_MBC_CATCAAGTCAGCGATT	0	IgM	0.840775
BCP4_MBC_CATCGGGGTCTTCTCG	6.64669	IgM	0.170599
BCP4_MBC_CATGGCGCACATTCGA	8.02108	IgM	0.312359
BCP4_MBC_CATGGCGGTAACGACG	8.2943	IgM	0.312585
BCP4_MBC_CATTATCTCCTCTAGC	7.33919	IgM	0.171787
BCP4_MBC_CATTCGCCACAAGACG	6.72663	IgM	0.413732
BCP4_MBC_CCAATCCCACTTCGAA	6.57268	IgM	0.432621
BCP4_MBC_CCAATCCCATTCACTT	7.82445	IgM	0.351526
BCP4_MBC_CCACTACAGGGTTTCT	6.90875	IgM	0.233457
BCP4_MBC_CCACTACGTAGGAGTC	7.33919	IgM	0.39069
BCP4_MBC_CCACTACGTCAAAGCG	6.72663	IgM	0.507312
BCP4_MBC_CCAGCGAAGGCTCATT	7.82445	IgM	0.383219
BCP4_MBC_CCAGCGATCTCTAGGA	0	IgM	0.749123
BCP4_MBC_CCATGTCAGAGAGCTC	0	IgM	0.763289
BCP4_MBC_CCGGGATGTGTTTGGT	0	IgM	0.788095
BCP4_MBC_CCGGGATGTTACGGAG	0	IgM	0.965379
BCP4_MBC_CCGGTAGCATCTGGTA	7.07112	IgM	0.187449
BCP4_MBC_CCTACACTCACGACTA	6.64669	IgM	0.25829
BCP4_MBC_CCTACCACACAAGACG	8.11203	IgM	0.327692
BCP4_MBC_CCTAGCTCACTACAGT	7.65267	IgM	0.151044
BCP4_MBC_CCTCAGTTCGTAGGTT	7.01402	IgM	0.420705
BCP4_MBC_CCTTCCCTCATACGGT	7.33919	IgM	0.376771
BCP4_MBC_CGACCTTGTTCCACGG	7.82445	IgM	0.328176
BCP4_MBC_CGAGAAGGTAGAGTGC	7.95793	IgM	0.0416906
BCP4_MBC_CGAGCCAAGACTAGGC	0	IgM	0.852898
BCP4_MBC_CGATTGAAGATCGATA	6.72663	IgM	0.442512
BCP4_MBC_CGCTTCAAGTCTCGGC	8.51739	IgM	0.0351639
BCP4_MBC_CGGACGTCACGTCTCT	7.6014	IgM	0.370012
BCP4_MBC_CGGACGTGTCTTTCAT	7.6014	IgM	0.397639
BCP4_MBC_CGGACGTTCAACACTG	7.95793	IgM	0.340464
BCP4_MBC_CGTAGCGTCTATGTGG	6.57268	IgM	0.424187
BCP4_MBC_CGTCACTAGCAGCCTC	0	IgM	0.81412
BCP4_MBC_CGTCCATAGCACCGCT	7.95793	IgM	0.126987
BCP4_MBC_CGTCTACTCTGCTGCT	0	IgM	0.780091
BCP4_MBC_CGTGAGCCATTGGGCC	0	IgM	0.932059
BCP4_MBC_CTAAGACTCCTGTAGA	7.50614	IgM	0.350793
BCP4_MBC_CTACGTCAGGGTGTGT	0	IgM	0.745064
BCP4_MBC_CTACGTCTCCCGGATG	0	IgM	0.942049
BCP4_MBC_CTAGAGTTCAATCTCT	6.64669	IgM	0.449137
BCP4_MBC_CTAGCCTAGTCATCCA	0	IgM	0.952318
BCP4_MBC_CTCAGAAAGTTAGGTA	7.01402	IgM	0.447104
BCP4_MBC_CTCATTAGTCCGTGAC	7.1317	IgM	0.172933
BCP4_MBC_CTCGGGATCACGCGGT	7.1317	IgM	0.408941
BCP4_MBC_CTCGTACTCTTTACAC	7.33919	IgM	0.334942
BCP4_MBC_CTCGTACTCTTTAGTC	0	IgM	0.978794
BCP4_MBC_CTCGTCAGTGACTACT	6.81354	IgM	0.435309
BCP4_MBC_CTCTGGTCAAACCTAC	8.0067	IgM	0.36384
BCP4_MBC_CTGAAGTCATTCTCAT	7.33919	IgM	0.415584
BCP4_MBC_CTGATCCTCTGACCTC	0	IgM	0.97469
BCP4_MBC_CTTAACTGTAGCCTAT	6.72663	IgM	0.250585
BCP4_MBC_GAAACTCCAATCCGAT	0	IgM	0.94082
BCP4_MBC_GAAATGAGTACGCACC	7.82445	IgM	0.323163
BCP4_MBC_GAACCTAAGTTCGCAT	6.90875	IgM	0.406612
BCP4_MBC_GAACCTAGTGGTAACG	7.6014	IgM	0.118461
BCP4_MBC_GAACGGAGTTGTGGCC	7.82445	IgM	0.380057
BCP4_MBC_GAATGAATCGAACGGA	8.39964	IgM	0.238051
BCP4_MBC_GACCTGGCATCGACGC	0	IgM	0.801947
BCP4_MBC_GACCTGGCATTTGCTT	6.64669	IgM	0.388502
BCP4_MBC_GACCTGGTCACGATGT	0	IgM	0.747023
BCP4_MBC_GACGGCTGTGAGGGAG	7.95793	IgM	0.369535
BCP4_MBC_GATCAGTCATATGCTG	8.0067	IgM	0.107792
BCP4_MBC_GATCGATTCGACGGAA	7.74444	IgM	0.144748
BCP4_MBC_GATCGTATCGCAAGCC	7.41918	IgM	0.385114
BCP4_MBC_GCAAACTGTGAGTGAC	7.26513	IgM	0.157459
BCP4_MBC_GCACATATCTTCGAGA	0	IgM	0.942049
BCP4_MBC_GCATGATCAATCGGTT	7.47631	IgM	0.38038
BCP4_MBC_GCATGTAAGGTGCACA	7.1317	IgM	0.369686
BCP4_MBC_GCATGTACACAGTCGC	0	IgM	0.735694
BCP4_MBC_GCGACCAGTCCCGACA	7.6014	IgM	0.222959
BCP4_MBC_GCTGCAGAGAGCCCAA	8.11203	IgM	0.258802
BCP4_MBC_GCTTCCAGTAAAGTCA	7.33919	IgM	0.423322
BCP4_MBC_GGAAAGCGTAGCGCAA	7.41918	IgM	0.385114
BCP4_MBC_GGACAGAAGGTACTCT	7.41918	IgM	0.322108
BCP4_MBC_GGCAATTCACAAGTAA	6.81354	IgM	0.38477
BCP4_MBC_GGGAATGAGATAGCAT	0	IgM	0.96703
BCP4_MBC_GGGAGATTCGCGGATC	7.6014	IgM	0.294402
BCP4_MBC_GGTGAAGTCTGTACGA	7.01402	IgM	0.125066
BCP4_MBC_GTAACGTTCACCCGAG	4.23786	IgM	0.564147
BCP4_MBC_GTAGTCAAGTACGATA	7.26513	IgM	0.336184
BCP4_MBC_GTATTCTCAGGATTGG	0	IgM	0.966001
BCP4_MBC_GTCAAGTTCTATGTGG	0	IgM	0.937587
BCP4_MBC_GTCACAATCTTTACGT	6.81354	IgM	0.435309
BCP4_MBC_GTCATTTCAGGGATTG	0	IgM	0.777322
BCP4_MBC_GTCGTAATCGTCCAGG	0	IgM	0.917934
BCP4_MBC_GTGCATACACAGACTT	7.26513	IgM	0.157459
BCP4_MBC_GTGCATATCGTCGTTC	0	IgM	0.970943
BCP4_MBC_GTGTTAGTCTGAGTGT	0	IgM	0.740715
BCP4_MBC_GTTACAGTCCGTACAA	6.72663	IgM	0.442512
BCP4_MBC_GTTCATTCACCTCGTT	7.76385	IgM	0.38853
BCP4_MBC_GTTCGGGGTTTGTTTC	0	IgM	0.778003
BCP4_MBC_GTTTCTAGTTCGTTGA	7.82445	IgM	0.115519
BCP4_MBC_TAAGAGACAGCTCCGA	0	IgM	0.974068
BCP4_MBC_TACGGGCGTCAAACTC	7.82445	IgM	0.351526
BCP4_MBC_TACGGTAGTTCCCGAG	7.41918	IgM	0.412004
BCP4_MBC_TACTCATAGAATGTGT	7.17422	IgM	0.429467
BCP4_MBC_TACTTGTCATGAAGTA	8.51739	IgM	0.294096
BCP4_MBC_TAGAGCTGTTCAGGCC	0	IgM	0.946983
BCP4_MBC_TATCTCATCCAAAGTC	7.70671	IgM	0.3925
BCP4_MBC_TATGCCCTCATCGATG	7.01402	IgM	0.173346
BCP4_MBC_TCACGAACAGATGAGC	7.82445	IgM	0.351526
BCP4_MBC_TCAGCAACACTCTGTC	6.90875	IgM	0.394761
BCP4_MBC_TCATTACCAGCCAATT	0	IgM	0.944892
BCP4_MBC_TCATTTGGTCTCGTTC	6.50379	IgM	0.245753
BCP4_MBC_TGAAAGAGTCTAACGT	7.1317	IgM	0.437828
BCP4_MBC_TGAAAGATCCTCAACC	8.11203	IgM	0.327692
BCP4_MBC_TGACAACCAAACAACA	0	IgM	0.996692
BCP4_MBC_TGAGCATTCCGTAGTA	8.11203	IgM	0.258802
BCP4_MBC_TGCGCAGAGTACGTTC	7.82445	IgM	0.0925945
BCP4_MBC_TGCTGCTGTTTACTCT	7.5369	IgM	0.397007
BCP4_MBC_TGGCCAGAGCGATGAC	7.26513	IgM	0.399852
BCP4_MBC_TGGGAAGTCTGCGACG	7.82445	IgM	0.386383
BCP4_MBC_TGGGCGTCACCGAATT	0	IgM	0.932059
BCP4_MBC_TGGTTAGGTGGGTCAA	0	IgM	0.818794
BCP4_MBC_TTAACTCAGAGTTGGC	6.57268	IgM	0.493503
BCP4_MBC_TTAGGACAGAGGTTAT	0	IgM	0.943113
BCP4_MBC_TTAGGACGTGCTGTAT	8.67152	IgM	0.05872
BCP4_MBC_TTATGCTAGAATCTCC	0	IgM	0.938526
BCP4_MBC_TTATGCTTCTAAGCCA	8.11203	IgM	0.0564614
BCP4_MBC_TTCTACATCCTTGGTC	6.03468	IgM	0.339915
BCP4_MBC_TTCTCAAAGATCCGAG	7.70671	IgM	0.301362
BCP4_MBC_TTCTCAACATCCTTGC	7.70671	IgM	0.361284
BCP4_MBC_TTCTCCTGTATAGGGC	0	IgM	0.67723
BCP4_MBC_TTTACTGTCCTTGACC	8.22978	IgM	0.317933
BCP4_MBC_TTTGCGCCAAGTTAAG	7.41918	IgM	0.385114
BCP4_MBC_TTTGCGCCAGGTCGTC	7.82445	IgM	0.351526
BCP5_MBC_AAACCTGCACAGCCCA	0	IgM	0.795784
BCP5_MBC_AAAGATGCATACAGCT	0	IgM	0.758269
BCP5_MBC_AAAGTAGCATGCCTAA	0	IgM	0.940126
BCP5_MBC_AACACGTCACGGCGTT	8.11203	IgM	0.327692
BCP5_MBC_AACCATGAGAGGACGG	0	IgM	0.770503
BCP5_MBC_AACTCTTAGATACACA	7.33919	IgM	0.146435
BCP5_MBC_AAGGCAGAGTAAGTAC	6.64669	IgM	0.449137
BCP5_MBC_ACACCGGAGCCGGTAA	0	IgM	0.935293
BCP5_MBC_ACACCGGTCAGCTCTC	0	IgM	0.945651
BCP5_MBC_ACACTGAAGCCATCGC	7.41918	IgM	0.385114
BCP5_MBC_ACACTGATCTGGTTCC	7.82445	IgM	0.376942
BCP5_MBC_ACAGCTAGTTTGTTTC	7.6014	IgM	0.370012
BCP5_MBC_ACATCAGGTTACGCGC	0	IgM	0.722486
BCP5_MBC_ACATGGTAGCCTATGT	0	IgM	0.752332
BCP5_MBC_ACCAGTAGTACTTGAC	7.70671	IgM	0.366341
BCP5_MBC_ACCAGTAGTCCGTCAG	9.21044	IgM	0.236657
BCP5_MBC_ACCAGTATCATAGCAC	7.82445	IgM	0.351526
BCP5_MBC_ACCCACTTCAAACCGT	0	IgM	0.735694
BCP5_MBC_ACCTTTAAGCTTATCG	0	IgM	0.939366
BCP5_MBC_ACGAGCCAGAATGTGT	0	IgM	0.943113
BCP5_MBC_ACGAGCCCAAGGGTCA	0	IgM	0.735694
BCP5_MBC_ACGAGCCCACGGCTAC	0	IgM	0.980341
BCP5_MBC_ACGAGGAGTGGTTTCA	7.82445	IgM	0.0807928
BCP5_MBC_ACGATACCATCCGCGA	7.36515	IgM	0.3358
BCP5_MBC_ACGATACGTGAGTGAC	0	IgM	0.942049
BCP5_MBC_ACGATGTTCCATGAAC	0	IgM	0.787712
BCP5_MBC_ACGCCAGCACCGGAAA	0	IgM	0.740356
BCP5_MBC_ACGCCAGCATGCCACG	7.26513	IgM	0.157459
BCP5_MBC_ACTGAGTAGCTGTCTA	7.01402	IgM	0.163977
BCP5_MBC_ACTTACTTCAAGCCTA	7.26513	IgM	0.397882
BCP5_MBC_ACTTGTTGTGGAAAGA	0	IgM	0.741279
BCP5_MBC_ACTTTCAAGTCTTGCA	8.36328	IgM	0.0664462
BCP5_MBC_AGAATAGTCACTTCAT	7.82445	IgM	0.351526
BCP5_MBC_AGCCTAAAGAACAACT	6.03468	IgM	0.277581
BCP5_MBC_AGCGGTCCAAAGGTGC	8.11203	IgM	0.327692
BCP5_MBC_AGGCCACAGCTAAGAT	7.82445	IgM	0.351526
BCP5_MBC_AGGCCGTTCCTGCTTG	7.6014	IgM	0.370012
BCP5_MBC_AGGGATGCACAGGCCT	6.50379	IgM	0.460981
BCP5_MBC_AGGGTGAGTTTGTTTC	0	IgM	0.92653
BCP5_MBC_AGTCTTTCACATTTCT	6.50379	IgM	0.460981
BCP5_MBC_AGTGAGGTCTTTACGT	7.6014	IgM	0.305458
BCP5_MBC_AGTGTCAAGAAACCTA	7.41918	IgM	0.39084
BCP5_MBC_AGTTGGTAGTAATCCC	0	IgM	0.722486
BCP5_MBC_ATAACGCCAATCTACG	0	IgM	0.788095
BCP5_MBC_ATAGACCAGTACGACG	0	IgM	0.94082
BCP5_MBC_ATCCACCAGTGTGAAT	0	IgM	0.856103
BCP5_MBC_ATCCACCTCCACGAAT	0	IgM	0.981976
BCP5_MBC_ATCGAGTTCAATCTCT	6.90875	IgM	0.427418
BCP5_MBC_ATGCGATTCTTCCTTC	0	IgM	0.981793
BCP5_MBC_ATGGGAGCACATAACC	7.33919	IgM	0.0958101
BCP5_MBC_ATGTGTGTCTTCTGGC	7.82445	IgM	0.285079
BCP5_MBC_ATTACTCAGCTAGCCC	6.21661	IgM	0.481978
BCP5_MBC_ATTCTACTCGTATCAG	8.16917	IgM	0.27338
BCP5_MBC_CAACTAGCAGGAATCG	7.6014	IgM	0.370012
BCP5_MBC_CAACTAGGTCCGAAGA	0	IgM	0.722486
BCP5_MBC_CAACTAGGTTTGGGCC	6.72663	IgM	0.21991
BCP5_MBC_CAAGGCCAGTTAACGA	0	IgM	0.745064
BCP5_MBC_CAAGGCCGTTGATTCG	8.2943	IgM	0.247675
BCP5_MBC_CACACTCGTCCGAAGA	7.07112	IgM	0.413961
BCP5_MBC_CACACTCGTTGAACTC	3.49496	IgM	0.68104
BCP5_MBC_CACAGTAAGCGGCTTC	7.82445	IgM	0.0925945
BCP5_MBC_CACAGTAAGTTGAGAT	6.64669	IgM	0.449137
BCP5_MBC_CACCACTGTCTGATCA	0	IgM	0.682644
BCP5_MBC_CACCACTTCCATGAAC	7.6014	IgM	0.370012
BCP5_MBC_CACCTTGAGTGGTAAT	0	IgM	0.948637
BCP5_MBC_CAGAGAGAGAGACTTA	8.11203	IgM	0.327692
BCP5_MBC_CAGAGAGGTCCAGTAT	6.43935	IgM	0.466321
BCP5_MBC_CAGAGAGTCATCTGTT	0	IgM	0.752332
BCP5_MBC_CAGATCACAATGTTGC	0	IgM	0.87073
BCP5_MBC_CAGCCGAGTAATCGTC	0	IgM	0.699688
BCP5_MBC_CAGCCGAGTGGGTATG	0	IgM	0.735694
BCP5_MBC_CAGCTAAAGAGTGACC	0	IgM	0.706952
BCP5_MBC_CAGCTAACAGTTCCCT	0	IgM	0.767636
BCP5_MBC_CAGCTGGAGGTGCTAG	0	IgM	0.780834
BCP5_MBC_CATATTCAGGCTAGAC	7.70671	IgM	0.361284
BCP5_MBC_CATCAGAAGTTGCAGG	0	IgM	0.939366
BCP5_MBC_CATCGAAGTCTCTTAT	7.26513	IgM	0.157459
BCP5_MBC_CCACCTAAGACCTTTG	8.51739	IgM	0.294096
BCP5_MBC_CCACTACGTTTAAGCC	8.2943	IgM	0.312585
BCP5_MBC_CCAGCGATCGCCTGTT	0	IgM	0.729755
BCP5_MBC_CCATGTCGTAAGGATT	7.1317	IgM	0.408941
BCP5_MBC_CCTAAAGAGGCATGGT	0	IgM	0.747995
BCP5_MBC_CCTACCATCCACTGGG	7.1317	IgM	0.348376
BCP5_MBC_CCTAGCTGTTACGACT	7.26513	IgM	0.397882
BCP5_MBC_CCTCAGTCATCACGTA	8.51739	IgM	0.294096
BCP5_MBC_CCTCTGAAGCAGATCG	6.57268	IgM	0.455271
BCP5_MBC_CCTTACGAGACTAGGC	8.11203	IgM	0.327692
BCP5_MBC_CCTTCCCTCCCAAGAT	7.26513	IgM	0.157459
BCP5_MBC_CCTTCCCTCTCTAGGA	0	IgM	0.722486
BCP5_MBC_CCTTTCTGTCACTTCC	7.70671	IgM	0.301362
BCP5_MBC_CGAACATGTAAGTAGT	0	IgM	0.758269
BCP5_MBC_CGAACATGTTAGAACA	6.50379	IgM	0.245753
BCP5_MBC_CGAATGTGTACCCAAT	6.90875	IgM	0.427418
BCP5_MBC_CGACCTTGTGTTCGAT	0	IgM	0.745064
BCP5_MBC_CGACCTTTCACTTATC	6.90875	IgM	0.427418
BCP5_MBC_CGAGCACCAAGCCATT	8.11203	IgM	0.327692
BCP5_MBC_CGAGCACCAGAGTGTG	0	IgM	0.888794
BCP5_MBC_CGAGCCATCTGGGCCA	0	IgM	0.758269
BCP5_MBC_CGATGGCTCACAGGCC	0	IgM	0.780936
BCP5_MBC_CGATGTAAGTGGAGAA	7.1317	IgM	0.408941
BCP5_MBC_CGATTGACAGCGTCCA	7.26513	IgM	0.157459
BCP5_MBC_CGCCAAGGTAACGTTC	7.01402	IgM	0.359129
BCP5_MBC_CGCGTTTCAAACGCGA	0	IgM	0.796456
BCP5_MBC_CGCTATCAGGTGTTAA	7.1317	IgM	0.408941
BCP5_MBC_CGGACACGTGCATCTA	7.82445	IgM	0.351526
BCP5_MBC_CGGACACGTTGTACAC	0	IgM	0.699082
BCP5_MBC_CGGACTGGTGCCTGTG	7.70671	IgM	0.129171
BCP5_MBC_CGGAGCTTCGCATGAT	0	IgM	0.967344
BCP5_MBC_CGGCTAGTCGCGTAGC	7.1317	IgM	0.408941
BCP5_MBC_CGGGTCATCACATACG	0	IgM	0.67098
BCP5_MBC_CGGTTAACATCGGACC	7.82445	IgM	0.351526
BCP5_MBC_CGGTTAATCGAATGCT	0	IgM	0.939366
BCP5_MBC_CGTCCATCACAGACTT	0	IgM	0.941558
BCP5_MBC_CGTGAGCGTATGCTTG	7.6014	IgM	0.370012
BCP5_MBC_CGTTCTGCATTGGCGC	0	IgM	0.935293
BCP5_MBC_CGTTGGGAGCCATCGC	0	IgM	0.758269
BCP5_MBC_CTAACTTCATTTCAGG	7.33919	IgM	0.391744
BCP5_MBC_CTACATTAGCTCAACT	0	IgM	0.764264
BCP5_MBC_CTACGTCCATCTATGG	7.01402	IgM	0.186581
BCP5_MBC_CTAGCCTAGCTGTTCA	0	IgM	0.942049
BCP5_MBC_CTAGTGAGTAGCCTCG	8.51739	IgM	0.294096
BCP5_MBC_CTCACACCATGGAATA	7.26513	IgM	0.397882
BCP5_MBC_CTCACACTCGGAGCAA	0	IgM	0.939366
BCP5_MBC_CTCGAGGAGCAAATCA	0	IgM	0.752332
BCP5_MBC_CTCGAGGCACAGGCCT	7.6014	IgM	0.370012
BCP5_MBC_CTCTAATCATGTCGAT	7.6014	IgM	0.370012
BCP5_MBC_CTCTGGTGTAGGGACT	7.82445	IgM	0.285079
BCP5_MBC_CTGAAACTCGGTTAAC	0	IgM	0.763289
BCP5_MBC_CTGATAGGTATATGGA	7.70671	IgM	0.361284
BCP5_MBC_CTGATCCGTCTAACGT	9.21044	IgM	0.236657
BCP5_MBC_CTGCCTACAGGCTCAC	0	IgM	0.7749
BCP5_MBC_CTGCCTAGTTCCTCCA	0	IgM	0.875511
BCP5_MBC_CTGCCTATCGGACAAG	6.72663	IgM	0.442512
BCP5_MBC_CTGCGGACATTGGCGC	0	IgM	0.95672
BCP5_MBC_CTGCTGTCACTCTGTC	8.11203	IgM	0.327692
BCP5_MBC_CTGCTGTCAGTGAGTG	0	IgM	0.936522
BCP5_MBC_CTGTGCTGTATGCTTG	7.41918	IgM	0.385114
BCP5_MBC_CTGTGCTGTCGAACAG	7.01402	IgM	0.441477
BCP5_MBC_CTGTTTAAGGACAGCT	7.6014	IgM	0.370012
BCP5_MBC_CTTAACTAGATCGGGT	7.95793	IgM	0.340464
BCP5_MBC_CTTGGCTGTCCGTGAC	7.1317	IgM	0.408941
BCP5_MBC_GAAACTCAGGGATCTG	0	IgM	0.937587
BCP5_MBC_GAACATCAGTGACTCT	7.67036	IgM	0.364297
BCP5_MBC_GAACATCGTAAGAGGA	3.31255	IgM	0.620333
BCP5_MBC_GAACATCGTGACTCAT	7.6014	IgM	0.370012
BCP5_MBC_GAACCTACAATTGCTG	7.6014	IgM	0.370012
BCP5_MBC_GAACCTAGTTAAAGTG	7.01402	IgM	0.418694
BCP5_MBC_GAACGGAAGCACAGGT	8.51739	IgM	0.294096
BCP5_MBC_GAATAAGGTCACACGC	7.1317	IgM	0.408941
BCP5_MBC_GAATAAGGTGTCTGAT	7.82445	IgM	0.115519
BCP5_MBC_GAATAAGTCTCTAGGA	5.08052	IgM	0.457081
BCP5_MBC_GAATGAAAGGGATGGG	6.64669	IgM	0.229181
BCP5_MBC_GAATGAATCGATGAGG	8.11203	IgM	0.327692
BCP5_MBC_GACGGCTGTAGCAAAT	6.72663	IgM	0.464362
BCP5_MBC_GACGTTATCAGAGCTT	7.1317	IgM	0.408941
BCP5_MBC_GACGTTATCCTTAATC	0	IgM	0.942049
BCP5_MBC_GACTAACAGTGCAAGC	0	IgM	0.935293
BCP5_MBC_GACTACACATAGTAAG	7.41918	IgM	0.322108
BCP5_MBC_GACTGCGAGATAGGAG	7.6014	IgM	0.370012
BCP5_MBC_GACTGCGAGCACCGCT	2.93183	IgM	0.654575
BCP5_MBC_GAGCAGAAGATGAGAG	8.22978	IgM	0.321363
BCP5_MBC_GAGTCCGCACCAGATT	0	IgM	0.780834
BCP5_MBC_GATCGATTCAGCGATT	7.50614	IgM	0.377907
BCP5_MBC_GATCGCGCAGACGCTC	0	IgM	0.981228
BCP5_MBC_GATCTAGCAAAGCAAT	7.41918	IgM	0.106933
BCP5_MBC_GATCTAGCACTACAGT	7.67036	IgM	0.360749
BCP5_MBC_GATCTAGGTACAGACG	8.11203	IgM	0.0897288
BCP5_MBC_GATGCTAAGTGTTAGA	0	IgM	0.996289
BCP5_MBC_GATGCTAGTTGCGCAC	8.11203	IgM	0.327692
BCP5_MBC_GCAATCAAGAAGGGTA	0	IgM	0.745064
BCP5_MBC_GCAATCAAGGATCGCA	7.6014	IgM	0.370012
BCP5_MBC_GCAGTTAAGCTGAAAT	0	IgM	0.763289
BCP5_MBC_GCATACAAGAAGATTC	0	IgM	0.709277
BCP5_MBC_GCATACAGTTGTTTGG	0	IgM	0.935293
BCP5_MBC_GCATGATTCAAACCGT	0	IgM	0.999516
BCP5_MBC_GCGACCAAGTGGTAGC	7.6014	IgM	0.299931
BCP5_MBC_GCGAGAACAGAGCCAA	0	IgM	0.805471
BCP5_MBC_GCGCAGTAGTCTCCTC	7.41918	IgM	0.385114
BCP5_MBC_GCGCCAAAGCTAGTCT	0	IgM	0.763289
BCP5_MBC_GCTCCTACATTAGCCA	8.11203	IgM	0.327692
BCP5_MBC_GCTGCAGCAGTGGGAT	7.41918	IgM	0.385114
BCP5_MBC_GCTGGGTAGGCTACGA	0	IgM	1
BCP5_MBC_GCTGGGTAGTCTTGCA	8.51739	IgM	0.294096
BCP5_MBC_GCTGGGTGTACAGTTC	3.11581	IgM	0.624066
BCP5_MBC_GCTTCCACACCGTTGG	7.95793	IgM	0.278409
BCP5_MBC_GCTTCCACACGAGAGT	7.6014	IgM	0.370012
BCP5_MBC_GCTTGAAAGGCTCAGA	7.1317	IgM	0.408941
BCP5_MBC_GCTTGAATCAGCTCTC	0	IgM	0.710742
BCP5_MBC_GGAATAATCATGCTCC	8.51739	IgM	0.321762
BCP5_MBC_GGACATTTCTAAGCCA	7.01402	IgM	0.418694
BCP5_MBC_GGACGTCTCTGTCTCG	6.21661	IgM	0.256476
BCP5_MBC_GGAGCAACAGATGGCA	7.41918	IgM	0.385114
BCP5_MBC_GGAGCAATCATTCACT	0	IgM	0.803642
BCP5_MBC_GGGACCTGTATAAACG	7.82445	IgM	0.285079
BCP5_MBC_GGGCACTGTTATCCGA	7.01402	IgM	0.171332
BCP5_MBC_GGGTCTGTCGCATGGC	0	IgM	0.745064
BCP5_MBC_GGTATTGTCACGATGT	0	IgM	0.783439
BCP5_MBC_GTACTTTTCCTTGCCA	8.51739	IgM	0.294096
BCP5_MBC_GTCAAGTAGGTGCTAG	8.36328	IgM	0.345077
BCP5_MBC_GTCACAACAAGGTTCT	7.1317	IgM	0.408941
BCP5_MBC_GTCACAATCGGTTCGG	6.2678	IgM	0.510937
BCP5_MBC_GTCACAATCTGCCCTA	7.82445	IgM	0.351526
BCP5_MBC_GTCACGGCAACCGCCA	7.6014	IgM	0.370012
BCP5_MBC_GTCATTTTCAACCAAC	0	IgM	0.735694
BCP5_MBC_GTCGTAATCCCAACGG	7.41918	IgM	0.351801
BCP5_MBC_GTCTTCGCATCCAACA	7.70671	IgM	0.361284
BCP5_MBC_GTGAAGGGTTCGCGAC	0	IgM	0.722486
BCP5_MBC_GTGAAGGTCACCATAG	7.82445	IgM	0.351526
BCP5_MBC_GTGCATATCCCGGATG	8.51739	IgM	0.294096
BCP5_MBC_GTGCTTCAGATCCCGC	0	IgM	0.944052
BCP5_MBC_GTGGGTCTCTCAACTT	0	IgM	0.752332
BCP5_MBC_GTGTTAGAGCTAAACA	4.7715	IgM	0.446133
BCP5_MBC_GTTAAGCAGCCGCCTA	7.6014	IgM	0.370012
BCP5_MBC_GTTAAGCTCACTCCTG	7.1317	IgM	0.150327
BCP5_MBC_GTTCATTTCCATTCTA	0	IgM	0.727172
BCP5_MBC_GTTTCTAGTCGGCATC	7.1317	IgM	0.408941
BCP5_MBC_TAAGAGACAATGGAAT	0	IgM	0.937587
BCP5_MBC_TAAGCGTTCGGAAATA	0	IgM	0.976929
BCP5_MBC_TAAGTGCCAGTTAACC	8.51739	IgM	0.294096
BCP5_MBC_TACCTTATCTTGAGAC	7.26513	IgM	0.134851
BCP5_MBC_TACTCATCAGTTTACG	6.37883	IgM	0.267071
BCP5_MBC_TACTCGCAGGACCACA	5.55067	IgM	0.315982
BCP5_MBC_TACTTGTTCCCAGGTG	7.95793	IgM	0.340464
BCP5_MBC_TAGACCATCTGATACG	8.11203	IgM	0.327692
BCP5_MBC_TAGAGCTAGCCTCGTG	0	IgM	0.723647
BCP5_MBC_TAGTGGTAGTCGAGTG	0	IgM	0.963211
BCP5_MBC_TAGTTGGAGGCAAAGA	0	IgM	0.7749
BCP5_MBC_TATCAGGAGCGTCAAG	0	IgM	0.758269
BCP5_MBC_TATGCCCTCTGTCCGT	0	IgM	0.763289
BCP5_MBC_TCACAAGCATCCGCGA	7.26513	IgM	0.397882
BCP5_MBC_TCACGAAGTGGAAAGA	6.64669	IgM	0.392692
BCP5_MBC_TCAGCTCGTTGTACAC	7.82445	IgM	0.351526
BCP5_MBC_TCAGCTCTCACCATAG	0	IgM	0.794026
BCP5_MBC_TCATTTGAGGTGACCA	0	IgM	0.94082
BCP5_MBC_TCCACACCAATCCAAC	0	IgM	0.737559
BCP5_MBC_TCCCGATCAACTGCTA	7.82445	IgM	0.351526
BCP5_MBC_TCCCGATGTTATGCGT	7.95793	IgM	0.340464
BCP5_MBC_TCGGGACCAAGTACCT	7.41918	IgM	0.385114
BCP5_MBC_TCGGTAAAGATCCGAG	0	IgM	0.998105
BCP5_MBC_TCGGTAAAGCTACCTA	6.90875	IgM	0.427418
BCP5_MBC_TCGGTAACAGTCACTA	9.21044	IgM	0.236657
BCP5_MBC_TCGGTAAGTCTAGTGT	7.82445	IgM	0.351526
BCP5_MBC_TCTGAGACACAAGTAA	0	IgM	0.778003
BCP5_MBC_TCTGAGAGTATCAGTC	7.37838	IgM	0.413696
BCP5_MBC_TCTGGAAGTCTCAACA	7.74444	IgM	0.138201
BCP5_MBC_TGACAACAGGAATTAC	7.1317	IgM	0.408941
BCP5_MBC_TGACGGCTCAGGCAAG	5.88093	IgM	0.242985
BCP5_MBC_TGACTAGTCCAACCAA	7.6014	IgM	0.370012
BCP5_MBC_TGAGAGGCATGACGGA	8.2943	IgM	0.312585
BCP5_MBC_TGAGCCGGTTAAGGGC	0	IgM	0.972306
BCP5_MBC_TGAGCCGTCACTATTC	0	IgM	0.755436
BCP5_MBC_TGAGGGAGTCTAGTCA	6.90875	IgM	0.363221
BCP5_MBC_TGATTTCCAGCATACT	0	IgM	0.785851
BCP5_MBC_TGCACCTGTGGCTCCA	0	IgM	0.779449
BCP5_MBC_TGCCAAATCATCGGAT	0	IgM	0.94082
BCP5_MBC_TGCCCATAGTACGACG	5.36488	IgM	0.513412
BCP5_MBC_TGCCCATAGTTCGCAT	0	IgM	0.752332
BCP5_MBC_TGCGCAGAGACACGAC	6.37883	IgM	0.43502
BCP5_MBC_TGCGTGGCAGACGTAG	7.6014	IgM	0.370012
BCP5_MBC_TGGACGCTCTACGAGT	7.1317	IgM	0.172933
BCP5_MBC_TGGACGCTCTCCTATA	0	IgM	0.932059
BCP5_MBC_TGGCCAGGTATCGCAT	6.64669	IgM	0.229181
BCP5_MBC_TGGCGCAGTACTTCTT	0	IgM	0.735694
BCP5_MBC_TGGCGCATCGTTTAGG	7.6014	IgM	0.370012
BCP5_MBC_TGGCTGGAGATAGTCA	7.41918	IgM	0.139594
BCP5_MBC_TGGCTGGCAGGGTTAG	6.81354	IgM	0.435309
BCP5_MBC_TGTCCCATCGGCGCTA	7.6014	IgM	0.370012
BCP5_MBC_TGTGGTATCTCGTATT	0	IgM	0.699905
BCP5_MBC_TGTGTTTAGGCACATG	7.01402	IgM	0.418694
BCP5_MBC_TGTGTTTGTTGAACTC	0	IgM	0.745064
BCP5_MBC_TGTTCCGAGAAGGGTA	6.64669	IgM	0.513343
BCP5_MBC_TTAACTCTCCGTTGTC	0	IgM	0.752332
BCP5_MBC_TTAGGACCAAACCCAT	7.95793	IgM	0.340464
BCP5_MBC_TTATGCTTCACTCTTA	0	IgM	0.722486
BCP5_MBC_TTATGCTTCAGTTGAC	6.57268	IgM	0.237763
BCP5_MBC_TTCTACAGTTGGTAAA	6.96	IgM	0.405364
BCP5_MBC_TTCTCAAAGTACATGA	8.6509	IgM	0.283031
BCP5_MBC_TTCTCCTTCATAGCAC	0	IgM	0.758269
BCP5_MBC_TTGACTTCAGCTGCAC	0	IgM	0.940126
BCP5_MBC_TTGCGTCTCAACACTG	4.53438	IgM	0.452108
BCP5_MBC_TTTCCTCAGGCGACAT	6.90875	IgM	0.427418
BCP5_MBC_TTTGCGCCATTGGTAC	7.82445	IgM	0.351526
BCP6_MBC_AAAGCAAAGAGAGCTC	6.50379	IgM	0.396992
BCP6_MBC_AACACGTAGACCCACC	7.50614	IgM	0.377907
BCP6_MBC_AACCATGTCTCTTATG	6.81354	IgM	0.435309
BCP6_MBC_AACTCAGTCCTCGCAT	7.01402	IgM	0.447104
BCP6_MBC_AACTCCCAGATGTAAC	0	IgM	0.735694
BCP6_MBC_AACTCTTTCTGCAAGT	7.6014	IgM	0.299931
BCP6_MBC_AACTGGTGTCTTGCGG	0	IgM	0.771471
BCP6_MBC_AAGCCGCGTCAGGACA	8.11203	IgM	0.327692
BCP6_MBC_AAGTCTGGTCAGGACA	7.01402	IgM	0.441477
BCP6_MBC_AATCCAGCAAGGCTCC	7.50614	IgM	0.152429
BCP6_MBC_ACACCCTTCGTAGGTT	0	IgM	0.763289
BCP6_MBC_ACATGGTTCACGAAGG	7.6014	IgM	0.370012
BCP6_MBC_ACCGTAACAGGTCGTC	0	IgM	0.858913
BCP6_MBC_ACGATACTCTGAAAGA	7.26513	IgM	0.397882
BCP6_MBC_ACGATGTAGGCTCAGA	0	IgM	0.932059
BCP6_MBC_ACGCAGCCATAGGATA	9.21044	IgM	0.236657
BCP6_MBC_ACGGGTCCAATCTGCA	0	IgM	0.897088
BCP6_MBC_ACGGGTCCAGCATGAG	0	IgM	0.937587
BCP6_MBC_ACTATCTAGGCGATAC	0	IgM	0.758269
BCP6_MBC_ACTGAGTCAGCAGTTT	0	IgM	0.94082
BCP6_MBC_ACTGATGAGGGAGTAA	7.70671	IgM	0.301362
BCP6_MBC_ACTGTCCTCATACGGT	0	IgM	0.763289
BCP6_MBC_ACTTTCAAGGAGTAGA	7.82445	IgM	0.351526
BCP6_MBC_AGACGTTCACAGACTT	6.72663	IgM	0.442512
BCP6_MBC_AGACGTTGTATAATGG	0	IgM	0.771471
BCP6_MBC_AGACGTTGTTCTGTTT	8.11203	IgM	0.327692
BCP6_MBC_AGAGCTTCACAAGTAA	7.41918	IgM	0.385114
BCP6_MBC_AGAGTGGCATTACCTT	0	IgM	0.767636
BCP6_MBC_AGATCTGGTCAAAGAT	7.01402	IgM	0.212941
BCP6_MBC_AGCGGTCCACGTCAGC	0	IgM	0.735694
BCP6_MBC_AGGGAGTGTTAAAGAC	8.51739	IgM	0.0351639
BCP6_MBC_AGGGTGAGTCACTGGC	7.6014	IgM	0.370012
BCP6_MBC_AGGTCATGTCCGTTAA	8.11203	IgM	0.327692
BCP6_MBC_AGGTCCGTCATCGCTC	8.80503	IgM	0.201011
BCP6_MBC_AGTCTTTAGTCATGCT	7.26513	IgM	0.336184
BCP6_MBC_AGTTGGTGTAGCTTGT	6.90875	IgM	0.14364
BCP6_MBC_ATCATGGAGAAACCGC	7.41918	IgM	0.153002
BCP6_MBC_ATCCGAAAGGTTCCTA	7.1317	IgM	0.408941
BCP6_MBC_ATCGAGTCATGGTTGT	7.1317	IgM	0.405724
BCP6_MBC_ATGTGTGTCTTCGAGA	0	IgM	0.749286
BCP6_MBC_ATTATCCAGTGCCATT	8.11203	IgM	0.258802
BCP6_MBC_ATTGGACGTCGAGATG	6.64669	IgM	0.449137
BCP6_MBC_CAAGTTGGTTGACGTT	0	IgM	0.974068
BCP6_MBC_CACACAAAGGATATAC	0	IgM	0.938526
BCP6_MBC_CACACAATCGCGCCAA	6.81354	IgM	0.435309
BCP6_MBC_CACACTCAGGACGAAA	8.11203	IgM	0.327692
BCP6_MBC_CACTCCACAGCTGTTA	0	IgM	0.722486
BCP6_MBC_CACTCCATCTTGTATC	6.90875	IgM	0.176186
BCP6_MBC_CAGAGAGAGTAATCCC	0	IgM	0.943113
BCP6_MBC_CAGCAGCCATCAGTAC	7.26513	IgM	0.397882
BCP6_MBC_CAGCCGATCTAACTTC	7.26513	IgM	0.397882
BCP6_MBC_CAGCGACTCGGCGCAT	7.82445	IgM	0.285079
BCP6_MBC_CAGCTGGGTGTGCCTG	0	IgM	0.758269
BCP6_MBC_CAGGTGCAGAGTGAGA	0	IgM	0.767636
BCP6_MBC_CAGTCCTAGACCACGA	0	IgM	0.778003
BCP6_MBC_CATCAGAAGTATCGAA	7.41918	IgM	0.415166
BCP6_MBC_CATCAGATCTTCTGGC	0	IgM	0.767636
BCP6_MBC_CATGACAGTCTCTCGT	0	IgM	0.752332
BCP6_MBC_CCACCTAGTGATAAAC	0	IgM	0.942049
BCP6_MBC_CCACTACAGAGCTGCA	7.6014	IgM	0.370012
BCP6_MBC_CCACTACGTTGATTGC	0	IgM	0.752332
BCP6_MBC_CCAGCGAGTCAGATAA	0	IgM	0.693555
BCP6_MBC_CCGGGATAGGGAGTAA	8.80503	IgM	0.00180838
BCP6_MBC_CCTATTAGTCTGGAGA	7.70671	IgM	0.327756
BCP6_MBC_CCTTACGAGCGTAATA	8.11203	IgM	0.327692
BCP6_MBC_CCTTACGGTCCTCTTG	8.51739	IgM	0.0654665
BCP6_MBC_CCTTCCCTCTCAACTT	7.82445	IgM	0.351526
BCP6_MBC_CCTTTCTTCACTATTC	7.26513	IgM	0.397882
BCP6_MBC_CGAATGTTCTGTTGAG	7.6014	IgM	0.370012
BCP6_MBC_CGAGCACCAGACGCTC	0	IgM	0.752332
BCP6_MBC_CGATGTACAGTGAGTG	0	IgM	0.740715
BCP6_MBC_CGCTATCGTCAAAGCG	7.26513	IgM	0.336184
BCP6_MBC_CGGGTCACACCTCGTT	7.6014	IgM	0.370012
BCP6_MBC_CGGGTCAGTACAGTTC	0	IgM	0.932059
BCP6_MBC_CGTAGCGAGACGCACA	0	IgM	0.758269
BCP6_MBC_CGTAGGCCAGGCTCAC	7.82445	IgM	0.351526
BCP6_MBC_CGTTCTGGTATGCTTG	7.6014	IgM	0.370012
BCP6_MBC_CGTTCTGTCAGTTGAC	8.51739	IgM	0.294096
BCP6_MBC_CTAACTTCATGTCCTC	6.72663	IgM	0.442512
BCP6_MBC_CTAACTTTCAGATAAG	8.11203	IgM	0.327692
BCP6_MBC_CTAAGACGTTCGGCAC	0	IgM	0.722486
BCP6_MBC_CTAATGGAGAGACTAT	0	IgM	0.735694
BCP6_MBC_CTAGAGTCAAAGGAAG	7.26513	IgM	0.397882
BCP6_MBC_CTCACACCAACGATCT	0	IgM	0.94082
BCP6_MBC_CTCGGAGTCACTATTC	0	IgM	0.948637
BCP6_MBC_CTCGGAGTCGTTACGA	7.1317	IgM	0.408941
BCP6_MBC_CTCGTACTCGACGGAA	0	IgM	0.710742
BCP6_MBC_CTCGTCAAGTTGAGAT	7.41918	IgM	0.385114
BCP6_MBC_CTCTGGTCATTTCACT	0	IgM	0.975216
BCP6_MBC_CTCTGGTTCACAGTAC	8.11203	IgM	0.327692
BCP6_MBC_CTGAAACTCGGACAAG	8.11203	IgM	0.0821714
BCP6_MBC_CTGAAGTAGTTGAGAT	8.22978	IgM	0.317933
BCP6_MBC_CTGAAGTCAGGGTATG	7.6014	IgM	0.370012
BCP6_MBC_CTGCCTAAGACACTAA	0	IgM	0.944892
BCP6_MBC_CTGCTGTAGCTACCTA	8.11203	IgM	0.327692
BCP6_MBC_CTGCTGTCACAGTCGC	0	IgM	0.780834
BCP6_MBC_CTTCTCTGTTACAGAA	0	IgM	0.7749
BCP6_MBC_CTTGGCTTCTTGCATT	0	IgM	0.763289
BCP6_MBC_CTTTGCGAGTATCTCG	0	IgM	0.745064
BCP6_MBC_GAAGCAGAGCATGGCA	7.6014	IgM	0.370012
BCP6_MBC_GAAGCAGAGCGCTTAT	7.6014	IgM	0.370012
BCP6_MBC_GAATAAGGTGTATGGG	7.76385	IgM	0.356549
BCP6_MBC_GAATAAGTCTCTTGAT	8.2943	IgM	0.312585
BCP6_MBC_GACGGCTCAATAGCAA	8.2943	IgM	0.312585
BCP6_MBC_GACGGCTTCCCGACTT	0	IgM	0.939366
BCP6_MBC_GACGTGCTCGCGCCAA	7.41918	IgM	0.385114
BCP6_MBC_GACGTTACAATGGTCT	8.11203	IgM	0.327692
BCP6_MBC_GATCTAGTCTTGAGGT	8.25509	IgM	0.315835
BCP6_MBC_GCAAACTGTACCGTTA	6.81354	IgM	0.20983
BCP6_MBC_GCAAACTTCTCGCTTG	7.82445	IgM	0.351526
BCP6_MBC_GCACATACATGCCTTC	7.41918	IgM	0.385114
BCP6_MBC_GCACTCTTCCTGTACC	9.21044	IgM	0.236657
BCP6_MBC_GCGCAGTCATTTCAGG	6.90875	IgM	0.434162
BCP6_MBC_GCGGGTTTCTGCTGCT	0	IgM	0.774508
BCP6_MBC_GCTCCTAGTCTTGTCC	0	IgM	0.752332
BCP6_MBC_GCTCCTATCGCCTGTT	8.11203	IgM	0.327692
BCP6_MBC_GCTCTGTAGAGCTTCT	7.6014	IgM	0.118461
BCP6_MBC_GCTGCGACATAAGACA	0	IgM	0.745064
BCP6_MBC_GCTGCTTTCTCTTATG	0	IgM	0.745064
BCP6_MBC_GCTTGAAAGAATGTGT	6.57268	IgM	0.455271
BCP6_MBC_GGATTACTCCCTCTTT	0	IgM	0.758269
BCP6_MBC_GGATTACTCTGGCGAC	8.51739	IgM	0.294096
BCP6_MBC_GGCCGATCACTGTCGG	2.9963	IgM	0.75374
BCP6_MBC_GGCGACTGTCTAGAGG	6.72663	IgM	0.379862
BCP6_MBC_GGCTGGTCAAGCTGTT	8.11203	IgM	0.327692
BCP6_MBC_GGGAGATCAGTCGTGC	0	IgM	0.934353
BCP6_MBC_GGGTCTGTCGGTGTCG	7.91142	IgM	0.28589
BCP6_MBC_GGGTTGCGTAGCGCAA	8.2943	IgM	0.312585
BCP6_MBC_GTAGGCCAGAGTAAGG	0	IgM	0.936522
BCP6_MBC_GTATTCTTCTATCCCG	8.11203	IgM	0.0821714
BCP6_MBC_GTCAAGTGTAATAGCA	6.90875	IgM	0.176186
BCP6_MBC_GTCACAAGTCTAACGT	0	IgM	0.935293
BCP6_MBC_GTCACGGTCACTATTC	0	IgM	0.939366
BCP6_MBC_GTCCTCAAGAACTCGG	7.01402	IgM	0.418694
BCP6_MBC_GTCTTCGTCCGTTGCT	7.70671	IgM	0.129171
BCP6_MBC_GTGGGTCGTAACGTTC	0	IgM	0.936133
BCP6_MBC_GTTAAGCTCAGCCTAA	0	IgM	0.752332
BCP6_MBC_TACGGTATCTCTTGAT	7.6014	IgM	0.310984
BCP6_MBC_TACTTGTGTGGAAAGA	0	IgM	0.944892
BCP6_MBC_TAGTTGGCATCTATGG	7.41918	IgM	0.385114
BCP6_MBC_TATCTCAGTTGACGTT	7.1317	IgM	0.408941
BCP6_MBC_TATCTCATCTAAGCCA	0	IgM	0.932059
BCP6_MBC_TATGCCCTCTATCCTA	0	IgM	0.735694
BCP6_MBC_TCAACGAGTCGCGAAA	0	IgM	0.94082
BCP6_MBC_TCATTACAGGCTCTTA	6.16792	IgM	0.427685
BCP6_MBC_TCCACACCAGACGCCT	7.07112	IgM	0.206682
BCP6_MBC_TCGCGAGTCTGCTTGC	7.1317	IgM	0.408941
BCP6_MBC_TCGGTAATCTTGTCAT	0	IgM	0.729755
BCP6_MBC_TCGTAGAGTACCGTTA	4.20805	IgM	0.674506
BCP6_MBC_TCTTTCCTCTTTACAC	0	IgM	0.945651
BCP6_MBC_TGACTTTTCGAGCCCA	7.1317	IgM	0.357551
BCP6_MBC_TGAGGGAGTGCTCTTC	7.82445	IgM	0.351526
BCP6_MBC_TGCACCTAGATATGGT	6.64669	IgM	0.229181
BCP6_MBC_TGCCAAAGTCCAGTGC	7.1317	IgM	0.408941
BCP6_MBC_TGCTACCCATCCCACT	7.01402	IgM	0.163977
BCP6_MBC_TGCTGCTCACGGATAG	0	IgM	0.758269
BCP6_MBC_TGCTGCTGTGGTACAG	7.82445	IgM	0.115519
BCP6_MBC_TGGGAAGCAGGGTTAG	8.11203	IgM	0.0592432
BCP6_MBC_TGTGGTAGTGAAAGAG	0	IgM	0.745064
BCP6_MBC_TTCGGTCGTTACGTCA	7.82445	IgM	0.351526
BCP6_MBC_TTCTACACAAAGCAAT	7.95793	IgM	0.340464
BCP6_MBC_TTCTACATCAGCACAT	8.22978	IgM	0.317933
BCP6_MBC_TTGAACGTCTGTCTCG	0	IgM	0.758269
BCP6_MBC_TTGACTTTCTTTACGT	0	IgM	0.758269
BCP6_MBC_TTGGCAAGTCAATACC	7.95793	IgM	0.340464
BCP6_MBC_TTTGGTTTCATTCACT	7.01402	IgM	0.212941
BCP8_MBC_AAACGGGCACCTTGTC	0	IgM	0.727172
BCP8_MBC_AACCATGAGTGACATA	7.6014	IgM	0.370012
BCP8_MBC_AACCGCGAGCTCTCGG	8.2943	IgM	0.0610347
BCP8_MBC_AACGTTGTCCACGCAG	7.82445	IgM	0.351526
BCP8_MBC_AACTCTTAGTTATCGC	7.26513	IgM	0.397882
BCP8_MBC_ACATGGTCACACATGT	6.64669	IgM	0.176124
BCP8_MBC_ACGATGTAGCGGATCA	8.11203	IgM	0.327692
BCP8_MBC_ACGATGTTCGCCGTGA	8.11203	IgM	0.327692
BCP8_MBC_ACGGCCACAAACCTAC	8.0067	IgM	0.277185
BCP8_MBC_AGACGTTTCTTGTATC	7.26513	IgM	0.397882
BCP8_MBC_AGCAGCCGTGCCTGCA	7.1317	IgM	0.408941
BCP8_MBC_AGCGGTCCAAGAGTCG	0	IgM	0.937587
BCP8_MBC_AGCTCCTAGAGCTGCA	0	IgM	0.758269
BCP8_MBC_AGCTCTCGTCGAGTTT	0	IgM	0.935293
BCP8_MBC_AGCTCTCGTCTTGCGG	8.2943	IgM	0.312585
BCP8_MBC_AGGTCCGTCAGTGTTG	8.51739	IgM	0.294096
BCP8_MBC_AGTGAGGAGGCTCATT	0	IgM	0.752332
BCP8_MBC_ATCTACTCAGGGTATG	8.11203	IgM	0.327692
BCP8_MBC_ATTGGTGGTTTACTCT	0	IgM	0.780834
BCP8_MBC_CAACCTCTCTTGCATT	0	IgM	0.946345
BCP8_MBC_CACACAATCATTCACT	7.05172	IgM	0.415569
BCP8_MBC_CACATAGTCTGAAAGA	7.1317	IgM	0.408941
BCP8_MBC_CACATTTTCGTCCGTT	0	IgM	0.942049
BCP8_MBC_CACCTTGCACTGAAGG	0	IgM	0.999981
BCP8_MBC_CACCTTGTCCTTGACC	7.47631	IgM	0.400535
BCP8_MBC_CAGAATCAGGGTTCCC	7.6014	IgM	0.370012
BCP8_MBC_CAGCCGAAGTTACCCA	8.51739	IgM	0.294096
BCP8_MBC_CAGCGACTCGGCCGAT	5.32544	IgM	0.445446
BCP8_MBC_CAGCTGGCACGCTTTC	7.26513	IgM	0.397882
BCP8_MBC_CATATTCCACGGCCAT	8.80503	IgM	0.270257
BCP8_MBC_CATGGCGCAAGGTGTG	8.51739	IgM	0.294096
BCP8_MBC_CATTATCAGTGGTCCC	0	IgM	0.942049
BCP8_MBC_CCGTACTTCTTTACGT	7.01402	IgM	0.418694
BCP8_MBC_CCTAAAGGTCTGCCAG	0	IgM	0.745064
BCP8_MBC_CCTACCAAGGCAGGTT	7.41918	IgM	0.322108
BCP8_MBC_CGACTTCCAAGTAGTA	6.64669	IgM	0.176124
BCP8_MBC_CGAGCACTCAACCATG	0	IgM	0.745064
BCP8_MBC_CGCGTTTTCAGCGATT	7.33919	IgM	0.391744
BCP8_MBC_CGGACTGGTAGTACCT	6.90875	IgM	0.368746
BCP8_MBC_GAGCAGATCATCTGCC	0	IgM	0.763289
BCP8_MBC_GATCTAGCAGGATTGG	7.95793	IgM	0.346605
BCP8_MBC_GATGCTAAGGATGGTC	6.81354	IgM	0.435309
BCP8_MBC_GATTCAGGTTCTGAAC	7.01402	IgM	0.418694
BCP8_MBC_GCACTCTAGGGCTTGA	0	IgM	0.722486
BCP8_MBC_GCAGTTATCCAGTAGT	0	IgM	0.875402
BCP8_MBC_GCATGTATCCCAGGTG	7.26513	IgM	0.397882
BCP8_MBC_GCGCAGTTCTATCCCG	7.41918	IgM	0.385114
BCP8_MBC_GGCTCGAAGCTGGAAC	0	IgM	0.939366
BCP8_MBC_GGCTGGTCAGTCAGCC	7.1317	IgM	0.408941
BCP8_MBC_GGGATGAGTACTCAAC	7.9869	IgM	0.27754
BCP8_MBC_GGGCATCGTGACGCCT	0	IgM	0.935293
BCP8_MBC_GGTATTGAGTAGTGCG	0	IgM	0.763289
BCP8_MBC_GGTGCGTAGTACGTTC	8.36328	IgM	0.306869
BCP8_MBC_GGTGTTATCCTAGGGC	0	IgM	0.688894
BCP8_MBC_GTACTTTGTCTCATCC	7.26513	IgM	0.165233
BCP8_MBC_GTCCTCATCGTAGATC	8.11203	IgM	0.327692
BCP8_MBC_GTCTCGTAGTACGATA	0	IgM	0.930605
BCP8_MBC_GTGGGTCTCCTACAGA	7.82445	IgM	0.351526
BCP8_MBC_GTTCTCGGTGCAACTT	7.01402	IgM	0.186581
BCP8_MBC_TACCTTATCTCCGGTT	6.90875	IgM	0.185555
BCP8_MBC_TACTTGTAGGATTCGG	7.82445	IgM	0.351526
BCP8_MBC_TACTTGTGTTAGATGA	7.41918	IgM	0.385114
BCP8_MBC_TAGGCATGTACTTCTT	7.26513	IgM	0.397882
BCP8_MBC_TATCAGGGTGCATCTA	7.82445	IgM	0.351526
BCP8_MBC_TATCTCACAGCCAGAA	0	IgM	0.943113
BCP8_MBC_TATCTCAGTGTCAATC	7.33919	IgM	0.391744
BCP8_MBC_TATTACCAGTACGCGA	0	IgM	0.7749
BCP8_MBC_TCATTTGCACAAGTAA	0	IgM	0.943113
BCP8_MBC_TCCCGATTCTCCCTGA	0	IgM	0.735694
BCP8_MBC_TCGAGGCCAGACGCTC	7.82445	IgM	0.0925945
BCP8_MBC_TCGCGTTCACCAGCAC	0	IgM	0.686163
BCP8_MBC_TCGTACCAGTTAACGA	0	IgM	0.943113
BCP8_MBC_TCTGAGATCTGGGCCA	8.11203	IgM	0.327692
BCP8_MBC_TGCGTGGTCTACTCAT	8.51739	IgM	0.294096
BCP8_MBC_TGTTCCGTCGGTGTTA	9.21044	IgM	0.236657
BCP8_MBC_TTCTACAGTTCCACGG	6.72663	IgM	0.21991
BCP8_MBC_TTGGCAAAGAAGGTGA	0	IgM	0.937587
BCP8_MBC_TTTATGCCAGCTCGCA	6.90875	IgM	0.427418
BCP8_MBC_TTTGTCAAGGTGACCA	9.21044	IgM	0.236657
BCP9_MBC_AAACGGGTCGTAGATC	7.19619	IgM	0.198272
BCP9_MBC_AAAGATGCAGGACGTA	7.26513	IgM	0.397882
BCP9_MBC_AAAGTAGTCTCCGGTT	7.82445	IgM	0.351526
BCP9_MBC_AACTCCCTCTTACCTA	0	IgM	0.693555
BCP9_MBC_AACTCTTGTCTGCGGT	9.21044	IgM	0.236657
BCP9_MBC_AACTGGTAGTTGTAGA	0	IgM	0.710742
BCP9_MBC_AAGCCGCAGAGTCTGG	0	IgM	0.976614
BCP9_MBC_AAGCCGCCATTCGACA	0	IgM	0.682644
BCP9_MBC_AAGCCGCTCAGTTCGA	7.6014	IgM	0.37427
BCP9_MBC_ACCCACTGTCATATCG	6.64669	IgM	0.449137
BCP9_MBC_ACCTTTATCCGAACGC	7.26513	IgM	0.336184
BCP9_MBC_ACGGAGAGTAAACACA	7.70671	IgM	0.361284
BCP9_MBC_ACTGAGTAGGTGATAT	0	IgM	0.748901
BCP9_MBC_ACTGTCCAGTGCAAGC	8.11203	IgM	0.327692
BCP9_MBC_AGAGCTTAGCGTAGTG	7.82445	IgM	0.351526
BCP9_MBC_AGAGCTTCAATAGAGT	7.33919	IgM	0.425455
BCP9_MBC_AGAGTGGTCCTAAGTG	7.5369	IgM	0.378401
BCP9_MBC_AGCGTATCAGTGGAGT	7.6014	IgM	0.370012
BCP9_MBC_AGGCCGTGTTTGCATG	7.70671	IgM	0.0728256
BCP9_MBC_AGTGGGATCACCATAG	7.6014	IgM	0.370012
BCP9_MBC_ATAGACCCAAACCCAT	0	IgM	0.758269
BCP9_MBC_ATAGACCGTTACCGAT	0	IgM	0.943113
BCP9_MBC_ATCCACCCAAACCTAC	7.50614	IgM	0.152429
BCP9_MBC_ATGGGAGGTCCTAGCG	0	IgM	0.752332
BCP9_MBC_ATGTGTGAGTCAATAG	7.41918	IgM	0.385114
BCP9_MBC_CAACTAGCAAACGTGG	0	IgM	0.758269
BCP9_MBC_CAAGATCAGCACACAG	7.36515	IgM	0.392539
BCP9_MBC_CAAGTTGCATCGATGT	0	IgM	0.935293
BCP9_MBC_CACAAACTCGCCATAA	8.43737	IgM	0.300728
BCP9_MBC_CACACCTGTCGTTGTA	8.51739	IgM	0.294096
BCP9_MBC_CACAGGCAGGCTCATT	7.6014	IgM	0.370012
BCP9_MBC_CACATAGAGTTGTCGT	7.95793	IgM	0.340464
BCP9_MBC_CACATTTGTGATAAAC	7.41918	IgM	0.385114
BCP9_MBC_CACCACTCATACGCCG	6.90875	IgM	0.363221
BCP9_MBC_CACCAGGAGATCACGG	7.6014	IgM	0.370012
BCP9_MBC_CACCTTGCAATCGGTT	8.2943	IgM	0.0839563
BCP9_MBC_CAGAATCCAATGACCT	6.90875	IgM	0.368746
BCP9_MBC_CAGATCAAGAAGATTC	0	IgM	0.741116
BCP9_MBC_CAGCCGACATCTCGCT	0	IgM	0.740715
BCP9_MBC_CAGGTGCTCTGGTTCC	0	IgM	0.763289
BCP9_MBC_CAGTCCTCAATCTACG	7.1317	IgM	0.408941
BCP9_MBC_CATATTCGTCCCTTGT	0	IgM	0.748336
BCP9_MBC_CATCGGGCAAGCGAGT	7.6014	IgM	0.370012
BCP9_MBC_CATCGGGCATCTACGA	8.36328	IgM	0.306869
BCP9_MBC_CATCGGGGTTCGAATC	7.95793	IgM	0.340464
BCP9_MBC_CATTATCTCATTCACT	7.95793	IgM	0.340464
BCP9_MBC_CCAATCCGTCCATGAT	0	IgM	0.932059
BCP9_MBC_CCACCTATCAGCTGGC	7.6014	IgM	0.305434
BCP9_MBC_CCAGCGAAGTGAATTG	0	IgM	0.929764
BCP9_MBC_CCAGCGACATTAGGCT	7.46172	IgM	0.381589
BCP9_MBC_CCATGTCAGACTAAGT	7.41918	IgM	0.385114
BCP9_MBC_CCGTTCAGTCTCCACT	0	IgM	0.932059
BCP9_MBC_CCTACACTCTGCAGTA	8.11203	IgM	0.327692
BCP9_MBC_CCTCAGTAGCAATCTC	7.41918	IgM	0.385114
BCP9_MBC_CGAACATGTCTCATCC	7.01402	IgM	0.163977
BCP9_MBC_CGAATGTCACATTAGC	8.0067	IgM	0.336421
BCP9_MBC_CGACCTTCAATGGACG	7.82445	IgM	0.351526
BCP9_MBC_CGAGCCACAAAGGTGC	8.36328	IgM	0.306869
BCP9_MBC_CGATGTATCCCGGATG	0	IgM	0.942303
BCP9_MBC_CGCGTTTTCTTGCATT	7.26513	IgM	0.427309
BCP9_MBC_CGGACACTCGACCAGC	0	IgM	0.752332
BCP9_MBC_CGGAGTCTCTTGAGAC	0	IgM	0.939366
BCP9_MBC_CGGCTAGAGAAGGACA	7.33919	IgM	0.388577
BCP9_MBC_CGTCAGGTCTTGACGA	7.6014	IgM	0.370012
BCP9_MBC_CGTCCATTCCGCATAA	8.11203	IgM	0.327692
BCP9_MBC_CGTGTAAAGTGACTCT	0	IgM	0.7749
BCP9_MBC_CGTGTAATCCTTAATC	6.90875	IgM	0.427418
BCP9_MBC_CGTGTCTTCCAAGTAC	0	IgM	0.939366
BCP9_MBC_CTAAGACCAGAGCCAA	3.83625	IgM	0.714436
BCP9_MBC_CTACCCATCCAGAGGA	0	IgM	0.94082
BCP9_MBC_CTCCTAGTCGCCCTTA	7.82445	IgM	0.351526
BCP9_MBC_CTCCTAGTCTCGTATT	7.32393	IgM	0.388706
BCP9_MBC_CTCGGAGTCCACGACG	0	IgM	0.935293
BCP9_MBC_CTCGTACCAGCTGTAT	6.90875	IgM	0.198789
BCP9_MBC_CTCTGGTTCGGATGGA	4.15104	IgM	0.637633
BCP9_MBC_CTGAAACTCCTATTCA	7.82445	IgM	0.351526
BCP9_MBC_CTGCTGTGTCCGAATT	0	IgM	0.771471
BCP9_MBC_CTGCTGTGTTCGGCAC	8.11203	IgM	0.327692
BCP9_MBC_CTGTGCTAGATGTCGG	7.1317	IgM	0.408941
BCP9_MBC_CTGTTTACATTAGCCA	6.57268	IgM	0.455271
BCP9_MBC_CTTAGGAGTGATAAGT	0	IgM	0.763289
BCP9_MBC_GAACGGATCAACCAAC	7.70671	IgM	0.361284
BCP9_MBC_GAACGGATCCTTAATC	7.82445	IgM	0.351526
BCP9_MBC_GAATGAAAGTTCGATC	0	IgM	0.939366
BCP9_MBC_GACAGAGCATCACCCT	6.32177	IgM	0.476067
BCP9_MBC_GACGTGCAGAGCCTAG	8.2943	IgM	0.312585
BCP9_MBC_GACGTGCTCGTCCGTT	0	IgM	0.996629
BCP9_MBC_GACGTTAGTGTATGGG	0	IgM	0.932059
BCP9_MBC_GACTGCGTCCCGGATG	8.11203	IgM	0.0821714
BCP9_MBC_GATGAGGGTCAGAATA	7.6014	IgM	0.370012
BCP9_MBC_GATTCAGGTATTACCG	0	IgM	0.94082
BCP9_MBC_GCATACAAGATGCCTT	7.01402	IgM	0.353603
BCP9_MBC_GCATACAAGCCAGGAT	7.82445	IgM	0.351526
BCP9_MBC_GCGACCACAATGTTGC	5.08939	IgM	0.359915
BCP9_MBC_GCGAGAATCTGCTTGC	6.81354	IgM	0.435309
BCP9_MBC_GCGCCAAAGCAACGGT	7.26513	IgM	0.397882
BCP9_MBC_GCTGCGATCTCTAAGG	3.80354	IgM	0.688408
BCP9_MBC_GCTTCCAGTTATCCGA	7.41918	IgM	0.385114
BCP9_MBC_GGACAGAGTGAACCTT	0	IgM	0.747536
BCP9_MBC_GGACGTCGTCCCGACA	7.1317	IgM	0.342849
BCP9_MBC_GGATGTTCAAGTTCTG	0	IgM	0.945651
BCP9_MBC_GGCAATTAGATATGGT	7.07112	IgM	0.179958
BCP9_MBC_GGCGACTGTCCTAGCG	7.1317	IgM	0.408941
BCP9_MBC_GGCTCGAAGCCTATGT	7.82445	IgM	0.351526
BCP9_MBC_GGCTCGACACCTGGTG	7.47631	IgM	0.325644
BCP9_MBC_GGCTGGTTCCAAGCCG	9.21044	IgM	0.236657
BCP9_MBC_GTAGGCCTCCGGGTGT	7.74444	IgM	0.358157
BCP9_MBC_GTCATTTAGTGAACAT	6.81354	IgM	0.435309
BCP9_MBC_GTCGGGTCATTTCACT	7.01402	IgM	0.186581
BCP9_MBC_GTGCAGCAGACGACGT	7.01402	IgM	0.418694
BCP9_MBC_GTGTGCGGTGTCAATC	0	IgM	0.94082
BCP9_MBC_GTTAAGCAGAGCTGCA	7.01402	IgM	0.418694
BCP9_MBC_GTTAAGCCAATCTACG	0	IgM	0.797452
BCP9_MBC_GTTACAGAGACGCAAC	7.6014	IgM	0.370012
BCP9_MBC_GTTACAGTCATGTCTT	0	IgM	0.766244
BCP9_MBC_TAAGAGAAGACAGAGA	0	IgM	0.758269
BCP9_MBC_TACAGTGAGGGTCTCC	0	IgM	0.792167
BCP9_MBC_TACTTACCAAACTGTC	0	IgM	0.780834
BCP9_MBC_TAGAGCTGTGCAACGA	6.57268	IgM	0.215532
BCP9_MBC_TAGGCATCAGTATGCT	8.2943	IgM	0.312585
BCP9_MBC_TATCAGGTCCAGAAGG	8.36328	IgM	0.244606
BCP9_MBC_TATGCCCGTACCGAGA	0	IgM	0.92653
BCP9_MBC_TCAATCTAGATAGCAT	0	IgM	0.763289
BCP9_MBC_TCATTACGTAAACACA	0	IgM	0.947573
BCP9_MBC_TGACTTTCAATGCCAT	7.6014	IgM	0.370012
BCP9_MBC_TGAGAGGGTCAGAAGC	7.70671	IgM	0.361284
BCP9_MBC_TGAGGGATCACCGGGT	0	IgM	0.752332
BCP9_MBC_TGATTTCGTTCGTTGA	8.38389	IgM	0.262348
BCP9_MBC_TGCCAAACACGAAAGC	0	IgM	0.932059
BCP9_MBC_TGCTACCAGGTGCTTT	7.1317	IgM	0.408941
BCP9_MBC_TGGACGCTCGCCTGAG	8.22978	IgM	0.317933
BCP9_MBC_TGGCTGGAGTATGACA	8.80503	IgM	0.270257
BCP9_MBC_TGGCTGGTCCTCGCAT	7.41918	IgM	0.385114
BCP9_MBC_TGGGAAGCATTGGCGC	0	IgM	0.999956
BCP9_MBC_TTCGAAGGTAATAGCA	7.82445	IgM	0.351526
BCP9_MBC_TTCGAAGTCAAGGCTT	0	IgM	0.735694
BCP9_MBC_TTCTACACAGGAACGT	7.1317	IgM	0.348376
BCP9_MBC_TTCTCCTCACCCAGTG	7.6014	IgM	0.370012
BCP9_MBC_TTCTTAGAGCACCGCT	7.6014	IgM	0.370012
BCP9_MBC_TTGGCAAGTATGAAAC	0	IgM	0.996461
BCP9_MBC_TTTATGCGTACTCAAC	8.2943	IgM	0.0973577
BCP2_Total_ACATACGGTGCTGTAT	0	IgM	0.821555
BCP2_Total_ACATCAGAGCGATCCC	0	IgM	0.999845
BCP2_Total_ACGATGTAGTACGACG	0	IgM	0.771471
BCP2_Total_AGAGTGGAGCCCAACC	0	IgM	1
BCP2_Total_AGAGTGGGTATGAAAC	0	IgM	0.771471
BCP2_Total_AGCGGTCCAAGTTAAG	0	IgM	0.798255
BCP2_Total_AGCGTATTCTTCATGT	0	IgM	0.80953
BCP2_Total_AGCTTGACACAGCCCA	6.96	IgM	0.423171
BCP2_Total_CACAAACTCACGCGGT	0	IgM	0.97898
BCP2_Total_CACATTTGTATATGAG	0	IgM	0.998901
BCP2_Total_CATTATCGTATTACCG	4.90032	IgM	0.593874
BCP2_Total_CGACCTTCACACATGT	3.37039	IgM	0.720673
BCP2_Total_CGAGCCACATGTTGAC	0	IgM	0.998616
BCP2_Total_CGATGTATCCTGTAGA	6.37883	IgM	0.471338
BCP2_Total_CGGCTAGGTCGATTGT	6.2678	IgM	0.480539
BCP2_Total_CGTTCTGTCAGCTCGG	6.16792	IgM	0.488818
BCP2_Total_CTACACCAGTTAGGTA	0	IgM	0.92958
BCP2_Total_CTGAAACCAGTCGATT	0	IgM	0.779449
BCP2_Total_CTGGTCTGTTAAAGTG	0	IgM	0.926494
BCP2_Total_GAAATGACATCGGTTA	0	IgM	0.998849
BCP2_Total_GAATGAAAGGAATCGC	0	IgM	0.99815
BCP2_Total_GACCAATGTTCACCTC	0	IgM	0.780834
BCP2_Total_GACTGCGGTTCGTGAT	0	IgM	0.801997
BCP2_Total_GAGCAGATCGGCATCG	0	IgM	0.964787
BCP2_Total_GCAAACTTCATCTGTT	0	IgM	0.998771
BCP2_Total_GCATACAGTTGGTGGA	0	IgM	0.998805
BCP2_Total_GCATGCGCACCAGGCT	0	IgM	0.999981
BCP2_Total_GCGCAGTTCTCTTGAT	4.56683	IgM	0.621514
BCP2_Total_GGAAAGCGTAGTACCT	0	IgM	0.811696
BCP2_Total_TACGGGCGTGTGGCTC	0	IgM	0.999167
BCP2_Total_TGCCCTAAGGCCCTTG	0	IgM	0.999999
BCP2_Total_TGCGTGGCAGGACCCT	0	IgM	0.985013
BCP2_Total_TGGTTCCCAGCTGTTA	6.72663	IgM	0.442512
BCP2_Total_TGTGGTACAAGAAGAG	0	IgM	0.804707
BCP2_Total_TTAGGCACAGGCGATA	0	IgM	0.998898
BCP3_Total_AAACCTGCACTCGACG	6.81354	IgM	0.20983
BCP3_Total_AAAGATGGTTTCCACC	6.72663	IgM	0.442512
BCP3_Total_AAAGCAAGTCAATACC	0	IgM	0.745064
BCP3_Total_AAATGCCCACGGCCAT	6.81354	IgM	0.435309
BCP3_Total_AAATGCCGTTTGACAC	7.6014	IgM	0.370012
BCP3_Total_AACACGTAGCGTAATA	6.90875	IgM	0.396268
BCP3_Total_AACACGTGTATCACCA	6.90875	IgM	0.198789
BCP3_Total_AACCATGTCGCTTGTC	7.26513	IgM	0.397882
BCP3_Total_AACGTTGAGGCTAGCA	0	IgM	0.758269
BCP3_Total_AACTCCCAGACAGGCT	7.41918	IgM	0.139594
BCP3_Total_AACTCCCGTAGCGCTC	0	IgM	0.732524
BCP3_Total_AAGGTTCCATGGTCTA	7.67036	IgM	0.122621
BCP3_Total_AAGGTTCTCAATAAGG	6.72663	IgM	0.442512
BCP3_Total_AAGTCTGTCCGAGCCA	7.91142	IgM	0.280365
BCP3_Total_AATCCAGTCGAGAACG	7.1317	IgM	0.172933
BCP3_Total_AATCGGTCACACTGCG	7.01402	IgM	0.418694
BCP3_Total_ACACCGGCATGAAGTA	0	IgM	0.767636
BCP3_Total_ACAGCCGCAAGACACG	7.1317	IgM	0.434667
BCP3_Total_ACATACGAGGTGCACA	0	IgM	0.752332
BCP3_Total_ACATCAGTCGGAAATA	7.6014	IgM	0.370012
BCP3_Total_ACCAGTACAAGGTTTC	7.01402	IgM	0.186581
BCP3_Total_ACCAGTACAATCTGCA	7.6014	IgM	0.154784
BCP3_Total_ACCAGTACAGCGAACA	7.31389	IgM	0.393841
BCP3_Total_ACCTTTAAGCAATATG	8.0067	IgM	0.277185
BCP3_Total_ACGAGCCAGGAACTGC	8.4221	IgM	0.301993
BCP3_Total_ACGCCGATCGCTAGCG	7.06693	IgM	0.270366
BCP3_Total_ACGTCAAGTGCCTTGG	7.82445	IgM	0.351526
BCP3_Total_ACGTCAATCCAAACTG	7.1317	IgM	0.408941
BCP3_Total_ACTATCTGTATATGAG	6.64669	IgM	0.229181
BCP3_Total_ACTGAACCAACAACCT	7.26513	IgM	0.157459
BCP3_Total_ACTGCTCAGAAACCGC	7.70671	IgM	0.361284
BCP3_Total_ACTGCTCGTACGCACC	0	IgM	0.767814
BCP3_Total_ACTTACTGTAGAGCTG	7.41918	IgM	0.385114
BCP3_Total_AGAGCTTGTCGCATAT	0	IgM	0.94082
BCP3_Total_AGATTGCAGTACACCT	7.26513	IgM	0.397882
BCP3_Total_AGCGGTCAGGCGACAT	8.22978	IgM	0.317933
BCP3_Total_AGCGGTCTCACTCTTA	7.99428	IgM	0.141635
BCP3_Total_AGCGTATGTGCCTGGT	7.1317	IgM	0.408941
BCP3_Total_AGCTCCTAGGCGACAT	6.81354	IgM	0.435309
BCP3_Total_AGCTCCTGTGTCAATC	6.81354	IgM	0.435309
BCP3_Total_AGGCCGTGTGAAATCA	4.75925	IgM	0.513568
BCP3_Total_AGGGTGAAGCCACGCT	0	IgM	0.996749
BCP3_Total_AGGGTGACAGTCGATT	7.26513	IgM	0.397882
BCP3_Total_AGGTCATGTGGGTCAA	0	IgM	0.999982
BCP3_Total_AGGTCATGTTGATTGC	6.37883	IgM	0.203804
BCP3_Total_AGGTCCGAGGGTTCCC	8.36328	IgM	0.306869
BCP3_Total_AGGTCCGGTACAGTTC	0	IgM	0.763265
BCP3_Total_AGGTCCGGTGCTCTTC	7.82445	IgM	0.351526
BCP3_Total_AGTGTCAAGTAGGTGC	0	IgM	0.778003
BCP3_Total_AGTGTCACAGACACTT	7.6014	IgM	0.141383
BCP3_Total_AGTGTCACATGGTAGG	7.1317	IgM	0.408941
BCP3_Total_ATAACGCAGTAGATGT	8.2943	IgM	0.312585
BCP3_Total_ATAACGCTCTCAAGTG	6.16792	IgM	0.284705
BCP3_Total_ATAAGAGAGTTATCGC	0	IgM	0.752332
BCP3_Total_ATAAGAGCAAGGACTG	7.41918	IgM	0.385114
BCP3_Total_ATAGACCCATAGGATA	8.51739	IgM	0.294096
BCP3_Total_ATCACGATCTGTCTAT	6.50379	IgM	0.460981
BCP3_Total_ATCATCTTCAGCAACT	0	IgM	0.758269
BCP3_Total_ATCATGGTCTCTGAGA	7.01402	IgM	0.418694
BCP3_Total_ATCCGAAAGAGACTAT	7.33919	IgM	0.396517
BCP3_Total_ATCCGAAGTTGTGGAG	7.1317	IgM	0.403573
BCP3_Total_ATCTACTGTTATCGGT	7.31389	IgM	0.393841
BCP3_Total_ATCTACTTCAGTACGT	7.6014	IgM	0.370012
BCP3_Total_ATGGGAGCATGGGACA	0	IgM	0.937587
BCP3_Total_ATTACTCTCGCAAGCC	6.72663	IgM	0.442512
BCP3_Total_ATTATCCAGTACACCT	6.57268	IgM	0.455271
BCP3_Total_ATTATCCTCCGTAGGC	6.50379	IgM	0.466891
BCP3_Total_ATTCTACCACACCGAC	7.01402	IgM	0.418694
BCP3_Total_ATTGGACAGATCTGAA	8.11203	IgM	0.0955794
BCP3_Total_ATTTCTGGTAATCGTC	0	IgM	0.763289
BCP3_Total_ATTTCTGGTAGAAAGG	4.36143	IgM	0.586656
BCP3_Total_CAACCAAAGGCCATAG	6.81354	IgM	0.435309
BCP3_Total_CAACCAATCTCTGCTG	6.32177	IgM	0.266862
BCP3_Total_CAACCTCAGAGTAATC	7.47631	IgM	0.38038
BCP3_Total_CAAGATCCATTGGCGC	7.1317	IgM	0.408941
BCP3_Total_CAAGTTGCATCGATTG	8.36328	IgM	0.306869
BCP3_Total_CACACAAAGTGTCTCA	0	IgM	0.716547
BCP3_Total_CACACTCTCAGAAATG	0	IgM	0.936522
BCP3_Total_CACACTCTCATCATTC	7.07112	IgM	0.413961
BCP3_Total_CACATAGAGGACCACA	7.26513	IgM	0.392414
BCP3_Total_CACATAGCAAGACGTG	7.01402	IgM	0.186581
BCP3_Total_CACATTTAGATGTCGG	7.41918	IgM	0.139594
BCP3_Total_CACCACTAGTCAATAG	0	IgM	0.954233
BCP3_Total_CACTCCAAGACTAAGT	7.41918	IgM	0.385114
BCP3_Total_CAGAGAGTCGAATGGG	7.95793	IgM	0.278409
BCP3_Total_CAGATCACACGACTCG	7.41918	IgM	0.385114
BCP3_Total_CAGATCACACTATCTT	6.72663	IgM	0.442512
BCP3_Total_CAGATCATCAACCATG	0	IgM	0.967016
BCP3_Total_CAGCATACACGGCTAC	8.11203	IgM	0.327692
BCP3_Total_CAGCATAGTATCAGTC	6.90875	IgM	0.427418
BCP3_Total_CAGCCGATCGATGAGG	0	IgM	0.744141
BCP3_Total_CAGCTAAAGAGCCTAG	7.01402	IgM	0.125066
BCP3_Total_CAGGTGCAGCAGGCTA	7.41918	IgM	0.385114
BCP3_Total_CAGGTGCCATAGAAAC	7.1317	IgM	0.408941
BCP3_Total_CAGGTGCTCTGCGGCA	0	IgM	0.752332
BCP3_Total_CATCAAGGTACTTCTT	6.81354	IgM	0.20983
BCP3_Total_CATCAGATCACCATAG	6.72663	IgM	0.442512
BCP3_Total_CATCGGGGTACTCGCG	0	IgM	0.943113
BCP3_Total_CATGACATCCTCCTAG	6.81354	IgM	0.435309
BCP3_Total_CATGCCTAGTACTTGC	0	IgM	0.993861
BCP3_Total_CATGCCTCAGAGCCAA	0	IgM	0.937587
BCP3_Total_CATGGCGGTGTCTGAT	7.67036	IgM	0.364297
BCP3_Total_CATTATCCACCCATGG	7.19619	IgM	0.403596
BCP3_Total_CCACCTAGTTCCAACA	7.82445	IgM	0.351526
BCP3_Total_CCACGGAGTCTAGGTT	7.26513	IgM	0.397882
BCP3_Total_CCACTACGTCACTTCC	6.90875	IgM	0.171713
BCP3_Total_CCACTACTCATGTGGT	6.2678	IgM	0.273121
BCP3_Total_CCAGCGAGTCGAGATG	6.72663	IgM	0.442512
BCP3_Total_CCATTCGGTGTTAAGA	8.11203	IgM	0.0955794
BCP3_Total_CCCAGTTCAACTGGCC	6.64669	IgM	0.501437
BCP3_Total_CCCAGTTTCTTTACGT	0	IgM	0.70533
BCP3_Total_CCCTCCTAGGGCACTA	7.41918	IgM	0.139594
BCP3_Total_CCGTACTTCCAAAGTC	7.07112	IgM	0.100942
BCP3_Total_CCGTTCAGTGGGTCAA	7.01402	IgM	0.418694
BCP3_Total_CCTAAAGGTCAGCTAT	0	IgM	0.943113
BCP3_Total_CCTACCACATACCATG	6.1215	IgM	0.492665
BCP3_Total_CCTAGCTAGCACCGTC	0	IgM	0.767636
BCP3_Total_CCTAGCTGTTAAGTAG	7.41918	IgM	0.385114
BCP3_Total_CCTTACGCAGTCAGAG	8.22978	IgM	0.317933
BCP3_Total_CGAACATAGAGCTGGT	7.41918	IgM	0.327633
BCP3_Total_CGAACATTCGCGCCAA	7.41918	IgM	0.385114
BCP3_Total_CGACCTTTCCGATATG	6.79263	IgM	0.295115
BCP3_Total_CGACTTCGTGCAACGA	6.43204	IgM	0.351848
BCP3_Total_CGAGAAGCAACTGCTA	6.32177	IgM	0.476067
BCP3_Total_CGAGCCAAGTACGCGA	6.37883	IgM	0.471338
BCP3_Total_CGATGGCTCCGTCATC	7.26513	IgM	0.397882
BCP3_Total_CGATGTACACCGTTGG	0	IgM	0.767636
BCP3_Total_CGATTGAAGCAATATG	0	IgM	0.752332
BCP3_Total_CGATTGAAGTGGACGT	6.81354	IgM	0.435309
BCP3_Total_CGCGGTAAGAAGGCCT	7.82445	IgM	0.0699782
BCP3_Total_CGCGGTACAATGACCT	7.01402	IgM	0.186581
BCP3_Total_CGCGGTAGTCTCTCGT	0	IgM	0.763289
BCP3_Total_CGCTTCAGTAGCTAAA	0	IgM	0.975671
BCP3_Total_CGCTTCAGTTTGTGTG	0	IgM	0.778438
BCP3_Total_CGGACACGTGATAAAC	7.5369	IgM	0.139351
BCP3_Total_CGGACACTCTTCATGT	7.5369	IgM	0.162263
BCP3_Total_CGGACGTAGGCTCATT	3.99252	IgM	0.688709
BCP3_Total_CGGACTGCAAGACACG	8.39964	IgM	0.0488196
BCP3_Total_CGGACTGCAAGTTGTC	7.95793	IgM	0.278409
BCP3_Total_CGGACTGCACATTCGA	0	IgM	0.943113
BCP3_Total_CGGACTGCACGAGAGT	7.82445	IgM	0.351526
BCP3_Total_CGGTTAAAGCCTCGTG	7.41918	IgM	0.385114
BCP3_Total_CGTAGCGCAATGGAGC	7.41918	IgM	0.385114
BCP3_Total_CGTAGCGGTCTAGGTT	0	IgM	0.942049
BCP3_Total_CGTAGGCTCCTTGCCA	8.51739	IgM	0.0351639
BCP3_Total_CGTCAGGGTCCAACTA	7.01402	IgM	0.418694
BCP3_Total_CGTCAGGTCAAAGACA	7.33919	IgM	0.171787
BCP3_Total_CGTCCATAGACGCTTT	8.11203	IgM	0.327692
BCP3_Total_CGTTAGAAGCAATATG	7.1317	IgM	0.408941
BCP3_Total_CGTTAGAAGGAACTGC	0	IgM	0.946983
BCP3_Total_CGTTAGATCTAACCGA	6.37883	IgM	0.471338
BCP3_Total_CGTTCTGGTCCATGAT	7.82445	IgM	0.351526
BCP3_Total_CGTTGGGTCAACACGT	0	IgM	0.7749
BCP3_Total_CTAACTTGTGTCTGAT	7.67036	IgM	0.364297
BCP3_Total_CTACACCTCGTGGACC	8.11203	IgM	0.0821714
BCP3_Total_CTACATTTCCACGCAG	7.65267	IgM	0.365763
BCP3_Total_CTACCCATCGAACGGA	8.25509	IgM	0.0958784
BCP3_Total_CTACGTCTCCGTCAAA	7.67036	IgM	0.364297
BCP3_Total_CTAGAGTCAGCGTAAG	8.51739	IgM	0.294096
BCP3_Total_CTAGCCTGTGACCAAG	6.90875	IgM	0.427418
BCP3_Total_CTAGCCTTCAGGTAAA	0	IgM	0.964148
BCP3_Total_CTCCTAGCATTAGCCA	6.64669	IgM	0.449137
BCP3_Total_CTCGGGATCCAGGGCT	7.41918	IgM	0.385114
BCP3_Total_CTCGGGATCGGCGGTT	6.64669	IgM	0.229181
BCP3_Total_CTCGTACAGCTACCTA	6.96	IgM	0.423171
BCP3_Total_CTCGTACTCGGACAAG	8.87401	IgM	0.26454
BCP3_Total_CTCTACGCAAATCCGT	6.90875	IgM	0.427418
BCP3_Total_CTCTACGCAGCTGCTG	7.1317	IgM	0.408941
BCP3_Total_CTCTACGGTACAAGTA	8.181	IgM	0.321976
BCP3_Total_CTCTGGTGTGACGCCT	6.50379	IgM	0.405749
BCP3_Total_CTGAAACCAGGTGGAT	7.1317	IgM	0.408941
BCP3_Total_CTGAAGTTCCGAAGAG	0	IgM	0.932059
BCP3_Total_CTGATAGGTGGTTTCA	7.6014	IgM	0.370012
BCP3_Total_CTGATCCCATCCAACA	7.82445	IgM	0.351526
BCP3_Total_CTGATCCTCATAGCAC	7.26513	IgM	0.397882
BCP3_Total_CTGCGGATCTACTCAT	7.26513	IgM	0.397882
BCP3_Total_CTGTGCTCATCCTAGA	8.11203	IgM	0.327692
BCP3_Total_CTGTGCTGTTCCACGG	7.6014	IgM	0.370012
BCP3_Total_CTGTTTATCCGCGGTA	7.26513	IgM	0.421481
BCP3_Total_CTTACCGGTTTGCATG	7.6014	IgM	0.118461
BCP3_Total_CTTAGGACAAGTTGTC	0	IgM	0.699905
BCP3_Total_CTTCTCTGTCTGGAGA	6.90875	IgM	0.427418
BCP3_Total_CTTCTCTTCCCTCTTT	6.32177	IgM	0.476067
BCP3_Total_CTTGGCTGTATTACCG	6.32177	IgM	0.501956
BCP3_Total_CTTGGCTTCGTCCGTT	0	IgM	0.735694
BCP3_Total_CTTTGCGAGGATATAC	6.90875	IgM	0.427418
BCP3_Total_GAAACTCAGATCCTGT	0	IgM	0.767636
BCP3_Total_GAAATGATCACTTACT	6.81354	IgM	0.20983
BCP3_Total_GAACATCGTGAAATCA	0	IgM	0.752332
BCP3_Total_GAACGGACACGAGAGT	6.21661	IgM	0.455382
BCP3_Total_GAACGGATCCTAAGTG	7.26513	IgM	0.397882
BCP3_Total_GAATGAACAGGGTTAG	7.1317	IgM	0.408941
BCP3_Total_GACACGCTCAACGGCC	6.43935	IgM	0.466321
BCP3_Total_GACCAATGTGTTAAGA	0	IgM	0.752332
BCP3_Total_GACCAATTCCCTAACC	7.41918	IgM	0.385114
BCP3_Total_GACCTGGAGAACAACT	0	IgM	0.783439
BCP3_Total_GACCTGGTCATCGGAT	7.18572	IgM	0.229339
BCP3_Total_GACGCGTAGATAGCAT	7.6014	IgM	0.370012
BCP3_Total_GACGGCTTCAGGCCCA	0	IgM	0.999845
BCP3_Total_GACGTGCCACACATGT	0	IgM	0.933839
BCP3_Total_GACGTTAAGTAGATGT	0	IgM	0.952318
BCP3_Total_GAGTCCGCATTGGTAC	0	IgM	0.752332
BCP3_Total_GATCAGTGTGTTCGAT	0	IgM	0.843291
BCP3_Total_GATCGATAGTTAACGA	6.90875	IgM	0.427418
BCP3_Total_GATCGATTCCGAACGC	0	IgM	0.937587
BCP3_Total_GATCGCGCACTTAACG	0	IgM	0.752332
BCP3_Total_GATCTAGCAATAAGCA	0	IgM	0.945651
BCP3_Total_GATCTAGTCCGGCACA	6.90875	IgM	0.427418
BCP3_Total_GATGAAATCATGTGGT	6.57268	IgM	0.455271
BCP3_Total_GATTCAGGTTCCCTTG	8.04751	IgM	0.333039
BCP3_Total_GCAATCAAGCTAGTTC	0	IgM	0.939366
BCP3_Total_GCAATCACATGATCCA	7.91142	IgM	0.118839
BCP3_Total_GCACTCTTCACCTTAT	7.01402	IgM	0.186581
BCP3_Total_GCAGCCATCGCCAAAT	8.03201	IgM	0.27164
BCP3_Total_GCATACAGTATCGCAT	6.90875	IgM	0.427418
BCP3_Total_GCATACATCGGCTTGG	7.1317	IgM	0.172933
BCP3_Total_GCATGATCAGTCCTTC	3.23203	IgM	0.646803
BCP3_Total_GCATGCGGTTTAGCTG	6.2678	IgM	0.427311
BCP3_Total_GCGCAACAGGTCATCT	0	IgM	0.780834
BCP3_Total_GCGCAGTAGTGAACGC	0	IgM	0.73851
BCP3_Total_GCGCCAAGTCTAGAGG	7.1317	IgM	0.408941
BCP3_Total_GCGCGATCAAATCCGT	7.01402	IgM	0.186581
BCP3_Total_GCTCTGTGTCTTCTCG	6.64669	IgM	0.392692
BCP3_Total_GCTTGAAGTTCAGACT	7.82445	IgM	0.128924
BCP3_Total_GGAAAGCAGAGCTGGT	7.33919	IgM	0.109616
BCP3_Total_GGAAAGCGTACAGCAG	0	IgM	0.780834
BCP3_Total_GGACAGACAGTCTTCC	6.21661	IgM	0.48958
BCP3_Total_GGACAGAGTTCCGGCA	7.26513	IgM	0.397882
BCP3_Total_GGATTACTCTAACCGA	6.64669	IgM	0.449137
BCP3_Total_GGGAGATCAACTGCGC	0	IgM	0.996139
BCP3_Total_GGGATGAAGCTAGGCA	2.68393	IgM	0.798378
BCP3_Total_GGGATGATCCCAAGTA	8.11203	IgM	0.269854
BCP3_Total_GGGTCTGCACTGTTAG	7.01402	IgM	0.20949
BCP3_Total_GGGTCTGTCGGCCGAT	6.57268	IgM	0.404972
BCP3_Total_GGGTTGCAGTGTTGAA	4.42658	IgM	0.550174
BCP3_Total_GGGTTGCCACCGCTAG	6.50379	IgM	0.460981
BCP3_Total_GTACTCCAGACAAGCC	7.41918	IgM	0.385114
BCP3_Total_GTAGGCCCACACTGCG	0	IgM	0.753516
BCP3_Total_GTAGTCACAACTGCTA	3.88402	IgM	0.521349
BCP3_Total_GTAGTCAGTTCAGCGC	0	IgM	0.911851
BCP3_Total_GTCAAGTCACGCTTTC	7.6014	IgM	0.370012
BCP3_Total_GTCATTTAGTGTGGCA	7.41918	IgM	0.316581
BCP3_Total_GTCTTCGTCATTGCCC	7.01402	IgM	0.163977
BCP3_Total_GTGAAGGCATTTCAGG	0	IgM	0.771471
BCP3_Total_GTGAAGGTCTGGCGAC	0	IgM	0.688171
BCP3_Total_GTGCAGCGTAGAGTGC	7.01402	IgM	0.418694
BCP3_Total_GTGTGCGAGGTGTGGT	7.41918	IgM	0.0803702
BCP3_Total_GTGTGCGTCCAAATGC	5.7111	IgM	0.362985
BCP3_Total_GTGTTAGCATCGGTTA	6.2678	IgM	0.437239
BCP3_Total_GTGTTAGTCAGTTAGC	0	IgM	0.939366
BCP3_Total_GTTAAGCGTTGGGACA	3.06963	IgM	0.626732
BCP3_Total_GTTCATTTCCGTACAA	7.6014	IgM	0.370012
BCP3_Total_GTTCTCGAGAAACCGC	0	IgM	0.778003
BCP3_Total_GTTCTCGCAGCTTAAC	8.2943	IgM	0.312585
BCP3_Total_GTTTCTAGTTGGTAAA	0	IgM	0.792167
BCP3_Total_TAAGAGACAATTGCTG	7.70671	IgM	0.361284
BCP3_Total_TAAGAGATCTCTTGAT	7.82445	IgM	0.351526
BCP3_Total_TACACGAGTATTCTCT	0	IgM	0.767636
BCP3_Total_TACACGATCGTTACGA	7.26513	IgM	0.397882
BCP3_Total_TACAGTGAGCCTATGT	6.72663	IgM	0.21991
BCP3_Total_TACAGTGAGGATGGAA	0	IgM	0.944483
BCP3_Total_TACAGTGCATGGGAAC	6.64669	IgM	0.387167
BCP3_Total_TACGGATGTATTCGTG	3.52326	IgM	0.615787
BCP3_Total_TACTCATTCTACCAGA	6.57268	IgM	0.399454
BCP3_Total_TACTCGCCAATTCCTT	7.82445	IgM	0.351526
BCP3_Total_TACTCGCGTTGCTCCT	8.51739	IgM	0.294096
BCP3_Total_TACTTACCACTTCTGC	8.11203	IgM	0.327692
BCP3_Total_TACTTGTTCACGAAGG	7.50614	IgM	0.377907
BCP3_Total_TACTTGTTCAGCGACC	0	IgM	0.744827
BCP3_Total_TAGACCAAGCGATCCC	7.1317	IgM	0.408941
BCP3_Total_TAGTGGTTCCAAACAC	7.1317	IgM	0.408941
BCP3_Total_TATCAGGCAGTGAGTG	0	IgM	0.758343
BCP3_Total_TATGCCCTCCTCAACC	7.01402	IgM	0.418694
BCP3_Total_TCAACGAAGCGCTCCA	7.6014	IgM	0.154784
BCP3_Total_TCAACGAAGGTGATAT	0	IgM	0.792167
BCP3_Total_TCAACGACAAACTGTC	7.41918	IgM	0.385114
BCP3_Total_TCAATCTGTGAGTATA	0	IgM	0.763289
BCP3_Total_TCAGATGTCCATGAGT	7.31389	IgM	0.124264
BCP3_Total_TCAGCTCGTTACCAGT	6.876	IgM	0.430133
BCP3_Total_TCAGGATCATCGGACC	8.25509	IgM	0.0958784
BCP3_Total_TCATTACTCCCTTGCA	8.60439	IgM	0.286886
BCP3_Total_TCATTTGGTCGCTTTC	6.81354	IgM	0.435309
BCP3_Total_TCCACACCAAGAAGAG	7.6014	IgM	0.370012
BCP3_Total_TCCACACGTAAATGTG	6.57268	IgM	0.455271
BCP3_Total_TCGAGGCAGTCATCCA	7.6014	IgM	0.370012
BCP3_Total_TCGAGGCCACTCGACG	7.09296	IgM	0.256771
BCP3_Total_TCGAGGCTCGCCAGCA	4.06712	IgM	0.5743
BCP3_Total_TCGGGACAGACTCGGA	7.01402	IgM	0.418694
BCP3_Total_TCGGGACTCACTGGGC	0	IgM	0.943113
BCP3_Total_TCGTAGACAATAAGCA	8.25509	IgM	0.315835
BCP3_Total_TCGTAGACACTTGGAT	7.26513	IgM	0.397882
BCP3_Total_TCTATTGCATCCGCGA	6.90875	IgM	0.368746
BCP3_Total_TCTCTAAGTCCAACTA	0	IgM	0.780813
BCP3_Total_TCTCTAAGTCTGATCA	8.19901	IgM	0.0950041
BCP3_Total_TCTCTAATCTTACCGC	6.81354	IgM	0.435309
BCP3_Total_TCTGGAACATGCAATC	0	IgM	0.942049
BCP3_Total_TCTTCGGCACTTCGAA	7.70671	IgM	0.361284
BCP3_Total_TCTTCGGGTTCGTCTC	0	IgM	0.771471
BCP3_Total_TGAGAGGCAAACGTGG	6.90875	IgM	0.368746
BCP3_Total_TGAGCATCACCAGCAC	7.26513	IgM	0.397882
BCP3_Total_TGAGCCGCAAAGCAAT	7.07112	IgM	0.359434
BCP3_Total_TGCCAAAAGTGTACTC	7.82445	IgM	0.351526
BCP3_Total_TGCCCTATCAGGCGAA	0	IgM	0.94082
BCP3_Total_TGCGGGTTCAGGCGAA	7.6014	IgM	0.374987
BCP3_Total_TGCTGCTAGCCAGAAC	7.6014	IgM	0.370012
BCP3_Total_TGCTGCTCAATAGAGT	0	IgM	0.740715
BCP3_Total_TGGACGCTCGGAAATA	7.26513	IgM	0.397882
BCP3_Total_TGGCCAGCACCATGTA	7.6014	IgM	0.118461
BCP3_Total_TGGCCAGCAGCTGTTA	7.70671	IgM	0.361284
BCP3_Total_TGGCTGGCAGATGGGT	7.70671	IgM	0.129171
BCP3_Total_TGGCTGGCAGGATTGG	0	IgM	0.932059
BCP3_Total_TGGGCGTCAATGGAGC	0	IgM	0.780785
BCP3_Total_TGGTTAGAGGACATTA	6.68586	IgM	0.247535
BCP3_Total_TGGTTCCAGTACGTAA	2.73497	IgM	0.79623
BCP3_Total_TGTATTCTCTGACCTC	5.23599	IgM	0.566054
BCP3_Total_TGTGGTACAGGTTTCA	7.17422	IgM	0.37358
BCP3_Total_TGTGTTTGTCAGATAA	7.23006	IgM	0.377637
BCP3_Total_TTAACTCCATTCCTCG	0	IgM	0.932059
BCP3_Total_TTAGTTCTCGCAAGCC	0	IgM	0.874372
BCP3_Total_TTCGGTCAGGAGTTTA	7.82445	IgM	0.347978
BCP3_Total_TTCTACAAGGATGGTC	0	IgM	0.710742
BCP3_Total_TTCTCAAGTAAACGCG	8.11203	IgM	0.327692
BCP3_Total_TTCTTAGGTTACGGAG	7.01402	IgM	0.418694
BCP3_Total_TTGAACGCAGGTTTCA	6.81354	IgM	0.462907
BCP3_Total_TTGACTTTCCAAACAC	0	IgM	0.798218
BCP3_Total_TTGTAGGGTAAAGTCA	7.26513	IgM	0.397882
BCP3_Total_TTGTAGGTCTACTCAT	7.01402	IgM	0.359129
BCP3_Total_TTTACTGGTTCTGAAC	7.82445	IgM	0.292384
BCP3_Total_TTTACTGTCGTTGCCT	7.31389	IgM	0.216125
BCP3_Total_TTTATGCCAACAACCT	8.36328	IgM	0.306869
BCP3_Total_TTTATGCTCGCCCTTA	7.1317	IgM	0.408941
BCP3_Total_TTTGCGCAGAAACCGC	0	IgM	0.752332
BCP3_Total_TTTGTCACATTGGGCC	6.05569	IgM	0.254892
BCP3_Total_TTTGTCAGTGCAACTT	8.0067	IgM	0.336421
BCP4_Total_AACACGTTCTAACGGT	4.22782	IgM	0.669964
BCP4_Total_AACCGCGGTCAGAGGT	0	IgM	0.937587
BCP4_Total_AACTCAGCATACTACG	0	IgM	0.968541
BCP4_Total_AACTGGTCACAGCCCA	7.19619	IgM	0.403596
BCP4_Total_ACACTGAGTAACGACG	8.11203	IgM	0.327692
BCP4_Total_ACAGCTATCAGTTGAC	0	IgM	0.790195
BCP4_Total_ACATACGTCACAAACC	7.26513	IgM	0.0994654
BCP4_Total_ACATACGTCTTAGCCC	6.72663	IgM	0.442512
BCP4_Total_ACATCAGGTCCTAGCG	7.26513	IgM	0.397882
BCP4_Total_ACCAGTATCAGGTAAA	7.47631	IgM	0.325644
BCP4_Total_ACCCACTGTAGCGTAG	6.53764	IgM	0.426906
BCP4_Total_ACGAGCCTCTCCAGGG	6.72663	IgM	0.174737
BCP4_Total_ACGATACGTTACCAGT	6.64669	IgM	0.417511
BCP4_Total_ACGCCAGAGACGCTTT	0	IgM	0.783139
BCP4_Total_ACGGGCTCACGGTTTA	7.19619	IgM	0.403596
BCP4_Total_ACGGGTCCAAGTAATG	7.47631	IgM	0.38038
BCP4_Total_ACTTTCATCAAGAAGT	2.55321	IgM	0.764592
BCP4_Total_AGATTGCGTCCAACTA	0	IgM	0.94082
BCP4_Total_AGCATACTCAACGAAA	7.01402	IgM	0.359129
BCP4_Total_AGGGAGTCAGTTTACG	7.01402	IgM	0.186581
BCP4_Total_AGGGAGTTCTGGCGTG	8.51739	IgM	0.294096
BCP4_Total_AGTCTTTAGTCACGCC	6.90875	IgM	0.488693
BCP4_Total_AGTCTTTCACGAAATA	8.04751	IgM	0.337181
BCP4_Total_AGTTGGTGTGCACCAC	7.86699	IgM	0.146892
BCP4_Total_ATCATCTAGGAATGGA	7.41918	IgM	0.385114
BCP4_Total_ATCCGAACAATGCCAT	7.41918	IgM	0.385114
BCP4_Total_ATCTGCCAGGTAGCTG	0	IgM	0.996629
BCP4_Total_ATGAGGGAGCAGATCG	0	IgM	0.99651
BCP4_Total_ATGAGGGTCGGGAGTA	0	IgM	0.932059
BCP4_Total_ATTCTACTCTTTAGGG	0	IgM	0.792518
BCP4_Total_CAAGGCCCAGTTCCCT	0	IgM	0.985591
BCP4_Total_CACAAACTCATCTGCC	7.95793	IgM	0.278409
BCP4_Total_CACAGTATCTTGCAAG	7.19619	IgM	0.188368
BCP4_Total_CACATTTTCAGGCAAG	6.90875	IgM	0.420734
BCP4_Total_CACATTTTCCACGTGG	0	IgM	0.758269
BCP4_Total_CACCACTGTGTGCCTG	5.2836	IgM	0.430349
BCP4_Total_CACCACTTCACAACGT	0	IgM	0.758269
BCP4_Total_CAGCATATCCTCTAGC	0	IgM	0.771471
BCP4_Total_CAGCCGAGTGATGTCT	0	IgM	0.996673
BCP4_Total_CAGGTGCTCGCCGTGA	8.11203	IgM	0.0821714
BCP4_Total_CATATTCAGTTAGGTA	8.2943	IgM	0.312585
BCP4_Total_CATATTCCAAGCCGCT	0	IgM	0.713114
BCP4_Total_CATATTCGTTCGGGCT	7.7704	IgM	0.307519
BCP4_Total_CATGCCTAGGGAAACA	0	IgM	0.745064
BCP4_Total_CCACTACCATGCAACT	0	IgM	0.915142
BCP4_Total_CCATTCGCAAGCGATG	7.6014	IgM	0.370012
BCP4_Total_CCGGTAGTCAGTGCAT	6.90875	IgM	0.254697
BCP4_Total_CCGTGGACAGCGTCCA	7.82445	IgM	0.351526
BCP4_Total_CCGTGGACAGTGAGTG	7.33919	IgM	0.391744
BCP4_Total_CCTAAAGCATACTCTT	6.90875	IgM	0.431288
BCP4_Total_CCTACACCAGCTGCTG	8.11203	IgM	0.327692
BCP4_Total_CGACTTCTCCCAAGAT	8.11203	IgM	0.327692
BCP4_Total_CGAGAAGGTCGAAAGC	8.11203	IgM	0.327692
BCP4_Total_CGATCGGAGGCTCAGA	6.32177	IgM	0.42238
BCP4_Total_CGATTGAAGGTGATAT	7.26513	IgM	0.397882
BCP4_Total_CGCCAAGTCGAATCCA	7.9869	IgM	0.075223
BCP4_Total_CGCGTTTGTCCATCCT	8.69968	IgM	0.305721
BCP4_Total_CGCGTTTTCCTAGAAC	0	IgM	0.758245
BCP4_Total_CGGACGTGTGCCTGGT	0	IgM	0.975216
BCP4_Total_CGGTTAATCAAAGTAG	7.87572	IgM	0.371837
BCP4_Total_CGTCAGGCAGGACGTA	0	IgM	0.942049
BCP4_Total_CGTCTACGTCTGGTCG	7.1317	IgM	0.408941
BCP4_Total_CGTGTCTGTCATGCCG	7.1317	IgM	0.408941
BCP4_Total_CTAACTTGTCGAAAGC	7.91142	IgM	0.344318
BCP4_Total_CTAGAGTAGTGGGCTA	7.70671	IgM	0.361284
BCP4_Total_CTAGCCTCATAGTAAG	0	IgM	0.975216
BCP4_Total_CTCGTCATCTGGTGTA	0	IgM	0.677116
BCP4_Total_CTCTAATTCGCAAACT	7.1317	IgM	0.369686
BCP4_Total_CTGAAACTCAGTTCGA	7.26513	IgM	0.397882
BCP4_Total_CTGAAGTGTCTGGAGA	8.2943	IgM	0.0610347
BCP4_Total_CTGATCCGTGGCAAAC	7.1317	IgM	0.437828
BCP4_Total_CTGTGCTAGCACACAG	8.39964	IgM	0.0717428
BCP4_Total_CTTAACTTCCTATGTT	0	IgM	0.935293
BCP4_Total_CTTAGGAGTAGCTAAA	7.01402	IgM	0.418694
BCP4_Total_CTTCTCTAGAGGGCTT	7.82445	IgM	0.351526
BCP4_Total_CTTCTCTAGAGTACAT	7.41918	IgM	0.385114
BCP4_Total_CTTGGCTTCACGCGGT	0	IgM	0.999494
BCP4_Total_GAACCTATCCTATTCA	7.07112	IgM	0.379799
BCP4_Total_GAAGCAGAGGTGGGTT	0	IgM	0.752332
BCP4_Total_GAATAAGTCCACGTTC	7.33919	IgM	0.171765
BCP4_Total_GACCTGGAGCCGGTAA	7.82445	IgM	0.351526
BCP4_Total_GACGGCTCAGGCAGTA	0	IgM	0.782327
BCP4_Total_GACGGCTGTATAGTAG	8.11203	IgM	0.327692
BCP4_Total_GACGTGCTCGCCAAAT	7.41918	IgM	0.385114
BCP4_Total_GACTGCGTCTCGATGA	3.31638	IgM	0.620328
BCP4_Total_GAGCAGAGTTGGAGGT	9.21044	IgM	0.236657
BCP4_Total_GAGGTGAAGTGTTAGA	5.13869	IgM	0.424546
BCP4_Total_GATCGTAGTATTCGTG	0	IgM	0.767636
BCP4_Total_GATGAAACACTTGGAT	7.1317	IgM	0.437828
BCP4_Total_GCAATCAGTAAACCTC	7.95793	IgM	0.0416906
BCP4_Total_GCACTCTAGAGGGCTT	7.26513	IgM	0.397882
BCP4_Total_GCATACAAGCTTATCG	6.50379	IgM	0.245753
BCP4_Total_GCATGCGGTAAGCACG	8.11203	IgM	0.327692
BCP4_Total_GCCTCTACATGGATGG	0	IgM	0.944052
BCP4_Total_GCGAGAAGTTGGGACA	7.6014	IgM	0.162554
BCP4_Total_GCGGGTTAGTATTGGA	6.90875	IgM	0.484561
BCP4_Total_GCTGCGATCACAATGC	7.01402	IgM	0.418694
BCP4_Total_GCTTGAAGTGTAACGG	7.26513	IgM	0.397882
BCP4_Total_GGAAAGCGTGCCTGGT	6.25829	IgM	0.438781
BCP4_Total_GGACGTCAGATGTAAC	7.91142	IgM	0.118839
BCP4_Total_GGATGTTAGTAGATGT	7.1317	IgM	0.408941
BCP4_Total_GGCAATTTCAGGTTCA	7.41918	IgM	0.385114
BCP4_Total_GGGTTGCCAAGGTTTC	7.50614	IgM	0.377907
BCP4_Total_GTAGGCCGTAGGGTAC	0	IgM	0.99998
BCP4_Total_GTAGTCATCAATACCG	7.19619	IgM	0.403596
BCP4_Total_GTCACGGAGACGCAAC	0	IgM	0.999981
BCP4_Total_GTCCTCATCGTTACAG	0	IgM	0.998776
BCP4_Total_GTCTCGTTCGAATGGG	8.02108	IgM	0.338919
BCP4_Total_GTGAAGGTCGGTCCGA	7.50614	IgM	0.377907
BCP4_Total_GTGCTTCCACGGTAGA	7.82445	IgM	0.351526
BCP4_Total_GTTCATTAGGTCATCT	8.39964	IgM	0.0946512
BCP4_Total_GTTCTCGGTGACGGTA	0	IgM	0.97832
BCP4_Total_TACAGTGAGTGTTGAA	7.6014	IgM	0.370012
BCP4_Total_TACCTTAGTGATGTCT	7.82445	IgM	0.370892
BCP4_Total_TACGGTAGTACAGACG	0	IgM	0.786992
BCP4_Total_TACTCATTCGTCCAGG	7.95793	IgM	0.340464
BCP4_Total_TAGTTGGAGGCAGGTT	6.50379	IgM	0.405749
BCP4_Total_TCATTACCATTACGAC	7.19619	IgM	0.405333
BCP4_Total_TCGGGACTCAGTTTGG	6.72663	IgM	0.442512
BCP4_Total_TCGTAGAGTAGAAGGA	6.81354	IgM	0.432177
BCP4_Total_TCTATTGCATGGTCTA	6.81354	IgM	0.435309
BCP4_Total_TCTTCGGCAATTGCTG	0	IgM	0.943113
BCP4_Total_TGACTTTTCTTCATGT	7.50614	IgM	0.377907
BCP4_Total_TGAGGGATCAACCAAC	7.82445	IgM	0.351526
BCP4_Total_TGCACCTAGTTCGATC	0	IgM	0.800311
BCP4_Total_TGCCAAAAGTTGTCGT	6.81354	IgM	0.127349
BCP4_Total_TGCCCTAGTGACGCCT	7.26513	IgM	0.372514
BCP4_Total_TGCGGGTAGCCAGAAC	7.6014	IgM	0.118461
BCP4_Total_TGGCCAGAGTGCCAGA	7.82445	IgM	0.285079
BCP4_Total_TGGCCAGTCGGCGGTT	7.1317	IgM	0.375407
BCP4_Total_TGGTTAGTCTTGCAAG	0	IgM	0.99929
BCP4_Total_TGTCCCAGTACAAGTA	7.01402	IgM	0.394312
BCP4_Total_TTAGGACAGGTACTCT	0	IgM	0.787034
BCP4_Total_TTAGGACAGTCCTCCT	0	IgM	0.938816
BCP4_Total_TTAGTTCCATTGGGCC	6.90875	IgM	0.262061
BCP4_Total_TTCGAAGCACAGACAG	0	IgM	0.899638
BCP5_Total_AAACCTGAGGCTCATT	8.11203	IgM	0.327692
BCP5_Total_AAACCTGCACGACTCG	6.81354	IgM	0.435309
BCP5_Total_AAACCTGTCGTATCAG	8.11203	IgM	0.327692
BCP5_Total_AAACGGGCAAGACACG	0	IgM	0.960887
BCP5_Total_AAAGATGAGGTGACCA	7.6014	IgM	0.370012
BCP5_Total_AAAGTAGTCACTGGGC	7.6014	IgM	0.370012
BCP5_Total_AAAGTAGTCATAAAGG	7.26513	IgM	0.397882
BCP5_Total_AAATGCCAGCGTGAGT	7.41918	IgM	0.322108
BCP5_Total_AAATGCCAGCTGCAAG	0	IgM	0.760503
BCP5_Total_AAATGCCCATGTTCCC	0	IgM	0.999986
BCP5_Total_AAATGCCTCAACACCA	0	IgM	0.937587
BCP5_Total_AAATGCCTCCCACTTG	6.71628	IgM	0.444906
BCP5_Total_AAATGCCTCCGTCAAA	0	IgM	0.745064
BCP5_Total_AAATGCCTCTAGAGTC	7.41918	IgM	0.385114
BCP5_Total_AACACGTAGAGCTGCA	0	IgM	0.964099
BCP5_Total_AACACGTAGCTAAGAT	0	IgM	0.895583
BCP5_Total_AACACGTGTCTCTTAT	7.6014	IgM	0.370012
BCP5_Total_AACCATGAGCGTTCCG	0	IgM	0.932059
BCP5_Total_AACCATGGTCACTGGC	6.77922	IgM	0.462907
BCP5_Total_AACCATGTCAAGATCC	8.11203	IgM	0.327692
BCP5_Total_AACCGCGAGAGCTGGT	9.21044	IgM	0.236657
BCP5_Total_AACCGCGGTCAATACC	5.8289	IgM	0.346862
BCP5_Total_AACCGCGGTTCCCTTG	0	IgM	0.92653
BCP5_Total_AACCGCGTCGCTTGTC	7.6014	IgM	0.334062
BCP5_Total_AACGTTGTCAGGTAAA	4.58586	IgM	0.626661
BCP5_Total_AACTCAGGTCTCTCGT	0	IgM	0.722486
BCP5_Total_AACTCAGTCTGACCTC	0	IgM	0.735694
BCP5_Total_AACTCCCTCTCGCTTG	5.99396	IgM	0.529968
BCP5_Total_AACTCTTAGTATCTCG	0	IgM	0.758269
BCP5_Total_AACTCTTCATCGACGC	8.11203	IgM	0.334844
BCP5_Total_AACTCTTGTATCTGCA	7.82445	IgM	0.351526
BCP5_Total_AACTCTTGTGACGCCT	8.11203	IgM	0.327692
BCP5_Total_AACTCTTTCCCTGACT	7.01402	IgM	0.418694
BCP5_Total_AACTGGTAGAGGTTGC	0	IgM	0.903837
BCP5_Total_AACTGGTCAATCGAAA	8.51739	IgM	0.294096
BCP5_Total_AACTGGTCACATGACT	8.11203	IgM	0.327692
BCP5_Total_AACTTTCAGAACAACT	0	IgM	0.996172
BCP5_Total_AACTTTCTCCCAACGG	7.88896	IgM	0.34911
BCP5_Total_AAGACCTAGATCTGAA	0	IgM	0.745064
BCP5_Total_AAGACCTAGCGATAGC	0	IgM	0.735694
BCP5_Total_AAGACCTCAACTGGCC	7.82445	IgM	0.351526
BCP5_Total_AAGACCTGTCGAAAGC	0	IgM	0.838494
BCP5_Total_AAGACCTGTGCACTTA	0	IgM	0.704462
BCP5_Total_AAGACCTTCAGAAATG	8.80503	IgM	0.270257
BCP5_Total_AAGCCGCAGAGTAAGG	8.11203	IgM	0.327692
BCP5_Total_AAGCCGCAGGCCATAG	7.82445	IgM	0.350186
BCP5_Total_AAGGCAGAGTGTTAGA	6.32177	IgM	0.315863
BCP5_Total_AAGGCAGGTACAGTGG	8.11203	IgM	0.327692
BCP5_Total_AAGGCAGGTAGAAGGA	0	IgM	0.911693
BCP5_Total_AAGGCAGGTTCAGCGC	0	IgM	0.987521
BCP5_Total_AAGGTTCGTTCCCGAG	0	IgM	0.999072
BCP5_Total_AAGGTTCTCGGCTTGG	8.51739	IgM	0.294096
BCP5_Total_AAGTCTGCACAAGACG	0	IgM	0.79199
BCP5_Total_AAGTCTGCATGGAATA	4.13276	IgM	0.682929
BCP5_Total_AAGTCTGTCCGCAGTG	5.75674	IgM	0.541724
BCP5_Total_AAGTCTGTCCTGCTTG	0	IgM	0.719785
BCP5_Total_AATCCAGCAACTGCTA	7.82445	IgM	0.351526
BCP5_Total_AATCCAGGTTAAGATG	5.7635	IgM	0.535823
BCP5_Total_AATCCAGGTTGCGCAC	0	IgM	0.9402
BCP5_Total_AATCCAGTCGGCGCAT	6.50379	IgM	0.323534
BCP5_Total_AATCGGTCACATCCGG	0	IgM	0.758269
BCP5_Total_ACACCAAAGCAACGGT	5.40187	IgM	0.463041
BCP5_Total_ACACCAAAGGTCATCT	7.1317	IgM	0.414444
BCP5_Total_ACACCCTAGTATCTCG	0	IgM	0.996172
BCP5_Total_ACACCCTCACTCAGGC	6.05994	IgM	0.35018
BCP5_Total_ACACCCTCAGTCGTGC	8.51739	IgM	0.294096
BCP5_Total_ACACCGGCATGGAATA	5.62215	IgM	0.53405
BCP5_Total_ACACCGGGTACCAGTT	9.21044	IgM	0.236657
BCP5_Total_ACACCGGGTCACCCAG	0	IgM	0.937587
BCP5_Total_ACACCGGGTTCAACCA	0	IgM	0.996461
BCP5_Total_ACACTGAAGCAATCTC	7.1317	IgM	0.150327
BCP5_Total_ACACTGACATATGGTC	6.52426	IgM	0.310463
BCP5_Total_ACACTGAGTCTAAACC	4.31119	IgM	0.669069
BCP5_Total_ACAGCCGAGTGATCGG	0	IgM	0.932059
BCP5_Total_ACAGCCGCAATGTAAG	7.46172	IgM	0.18048
BCP5_Total_ACAGCCGCAGGTCTCG	0	IgM	0.869457
BCP5_Total_ACAGCCGGTATAGGTA	0	IgM	0.722486
BCP5_Total_ACAGCCGGTTGTTTGG	0	IgM	0.7749
BCP5_Total_ACAGCCGTCACATAGC	0	IgM	0.740715
BCP5_Total_ACAGCTACATTGCGGC	4.00302	IgM	0.693657
BCP5_Total_ACAGCTATCCGTACAA	8.11203	IgM	0.327692
BCP5_Total_ACAGCTATCTATCGCC	0	IgM	0.999989
BCP5_Total_ACATACGAGCAGCGTA	7.6014	IgM	0.370012
BCP5_Total_ACATACGGTATCTGCA	0	IgM	0.997223
BCP5_Total_ACATACGTCGAGCCCA	7.67036	IgM	0.385081
BCP5_Total_ACATCAGTCCACGTTC	7.1317	IgM	0.408941
BCP5_Total_ACATCAGTCCTGCTTG	5.95484	IgM	0.511963
BCP5_Total_ACATGGTGTGTCCTCT	4.6764	IgM	0.63936
BCP5_Total_ACATGGTTCCTTTCGG	5.73235	IgM	0.529862
BCP5_Total_ACCAGTACAACACCTA	7.41918	IgM	0.385114
BCP5_Total_ACCAGTACACCAGATT	8.51739	IgM	0.294096
BCP5_Total_ACCAGTACAGTATCTG	7.1317	IgM	0.408941
BCP5_Total_ACCAGTATCGTTGACA	8.11203	IgM	0.327692
BCP5_Total_ACCAGTATCTTAGCCC	7.1317	IgM	0.172933
BCP5_Total_ACCCACTCACAGACTT	7.6014	IgM	0.305458
BCP5_Total_ACCGTAATCCGCGCAA	0	IgM	0.943016
BCP5_Total_ACCGTAATCGTTTAGG	6.81354	IgM	0.435309
BCP5_Total_ACCGTAATCTAGCACA	6.95858	IgM	0.444703
BCP5_Total_ACGAGCCAGCAATATG	0	IgM	0.891413
BCP5_Total_ACGAGCCGTAAATGTG	7.82445	IgM	0.351526
BCP5_Total_ACGAGGACAGTAGAGC	3.69809	IgM	0.718301
BCP5_Total_ACGAGGAGTCCCTTGT	3.88402	IgM	0.70509
BCP5_Total_ACGATGTCAACCGCCA	0	IgM	0.982613
BCP5_Total_ACGATGTCAATAAGCA	8.11203	IgM	0.327692
BCP5_Total_ACGATGTGTAGATTAG	8.11203	IgM	0.327692
BCP5_Total_ACGATGTGTCCGAGTC	0	IgM	0.729607
BCP5_Total_ACGATGTTCATGCAAC	0	IgM	0.964109
BCP5_Total_ACGCAGCAGGACAGCT	4.18867	IgM	0.496804
BCP5_Total_ACGCAGCGTACCGCTG	6.81354	IgM	0.435309
BCP5_Total_ACGCAGCTCCGGCACA	7.01402	IgM	0.418694
BCP5_Total_ACGCCAGAGGAGTTGC	6.88409	IgM	0.253341
BCP5_Total_ACGCCAGGTTTGACAC	8.11203	IgM	0.258802
BCP5_Total_ACGCCAGTCCTGCAGG	8.51739	IgM	0.294096
BCP5_Total_ACGCCAGTCTGTCTAT	0	IgM	0.9767
BCP5_Total_ACGCCGAAGGAGTACC	0	IgM	0.752332
BCP5_Total_ACGCCGACAAGGTTTC	0	IgM	0.67098
BCP5_Total_ACGCCGATCAGCGATT	7.1317	IgM	0.348376
BCP5_Total_ACGCCGATCTTTAGGG	7.82445	IgM	0.351526
BCP5_Total_ACGGAGAGTAAGTAGT	6.91647	IgM	0.430603
BCP5_Total_ACGGAGATCTTAGAGC	7.82445	IgM	0.351526
BCP5_Total_ACGGCCACAGTCAGAG	3.41768	IgM	0.693395
BCP5_Total_ACGGCCATCCGTAGGC	0	IgM	0.952496
BCP5_Total_ACGGCCATCTGGCGTG	0	IgM	0.752332
BCP5_Total_ACGGGCTCAGGCAGTA	9.21044	IgM	0.236657
BCP5_Total_ACGGGTCGTGCCTTGG	6.62141	IgM	0.225421
BCP5_Total_ACTATCTGTCCGAATT	7.26513	IgM	0.397882
BCP5_Total_ACTGAACAGATCCGAG	7.26513	IgM	0.134851
BCP5_Total_ACTGAACAGATCTGAA	7.82445	IgM	0.351526
BCP5_Total_ACTGAACAGTGACTCT	4.38658	IgM	0.516702
BCP5_Total_ACTGAACCAGCAGTTT	0	IgM	0.767814
BCP5_Total_ACTGAGTCATACCATG	8.11203	IgM	0.0592432
BCP5_Total_ACTGAGTCATTTGCCC	0	IgM	0.780785
BCP5_Total_ACTGAGTTCTTCAACT	6.86531	IgM	0.301543
BCP5_Total_ACTGATGCACTAAGTC	4.687	IgM	0.637274
BCP5_Total_ACTGATGCACTTAACG	7.82445	IgM	0.351526
BCP5_Total_ACTGATGGTACCAGTT	8.11203	IgM	0.333953
BCP5_Total_ACTGATGTCCTGTAGA	0	IgM	0.999983
BCP5_Total_ACTGCTCAGTACGTTC	7.10924	IgM	0.271179
BCP5_Total_ACTGCTCCATTGTGCA	0	IgM	0.745064
BCP5_Total_ACTGCTCTCCAGTATG	7.6014	IgM	0.370012
BCP5_Total_ACTGTCCAGAGACGAA	0	IgM	0.937587
BCP5_Total_ACTGTCCAGGATGGTC	7.95793	IgM	0.340464
BCP5_Total_ACTGTCCAGTTACCCA	0	IgM	0.793276
BCP5_Total_ACTGTCCCACGAAAGC	7.34433	IgM	0.214815
BCP5_Total_ACTGTCCGTAAGTGGC	0	IgM	0.841731
BCP5_Total_ACTGTCCGTCATATGC	7.41918	IgM	0.385114
BCP5_Total_ACTTACTAGGCGCTCT	6.72144	IgM	0.442942
BCP5_Total_ACTTACTAGGTGATTA	0	IgM	0.839827
BCP5_Total_ACTTACTGTCAATGTC	7.6014	IgM	0.366518
BCP5_Total_ACTTACTTCAGAGGTG	0	IgM	0.724539
BCP5_Total_ACTTACTTCGGAGGTA	9.21044	IgM	0.236657
BCP5_Total_ACTTACTTCGTCCGTT	7.82445	IgM	0.285079
BCP5_Total_ACTTACTTCTATCCTA	6.64669	IgM	0.254159
BCP5_Total_ACTTGTTCAGACACTT	0	IgM	0.752332
BCP5_Total_ACTTGTTCAGCCTGTG	0	IgM	0.783439
BCP5_Total_ACTTGTTGTTCACGGC	0	IgM	0.964919
BCP5_Total_ACTTGTTTCTTTACGT	9.21044	IgM	0.236657
BCP5_Total_ACTTTCACAAGCCTAT	7.41918	IgM	0.385114
BCP5_Total_ACTTTCACATATGCTG	0	IgM	0.869696
BCP5_Total_ACTTTCAGTAGGCTGA	0	IgM	0.984125
BCP5_Total_ACTTTCAGTCTTCAAG	6.64669	IgM	0.446083
BCP5_Total_AGAATAGCACGACGAA	0	IgM	0.885327
BCP5_Total_AGAATAGCATGTAGTC	8.11203	IgM	0.327692
BCP5_Total_AGACGTTCAATGGAGC	0	IgM	0.997944
BCP5_Total_AGAGCTTAGAATGTGT	0	IgM	0.944028
BCP5_Total_AGAGCTTAGGCCGAAT	0	IgM	0.763289
BCP5_Total_AGAGCTTCACTTAAGC	9.21044	IgM	0.236657
BCP5_Total_AGAGCTTTCGTCACGG	0	IgM	0.735694
BCP5_Total_AGAGTGGCACCAGTTA	7.6014	IgM	0.342524
BCP5_Total_AGAGTGGCACTTAACG	0	IgM	0.968069
BCP5_Total_AGAGTGGTCAATCTCT	8.11203	IgM	0.327692
BCP5_Total_AGAGTGGTCGCCAGCA	7.01402	IgM	0.138132
BCP5_Total_AGATCTGAGTCTCCTC	0	IgM	0.901546
BCP5_Total_AGATCTGCACTCGACG	0	IgM	0.996461
BCP5_Total_AGATTGCAGAATTCCC	4.36335	IgM	0.645297
BCP5_Total_AGATTGCAGGGTATCG	0	IgM	0.752332
BCP5_Total_AGATTGCCAAGGTTCT	5.47686	IgM	0.570635
BCP5_Total_AGATTGCGTGGTGTAG	5.68737	IgM	0.556215
BCP5_Total_AGCAGCCCATCTATGG	8.51739	IgM	0.294096
BCP5_Total_AGCAGCCTCAGTTGAC	0	IgM	0.970943
BCP5_Total_AGCATACGTGATGTCT	0	IgM	0.996007
BCP5_Total_AGCATACGTGATGTGG	7.1317	IgM	0.408941
BCP5_Total_AGCATACTCCATTCTA	0	IgM	0.935293
BCP5_Total_AGCCTAAAGCCACTAT	7.41918	IgM	0.385114
BCP5_Total_AGCCTAAGTTTCGCTC	8.51739	IgM	0.294096
BCP5_Total_AGCGGTCCAGGAACGT	0	IgM	0.943113
BCP5_Total_AGCGGTCCATGGAATA	6.06994	IgM	0.346807
BCP5_Total_AGCGGTCGTAAGGGCT	8.2943	IgM	0.07042
BCP5_Total_AGCGTCGCAAGGACAC	0	IgM	0.740715
BCP5_Total_AGCGTCGGTCCTCCAT	0	IgM	0.744414
BCP5_Total_AGCTCCTAGTCTTGCA	8.11203	IgM	0.327692
BCP5_Total_AGCTCCTGTCATATCG	7.41918	IgM	0.443084
BCP5_Total_AGCTCCTGTGTGCCTG	8.11203	IgM	0.327692
BCP5_Total_AGCTCCTTCCTCCTAG	0	IgM	0.85637
BCP5_Total_AGCTCCTTCGTCCAGG	0	IgM	0.857242
BCP5_Total_AGCTCTCGTTAGTGGG	9.21044	IgM	0.236657
BCP5_Total_AGCTCTCTCGGATGGA	0	IgM	0.767636
BCP5_Total_AGCTTGAGTCTGCAAT	0	IgM	0.699905
BCP5_Total_AGCTTGAGTTGCGCAC	4.42658	IgM	0.661059
BCP5_Total_AGGCCACCACAGGAGT	0	IgM	0.713114
BCP5_Total_AGGCCACGTCACTTCC	0	IgM	0.699905
BCP5_Total_AGGCCACTCATGTCTT	0	IgM	0.903334
BCP5_Total_AGGCCACTCGTCCAGG	0	IgM	0.885945
BCP5_Total_AGGCCACTCTAACTGG	8.80503	IgM	0.270257
BCP5_Total_AGGCCGTAGGTAGCCA	6.47105	IgM	0.329683
BCP5_Total_AGGCCGTAGGTGCACA	4.29679	IgM	0.642734
BCP5_Total_AGGCCGTCACCAGGTC	0	IgM	0.722486
BCP5_Total_AGGCCGTCAGGGCATA	0	IgM	0.735694
BCP5_Total_AGGGAGTAGAGTAAGG	0	IgM	0.9953
BCP5_Total_AGGGAGTGTGGGTCAA	6.03054	IgM	0.502294
BCP5_Total_AGGGAGTTCAGTCCCT	9.21044	IgM	0.236657
BCP5_Total_AGGGAGTTCCAAGTAC	6.90875	IgM	0.427418
BCP5_Total_AGGGAGTTCGAACTGT	5.93853	IgM	0.352103
BCP5_Total_AGGGAGTTCGTGGTCG	8.98732	IgM	0.00359783
BCP5_Total_AGGGATGCATGCCCGA	0	IgM	0.996842
BCP5_Total_AGGGATGGTACTCAAC	0	IgM	0.812507
BCP5_Total_AGGGATGTCGACAGCC	7.82445	IgM	0.351526
BCP5_Total_AGGGTGACATTAACCG	9.21044	IgM	0.236657
BCP5_Total_AGGTCATAGGACACCA	0	IgM	0.892613
BCP5_Total_AGGTCATCATCTCCCA	5.80386	IgM	0.341931
BCP5_Total_AGGTCATGTAGCTAAA	3.92694	IgM	0.699613
BCP5_Total_AGGTCATGTGCGAAAC	8.2943	IgM	0.308803
BCP5_Total_AGGTCATTCGCGTTTC	7.6014	IgM	0.370012
BCP5_Total_AGGTCCGAGCAGCCTC	5.13869	IgM	0.569732
BCP5_Total_AGGTCCGCAGCTTAAC	0	IgM	0.745064
BCP5_Total_AGTAGTCCATTTCACT	2.46016	IgM	0.735566
BCP5_Total_AGTAGTCTCACATGCA	4.06854	IgM	0.689248
BCP5_Total_AGTCTTTCAATGTAAG	0	IgM	0.969782
BCP5_Total_AGTCTTTCAGACGTAG	9.21044	IgM	0.236657
BCP5_Total_AGTCTTTGTATAGGTA	3.4585	IgM	0.627192
BCP5_Total_AGTCTTTGTATGAATG	8.51739	IgM	0.294096
BCP5_Total_AGTCTTTGTGAGGGTT	0	IgM	0.766219
BCP5_Total_AGTGAGGTCATGGTCA	7.82445	IgM	0.351526
BCP5_Total_AGTGGGACAACACGCC	0	IgM	0.771471
BCP5_Total_AGTGGGATCAGTTCGA	6.62297	IgM	0.303512
BCP5_Total_AGTTGGTAGATCACGG	0	IgM	0.968426
BCP5_Total_AGTTGGTAGGTAGCTG	6.2657	IgM	0.358248
BCP5_Total_AGTTGGTCATCGGTTA	8.2943	IgM	0.312585
BCP5_Total_AGTTGGTGTCAAACTC	6.63973	IgM	0.27282
BCP5_Total_AGTTGGTGTCAGCTAT	4.27209	IgM	0.641694
BCP5_Total_ATAACGCAGACAGAGA	7.01402	IgM	0.186581
BCP5_Total_ATAACGCCAACGATGG	7.82445	IgM	0.351526
BCP5_Total_ATAACGCTCCAGGGCT	0	IgM	0.967174
BCP5_Total_ATAACGCTCGTGGACC	0	IgM	0.898025
BCP5_Total_ATAAGAGCACACATGT	0	IgM	0.917198
BCP5_Total_ATAAGAGGTACAGTGG	7.6014	IgM	0.370012
BCP5_Total_ATAAGAGTCAAACAAG	0	IgM	0.856951
BCP5_Total_ATAGACCAGATACACA	0	IgM	0.745039
BCP5_Total_ATAGACCGTAGCACGA	7.26513	IgM	0.397882
BCP5_Total_ATAGACCGTCAAGCGA	0	IgM	0.999983
BCP5_Total_ATAGACCTCAAACCGT	3.99252	IgM	0.664654
BCP5_Total_ATCACGACATTTGCCC	8.51739	IgM	0.294096
BCP5_Total_ATCACGAGTTCCAACA	7.82445	IgM	0.351526
BCP5_Total_ATCATCTAGCTTCGCG	9.21044	IgM	0.236657
BCP5_Total_ATCATCTAGGTTCCTA	0	IgM	0.93798
BCP5_Total_ATCATCTCAACACCCG	8.51739	IgM	0.294096
BCP5_Total_ATCATCTTCCTGCAGG	0	IgM	0.837643
BCP5_Total_ATCATCTTCGGATGTT	7.6014	IgM	0.370012
BCP5_Total_ATCATGGCATTGAGCT	6.47968	IgM	0.3149
BCP5_Total_ATCATGGGTATATGGA	7.1317	IgM	0.172933
BCP5_Total_ATCATGGGTCAGAGGT	0	IgM	0.961717
BCP5_Total_ATCCACCCAAGCGAGT	0	IgM	0.999984
BCP5_Total_ATCCACCCACCATGTA	7.6014	IgM	0.118461
BCP5_Total_ATCCACCCATAACCTG	6.76914	IgM	0.433894
BCP5_Total_ATCCACCTCCTTCAAT	8.11203	IgM	0.327692
BCP5_Total_ATCCACCTCGCGCCAA	7.6014	IgM	0.370012
BCP5_Total_ATCCACCTCTATCCCG	0	IgM	0.699905
BCP5_Total_ATCCACCTCTGTCTAT	7.01402	IgM	0.130592
BCP5_Total_ATCCGAAAGCGATTCT	7.82445	IgM	0.351526
BCP5_Total_ATCCGAACACTTCTGC	0	IgM	0.922887
BCP5_Total_ATCCGAAGTATAGGGC	8.51739	IgM	0.294096
BCP5_Total_ATCCGAAGTCAGATAA	0	IgM	0.842829
BCP5_Total_ATCCGAAGTTCAGACT	4.38658	IgM	0.662739
BCP5_Total_ATCTACTGTGCACCAC	4.83628	IgM	0.61955
BCP5_Total_ATCTACTTCGCGATCG	0	IgM	0.914242
BCP5_Total_ATCTACTTCTCGGACG	4.80576	IgM	0.605785
BCP5_Total_ATCTGCCAGGAATTAC	0	IgM	0.699905
BCP5_Total_ATCTGCCAGGGTGTTG	7.82445	IgM	0.285079
BCP5_Total_ATCTGCCCAGCATACT	7.1317	IgM	0.432106
BCP5_Total_ATCTGCCGTAGGGTAC	0	IgM	0.933288
BCP5_Total_ATCTGCCGTGGCTCCA	0	IgM	0.961528
BCP5_Total_ATCTGCCGTGTATGGG	0	IgM	0.94082
BCP5_Total_ATCTGCCGTTATCCGA	7.6014	IgM	0.118461
BCP5_Total_ATCTGCCTCCCACTTG	5.60312	IgM	0.347845
BCP5_Total_ATCTGCCTCGCTAGCG	0	IgM	0.735694
BCP5_Total_ATGAGGGAGAATTCCC	0	IgM	0.94082
BCP5_Total_ATGAGGGGTAGAAAGG	6.46646	IgM	0.31417
BCP5_Total_ATGCGATAGGTGCTAG	5.13308	IgM	0.580692
BCP5_Total_ATGCGATAGTGTGAAT	0	IgM	0.92653
BCP5_Total_ATGCGATCAGTCCTTC	5.16141	IgM	0.461415
BCP5_Total_ATGCGATGTAAGCACG	0	IgM	0.937587
BCP5_Total_ATGCGATTCCGTTGCT	0	IgM	0.682644
BCP5_Total_ATGTGTGAGGCTAGGT	7.1317	IgM	0.408941
BCP5_Total_ATGTGTGTCTTATCTG	5.99396	IgM	0.508381
BCP5_Total_ATTACTCTCCGATATG	6.07714	IgM	0.367342
BCP5_Total_ATTATCCAGGGTGTGT	0	IgM	0.682644
BCP5_Total_ATTATCCCAGCTGTAT	0	IgM	0.772278
BCP5_Total_ATTATCCCATTTGCCC	0	IgM	0.946452
BCP5_Total_ATTATCCTCTTCGGTC	0	IgM	0.758269
BCP5_Total_ATTGGACGTACATCCA	3.49496	IgM	0.730194
BCP5_Total_ATTGGTGCAACTGCTA	0	IgM	0.999982
BCP5_Total_ATTTCTGGTTAAGAAC	0	IgM	0.774508
BCP5_Total_ATTTCTGGTTACAGAA	0	IgM	0.722486
BCP5_Total_CAACCAACAATAGAGT	0	IgM	0.722486
BCP5_Total_CAACCAATCTGCCCTA	8.11203	IgM	0.327692
BCP5_Total_CAACTAGTCACTCCTG	8.80503	IgM	0.270257
BCP5_Total_CAACTAGTCAGCTCGG	6.03468	IgM	0.519265
BCP5_Total_CAAGAAAAGAGTACAT	7.6014	IgM	0.375015
BCP5_Total_CAAGAAAGTAACGTTC	0	IgM	0.800373
BCP5_Total_CAAGAAAGTTGACGTT	5.05784	IgM	0.603469
BCP5_Total_CAAGAAAGTTGGTGGA	0	IgM	0.863367
BCP5_Total_CAAGATCCATATGAGA	7.6014	IgM	0.370012
BCP5_Total_CAAGATCCATTAGGCT	7.6014	IgM	0.397311
BCP5_Total_CAAGATCGTTAAAGTG	6.62767	IgM	0.286594
BCP5_Total_CAAGATCTCAGAGCTT	0	IgM	0.999402
BCP5_Total_CAAGGCCTCCGCAGTG	0	IgM	0.854137
BCP5_Total_CAAGTTGGTGGCAAAC	7.1317	IgM	0.350515
BCP5_Total_CACACAAAGCGTCAAG	8.11203	IgM	0.327692
BCP5_Total_CACACAAGTCGGCATC	6.54918	IgM	0.489745
BCP5_Total_CACACAATCAGAGACG	9.21044	IgM	0.236657
BCP5_Total_CACACAATCCCACTTG	8.51739	IgM	0.294096
BCP5_Total_CACACAATCTCCCTGA	0	IgM	0.92653
BCP5_Total_CACACAATCTGTACGA	0	IgM	0.745064
BCP5_Total_CACACCTAGGTGTGGT	8.11203	IgM	0.327692
BCP5_Total_CACACCTGTCGCTTCT	0	IgM	0.763289
BCP5_Total_CACACTCAGAAGCCCA	8.11203	IgM	0.327692
BCP5_Total_CACACTCAGGTGATAT	7.6014	IgM	0.118461
BCP5_Total_CACACTCCAAACGCGA	0	IgM	0.992207
BCP5_Total_CACACTCCAAGTCTAC	6.48728	IgM	0.320735
BCP5_Total_CACACTCGTAGGCTGA	0	IgM	0.981194
BCP5_Total_CACACTCTCCCAAGAT	0	IgM	0.893542
BCP5_Total_CACACTCTCTTAACCT	9.21044	IgM	0.236657
BCP5_Total_CACAGGCCAGACAAGC	0	IgM	0.771471
BCP5_Total_CACAGGCCATGAGCGA	8.51739	IgM	0.294096
BCP5_Total_CACAGGCGTGAGTGAC	8.11203	IgM	0.0913231
BCP5_Total_CACAGGCGTTTGTGTG	0	IgM	0.932059
BCP5_Total_CACAGTAAGCCAGAAC	5.32341	IgM	0.562212
BCP5_Total_CACAGTAAGCGTCTAT	0	IgM	0.758269
BCP5_Total_CACAGTAAGGCTAGAC	0	IgM	0.938884
BCP5_Total_CACATAGAGGAACTGC	5.15568	IgM	0.578467
BCP5_Total_CACATAGCAGCCTGTG	7.41918	IgM	0.385114
BCP5_Total_CACATAGTCATCACCC	0	IgM	0.745064
BCP5_Total_CACATTTCACCGAATT	8.11203	IgM	0.327692
BCP5_Total_CACCACTAGACTCGGA	6.50379	IgM	0.460981
BCP5_Total_CACCACTAGTAGGTGC	0	IgM	0.699905
BCP5_Total_CACCACTCACAACTGT	6.57268	IgM	0.237763
BCP5_Total_CACCACTGTACAGCAG	9.21044	IgM	0.236657
BCP5_Total_CACCACTGTCGTGGCT	7.82445	IgM	0.351526
BCP5_Total_CACCACTTCAACACGT	6.63397	IgM	0.234777
BCP5_Total_CACCAGGCATAGTAAG	9.21044	IgM	0.236657
BCP5_Total_CACCAGGGTTAAAGTG	4.8614	IgM	0.603347
BCP5_Total_CACCTTGGTTACCGAT	0	IgM	0.900698
BCP5_Total_CACTCCACACCGAAAG	6.412	IgM	0.292646
BCP5_Total_CACTCCACACCGATAT	7.6014	IgM	0.370012
BCP5_Total_CACTCCAGTTGCTCCT	0	IgM	0.935293
BCP5_Total_CACTCCATCTTAGCCC	6.21661	IgM	0.439986
BCP5_Total_CAGAGAGCACGAAAGC	0	IgM	0.996461
BCP5_Total_CAGAGAGCACGGTAAG	7.1317	IgM	0.408941
BCP5_Total_CAGAGAGGTTGACGTT	7.07566	IgM	0.417717
BCP5_Total_CAGATCAAGATAGGAG	0	IgM	0.745064
BCP5_Total_CAGATCAGTATGAAAC	9.21044	IgM	0.236657
BCP5_Total_CAGATCATCTGCTGCT	4.41038	IgM	0.636891
BCP5_Total_CAGCAGCAGGATCGCA	5.23865	IgM	0.475415
BCP5_Total_CAGCAGCAGTAAGTAC	0	IgM	0.970557
BCP5_Total_CAGCAGCTCAAACCGT	7.82445	IgM	0.351526
BCP5_Total_CAGCAGCTCCTCCTAG	7.1317	IgM	0.172933
BCP5_Total_CAGCAGCTCGGCGGTT	0	IgM	0.722486
BCP5_Total_CAGCATAAGCACCGCT	4.96882	IgM	0.612793
BCP5_Total_CAGCATAAGCGCTTAT	7.91142	IgM	0.344318
BCP5_Total_CAGCATAAGTGTTTGC	0	IgM	0.752332
BCP5_Total_CAGCATACATAGGATA	0	IgM	0.999983
BCP5_Total_CAGCATATCAAAGTAG	7.1673	IgM	0.263167
BCP5_Total_CAGCATATCCGAGCCA	0	IgM	0.722486
BCP5_Total_CAGCATATCTCACATT	6.81354	IgM	0.435309
BCP5_Total_CAGCCGAAGCGAAGGG	0	IgM	0.752332
BCP5_Total_CAGCCGAGTGGGTCAA	0	IgM	0.868662
BCP5_Total_CAGCCGAGTTACAGAA	0	IgM	0.897648
BCP5_Total_CAGCCGATCACATGCA	0	IgM	0.998484
BCP5_Total_CAGCGACCACCTTGTC	0	IgM	0.973186
BCP5_Total_CAGCGACCAGCCTTTC	0	IgM	0.902203
BCP5_Total_CAGCGACGTAGAAAGG	8.51739	IgM	0.294096
BCP5_Total_CAGCGACGTGTCTGAT	8.11203	IgM	0.0592432
BCP5_Total_CAGCTAAAGATCCGAG	8.11203	IgM	0.327692
BCP5_Total_CAGCTAACATCAGTCA	0	IgM	0.767636
BCP5_Total_CAGCTAACATGGTTGT	8.51739	IgM	0.294096
BCP5_Total_CAGCTAATCATCGATG	7.41918	IgM	0.139594
BCP5_Total_CAGCTAATCCTCTAGC	8.51739	IgM	0.294096
BCP5_Total_CAGCTAATCTCCTATA	8.36328	IgM	0.306869
BCP5_Total_CAGCTGGAGGTGCTAG	5.70788	IgM	0.358448
BCP5_Total_CAGCTGGCACGGTGTC	9.21044	IgM	0.236657
BCP5_Total_CAGCTGGCAGCTGGCT	0	IgM	0.735694
BCP5_Total_CAGCTGGTCGGAATCT	7.41918	IgM	0.385114
BCP5_Total_CAGGTGCAGGGTATCG	7.26513	IgM	0.397882
BCP5_Total_CAGTCCTAGAGGTACC	8.51739	IgM	0.294096
BCP5_Total_CAGTCCTCACGTCTCT	6.81354	IgM	0.18723
BCP5_Total_CAGTCCTGTATGGTTC	0	IgM	0.999981
BCP5_Total_CAGTCCTTCCTACAGA	6.71834	IgM	0.285678
BCP5_Total_CATATTCAGATCCTGT	8.80503	IgM	0.270257
BCP5_Total_CATATTCCAATGGAGC	0	IgM	0.996749
BCP5_Total_CATATTCGTGCGCTTG	0	IgM	0.87164
BCP5_Total_CATCAAGGTGCAACGA	0	IgM	0.745064
BCP5_Total_CATCAAGTCAACGGCC	0	IgM	0.985396
BCP5_Total_CATCAGACATTTCACT	0	IgM	0.962921
BCP5_Total_CATCAGATCAATAAGG	0	IgM	0.67098
BCP5_Total_CATCCACAGAGCTTCT	7.6014	IgM	0.370012
BCP5_Total_CATCCACAGTGGTAAT	7.74444	IgM	0.138201
BCP5_Total_CATCCACTCCGAACGC	8.2943	IgM	0.312585
BCP5_Total_CATCCACTCGAATGGG	7.6014	IgM	0.118461
BCP5_Total_CATCCACTCTGGGCCA	0	IgM	0.699905
BCP5_Total_CATCGAAGTAATCGTC	0	IgM	0.735694
BCP5_Total_CATCGAAGTGTTAAGA	6.54918	IgM	0.322204
BCP5_Total_CATCGGGCAAGCCCAC	0	IgM	0.844865
BCP5_Total_CATCGGGTCTTCATGT	7.6014	IgM	0.392097
BCP5_Total_CATGACAAGGTGACCA	8.80503	IgM	0.270257
BCP5_Total_CATGCCTAGCACACAG	0	IgM	0.99998
BCP5_Total_CATGCCTCAGTACACT	8.51739	IgM	0.294096
BCP5_Total_CATGCCTTCGGCATCG	9.21044	IgM	0.236657
BCP5_Total_CATGCCTTCGTGGGAA	0	IgM	0.722486
BCP5_Total_CATGCCTTCTAGCACA	7.42645	IgM	0.242082
BCP5_Total_CATGGCGAGTCCTCCT	6.90875	IgM	0.456794
BCP5_Total_CATGGCGAGTTCGCGC	7.6014	IgM	0.370012
BCP5_Total_CATTATCTCTCGCTTG	0	IgM	0.713114
BCP5_Total_CATTATCTCTTGAGGT	0	IgM	0.932059
BCP5_Total_CATTCGCAGCCGATTT	7.82445	IgM	0.351526
BCP5_Total_CCAATCCTCAACACAC	8.11203	IgM	0.327692
BCP5_Total_CCACCTAAGTACGACG	0	IgM	0.722486
BCP5_Total_CCACGGATCATGCAAC	4.48548	IgM	0.654857
BCP5_Total_CCACTACAGAGTGACC	0	IgM	0.935293
BCP5_Total_CCACTACGTACCCAAT	7.6014	IgM	0.118843
BCP5_Total_CCACTACGTAGAAGGA	0	IgM	0.911165
BCP5_Total_CCACTACGTTGTGGCC	7.95793	IgM	0.340464
BCP5_Total_CCACTACTCTGAAAGA	7.41918	IgM	0.409214
BCP5_Total_CCATTCGCAAGCCATT	0	IgM	0.999978
BCP5_Total_CCATTCGCAGATGAGC	3.38405	IgM	0.726855
BCP5_Total_CCATTCGGTATAGTAG	0	IgM	0.973259
BCP5_Total_CCATTCGTCCACGTTC	0	IgM	0.752332
BCP5_Total_CCCAATCAGCACGCCT	7.01402	IgM	0.424107
BCP5_Total_CCCAATCGTAGAAAGG	0	IgM	0.693555
BCP5_Total_CCCAATCGTCCGTTAA	7.1317	IgM	0.408941
BCP5_Total_CCCAGTTGTTTGGGCC	6.19196	IgM	0.492124
BCP5_Total_CCCAGTTTCTGTACGA	8.33511	IgM	0.0866007
BCP5_Total_CCCTCCTAGGCGACAT	0	IgM	0.993018
BCP5_Total_CCCTCCTAGTGTCCAT	0	IgM	0.713114
BCP5_Total_CCCTCCTCAACACCTA	8.51739	IgM	0.294096
BCP5_Total_CCCTCCTTCGGCTTGG	0	IgM	0.699905
BCP5_Total_CCCTCCTTCTTATCTG	0	IgM	0.789106
BCP5_Total_CCGGGATCAGTCACTA	8.11203	IgM	0.0592432
BCP5_Total_CCGGGATGTCCGAATT	0	IgM	0.771471
BCP5_Total_CCGGTAGAGCCATCGC	7.01402	IgM	0.422623
BCP5_Total_CCGGTAGGTAGCGATG	0	IgM	0.996172
BCP5_Total_CCGGTAGGTCTAGGTT	6.88991	IgM	0.42898
BCP5_Total_CCGGTAGGTGCAACGA	0	IgM	0.996987
BCP5_Total_CCGTGGATCTTCCTTC	8.51739	IgM	0.294096
BCP5_Total_CCGTTCATCACAAACC	7.82445	IgM	0.351526
BCP5_Total_CCTAAAGAGTGTCCAT	0	IgM	0.999211
BCP5_Total_CCTAAAGCACGCTTTC	8.11203	IgM	0.327692
BCP5_Total_CCTAAAGGTCCGACGT	8.51739	IgM	0.294096
BCP5_Total_CCTAAAGTCAGCATGT	0	IgM	0.858539
BCP5_Total_CCTACACAGCACCGTC	6.71012	IgM	0.44388
BCP5_Total_CCTACACAGCTGTTCA	7.26513	IgM	0.454648
BCP5_Total_CCTACACGTAAGAGAG	6.90875	IgM	0.198789
BCP5_Total_CCTACACGTAGCCTCG	7.10273	IgM	0.267841
BCP5_Total_CCTACACGTATATCCG	0	IgM	0.763289
BCP5_Total_CCTACCAAGGTGATAT	0	IgM	0.756022
BCP5_Total_CCTACCAAGTGACATA	6.14444	IgM	0.307919
BCP5_Total_CCTACCACAATCAGAA	6.2678	IgM	0.484051
BCP5_Total_CCTACCAGTTGGACCC	7.82445	IgM	0.351526
BCP5_Total_CCTAGCTGTCAGATAA	3.50743	IgM	0.734554
BCP5_Total_CCTAGCTGTGTTGAGG	0	IgM	0.96935
BCP5_Total_CCTCAGTAGCCAGAAC	0	IgM	0.902793
BCP5_Total_CCTCTGAAGACGACGT	7.41918	IgM	0.385114
BCP5_Total_CCTTACGCAGCAGTTT	8.51739	IgM	0.294096
BCP5_Total_CCTTCCCCACCCATTC	0	IgM	0.92653
BCP5_Total_CCTTCCCGTCGACTAT	0	IgM	0.752332
BCP5_Total_CCTTCCCTCTGAGTGT	3.56905	IgM	0.730596
BCP5_Total_CCTTCGAGTAAAGGAG	0	IgM	0.763289
BCP5_Total_CGAACATCAGGGATTG	8.51739	IgM	0.294096
BCP5_Total_CGAATGTCATTCACTT	8.51739	IgM	0.294096
BCP5_Total_CGAATGTGTATAGGTA	0	IgM	0.884187
BCP5_Total_CGAATGTTCTTAACCT	0	IgM	0.965483
BCP5_Total_CGACCTTAGAGCTATA	7.26513	IgM	0.336184
BCP5_Total_CGACCTTCAAGAAAGG	0	IgM	0.970889
BCP5_Total_CGACCTTCACGAGAGT	8.11203	IgM	0.327692
BCP5_Total_CGACCTTGTCTCATCC	0	IgM	0.999978
BCP5_Total_CGACTTCAGACTCGGA	0	IgM	0.932059
BCP5_Total_CGACTTCTCCTCAATT	8.51739	IgM	0.294096
BCP5_Total_CGAGAAGAGCCACTAT	7.82445	IgM	0.351526
BCP5_Total_CGAGAAGCAGACAAGC	5.28849	IgM	0.586299
BCP5_Total_CGAGAAGGTGTGGTTT	6.64669	IgM	0.392692
BCP5_Total_CGAGCACAGATCCCGC	6.34214	IgM	0.302755
BCP5_Total_CGAGCACAGGATGCGT	7.50614	IgM	0.377907
BCP5_Total_CGAGCACCAGTCGTGC	7.82445	IgM	0.351526
BCP5_Total_CGAGCACCATGCCACG	3.87012	IgM	0.674481
BCP5_Total_CGAGCACGTAGGGTAC	4.31119	IgM	0.645498
BCP5_Total_CGAGCACTCATCTGCC	0	IgM	0.751319
BCP5_Total_CGAGCACTCCTTCAAT	0	IgM	0.935293
BCP5_Total_CGAGCCAAGTGCAAGC	6.86435	IgM	0.260198
BCP5_Total_CGAGCCAGTCAGATAA	5.0814	IgM	0.420176
BCP5_Total_CGAGCCAGTGTGCCTG	4.60527	IgM	0.647327
BCP5_Total_CGATCGGAGAGTGAGA	0	IgM	0.90576
BCP5_Total_CGATCGGTCCGCAGTG	0	IgM	0.896337
BCP5_Total_CGATGGCAGAATTCCC	0	IgM	0.963211
BCP5_Total_CGATGTAGTCCCGACA	7.82445	IgM	0.351526
BCP5_Total_CGATGTAGTCTAAACC	0	IgM	0.997099
BCP5_Total_CGATGTAGTTTAAGCC	6.81354	IgM	0.403085
BCP5_Total_CGATGTATCAACGGGA	4.31848	IgM	0.472561
BCP5_Total_CGATTGATCAACGGCC	0	IgM	0.937587
BCP5_Total_CGATTGATCAAGCCTA	9.21044	IgM	0.236657
BCP5_Total_CGCCAAGCAATGTAAG	5.01977	IgM	0.565776
BCP5_Total_CGCCAAGCACACCGAC	8.11203	IgM	0.327692
BCP5_Total_CGCCAAGCAGGTCCAC	0	IgM	0.752332
BCP5_Total_CGCCAAGCATTGCGGC	4.28613	IgM	0.672908
BCP5_Total_CGCCAAGGTCTAGTGT	0	IgM	0.937587
BCP5_Total_CGCCAAGGTCTTTCAT	3.99252	IgM	0.581158
BCP5_Total_CGCGGTAAGTATGACA	0	IgM	0.943113
BCP5_Total_CGCGTTTAGCTGATAA	2.7163	IgM	0.738718
BCP5_Total_CGCGTTTCACCTCGTT	0	IgM	0.99199
BCP5_Total_CGCGTTTCACTTGGAT	7.95793	IgM	0.340464
BCP5_Total_CGCGTTTTCACATGCA	8.11203	IgM	0.327692
BCP5_Total_CGCGTTTTCCTTTCGG	7.70671	IgM	0.361284
BCP5_Total_CGCTATCAGAGGGCTT	0	IgM	0.964101
BCP5_Total_CGCTTCACACTGAAGG	0	IgM	0.762111
BCP5_Total_CGCTTCATCGAGCCCA	5.2836	IgM	0.519859
BCP5_Total_CGGACACCATGCCACG	4.02257	IgM	0.571666
BCP5_Total_CGGACACGTTCGTGAT	7.26513	IgM	0.397882
BCP5_Total_CGGACGTAGAAGGACA	0	IgM	0.745064
BCP5_Total_CGGACGTCAATGGTCT	0	IgM	0.94082
BCP5_Total_CGGACGTCACTTAACG	0	IgM	0.771471
BCP5_Total_CGGAGCTCAATAGCAA	0	IgM	0.92653
BCP5_Total_CGGAGCTTCCGCGCAA	0	IgM	0.935744
BCP5_Total_CGGAGCTTCTAACGGT	9.21044	IgM	0.236657
BCP5_Total_CGGAGTCTCCTGTACC	0	IgM	0.774508
BCP5_Total_CGGGTCAAGTTACGGG	0	IgM	0.85649
BCP5_Total_CGGGTCAAGTTAGGTA	0	IgM	0.842678
BCP5_Total_CGGGTCATCTCTTGAT	8.51739	IgM	0.294096
BCP5_Total_CGTAGGCAGTAGGCCA	7.82445	IgM	0.351526
BCP5_Total_CGTAGGCCATACCATG	8.51739	IgM	0.0485752
BCP5_Total_CGTCACTAGAGTTGGC	4.12674	IgM	0.683113
BCP5_Total_CGTCACTCATCGGTTA	0	IgM	0.752332
BCP5_Total_CGTCACTTCCAGAAGG	7.6014	IgM	0.375878
BCP5_Total_CGTCAGGAGCTAGTCT	0	IgM	0.997528
BCP5_Total_CGTCAGGGTCGCTTCT	8.51739	IgM	0.294096
BCP5_Total_CGTCAGGTCACAGTAC	6.78006	IgM	0.438084
BCP5_Total_CGTCCATAGTGTTAGA	7.82445	IgM	0.351526
BCP5_Total_CGTCCATGTCGAGATG	0	IgM	0.96309
BCP5_Total_CGTCTACAGACCACGA	4.01364	IgM	0.515811
BCP5_Total_CGTCTACAGTTACCCA	6.57268	IgM	0.455271
BCP5_Total_CGTCTACGTCAATGTC	0	IgM	0.864576
BCP5_Total_CGTCTACTCGACGGAA	0	IgM	0.799039
BCP5_Total_CGTGAGCAGTACTTGC	0	IgM	0.996172
BCP5_Total_CGTGAGCGTGACTACT	4.17596	IgM	0.677244
BCP5_Total_CGTGAGCGTTCGTCTC	0	IgM	0.997782
BCP5_Total_CGTGTAACAGGTCCAC	7.41918	IgM	0.385114
BCP5_Total_CGTGTAAGTCCCGACA	6.72663	IgM	0.44746
BCP5_Total_CGTGTAAGTCTAGGTT	6.01638	IgM	0.501377
BCP5_Total_CGTGTCTGTAAACGCG	8.51739	IgM	0.294096
BCP5_Total_CGTGTCTGTTAAGACA	7.82445	IgM	0.351526
BCP5_Total_CGTTAGAAGCTAAACA	8.11203	IgM	0.327692
BCP5_Total_CGTTAGAGTGCTGTAT	0	IgM	0.965818
BCP5_Total_CGTTCTGCACGGTAAG	3.80354	IgM	0.528898
BCP5_Total_CGTTCTGGTCTAAAGA	0	IgM	0.699905
BCP5_Total_CGTTCTGTCCTTGACC	8.11203	IgM	0.327692
BCP5_Total_CGTTGGGCACACGCTG	7.26513	IgM	0.171535
BCP5_Total_CGTTGGGGTTTGTTGG	0	IgM	0.996172
BCP5_Total_CGTTGGGTCAGCTCTC	7.1317	IgM	0.408941
BCP5_Total_CTAACTTAGTGGAGTC	7.82445	IgM	0.351526
BCP5_Total_CTAACTTCAAAGCGGT	7.6014	IgM	0.370012
[truncated: 11,106 more rows]
