# Supplementary material for: sciCSR infers B cell state transition and predicts class-switch recombination dynamics using single-cell transcriptomic data
Source: Nat Methods. 2023 Nov 6;21(5):823–34. doi: 10.1038/s41592-023-02060-1 (PMC11093741; doi:10.1038/s41592-023-02060-1)
Supplement: Supplementary file 8 — Source data for Fig. 5. [file 41592_2023_2060_MOESM8_ESM.xlsx]

## Sheet: Fig5b_BCR_dist
Source data for Fig5b (observed isotype distribution in scBCR-seq data for donors 07 and 20)
donor	timepoint	subisotype	% BCR
368-07	Week 15	A1	0.518644
368-07	Week 15	A2	0.000423729
368-07	Week 15	D	0.000847458
368-07	Week 15	G1	0.186864
368-07	Week 15	G2	0.272034
368-07	Week 15	G3	0.00466102
368-07	Week 15	M	0.0118644
368-07	Week 29	A1	0.140351
368-07	Week 29	A2	0.000474158
368-07	Week 29	D	0.000474158
368-07	Week 29	G1	0.0829777
368-07	Week 29	G2	0.75486
368-07	Week 29	G3	0.000948317
368-07	Week 29	M	0.0113798
368-07	Week 7	A1	0.302637
368-07	Week 7	D	0.00357622
368-07	Week 7	G1	0.578006
368-07	Week 7	G2	0.0348681
368-07	Week 7	G3	0.0254806
368-07	Week 7	M	0.049173
368-20	Week 15	A1	0.212881
368-20	Week 15	D	0.0108475
368-20	Week 15	G1	0.415593
368-20	Week 15	G2	0.080678
368-20	Week 15	G3	0.00542373
368-20	Week 15	G4	0.214915
368-20	Week 15	M	0.0372881
368-20	Week 29	A1	0.0704082
368-20	Week 29	D	0.00306122
368-20	Week 29	G1	0.473469
368-20	Week 29	G2	0.0285714
368-20	Week 29	G3	0.00204082
368-20	Week 29	G4	0.392857
368-20	Week 29	M	0.0255102
368-20	Week 7	A1	0.0323741
368-20	Week 7	D	0.0059952
368-20	Week 7	G1	0.693046
368-20	Week 7	G2	0.0347722
368-20	Week 7	G3	0.057554
368-20	Week 7	G4	0.00239808
368-20	Week 7	M	0.165468

## Sheet: Fig5c,d_fluxes
Source data for Fig5c,d (sciCSR predicted fluxes between isotypes for predictions made on donors 07/20 w7 and w15 data)
from	to	% flux	FDR-corrected p-value	donor	timepoint
A1	G2	2.84421	0.496256	368-07	w7
A1	G4	0.745635	0.612964	368-07	w7
G1	A1	33.3259	7.9764e-06	368-07	w7
G1	G2	6.14273	0.31728	368-07	w7
G1	G4	2.86065	0.49533	368-07	w7
G2	G4	1.19685	0.588355	368-07	w7
G3	A1	0.740402	0.613247	368-07	w7
G3	G1	1.50003	0.571616	368-07	w7
G3	G2	0.136151	0.64548	368-07	w7
G3	G4	0.0515057	0.649919	368-07	w7
M	A1	1.06559	0.595555	368-07	w7
M	G1	3.21079	0.475613	368-07	w7
M	G2	0.461622	0.628231	368-07	w7
M	G3	0.116635	0.646505	368-07	w7
M	G4	1.47417	0.573049	368-07	w7
A1	A2	0.00245723	0.652259	368-07	w15
A1	G2	21.8454	7.14495e-05	368-07	w15
A1	G4	0.916153	0.585494	368-07	w15
G1	A1	16.3338	0.00302841	368-07	w15
G1	A2	0.00462484	0.652106	368-07	w15
G1	G2	9.79124	0.0683333	368-07	w15
G1	G4	0.346554	0.627542	368-07	w15
G2	A2	0.00246875	0.652259	368-07	w15
G2	G4	0.627439	0.606963	368-07	w15
G3	A1	0.136835	0.642677	368-07	w15
G3	G1	0.125821	0.643466	368-07	w15
G3	G2	0.0733878	0.647213	368-07	w15
M	A1	0.692624	0.602142	368-07	w15
M	A2	0.0074394	0.651906	368-07	w15
M	G1	0.724544	0.599775	368-07	w15
M	G2	0.460924	0.619203	368-07	w15
M	G3	0.00461493	0.652106	368-07	w15
A1	G2	0.329965	0.670196	368-20	w7
A1	G4	0.404858	0.665302	368-20	w7
G1	A1	12.1976	0.045039	368-20	w7
G1	G2	9.08636	0.128156	368-20	w7
G1	G4	17.5483	0.00393282	368-20	w7
G2	G4	0.831956	0.636878	368-20	w7
G3	A1	1.01996	0.624112	368-20	w7
G3	G1	6.50967	0.250948	368-20	w7
G3	G2	0.589526	0.653117	368-20	w7
M	A1	1.2754	0.606548	368-20	w7
M	G1	14.9654	0.0141534	368-20	w7
M	G2	1.54085	0.588065	368-20	w7
M	G3	1.00354	0.625232	368-20	w7
M	G4	2.00579	0.555239	368-20	w7
A1	G2	3.38563	0.447265	368-20	w15
A1	G4	5.60476	0.268757	368-20	w15
G1	A1	16.1077	0.00182269	368-20	w15
G1	G2	9.06854	0.0850253	368-20	w15
G1	G4	11.2982	0.0315602	368-20	w15
G2	G4	2.62456	0.513329	368-20	w15
G3	A1	0.0853561	0.721475	368-20	w15
G3	G1	0.33745	0.702722	368-20	w15
G3	G2	0.0951339	0.720758	368-20	w15
G3	G4	0.116565	0.719185	368-20	w15
M	A1	5.05076	0.310037	368-20	w15
M	G1	11.7417	0.0252877	368-20	w15
M	G2	2.65667	0.510537	368-20	w15
M	G3	0.194993	0.71339	368-20	w15
M	G4	3.03728	0.477432	368-20	w15

## Sheet: Fig5c,d_predictions
Source data for Fig5c,d (predicted versus observed isotype distribution)
donor	timepoint	isotype	Observed % cells with isotype	% flux towards isotype
368-07	d110	M	0.0118644	0
368-07	d110	D	0.000847458	0
368-07	d110	G3	0.00466102	0.00208751
368-07	d110	G1	0.186864	0.0843133
368-07	d110	A1	0.518644	0.628783
368-07	d110	G2	0.272034	0.171545
368-07	d110	G4	0	0.113271
368-07	d110	A2	0.000423729	0
368-07	d201	M	0.0113798	0
368-07	d201	D	0.000474158	0
368-07	d201	G3	0.000948317	8.85845e-05
368-07	d201	G1	0.0829777	0.0163229
368-07	d201	A1	0.140351	0.329452
368-07	d201	G2	0.75486	0.617529
368-07	d201	G4	0	0.0362817
368-07	d201	A2	0.000474158	0.000326131
368-20	d110	M	0.0372881	0
368-20	d110	D	0.0108475	0
368-20	d110	G3	0.00542373	0.0144792
368-20	d110	G1	0.415593	0.309844
368-20	d110	A1	0.212881	0.209106
368-20	d110	G2	0.080678	0.166597
368-20	d110	G4	0.214915	0.299974
368-20	d201	M	0.0255102	0
368-20	d201	D	0.00306122	0
368-20	d201	G3	0.00204082	0.00273079
368-20	d201	G1	0.473469	0.169163
368-20	d201	A1	0.0704082	0.297511
368-20	d201	G2	0.0285714	0.212953
368-20	d201	G4	0.392857	0.317643
