# Supplementary material for: sciCSR infers B cell state transition and predicts class-switch recombination dynamics using single-cell transcriptomic data
Source: Nat Methods. 2023 Nov 6;21(5):823–34. doi: 10.1038/s41592-023-02060-1 (PMC11093741; doi:10.1038/s41592-023-02060-1)
Supplement: Supplementary file 9 — Source data for Fig. 6. [file 41592_2023_2060_MOESM9_ESM.xlsx]

## Sheet: Fig6b_Gomez
Source data for Figure 6b (Isotype distribution in Gomez-Escolar Aicda knockout dataset)
isotype	proportion_of_cells	2.5% percentile (bootstrap samples)	97.5% percentile (bootstrap samples)	genotype	type
M	0.815084	0.798801	0.827467	WT	sciCSR prediction
G3	0.00673118	0.00591147	0.00787269	WT	sciCSR prediction
G1	0.0461932	0.0431187	0.0496786	WT	sciCSR prediction
G2b	0.0856349	0.0818078	0.0896255	WT	sciCSR prediction
G2c	0.038637	0.0362317	0.0414438	WT	sciCSR prediction
A	0.00771979	0.00685932	0.00872644	WT	sciCSR prediction
E	0	0	0	WT	sciCSR prediction
M	0.997829	0.98391	1.01427	Aicda KO	sciCSR prediction
G3	0.000298609	0.000298609	0.000298609	Aicda KO	sciCSR prediction
G1	0.00052044	0.000440884	0.000599996	Aicda KO	sciCSR prediction
G2b	0.00135178	0.000900164	0.00174495	Aicda KO	sciCSR prediction
G2c	0	0	0	Aicda KO	sciCSR prediction
E	0	0	0	Aicda KO	sciCSR prediction
A	0	0	0	Aicda KO	sciCSR prediction
A	0	0	0	Aicda KO	observed
D	0.0286272	0.0286272	0.0286272	Aicda KO	observed
G1	0.000650618	0.000650618	0.000650618	Aicda KO	observed
G2b	0.00130124	0.00130124	0.00130124	Aicda KO	observed
G2c	0	0	0	Aicda KO	observed
G3	0.000325309	0.000325309	0.000325309	Aicda KO	observed
M	0.969096	0.969096	0.969096	Aicda KO	observed
A	0.0120919	0.0120919	0.0120919	WT	observed
D	0.0459492	0.0459492	0.0459492	WT	observed
G1	0.0552197	0.0552197	0.0552197	WT	observed
G2b	0.0914954	0.0914954	0.0914954	WT	observed
G2c	0.0427247	0.0427247	0.0427247	WT	observed
G3	0.0100766	0.0100766	0.0100766	WT	observed
M	0.742443	0.742443	0.742443	WT	observed

## Sheet: Fig6c_Hong
Source data for Figure 6b (Isotype distribution in Hong Il23 p19 knockout dataset)
isotype	proportion_of_cells	2.5% percentile (bootstrap samples)	97.5% percentile (bootstrap samples)	genotype	type
M	0.118942	0.110717	0.130025	WT	sciCSR prediction
G3	0.0308174	0.0275503	0.0338638	WT	sciCSR prediction
G1	0.346219	0.332258	0.362282	WT	sciCSR prediction
G2b	0.191667	0.180641	0.200421	WT	sciCSR prediction
G2c	0.307144	0.296585	0.320506	WT	sciCSR prediction
E	0.00146564	0.000880013	0.00205126	WT	sciCSR prediction
A	0.00374542	0.00281685	0.00514872	WT	sciCSR prediction
M	0.224493	0.217313	0.233425	IL23-/-	sciCSR prediction
G3	0.028697	0.0268009	0.0323691	IL23-/-	sciCSR prediction
G1	0.431163	0.411876	0.446849	IL23-/-	sciCSR prediction
G2b	0.12379	0.11396	0.132177	IL23-/-	sciCSR prediction
G2c	0.190172	0.179163	0.200414	IL23-/-	sciCSR prediction
A	0.00168463	0.00155379	0.00192101	IL23-/-	sciCSR prediction
E	0	0	0	IL23-/-	sciCSR prediction
A	0.00237718	0.00237718	0.00237718	IL23-/-	observed
D	0.00554675	0.00554675	0.00554675	IL23-/-	observed
E	0	0	0	IL23-/-	observed
G1	0.348653	0.348653	0.348653	IL23-/-	observed
G2b	0.116482	0.116482	0.116482	IL23-/-	observed
G2c	0.176704	0.176704	0.176704	IL23-/-	observed
G3	0.0364501	0.0364501	0.0364501	IL23-/-	observed
M	0.313788	0.313788	0.313788	IL23-/-	observed
A	0.0046875	0.0046875	0.0046875	WT	observed
D	0.009375	0.009375	0.009375	WT	observed
E	0.0015625	0.0015625	0.0015625	WT	observed
G1	0.291406	0.291406	0.291406	WT	observed
G2b	0.2	0.2	0.2	WT	observed
G2c	0.304688	0.304688	0.304688	WT	observed
G3	0.0390625	0.0390625	0.0390625	WT	observed
M	0.149219	0.149219	0.149219	WT	observed

## Sheet: Fig6d_6f_UMAP
Source data for Figure 6d,f (UMAP coordinates of the Hong et al. Dataset)
Cell	UMAP_1	UMAP_2
AAACCTGGTTGATTCG-1	10.489	6.35755
AAACGGGGTAAGGGCT-1	-3.43048	-1.08416
AAAGATGCAAACAACA-1	13.0712	2.93928
AAAGATGTCACCGGGT-1	0.462784	3.84301
AAAGTAGGTCCGAATT-1	4.12109	-1.5184
AAATGCCAGGATGGAA-1	6.55085	-0.846573
AACACGTTCTCTAAGG-1	-2.88207	3.5347
AACCGCGCACGGTAAG-1	12.7329	3.2348
AACCGCGGTCCAAGTT-1	12.9561	2.96578
AACGTTGTCCGCAAGC-1	11.7726	3.4046
AACTCAGTCATTATCC-1	10.2407	6.34455
AACTCAGTCGTCCGTT-1	3.81697	-0.395193
AACTCCCGTAGGCATG-1	2.06496	3.68883
AACTCCCGTGATGTGG-1	-2.20032	-0.932063
AACTCTTAGTAATCCC-1	1.19375	-4.61027
AACTGGTAGCCCGAAA-1	-3.19059	3.17688
AACTGGTGTAATTGGA-1	4.02085	-3.24509
AACTTTCTCAGGTTCA-1	11.9152	3.24127
AAGACCTGTCGAGATG-1	11.2821	5.8926
AAGCCGCAGATGTTAG-1	1.87835	5.21664
AAGCCGCGTAGAGCTG-1	2.91962	-0.837487
AATCGGTGTCGCCATG-1	7.05765	6.93591
AATCGGTTCTTCGGTC-1	12.7608	2.44493
ACACCCTAGTTCGCAT-1	-2.0428	2.97565
ACACCCTGTGCAGGTA-1	3.89798	3.48051
ACAGCTACAGTCTTCC-1	11.7567	3.99214
ACATACGAGCTTATCG-1	2.65315	2.3864
ACATGGTGTTTAAGCC-1	2.29446	1.37206
ACCGTAACACCAGATT-1	1.42917	5.57102
ACCGTAACATTACGAC-1	11.9076	3.23677
ACCTTTACAGTCAGAG-1	12.7058	2.99427
ACCTTTACATGGTCAT-1	12.3623	3.39348
ACGAGCCTCAACGGGA-1	10.3741	6.4428
ACGATACTCATCGGAT-1	-3.71544	1.42967
ACGCCGAGTAATAGCA-1	11.5419	3.38713
ACGCCGAGTTCCTCCA-1	3.37497	-1.02452
ACGGGTCGTCGCCATG-1	10.8904	6.05622
ACTATCTAGAATGTGT-1	2.77376	4.036
ACTGAACTCCGTTGCT-1	3.96793	-2.77784
ACTGATGCATGAAGTA-1	3.99967	-1.67191
ACTGCTCAGAATTCCC-1	12.5575	2.36964
ACTGCTCAGATGCGAC-1	1.98682	2.52499
ACTGCTCAGCGTTTAC-1	12.5959	2.27594
ACTGCTCTCTAACTCT-1	8.93337	7.54317
ACTTACTAGGCGATAC-1	3.9572	-1.62112
ACTTACTCAAAGTGCG-1	-1.82416	3.1899
ACTTACTGTGCCTGTG-1	12.9353	3.09191
ACTTACTTCAGGTAAA-1	10.9257	6.70118
ACTTGTTAGTGCCATT-1	10.8816	7.07332
ACTTGTTAGTGTTTGC-1	12.613	3.21226
ACTTTCACAAGTCATC-1	12.5733	2.23826
ACTTTCAGTTGAGGTG-1	8.82669	7.72799
AGACGTTGTACGCTGC-1	12.7098	3.04787
AGATTGCAGGCATGTG-1	3.40328	-1.07069
AGATTGCGTATAGGTA-1	2.46747	4.15345
AGATTGCGTCTAGAGG-1	10.153	6.13875
AGCAGCCGTCCGTTAA-1	10.6143	6.42509
AGCATACTCTTTAGTC-1	1.24826	1.14023
AGCGGTCGTGCACTTA-1	10.8711	5.71576
AGCGTATCAGCTTAAC-1	11.9936	3.31722
AGCGTATTCATGTCTT-1	-1.78285	2.12167
AGCTCCTAGGTGACCA-1	0.86752	4.19774
AGCTCCTCACAGCCCA-1	-2.15741	3.16685
AGGCCGTAGTGGGATC-1	-0.962158	3.93565
AGGGAGTTCCGTTGCT-1	1.24911	-1.56235
AGGTCATGTAAGGATT-1	-2.07959	-0.0504816
ATAACGCCAGTAACGG-1	4.39647	-3.08964
ATCACGACACCTTGTC-1	8.8844	7.08145
ATCATCTCATCTATGG-1	9.80357	7.55386
ATCATCTTCCAAACAC-1	-3.03105	2.16624
ATCATCTTCGTTTAGG-1	9.7482	6.84007
ATCATGGAGCCACGCT-1	1.5313	-4.61921
ATCCACCAGATGCCTT-1	8.24412	6.31358
ATCCACCGTGTTCTTT-1	10.7814	5.39824
ATCCACCTCAGAGACG-1	-1.82515	3.0044
ATCCACCTCTACTTAC-1	2.37228	4.58497
ATCCGAAGTCCATGAT-1	3.87522	-1.76087
ATCCGAATCAACACCA-1	3.46415	-2.66063
ATCCGAATCGCTAGCG-1	4.08611	0.226194
ATCGAGTAGGCAATTA-1	1.60631	5.49811
ATCGAGTGTGGCAAAC-1	-2.24725	-1.9348
ATCTGCCAGAGCCTAG-1	-3.98594	0.606753
ATGCGATAGTACGATA-1	10.6315	6.38588
ATGCGATCAGTGGGAT-1	12.4002	2.40292
ATGCGATGTACATGTC-1	12.5191	3.10602
ATGGGAGAGAGTACCG-1	3.83475	2.34082
ATGTGTGAGGTAGCTG-1	1.88889	3.81289
ATGTGTGGTAGCGATG-1	11.7193	3.32845
ATTGGTGAGGATGTAT-1	12.5356	2.30231
ATTGGTGGTAAGAGGA-1	-3.42562	-0.499558
CAACTAGCACTTACGA-1	11.6724	3.42711
CAAGATCAGTGAAGAG-1	3.97476	-1.95333
CAAGGCCCATGAGCGA-1	4.07013	0.673397
CACAAACGTAAACGCG-1	-2.27532	-0.306201
CACACTCGTCGCGGTT-1	0.811383	1.95064
CACAGGCAGGACTGGT-1	11.9025	3.10809
CACAGGCGTGCAACTT-1	10.7515	5.50902
CACATAGCACCTGGTG-1	13.0736	2.89396
CACATAGGTCGATTGT-1	4.05844	-2.71592
CACCACTTCTAACTCT-1	10.6784	5.5645
CACCAGGAGGATCGCA-1	11.6657	5.96451
CACCTTGCATTGGCGC-1	1.86852	4.98567
CACTCCAAGACCCACC-1	-2.07134	-0.0707115
CAGAGAGAGCGAGAAA-1	12.9961	2.8158
CAGAGAGTCTGCCCTA-1	13.0383	2.95382
CAGATCAGTAATCACC-1	2.98826	4.48565
CAGCCGAAGTGTTGAA-1	-3.04027	-0.566524
CAGCGACCAGGTTTCA-1	1.85638	5.34855
CAGCGACGTCATATCG-1	-3.6226	-0.601988
CAGCTGGGTTCCACAA-1	1.46355	-4.48637
CAGGTGCAGGACGAAA-1	-1.73697	0.22615
CAGTAACGTTCAGTAC-1	12.4216	2.32546
CAGTCCTTCTCCGGTT-1	9.99072	6.55724
CATATGGTCATGGTCA-1	3.03564	2.37218
CATATTCGTGAAAGAG-1	3.51501	-1.25159
CATCAAGGTGGCAAAC-1	11.9673	3.09505
CATCAGATCATCGCTC-1	12.6108	2.29678
CATCAGATCCATGAAC-1	-2.22267	-0.29871
CATCCACGTGAGGCTA-1	9.30933	6.90364
CATCGGGGTAGCAAAT-1	0.0534148	3.69218
CATGACACAATCGGTT-1	4.25828	1.61746
CATGACACAGCTGCAC-1	10.1159	6.40203
CATGCCTAGACCTAGG-1	11.6019	3.57789
CATGCCTAGTAAGTAC-1	11.0146	6.78621
CATGCCTCACAGACAG-1	12.9705	3.00589
CATGGCGCACATAACC-1	11.6921	3.39038
CATGGCGTCCACGTTC-1	1.63297	-0.198915
CATTATCAGCTCTCGG-1	11.6103	3.42856
CATTATCGTCCGAAGA-1	12.6041	2.50013
CCAATCCAGAATAGGG-1	10.514	5.763
CCAATCCCACCGTTGG-1	8.73917	7.75591
CCAATCCTCCTCCTAG-1	11.9081	3.29507
CCACCTACAATGTTGC-1	4.21365	-2.61083
CCACCTAGTTATCACG-1	3.3515	-0.952651
CCACCTATCTCTTGAT-1	12.8399	3.18208
CCACTACGTAGCGTGA-1	12.0985	3.2766
CCATGTCCATGGTCAT-1	1.9182	-3.59177
CCGGGATTCAGGCCCA-1	1.95025	3.71263
CCGGTAGAGCCACTAT-1	1.28408	-0.268762
CCGGTAGAGTCTCAAC-1	4.05084	-1.52162
CCGGTAGCATCACAAC-1	0.481989	-1.57464
CCGGTAGGTGCACGAA-1	-2.31852	0.0337707
CCGTTCAAGCCCAACC-1	8.36622	7.58481
CCTACACAGGGAGTAA-1	-0.534085	1.06891
CCTACCATCTCCAACC-1	11.5836	3.5163
CCTTACGAGCGTAGTG-1	1.59024	3.27065
CCTTCCCTCCAAGTAC-1	3.11202	3.95511
CCTTCGAAGATATGGT-1	12.8888	3.11622
CCTTTCTTCGGAATCT-1	-0.218444	2.83388
CGAACATGTTGTGGCC-1	-2.24819	-0.0355339
CGAATGTGTGATGCCC-1	-1.6062	3.72677
CGACCTTAGACAGGCT-1	3.51973	-1.21984
CGACCTTTCGATCCCT-1	12.0429	3.21525
CGAGAAGTCATTGCGA-1	3.83887	-4.48793
CGATGGCCAACACCCG-1	12.0517	3.16774
CGATGGCTCAGCGACC-1	11.7375	2.98833
CGATGGCTCCGTTGTC-1	3.36573	3.98306
CGATGTATCCGTACAA-1	1.30742	5.65918
CGCTATCAGTAGCGGT-1	11.9779	3.14339
CGCTATCCAGATGGCA-1	13.0698	2.89543
CGGACACGTTAAGGGC-1	4.10672	2.55782
CGGACGTAGATGTGGC-1	12.4288	3.22453
CGGAGCTAGTCCCACG-1	12.2757	5.92497
CGGAGTCTCGTGGACC-1	4.07882	2.79484
CGTAGCGTCTATCCTA-1	11.1364	4.81065
CGTAGGCCACCTCGTT-1	12.2211	2.53144
CGTAGGCTCACAAACC-1	12.0435	3.02099
CGTCTACAGATGGCGT-1	-3.9041	-1.01501
CGTCTACTCTGTACGA-1	12.0835	2.80388
CGTGAGCCAGAGCCAA-1	3.53206	4.03497
CGTGAGCGTTACCAGT-1	4.29879	-2.69208
CGTGAGCGTTTGTTTC-1	11.5667	3.54794
CGTGTCTAGAGTTGGC-1	11.588	3.43887
CTAAGACTCACGATGT-1	-3.7709	-0.441646
CTACACCCAAACTGCT-1	2.2641	-1.4696
CTACCCAAGATGTGGC-1	7.79142	7.56761
CTAGAGTAGATCTGCT-1	12.9938	2.85382
CTAGAGTGTCTAGGTT-1	-2.24371	-0.218802
CTAGTGAAGTATGACA-1	-3.21913	-0.120983
CTCACACAGTGCGATG-1	0.494053	-1.45221
CTCACACTCCTTTCTC-1	3.32115	3.11169
CTCAGAACAAGACACG-1	-1.17813	3.84864
CTCAGAATCACGCGGT-1	11.4989	6.30693
CTCCTAGCATAAAGGT-1	1.92778	0.666439
CTCGAAAAGATGCCAG-1	12.7489	3.282
CTCGAGGAGCTAGTGG-1	3.44107	-0.709045
CTCGAGGGTACATCCA-1	2.70956	4.91383
CTCGAGGGTTGAGGTG-1	12.8831	3.03465
CTCGGGATCTAACCGA-1	1.69963	-2.4434
CTCGTACTCGGCGGTT-1	-3.27079	2.45319
CTCGTCACACTGAAGG-1	12.9443	3.13734
CTCGTCAGTGTTGGGA-1	-1.97506	-0.77364
CTCTGGTCATCAGTCA-1	2.80821	4.087
CTCTGGTGTGGTAACG-1	-3.05849	2.58818
CTGATCCGTGCAGACA-1	4.2439	-2.88413
CTGCCTACATGTAAGA-1	9.33579	7.47972
CTGCGGAGTAAGGGAA-1	1.09509	5.57463
CTGCTGTCAAGTACCT-1	11.6109	3.32445
CTGGTCTTCGCTAGCG-1	-1.98142	0.545654
CTGTGCTAGAGGGATA-1	11.5925	3.21509
CTGTGCTCAGATGGCA-1	3.82598	-1.78215
CTGTTTAAGTGTCTCA-1	-0.352411	2.11471
CTTAACTGTCTTGTCC-1	7.68721	7.49914
CTTAGGACAGTAAGAT-1	-2.94063	3.60167
CTTAGGACATCAGTAC-1	10.9463	6.06573
CTTCTCTTCTCTAAGG-1	11.6091	3.4451
CTTGGCTAGAGAGCTC-1	-2.1399	-0.258552
CTTTGCGTCCGAACGC-1	12.6301	3.11573
GAAGCAGAGCTAAGAT-1	2.86685	4.61723
GAAGCAGTCAGCAACT-1	-3.21423	0.862236
GAATAAGAGAAGATTC-1	-2.45957	0.1409
GAATAAGGTTACAGAA-1	12.4467	2.27035
GACACGCTCCCAGGTG-1	4.27295	-2.97276
GACAGAGGTAAATACG-1	3.90724	2.86351
GACCAATGTTTGGCGC-1	8.18058	6.83145
GACCTGGGTGCCTGGT-1	-4.42486	1.47661
GACGCGTTCATCGATG-1	9.87372	7.4884
GACGTGCCACGTGAGA-1	12.2452	3.35157
GACGTGCCATGTTCCC-1	6.50273	-0.883806
GACGTGCGTAAATGTG-1	12.6016	3.24841
GATCAGTGTCCCGACA-1	12.4764	2.39516
GATCAGTGTGCTTCTC-1	12.8578	2.54561
GATCGTACAGGACGTA-1	-3.56613	-0.549353
GATCGTAGTAATCACC-1	10.7592	7.1107
GATCGTAGTGCGAAAC-1	4.31168	-2.58651
GATCGTATCACGACTA-1	1.23426	4.20248
GATCGTATCTTTACAC-1	3.47067	-1.21357
GATCTAGCACATGGGA-1	1.57534	5.58749
GATGAAATCCCTAACC-1	1.53305	1.06383
GATGAGGCAATCACAC-1	-1.75967	0.833917
GATGCTATCGCGTTTC-1	12.0438	3.16656
GATTCAGGTAGAGGAA-1	12.5963	2.72322
GCAATCAAGATACACA-1	3.32549	-1.01878
GCACATATCGTTTGCC-1	11.5919	3.45194
GCATGATCAAGCGTAG-1	2.0319	5.23283
GCATGTAGTTCCGTCT-1	3.85631	-0.865406
GCCAAATTCCTAAGTG-1	3.77741	0.952999
GCGCAACTCTTGAGGT-1	2.67842	3.14736
GCGCCAATCAGGCGAA-1	2.60918	-1.16058
GCGCCAATCTTGCCGT-1	10.3613	6.0728
GCGCGATCACGGTAAG-1	12.9711	2.90839
GCGGGTTTCAACACCA-1	11.6382	3.35986
GCTCTGTTCCTGCCAT-1	12.1313	3.04157
GCTCTGTTCGGAGGTA-1	1.32829	2.41154
GCTCTGTTCTGCTTGC-1	12.0941	3.3544
GCTGCGAAGAGTACCG-1	12.8088	3.23487
GCTGCGACATGCATGT-1	12.6421	2.33311
GCTGGGTGTGTAAGTA-1	2.92566	4.33206
GGAAAGCTCACAACGT-1	2.46799	4.14317
GGAACTTCAATCCAAC-1	-2.47801	2.91117
GGACAAGAGGTAAACT-1	3.35321	-0.905135
GGACAGAGTAGGCATG-1	11.7539	3.31104
GGATGTTGTGCAACTT-1	2.86521	-0.842917
GGATGTTTCCAGGGCT-1	1.48233	2.05155
GGCAATTGTGCCTGGT-1	-2.67158	-0.481822
GGCTCGATCACATAGC-1	12.5646	3.20713
GGCTGGTCAACAACCT-1	2.65703	2.4087
GGGAATGTCCCTAATT-1	2.14514	2.43485
GGGACCTAGGCAGTCA-1	1.24341	-1.60008
GGGAGATTCATGCAAC-1	3.26668	0.776578
GGGAGATTCTGGTGTA-1	-3.20796	1.03518
GGGCATCCAACTTGAC-1	0.143683	4.1626
GGGTCTGGTGTGCCTG-1	3.60601	-1.40981
GGGTCTGTCCTCAACC-1	3.42137	-0.788303
GGGTTGCTCAAGATCC-1	3.77556	-3.80665
GGTGAAGAGTCCAGGA-1	7.63455	7.07621
GTAACGTCAAACCTAC-1	10.7814	6.9191
GTAACTGTCCTGTAGA-1	3.29502	-1.19923
GTACGTAAGCCATCGC-1	-1.53375	0.0775168
GTACGTATCATAGCAC-1	4.08657	-1.7502
GTAGGCCGTATGCTTG-1	3.04642	4.51348
GTATCTTGTGAGTGAC-1	12.6851	3.33904
GTCACGGCAATGTTGC-1	8.82217	7.9676
GTCACGGGTAGCTAAA-1	8.46942	7.66615
GTCCTCAAGACATAAC-1	3.68364	-2.70451
GTCTTCGCAAGCCTAT-1	1.44359	5.58627
GTGAAGGGTCTACCTC-1	4.09412	-2.94577
GTGCAGCGTCTGCAAT-1	12.4512	3.1043
GTGCAGCTCCTTGGTC-1	12.3182	2.42325
GTGCAGCTCTACCAGA-1	9.183	6.91449
GTGCATACAATGACCT-1	12.3382	2.5272
GTGCATAGTGACAAAT-1	-1.64274	0.211387
GTGCGGTAGTGGACGT-1	9.07034	5.79105
GTGTGCGAGTGTTAGA-1	4.1988	0.580464
GTGTTAGAGGCGATAC-1	10.401	6.46478
GTGTTAGGTGACTACT-1	6.93106	7.04733
GTTAAGCAGCAATATG-1	-2.30192	0.325374
GTTCATTAGTAAGTAC-1	13.0741	2.95908
GTTCATTTCTCATTCA-1	2.97136	-0.922429
TAAACCGTCTCACATT-1	-4.2489	0.527826
TAAGCGTGTACCGGCT-1	3.65229	3.9854
TAAGTGCAGTGGCACA-1	11.6202	3.37284
TAAGTGCCAAATACAG-1	2.52576	4.16342
TACACGACATTGGGCC-1	11.9185	3.25366
TACCTATCACATCCAA-1	4.17474	-2.05023
TACGGTATCGGAATCT-1	-2.56965	-1.14001
TACGGTATCGTCTGAA-1	4.45024	-3.70168
TACTCATCATCCTTGC-1	4.13798	-1.3387
TACTTACGTCACCTAA-1	12.8495	2.56606
TAGAGCTCAACGATCT-1	0.874629	3.00742
TAGAGCTCAATGTAAG-1	10.5455	5.4454
TAGAGCTGTCAGAATA-1	2.65366	-2.94018
TAGCCGGAGGAGTACC-1	3.02942	-2.8952
TAGGCATTCGCCAAAT-1	1.21447	5.17588
TATCAGGTCTCGTATT-1	3.02801	3.64852
TATTACCCACGAAAGC-1	-2.93987	3.74633
TCACAAGGTACGCTGC-1	2.69966	4.6149
TCACGAAAGTGGCACA-1	10.9955	5.55381
TCAGATGTCAATACCG-1	11.5861	3.41085
TCAGCAAAGCAGGTCA-1	6.45652	-0.88372
TCAGGATGTACCGCTG-1	9.38626	6.7215
TCAGGATTCTGATACG-1	0.930113	3.79027
TCATTTGGTAGGAGTC-1	11.9661	2.75044
TCCCGATGTGTGCGTC-1	3.39101	3.99146
TCGAGGCAGGGTTCCC-1	3.93144	-3.74519
TCGGGACAGTACTTGC-1	11.9972	6.01433
TCGGTAAAGCGATTCT-1	12.1449	2.69125
TCGTAGAAGTACGTTC-1	1.46891	0.97893
TCTCTAATCGGACAAG-1	-3.84192	2.7999
TCTGGAACACGAGAGT-1	4.39736	-3.30599
TCTTCGGTCGGCATCG-1	0.478095	1.59231
TCTTTCCCACTGTGTA-1	10.4514	7.32114
TCTTTCCTCACGGTTA-1	10.2671	6.09037
TGACTAGCAGCTTCGG-1	11.6213	3.51307
TGACTAGCAGGAATCG-1	-3.37506	1.11384
TGACTTTTCAGCTTAG-1	4.31837	-2.73089
TGAGAGGCAAGGACTG-1	7.21613	7.23338
TGAGCATCATATACCG-1	2.10783	-2.13788
TGAGCATTCACCCGAG-1	12.3434	2.40213
TGAGGGAAGTGTCCCG-1	10.9558	5.23256
TGCCAAATCCGTAGGC-1	4.24121	-2.06976
TGCGCAGTCCAAGTAC-1	12.1976	6.23072
TGCGGGTGTCTGGAGA-1	4.36236	2.49049
TGCGGGTTCTCGGACG-1	11.0796	4.87562
TGCTACCGTAGCACGA-1	12.5643	2.30229
TGGACGCCACCAACCG-1	1.3263	-3.9659
TGGGAAGCATGCCTTC-1	1.49081	4.30237
TGGTTAGTCTTGACGA-1	0.912634	3.18134
TGGTTCCGTCTCGTTC-1	9.10702	6.82407
TGTGTTTTCCACGAAT-1	-3.27112	1.29921
TTAACTCGTTAAGGGC-1	3.31004	-0.931602
TTATGCTAGGCTATCT-1	-2.35047	0.12565
TTCCCAGGTTACGGAG-1	1.52828	4.59039
TTCGAAGTCCCTTGCA-1	11.7072	3.37675
TTCGAAGTCGAGGTAG-1	12.4409	2.28612
TTCGGTCGTTGCTCCT-1	4.37075	-3.00028
TTCTACACAGAGTGTG-1	11.5647	3.41507
TTCTACATCTGTCTAT-1	11.1652	6.76434
TTGCGTCGTTATCACG-1	1.80722	-3.61519
TTGGAACCATCCTTGC-1	-0.254916	0.911004
TTTACTGAGATGCCTT-1	2.09102	2.85621
TTTACTGGTTATGTGC-1	3.62532	-0.657705
TTTCCTCGTACAGCAG-1	-1.54208	0.327191
TTTGGTTGTAGCTAAA-1	4.10883	-2.70824
TTTGTCAGTAGCTAAA-1	4.03786	-0.163742
AAACGGGTCCTCAACC-2	2.63234	-3.88091
AAACGGGTCTCTGCTG-2	-3.30999	3.26759
AAAGTAGGTAAGTGGC-2	0.32649	3.91907
AACACGTAGTATTGGA-2	4.16068	-4.08164
AACTCCCGTTCACGGC-2	2.66653	-5.65446
AACTGGTAGTCTCGGC-2	3.12691	-5.40222
AACTTTCGTCAAAGAT-2	10.5531	5.89701
AAGACCTCATTCGACA-2	0.663954	3.27162
AAGCCGCAGTGTCCAT-2	0.985532	1.51599
AAGGCAGCACAGAGGT-2	0.646007	-3.18785
ACAGCCGGTAGATTAG-2	3.7813	-0.444081
ACAGCCGGTGGTTTCA-2	12.0049	6.38141
ACATACGGTACATCCA-2	1.06789	-1.6242
ACATCAGGTTCCTCCA-2	8.39534	7.67984
ACATGGTCACTTGGAT-2	2.3555	-4.1168
ACATGGTGTTAAGAAC-2	4.08684	-3.36008
ACATGGTTCATCTGCC-2	-1.54983	3.71975
ACCCACTAGTCGATAA-2	9.68069	8.06236
ACGAGCCCACTAAGTC-2	1.52767	4.37971
ACGAGCCGTCATCGGC-2	0.947447	4.55837
ACGAGGAGTATATGAG-2	10.2054	7.06051
ACGATACAGACGCACA-2	8.4493	7.35663
ACGATACTCAAGCCTA-2	12.0515	4.79899
ACGCAGCAGACAATAC-2	-0.376674	2.65291
ACGCAGCTCGGAGCAA-2	1.74348	-0.364312
ACGCCAGAGTTGAGAT-2	2.07101	-3.53799
ACGCCGACATGAGCGA-2	-1.3132	2.56928
ACGGCCAGTGCAACGA-2	3.84613	-3.74239
ACGGGCTTCATCTGTT-2	3.80518	-1.67487
ACGGGTCGTTCCACAA-2	-0.382715	-2.42576
ACGTCAAGTTACGGAG-2	1.73066	-5.10481
ACTGAGTAGTGTTTGC-2	-4.23391	2.49586
ACTGAGTGTATAGGGC-2	-1.25482	3.18823
ACTGATGAGTGGGTTG-2	-3.88663	0.32895
ACTGCTCCAGGGTATG-2	9.24343	7.90854
ACTGTCCCAATCGGTT-2	0.504939	4.24696
AGAATAGTCACTTATC-2	9.0767	7.25139
AGACGTTAGCGTGTCC-2	9.90054	7.86381
AGGCCACCAGCTCGAC-2	1.96386	-1.98941
AGGCCACCATGGTCTA-2	7.61262	7.43067
AGTAGTCAGAAGCCCA-2	2.17511	2.25317
AGTAGTCCACCAGGTC-2	-0.459632	2.3074
AGTCTTTCACACAGAG-2	1.13351	-0.771256
AGTCTTTGTTGCCTCT-2	3.10808	3.37326
AGTGGGATCAAACCGT-2	1.70288	-2.48146
AGTGTCATCAGCTCTC-2	-1.20893	0.504537
AGTGTCATCTAACTTC-2	1.76613	3.59489
ATCACGACATGCTGGC-2	3.04796	3.59294
ATCCGAAAGCACCGTC-2	-1.7574	0.73525
ATCGAGTTCAACGAAA-2	0.232454	1.89273
ATCTGCCAGGGCTTCC-2	-4.26659	1.56261
ATCTGCCTCACTCTTA-2	2.53177	2.99579
ATGCGATTCACCCGAG-2	3.51698	-2.25547
ATTACTCGTCCCGACA-2	-2.87605	3.35106
ATTCTACTCTCTTGAT-2	1.91023	1.67848
ATTGGACGTGCAACGA-2	2.20832	4.21081
ATTGGACTCATGTCCC-2	0.276713	1.84123
CAACCAACAAGACACG-2	3.13977	4.32549
CAACCTCCACCCATGG-2	3.7588	3.54755
CACAAACCAGCATACT-2	1.58923	-1.71215
CACACCTGTACATGTC-2	-3.50809	-1.38572
CACACTCTCTGCAAGT-2	0.652904	2.47788
CACAGTAAGCGTGAAC-2	-3.36722	2.75478
CACCACTGTACCTACA-2	-2.26269	2.536
CACCAGGTCCAGTAGT-2	1.5561	-1.648
CAGCAGCTCATGGTCA-2	-1.91581	-2.03849
CAGCCGAAGAAACCTA-2	1.89111	-1.19787
CAGCGACCACAGAGGT-2	2.85757	1.53949
CAGGTGCAGTTAACGA-2	2.29368	3.93067
CAGTAACAGGACACCA-2	-2.98012	-1.79865
CAGTCCTAGCTAACAA-2	3.53994	-1.20664
CATCAGATCCTGTAGA-2	2.62332	-5.53654
CATCCACCAAGAAAGG-2	10.5641	7.26121
CATCCACTCATGCATG-2	8.56561	8.30508
CATCGGGAGCAGGTCA-2	2.16826	4.32977
CATGCCTCACTTACGA-2	-3.23334	-1.38598
CATGCCTGTAACGCGA-2	1.31107	-2.25168
CATTCGCCAAACAACA-2	1.10982	-2.22662
CATTCGCCACCGAAAG-2	-3.16636	-1.59034
CATTCGCCACGAAATA-2	2.19552	-4.91759
CATTCGCTCCACGAAT-2	9.12222	6.34143
CCAATCCAGGAACTGC-2	0.546442	0.858563
CCATGTCGTTTGACAC-2	-1.2915	0.462684
CCATTCGTCCTCATTA-2	-3.62318	-1.33212
CCGTACTGTGCACTTA-2	11.4296	6.75162
CCGTTCACACATCCAA-2	1.01255	-2.65342
CCGTTCAGTTATTCTC-2	2.49666	3.3648
CCTACCAGTCAACATC-2	10.0486	6.47392
CCTATTACAAATACAG-2	3.92156	3.07435
CCTATTATCAAGGCTT-2	12.4137	6.04887
CCTCAGTGTTACCAGT-2	3.55331	-1.25905
CCTTCCCAGTGGGATC-2	2.27234	-3.79876
CGACCTTAGATACACA-2	9.8623	7.84058
CGAGAAGAGCTGCAAG-2	6.48679	-0.652521
CGAGAAGCAAACTGCT-2	6.63229	-0.54597
CGAGCCATCAATACCG-2	-2.82169	-1.8919
CGATCGGAGCCAGTAG-2	-1.67806	-2.41219
CGATGGCAGTGGTAGC-2	0.391973	3.07879
CGATGGCCATGTTGAC-2	8.47215	7.57026
CGATGGCGTTGTCTTT-2	2.42995	-4.09358
CGATGTAAGCGTTTAC-2	2.13001	-5.2252
CGATTGACAACTTGAC-2	0.977981	-4.17544
CGATTGATCTCCTATA-2	3.23303	-0.966042
CGCTATCGTAGGCATG-2	3.54771	3.13674
CGCTATCGTGAAATCA-2	-2.57647	3.03466
CGCTGGAAGAAACGAG-2	12.7082	2.35375
CGGACTGGTGTCAATC-2	1.31632	1.31819
CGGAGCTGTCTTGATG-2	8.71046	8.31563
CGTCACTTCACCCGAG-2	2.45228	-4.83769
CGTCAGGGTCTTCTCG-2	-1.67346	0.861172
CGTCTACAGTACGCGA-2	2.28212	2.6295
CGTGTAAAGGCTCATT-2	2.14909	-4.81396
CTAACTTGTTCGAATC-2	1.01689	2.81569
CTAAGACGTCATCCCT-2	1.54087	3.01713
CTAATGGGTTCCATGA-2	2.93203	3.01755
CTACACCAGCGAGAAA-2	-2.70592	3.24197
CTACACCAGCTGTTCA-2	-2.66351	-1.79214
CTACCCACAAGCGATG-2	1.01967	1.30625
CTAGAGTTCGCTTGTC-2	9.19843	7.80531
CTAGTGAGTAAATGAC-2	3.21136	-4.81049
CTCACACAGAGCTGCA-2	0.937639	3.99815
CTCAGAACACAACTGT-2	-3.7447	0.670168
CTCAGAATCGTTTATC-2	10.807	6.87357
CTCATTACATTCCTCG-2	1.71422	3.82467
CTCCTAGAGCAATCTC-2	1.95571	-0.456966
CTCCTAGCACGTCAGC-2	1.38687	-2.47391
CTCGGGAGTACTTGAC-2	1.09954	-1.2485
CTCGGGAGTCTACCTC-2	2.39328	-4.21646
CTCGTACGTTAGATGA-2	3.48913	-2.78535
CTCTAATGTCAATGTC-2	-4.04597	-0.681977
CTCTGGTGTGCGAAAC-2	1.6303	-1.66772
CTGAAACTCTGATACG-2	1.41078	5.08155
CTGATAGAGTCACGCC-2	9.62718	8.2124
CTGATAGCATGCCCGA-2	9.144	8.07059
CTGCCTACATCTCGCT-2	2.50705	0.933733
CTGCCTAGTTCCACGG-2	1.31872	2.10217
CTGCGGAAGTCGATAA-2	7.30542	7.37855
CTGCGGACACCAGGCT-2	11.9016	3.26421
CTGCTGTCACATCTTT-2	3.06598	-5.12571
CTTACCGTCTATCGCC-2	1.32827	-2.65214
CTTTGCGCAATAAGCA-2	1.84935	3.82385
GAACATCCAAGTAATG-2	11.9405	4.58678
GAACATCGTCTCCACT-2	-3.27176	0.568782
GAACATCTCGGTCCGA-2	-3.98504	-0.518491
GAACCTACAAGCCGTC-2	1.6195	-3.58797
GAACGGACACCTCGGA-2	-4.48599	2.09687
GAACGGAGTTACCAGT-2	9.52142	8.30856
GAACGGATCTCGTATT-2	-3.12723	-1.59765
GAAGCAGTCACCCTCA-2	1.4445	-3.882
GAATAAGAGGAGTAGA-2	3.22784	-3.61817
GACAGAGGTCACCCAG-2	-4.50457	2.00184
GACTACAGTGGGTATG-2	8.21604	7.23924
GACTGCGAGGAGTTTA-2	-0.6528	1.93781
GATGAAACATACAGCT-2	-1.30476	-2.29202
GATGAAAGTTTGGCGC-2	-4.03888	2.63361
GATGAAATCGCATGGC-2	-3.3229	1.64875
GATGAAATCTTCAACT-2	1.54477	0.475268
GATGAGGGTAGAGTGC-2	12.2203	5.81263
GCAAACTGTCAGCTAT-2	2.31434	4.54449
GCAAACTGTTACGCGC-2	-1.17652	4.15374
GCAAACTGTTATTCTC-2	2.65067	-0.388779
GCACTCTTCAGTGTTG-2	3.43878	-1.10557
GCATGATAGGGCACTA-2	1.0931	-2.85162
GCATGCGCATGAAGTA-2	0.806101	-1.5626
GCATGTAGTAAGGGCT-2	2.73266	3.72946
GCGAGAATCAGTACGT-2	-2.82109	2.92462
GCTGCGACACTTACGA-2	2.22288	-2.52637
GCTGCTTGTCGGCATC-2	6.82576	6.71019
GCTTCCAAGGGCTTCC-2	12.69	3.35149
GGAAAGCGTCATATGC-2	2.15148	-0.102707
GGAAAGCTCACTATTC-2	9.1318	7.78512
GGAATAAGTACTTAGC-2	3.97234	0.0429506
GGACAGAGTTCTCATT-2	2.30029	3.38423
GGACAGATCCTCAATT-2	4.17946	0.669085
GGAGCAATCTGCTTGC-2	1.53884	0.164464
GGATTACGTACGACCC-2	3.1665	-2.99654
GGCAATTCATTAACCG-2	-1.11096	-2.61426
GGCAATTGTGGCGAAT-2	2.48878	-4.75972
GGCCGATGTTGCCTCT-2	2.09931	-4.15539
GGCGACTTCGCACTCT-2	2.68771	-5.582
GGCTCGATCGCCGTGA-2	3.64272	-5.1433
GGGTCTGGTCAACATC-2	3.95411	1.02079
GGGTCTGGTTCGGGCT-2	-1.94763	-2.17063
GTACTTTTCACAATGC-2	-2.57751	-0.260238
GTATCTTTCACAGGCC-2	1.57352	3.58633
GTATTCTTCGTTACAG-2	0.723229	4.97435
GTCACAAAGCGCTCCA-2	2.07641	2.16096
GTCACAAAGGTGATAT-2	2.27083	-5.02196
GTCGTAAGTGTCCTCT-2	-3.66181	0.350821
GTCTCGTGTGATAAGT-2	0.96662	4.24419
GTCTTCGTCCCAAGAT-2	3.01175	4.12437
GTGCAGCCATAGTAAG-2	1.47848	-1.18579
GTGCAGCGTACTTAGC-2	2.24432	-2.85934
GTGCTTCAGCCATCGC-2	4.10564	-1.80222
GTGCTTCCATCACGAT-2	-3.45559	0.757994
GTTCATTGTAAGGGAA-2	-4.03796	2.12821
GTTCGGGAGACTGTAA-2	-3.04209	3.7379
GTTCTCGAGACGCTTT-2	1.68455	-4.9453
GTTTCTATCGAACGGA-2	0.507487	0.919169
TACGGTATCTGACCTC-2	9.15281	7.12055
TACTCATGTCGGCATC-2	9.46054	8.09374
TAGCCGGTCCGCAAGC-2	11.9067	4.45644
TAGGCATAGAGCAATT-2	1.27844	3.28348
TAGGCATGTGATGATA-2	2.57798	3.28975
TAGTGGTAGAAGGTGA-2	-4.19365	-0.532197
TAGTGGTGTCTAAACC-2	1.54872	-1.19314
TAGTTGGTCCAAGCCG-2	-2.25627	2.95528
TATGCCCGTGTGGTTT-2	1.13109	1.40792
TATGCCCTCCGTTGTC-2	2.22074	4.40405
TCAGCTCGTTCAGGCC-2	-0.3128	1.85677
TCAGGATGTCTAAAGA-2	11.6669	6.3383
TCAGGTACAGGGATTG-2	11.6729	3.60778
TCAGGTAGTACGCTGC-2	2.01131	-1.52289
TCAGGTAGTATGGTTC-2	-2.49382	2.11139
TCAGGTATCCGAATGT-2	-0.190945	2.27496
TCATTACGTGCTGTAT-2	-4.44494	0.104836
TCGAGGCGTTCGTCTC-2	2.26842	-5.50301
TCGCGTTGTAAATGTG-2	11.9676	6.53133
TCGCGTTTCATTATCC-2	8.78934	7.33111
TCTCATAGTACAGACG-2	11.9275	6.60155
TCTCTAACAATGAATG-2	9.33395	6.62403
TCTTTCCAGTTAGCGG-2	0.975603	5.27634
TCTTTCCGTCAACATC-2	0.948142	0.944286
TGAAAGAGTCGAATCT-2	-0.429235	2.22967
TGACTTTTCAGATAAG-2	0.174883	2.73417
TGAGCCGTCAATAAGG-2	-1.17088	0.0272632
TGCACCTAGATATGGT-2	3.17277	4.21334
TGCCAAACATAGGATA-2	4.23133	-2.0998
TGCCAAAGTACATGTC-2	1.1025	2.5736
TGCCAAAGTGAACCTT-2	0.537151	-2.75821
TGCGGGTTCTTAGAGC-2	2.4721	-1.95442
TGCGTGGTCCGTAGTA-2	0.715556	5.12457
TGCTGCTAGTCACGCC-2	1.53203	3.50033
TGGACGCGTCAGAGGT-2	3.99491	-4.4926
TGGCCAGGTGGTCCGT-2	3.19653	-0.83783
TGGGAAGGTTCTGTTT-2	8.29903	7.84622
TGGTTAGCAGAAGCAC-2	-4.00125	1.98524
TGGTTAGTCCATGCTC-2	8.60752	6.98094
TGTGGTAGTCACTTCC-2	0.698156	-3.02534
TGTGTTTGTGTTTGTG-2	-2.53704	-1.41401
TTAGGACGTCTTGCGG-2	-3.65552	0.127689
TTAGGCATCGGCGCTA-2	7.01658	6.90852
TTAGTTCAGCTAACAA-2	2.37347	1.55757
TTAGTTCCATGTCTCC-2	1.56128	3.47362
TTCTACATCACATAGC-2	-1.81581	0.154441
TTCTCAAGTCTGGAGA-2	4.13557	-1.92252
TTCTTAGCAAGCTGAG-2	-2.25992	2.3004
TTGAACGGTAGGGTAC-2	1.3848	-2.81431
TTGACTTTCTGCTGTC-2	0.550438	0.735378
TTTCCTCAGACTAGAT-2	8.63658	7.54051
TTTGGTTTCTGGTTCC-2	3.5647	-4.48874
AAACCTGAGACTTGAA-3	-3.11161	-0.000987418
AAACCTGAGTACGACG-3	7.4245	7.43254
AAACCTGGTCCGTCAG-3	-1.73607	1.36979
AAACGGGCAAGAAAGG-3	4.45987	-2.26816
AAACGGGCACGCTTTC-3	-2.17143	3.18213
AAAGATGAGTACGTAA-3	1.07118	0.258128
AAAGATGCAAGTACCT-3	3.53634	-2.92926
AAAGATGCATTGAGCT-3	3.51696	0.579854
AAAGATGTCGCAGGCT-3	0.56958	0.412901
AAAGCAACATGTCGAT-3	1.1264	-0.524544
AAAGCAATCTTCATGT-3	2.59625	-4.99578
AAAGTAGAGGGTCTCC-3	2.89245	4.03432
AAAGTAGGTAGCTAAA-3	9.69456	6.69338
AACACGTTCAGCTCGG-3	3.28258	-2.69667
AACGTTGTCCTTGACC-3	-2.11489	-2.27149
AACGTTGTCGAATGGG-3	9.10204	6.63923
AACTCAGGTCCGAACC-3	0.967531	-2.56293
AACTCCCTCGATCCCT-3	-3.41003	1.17073
AACTCTTCAATCGAAA-3	-3.79046	2.07004
AACTCTTGTGCCTGGT-3	2.94767	2.44081
AACTGGTCATACTCTT-3	11.4251	6.74719
AACTGGTTCCCTAATT-3	3.36296	-4.57258
AACTTTCCACAGCCCA-3	10.9436	5.48331
AACTTTCTCCAGTAGT-3	-3.93774	-0.0109825
AAGACCTAGCTGCCCA-3	-3.73733	-1.36935
AAGACCTGTAACGACG-3	2.0301	1.83134
AAGGAGCAGTTCGATC-3	7.05766	6.8771
AAGGAGCGTGTCAATC-3	2.25551	2.10267
AAGGCAGCACACAGAG-3	1.55566	-0.858207
AAGGCAGCATAAAGGT-3	3.07062	-4.63783
AAGGTTCAGTGCCATT-3	0.125249	1.83172
AAGGTTCGTACATCCA-3	12.2997	5.83281
AAGGTTCGTCGCGGTT-3	0.526823	2.00991
AAGTCTGCACGGCTAC-3	12.2337	6.01457
AATCCAGCAAACCTAC-3	-0.915081	3.0263
ACACCAACAAGCTGAG-3	-2.20165	0.0720824
ACACCGGAGTCATGCT-3	4.57761	-2.12299
ACACCGGGTATAGGGC-3	-1.4647	-2.25744
ACACTGAAGGTGTGGT-3	4.15983	-2.85297
ACACTGATCCCTCTTT-3	4.15531	-1.23999
ACACTGATCTATCGCC-3	1.07675	-2.88829
ACAGCCGCATTACGAC-3	1.73201	-3.76854
ACATCAGAGGCAGGTT-3	8.76763	6.93961
ACATCAGAGGTAAACT-3	-3.9719	-0.176103
ACATCAGCAGCGAACA-3	1.167	-2.64519
ACATGGTAGCCGTCGT-3	1.67885	-4.12787
ACATGGTCAAAGCAAT-3	11.227	5.86197
ACATGGTCAATAGAGT-3	11.5357	6.17856
ACCAGTATCATGCTCC-3	-4.36711	2.24406
ACCCACTAGCTGAAAT-3	11.0039	5.80437
ACCGTAAAGCCACCTG-3	3.90535	3.42253
ACCGTAACACGGACAA-3	1.97524	-5.18186
ACCGTAATCACTATTC-3	3.88157	-2.03364
ACCGTAATCATCGATG-3	0.176437	5.12483
ACCTTTATCCGCTGTT-3	2.87581	0.171987
ACGAGCCCAAGTCTGT-3	0.532234	-3.73889
ACGAGGACAGATGGGT-3	2.33097	-3.28927
ACGAGGAGTAGTACCT-3	2.61434	4.12512
ACGAGGATCCCAAGTA-3	10.0283	6.68783
ACGAGGATCTCGCATC-3	11.4705	6.06825
ACGAGGATCTTTACAC-3	0.940241	5.47875
ACGATACCATGTAGTC-3	3.5019	2.66214
ACGATACTCGTCCGTT-3	1.12072	4.47718
ACGATGTTCGGATGGA-3	-1.36817	2.61562
ACGCAGCAGACAGACC-3	1.08994	-1.32589
ACGCAGCCAGCGATCC-3	-2.55636	-1.75092
ACGCCAGCAAAGTGCG-3	-1.08721	1.89994
ACGCCAGCACCCTATC-3	12.2632	6.12891
ACGCCAGCATCGGTTA-3	12.0864	5.9871
ACGCCAGCATGGGACA-3	-1.31773	2.298
ACGCCGACATGTCCTC-3	2.56543	-4.64193
ACGGAGAAGTGATCGG-3	0.776857	2.13214
ACGGAGACACGGCGTT-3	3.60268	2.82982
ACGGAGATCGCCAGCA-3	2.00685	2.749
ACGGCCAAGAGGGATA-3	3.14157	-4.80596
ACGGCCAAGCTAGTGG-3	4.11592	-2.97682
ACGGCCATCACATGCA-3	-4.31362	0.446119
ACGGGTCGTTCATGGT-3	-1.56763	0.633585
ACGGGTCTCCGAATGT-3	1.34299	0.914409
ACGGGTCTCGGAAACG-3	-1.59347	2.23808
ACGTCAAAGCATGGCA-3	1.40323	-3.25206
ACTATCTCAAAGAATC-3	11.954	6.11576
ACTGAGTAGCTGATAA-3	11.5178	6.09929
ACTGAGTCACTGCCAG-3	-3.60251	3.16296
ACTGATGGTATAATGG-3	-3.39076	-0.49077
ACTGATGGTTGAGTTC-3	2.84623	3.89952
ACTGCTCGTTGCCTCT-3	0.289137	3.57673
ACTGCTCTCTGCTGTC-3	1.01908	-2.08157
ACTGCTCTCTTACCTA-3	-0.443825	3.69017
ACTGTCCGTTAAGATG-3	-3.6147	-1.17213
ACTGTCCTCAGATAAG-3	0.540459	3.41427
ACTTACTCATCGATTG-3	7.0857	7.30527
ACTTACTTCATGCAAC-3	11.9027	6.489
ACTTACTTCTCTTATG-3	1.9572	3.21416
ACTTGTTCACCGTTGG-3	1.66969	-5.11408
ACTTGTTTCAAAGACA-3	3.26943	0.144181
ACTTTCATCTGCTTGC-3	1.71016	3.4419
AGAATAGAGTTTAGGA-3	9.3075	7.20413
AGAATAGCACTCTGTC-3	3.85347	0.81714
AGACGTTCATAAGACA-3	3.96482	-2.01297
AGACGTTGTTGGTGGA-3	11.28	5.54187
AGAGCGAGTGAGTGAC-3	11.8924	4.68793
AGAGTGGCATGCCTTC-3	3.08022	3.83863
AGAGTGGTCTCGTATT-3	3.61795	-4.12989
AGAGTGGTCTTGCATT-3	1.32769	-4.45977
AGATCTGCACTATCTT-3	0.65169	-0.902296
AGATCTGGTCCGTGAC-3	1.34865	-2.35761
AGCCTAAGTAGCCTAT-3	3.95342	3.15873
AGCGGTCCAAGGACTG-3	0.298476	-3.74441
AGCGTCGCATGCTAGT-3	-4.39064	2.14576
AGCTCCTAGAGCAATT-3	1.85338	0.323683
AGCTCCTCAAACTGTC-3	11.0624	6.8186
AGCTCTCAGTACGTAA-3	0.0626619	0.962913
AGCTCTCTCAACACTG-3	3.27846	0.142945
AGCTTGAAGTTGCAGG-3	-1.66152	3.50211
AGCTTGACAGCTGCTG-3	2.05492	1.8455
AGCTTGACAGGACGTA-3	-1.70451	3.84783
AGCTTGACATGTCTCC-3	3.05943	4.27629
AGCTTGAGTAGGCTGA-3	-2.11265	1.15838
AGGCCGTTCACCTTAT-3	0.285577	2.63515
AGGGAGTGTGCGGTAA-3	-3.03566	-0.066738
AGGGAGTTCCTGCTTG-3	6.92298	6.8432
AGGGATGAGTACACCT-3	3.61459	3.77763
AGGGATGCATCCGGGT-3	3.178	-3.23477
AGGGATGCATCCTAGA-3	4.12505	-3.27065
AGGGATGGTCCGTGAC-3	11.6955	5.81866
AGGGATGTCGGTGTTA-3	-1.36029	2.48528
AGGGTGAAGGGTTCCC-3	-0.373115	3.05921
AGGGTGATCTATGTGG-3	9.90678	6.2759
AGGGTGATCTGGAGCC-3	1.30256	4.57541
AGGTCATAGATGTCGG-3	2.12089	0.158544
AGGTCATAGTACGTTC-3	1.3919	-3.19076
AGGTCCGGTGAGCGAT-3	4.39563	-2.9786
AGTAGTCCAAGCCGCT-3	-3.00331	1.72939
AGTAGTCTCTTGCCGT-3	8.60783	6.49848
AGTGAGGAGTGAAGTT-3	9.69046	7.50304
AGTGGGAAGAAGGTTT-3	6.98036	7.17878
AGTGGGAGTACCAGTT-3	2.68177	-4.28707
AGTGGGATCGTTACGA-3	6.44694	-0.548346
AGTGTCACAAGTAATG-3	3.62678	-0.636273
AGTTGGTCACGGTTTA-3	-2.12839	-2.06265
ATAACGCAGCTGCAAG-3	-0.94511	3.0074
ATAACGCAGCTTCGCG-3	2.1642	1.83535
ATAAGAGTCTTGTATC-3	-2.10445	0.182193
ATAGACCAGTACGTAA-3	-3.57659	0.766405
ATCACGATCTCAAACG-3	10.8925	5.95592
ATCATCTAGCCAACAG-3	-0.393722	2.80545
ATCATCTCAGGTCTCG-3	10.7751	6.00187
ATCATCTCATCGACGC-3	0.780541	4.34432
ATCATCTTCCACGTTC-3	-0.828997	3.69711
ATCATCTTCGGCTTGG-3	-4.14476	0.645856
ATCATCTTCTATCCCG-3	3.78646	-4.15478
ATCATGGAGTTACCCA-3	12.5216	6.18126
ATCATGGCAAGGCTCC-3	9.19846	7.98249
ATCATGGCACCTCGGA-3	2.82185	-1.01526
ATCATGGTCTTTCCTC-3	6.47971	-1.17581
ATCCGAACAATGGATA-3	-0.86001	-2.06401
ATCCGAAGTTCCACTC-3	1.75327	3.30718
ATCCGAATCCTCAACC-3	0.184446	3.01731
ATCCGAATCGTCTGCT-3	-2.10249	2.59431
ATCGAGTTCGCAAACT-3	2.22553	-4.51607
ATCGAGTTCGGCATCG-3	1.85118	2.49654
ATCTACTAGGCGTACA-3	2.77521	-4.14806
ATCTACTAGTCAAGGC-3	1.35652	-4.85611
ATCTACTTCAAAGTAG-3	0.20508	1.62737
ATCTACTTCTTCGAGA-3	2.04246	1.09457
ATCTGCCGTTTGTTTC-3	1.27288	-1.32135
ATCTGCCTCAACACAC-3	-3.46463	0.969463
ATCTGCCTCCTGCAGG-3	11.0077	5.84597
ATGAGGGCAAATTGCC-3	12.4582	5.77275
ATGCGATGTCATCCCT-3	3.94881	-1.62769
ATGCGATGTCCGTCAG-3	2.45118	-5.35445
ATGCGATTCACATAGC-3	-1.44497	4.034
ATGGGAGTCGGTCCGA-3	9.9147	8.24756
ATGTGTGAGGTGCTTT-3	1.29149	-2.7362
ATTACTCAGACACTAA-3	3.2367	4.06703
ATTACTCCATAAAGGT-3	-3.31133	3.45346
ATTATCCAGTACATGA-3	11.9544	5.87913
ATTATCCCAGACTCGC-3	2.33359	-5.35463
ATTATCCCAGCCAATT-3	-0.0513707	3.76399
ATTATCCGTCCAGTAT-3	-1.45934	2.16049
ATTGGTGCAGCGTAAG-3	1.93611	2.18927
ATTGGTGTCGGAATCT-3	-3.55854	-1.39255
ATTTCTGGTAAGAGAG-3	1.23746	5.53243
ATTTCTGTCGTACCGG-3	1.08476	5.39031
CAACCAAGTTTGACAC-3	1.77953	-2.36636
CAACTAGCAAGCTGGA-3	1.77063	2.36244
CAACTAGGTAAGTTCC-3	1.21209	-4.46819
CAAGATCCACTTGGAT-3	3.07364	-0.900944
CAAGATCCAGATAATG-3	3.05573	2.63049
CAAGATCGTCGGGTCT-3	-2.41893	-1.99967
CAAGGCCCAAGAGGCT-3	2.41923	2.40993
CAAGGCCGTTGCGTTA-3	3.79598	-0.361876
CAAGGCCTCATCTGCC-3	0.796527	4.17239
CAAGTTGAGCATGGCA-3	-0.226672	-1.77792
CACACAATCACGACTA-3	9.53746	6.61049
CACACAATCGCCTGTT-3	-4.0425	0.123556
CACACCTAGACTACAA-3	-3.43264	0.81993
CACACCTGTAATAGCA-3	2.44767	-3.40868
CACACTCGTTCGGGCT-3	1.15725	-4.73545
CACACTCTCGGTTCGG-3	2.40582	3.69031
CACAGGCCAGGGTTAG-3	4.12368	0.563506
CACAGGCTCAACACAC-3	1.17256	5.50813
CACAGTACAGGGTACA-3	-2.68485	-0.245267
CACAGTAGTCATGCAT-3	3.64457	0.818746
CACAGTAGTCCTCCAT-3	12.0719	6.33834
CACAGTATCGGAGCAA-3	-4.53592	-0.0877301
CACATAGTCCACGTTC-3	4.2346	1.48974
CACATTTGTAAGTGTA-3	9.62656	6.60515
CACCACTGTAGTACCT-3	-2.8274	1.53952
CACCACTGTTCAGTAC-3	-0.97286	3.97162
CACCTTGGTTCAGACT-3	3.56453	-3.78204
CAGAATCCACAACGCC-3	8.58856	6.49644
CAGAATCCAGATCGGA-3	0.489744	-1.14497
CAGAGAGAGTGACTCT-3	3.94159	3.59746
CAGAGAGCAACGATCT-3	1.02919	-2.09296
CAGAGAGCAGCGTCCA-3	2.94869	-3.90324
CAGATCACAGGTCTCG-3	10.289	7.59749
CAGATCACAGTGGAGT-3	2.05409	2.12334
CAGATCACATAGTAAG-3	-2.87598	-0.0477093
CAGCAGCGTTACCAGT-3	3.78045	-3.94693
CAGCAGCGTTGATTCG-3	-1.95794	3.62438
CAGCAGCTCAACCATG-3	3.89037	-1.84101
CAGCAGCTCAGGCCCA-3	4.21438	-1.60138
CAGCATAGTATGAAAC-3	3.6372	3.80178
CAGCATATCGGTGTCG-3	-2.20586	-2.18905
CAGCCGACATGCAACT-3	1.87524	3.33762
CAGCCGATCTTTACAC-3	10.7427	6.56589
CAGCGACTCCGCAGTG-3	-0.377735	2.18062
CAGCTGGAGACCTAGG-3	1.44439	-2.87964
CAGCTGGAGAGGTTAT-3	-3.87277	-0.563294
CAGGTGCAGATCTGCT-3	-4.48822	1.13158
CAGGTGCTCTCGTTTA-3	4.20425	-1.81543
CAGGTGCTCTCTAAGG-3	-3.22084	0.0390692
CAGTAACAGATGGGTC-3	3.16717	-3.95434
CAGTAACCAAGCCATT-3	1.91172	-3.03668
CAGTCCTAGGCGCTCT-3	-0.0677085	1.95224
CAGTCCTCACTAGTAC-3	-0.665763	2.87656
CATATGGCAGACTCGC-3	2.15246	-5.19358
CATATGGGTTCTGTTT-3	2.59672	-1.43325
CATATGGTCCACGAAT-3	0.528926	5.31601
CATATGGTCTGTGCAA-3	0.39335	1.08788
CATATTCCAACAACCT-3	2.897	-0.759679
CATATTCCATGTAGTC-3	6.72304	-1.0771
CATCAAGAGAATGTGT-3	0.63186	0.787009
CATCAAGTCACGCATA-3	-3.92612	-0.593196
CATCAGAAGTACGTTC-3	0.735926	4.60338
CATCCACGTAAATGAC-3	6.55286	-0.943466
CATCCACGTGCAACGA-3	1.11292	3.62167
CATCCACTCGCTAGCG-3	-4.44965	2.27617
CATCCACTCGTTTATC-3	1.75701	0.332148
CATCGGGCAAAGTGCG-3	0.978462	-1.15816
CATGACACATGCGCAC-3	2.46869	-0.168668
CATGCCTAGATAGGAG-3	-1.80037	0.16475
CATTATCAGCTAGCCC-3	3.4096	3.39904
CATTATCTCATCATTC-3	0.197868	0.891995
CATTATCTCATGCAAC-3	1.57958	2.38846
CATTCGCCATTGCGGC-3	-0.835372	2.83009
CCAATCCAGACACTAA-3	9.28299	8.01723
CCAATCCAGAGCCTAG-3	-1.42942	0.5891
CCACGGAAGGAGTACC-3	-2.32417	3.33323
CCACGGACAATGTAAG-3	3.83469	-3.81272
CCACTACCACTGTCGG-3	3.45353	0.188319
CCACTACGTCATCCCT-3	3.56245	3.60985
CCAGCGATCGTTTGCC-3	12.1959	5.91721
CCATGTCAGCCGTCGT-3	3.57715	-4.09242
CCATGTCCAAGGTGTG-3	-1.91355	0.277494
CCATGTCCATCCTTGC-3	1.73308	-3.86579
CCATGTCTCACGATGT-3	-3.47739	3.01791
CCATGTCTCTGTTGAG-3	-3.67944	0.88882
CCCAATCTCACAATGC-3	11.5777	6.36251
CCCTCCTAGACTTTCG-3	-0.286328	0.961279
CCCTCCTGTAAGAGGA-3	1.77945	-4.22635
CCGGGATGTTGTCGCG-3	-1.67501	0.747749
CCGGTAGAGATAGGAG-3	-3.38343	2.35563
CCGGTAGTCTGAGGGA-3	1.85447	3.72863
CCGTGGAGTGACGGTA-3	-1.849	4.21701
CCGTGGAGTTACCAGT-3	-4.18565	0.687216
CCGTGGATCAACGCTA-3	1.5726	4.88403
CCTACACCATCACGTA-3	-3.10484	3.56051
CCTACACGTTGCCTCT-3	-2.64695	-1.23199
CCTACCACAATGTAAG-3	9.77386	6.65858
CCTACCATCTTCATGT-3	9.49907	7.52538
CCTAGCTAGGGAGTAA-3	11.8698	6.63947
CCTAGCTCACACCGCA-3	1.40676	4.05834
CCTCAGTCAAGAGTCG-3	-3.44015	1.03326
CCTCAGTCAAGGACTG-3	-2.57386	-0.913846
CCTTACGAGAGATGAG-3	-2.07387	2.06284
CCTTCCCTCCGTTGTC-3	-1.91719	2.4578
CCTTCGACATGTAAGA-3	-0.220897	2.22946
CCTTTCTAGTAACCCT-3	-3.83075	2.10226
CCTTTCTTCCTATTCA-3	-1.58361	2.58429
CGAACATCATTTCACT-3	2.75976	2.64026
CGAATGTCAAGAAGAG-3	2.56762	3.47118
CGAATGTGTTCATGGT-3	4.01603	1.70369
CGACTTCAGAACAATC-3	3.71407	3.42755
CGACTTCTCGCGATCG-3	0.321651	4.52269
CGAGAAGAGTACCGGA-3	-3.09423	3.16641
CGAGAAGCATTGGGCC-3	9.26197	8.40754
CGAGCCAAGGTAAACT-3	1.06685	-0.241365
CGAGCCACATCGATTG-3	-1.14024	1.8503
CGAGCCATCCGTCAAA-3	-0.139098	4.96335
CGAGCCATCTACTTAC-3	1.56642	-3.21352
CGATCGGGTGATAAAC-3	1.20949	0.108206
CGATCGGTCGAGGTAG-3	-1.24845	3.22301
CGATGGCTCAGGATCT-3	1.01993	-3.12385
CGATGTAGTACCGAGA-3	1.79414	-4.8234
CGATTGAGTGTAATGA-3	-1.43627	-2.12039
CGCCAAGGTCGAATCT-3	11.059	5.52679
CGCGGTATCATACGGT-3	1.59272	2.35497
CGCGGTATCGCAAACT-3	2.50981	-0.662126
CGCGTTTTCCTTGCCA-3	0.270224	1.30403
CGCTATCGTGACTCAT-3	9.29585	7.19932
CGCTATCGTGGCCCTA-3	8.4144	6.4403
CGCTTCAAGATGGGTC-3	4.25046	0.486209
CGCTTCAAGGTAAACT-3	2.871	-3.49618
CGCTTCACATCCGGGT-3	-3.26799	1.18267
CGGACACAGGGCATGT-3	8.54006	6.58856
CGGACGTAGTTGAGTA-3	-4.53344	0.0143323
CGGACTGCAACAACCT-3	11.6828	5.57957
CGGACTGTCCAGTATG-3	7.25624	6.91578
CGGAGTCCACAGCGTC-3	0.127145	0.836954
CGGAGTCGTTCAGCGC-3	3.76971	1.00055
CGGAGTCTCTTCATGT-3	-3.04456	1.6589
CGGCTAGAGAATCTCC-3	3.74185	-4.71112
CGGCTAGTCAGCTGGC-3	-3.8643	2.80092
CGGGTCACACCGCTAG-3	1.53311	5.46579
CGGGTCACAGCGTCCA-3	-4.10758	-0.1652
CGGTTAAAGGATATAC-3	-1.1594	0.457892
CGTAGCGCAAAGCAAT-3	1.48312	-1.17308
CGTAGGCAGTGTTTGC-3	12.1591	5.88664
CGTCACTAGTCAAGCG-3	2.95722	-2.56547
CGTCACTCAATCTGCA-3	1.29202	2.41469
CGTCACTTCGTACCGG-3	-0.702525	4.32469
CGTCACTTCGTTGACA-3	1.89394	1.9357
CGTCAGGAGACCGGAT-3	3.81987	-3.15722
CGTCAGGCAACGATGG-3	0.464562	-2.22754
CGTCTACCAAGCGATG-3	-0.874127	4.73142
CGTCTACCATGGATGG-3	-3.07368	-0.486788
CGTCTACGTACAGCAG-3	1.26846	0.797566
CGTCTACTCATAAAGG-3	1.60521	4.4311
CGTGAGCTCCTGCTTG-3	2.60002	-4.62588
CGTGTAAAGTCGATAA-3	11.9856	6.1339
CGTTAGACAGTGAGTG-3	-1.02813	0.055359
CGTTAGATCAGCGATT-3	1.72314	1.41572
CGTTCTGAGTTGTCGT-3	12.34	5.56546
CGTTGGGTCACCATAG-3	-3.24041	-1.65818
CGTTGGGTCGGTGTTA-3	-1.10487	3.95545
CTAACTTAGGAATGGA-3	3.10716	4.46655
CTAACTTGTTTCCACC-3	3.23947	1.16198
CTAAGACCATGAGCGA-3	3.94387	3.42418
CTAATGGGTCTAGCGC-3	2.00248	2.45078
CTACACCCAAGTTGTC-3	12.355	6.04385
CTACATTGTAAGCACG-3	2.34398	4.89309
CTACCCACAATCCAAC-3	10.4113	6.38766
CTACCCATCAGGCGAA-3	4.31793	0.318966
CTAGAGTGTGTCCTCT-3	9.20924	8.28709
CTAGCCTAGTGTCCAT-3	8.27927	8.03413
CTAGCCTCAATAACGA-3	11.7461	6.82345
CTAGTGATCAAACAAG-3	9.82446	6.59708
CTCACACAGCTTCGCG-3	0.00890225	1.7999
CTCAGAAAGTGAATTG-3	9.11728	7.75943
CTCATTACAATCTGCA-3	9.16861	8.19034
CTCATTACACACTGCG-3	-3.24958	3.42417
CTCCTAGGTCCTGCTT-3	-0.533023	2.3646
CTCGAAAAGCGTGTCC-3	1.98532	1.97702
CTCGAAAAGTTACCCA-3	2.19796	2.15196
CTCGAAACACTTACGA-3	1.62105	-4.74124
CTCGAGGTCCTAAGTG-3	-4.24967	-0.272227
CTCGAGGTCGACAGCC-3	10.1405	7.45341
CTCGTACAGGCCCGTT-3	2.21158	4.86431
CTCGTACCAATCCAAC-3	8.53038	7.82897
CTCGTACGTACCTACA-3	10.107	7.80347
CTCGTACGTATATCCG-3	-3.57338	-0.552073
CTCGTACGTTCAGGCC-3	3.59544	1.04859
CTCGTACTCTCTGCTG-3	10.5319	6.2524
CTCGTCAAGCCGTCGT-3	0.571083	4.32619
CTCGTCAGTAGGCATG-3	2.34693	3.39849
CTCGTCATCCGTACAA-3	3.47475	2.98459
CTCTAATGTATAAACG-3	0.325273	1.81903
CTCTACGGTTATCCGA-3	1.46266	-4.2403
CTGAAACCAGACAAAT-3	2.31152	-1.34325
CTGAAACGTGTTGGGA-3	-2.99294	-1.67423
CTGAAACGTTTAAGCC-3	0.627899	0.655255
CTGAAGTAGCGAGAAA-3	11.8745	5.87551
CTGAAGTCAAGAGGCT-3	1.24198	2.73302
CTGATAGCATCACCCT-3	8.43656	8.21273
CTGATCCGTCAAAGAT-3	-3.69676	-0.607062
CTGATCCTCAGCTGGC-3	6.66477	-0.949782
CTGATCCTCAGGTAAA-3	3.57561	1.37101
CTGATCCTCGTAGATC-3	0.887886	1.66102
CTGCCTAAGGCCCTCA-3	-4.14078	0.940783
CTGCCTAGTTGTCTTT-3	2.3461	-1.10555
CTGCGGATCAACGGGA-3	10.0078	7.18903
CTGCTGTAGTCGATAA-3	3.80578	-4.8549
CTGCTGTCACACCGAC-3	-0.0676977	4.18815
CTGGTCTTCGGAAATA-3	1.38756	-0.219364
CTGTTTAAGGCATTGG-3	2.22827	2.80302
CTTAACTAGCCAACAG-3	-3.89825	0.407879
CTTAACTAGTTTCCTT-3	4.17872	0.121951
CTTAACTCACAAGTAA-3	-3.14333	1.88097
CTTAACTGTCCATCCT-3	-3.03609	-0.348946
CTTAACTGTCTAGTGT-3	-0.916995	2.13353
CTTACCGAGCGTTCCG-3	1.73421	-1.00256
CTTAGGATCACGATGT-3	8.40726	6.95085
CTTCTCTAGGCCATAG-3	1.38037	-1.51627
CTTCTCTAGTGCGATG-3	1.99697	-4.38466
CTTCTCTCACTTAAGC-3	2.44409	-5.21534
CTTCTCTGTACTCAAC-3	2.09055	-1.73478
CTTCTCTTCTCTTGAT-3	2.39533	-1.58261
CTTGGCTTCAGGTAAA-3	2.7316	-5.13699
CTTGGCTTCGTTACAG-3	11.1328	6.54249
CTTTGCGAGACCTTTG-3	-1.21503	1.96507
CTTTGCGTCCAAGCCG-3	8.60707	8.06365
GAAATGAAGCAGGCTA-3	9.72825	6.53967
GAACATCCACCCATGG-3	1.85922	-4.90687
GAACCTAGTACCGAGA-3	4.05645	-4.14979
GAACCTAGTGCACTTA-3	1.94997	-2.72775
GAACGGACATAGAAAC-3	11.1808	5.62195
GAACGGAGTATCACCA-3	-1.24612	0.116894
GAACGGAGTCTGCCAG-3	7.77002	7.50874
GAATAAGGTCATCGGC-3	-0.955224	4.21268
GAATAAGTCATCTGCC-3	3.92687	-1.86711
GAATGAACAAGTTCTG-3	-4.0818	1.47585
GACACGCCATGCAATC-3	-0.356712	1.00197
GACACGCTCGGCCGAT-3	1.10674	-4.37501
GACAGAGCAACTGGCC-3	-2.423	3.68169
GACAGAGCACTGCCAG-3	10.5047	6.27256
GACAGAGTCAACACGT-3	-1.8819	2.13361
GACCAATCACGAAACG-3	-1.33208	0.443486
GACCAATGTACCTACA-3	3.85439	0.383232
GACCAATTCAACTCTT-3	7.70632	7.5484
GACCTGGAGCAGGCTA-3	2.83471	-3.93366
GACCTGGCACACGCTG-3	9.07222	6.45811
GACCTGGCACATTCGA-3	11.3841	6.56922
GACGCGTAGGTCATCT-3	2.68856	-3.00028
GACGCGTGTTAAAGAC-3	0.987486	0.670763
GACGTGCAGGCTCAGA-3	-1.16348	2.43049
GACGTTAAGAGCTGGT-3	7.53456	7.51905
GACGTTACACGCCAGT-3	-2.53147	3.13964
GACTACACACATTTCT-3	-0.363966	3.6274
GACTGCGCATAACCTG-3	0.0713022	-1.72898
GACTGCGGTTCAGTAC-3	2.09334	2.06135
GAGCAGAGTTGTGGCC-3	-1.62304	4.15285
GAGGTGAGTCTCCATC-3	2.11287	4.78165
GAGGTGAGTGCCTTGG-3	-3.35415	-1.67636
GAGTCCGGTACTCAAC-3	4.2323	0.611507
GAGTCCGTCACAGGCC-3	4.04901	-4.45758
GATCAGTAGAGGTTAT-3	-0.959849	-1.94261
GATCAGTCAAGCTGTT-3	-3.57401	-0.344807
GATCAGTGTAAGTGGC-3	-0.273555	2.19334
GATCAGTGTACTTAGC-3	-3.29996	-0.488975
GATCAGTGTCTGGAGA-3	0.409303	-3.80546
GATCAGTTCAACGGCC-3	3.41724	3.92827
GATCAGTTCGGTCCGA-3	0.0894848	4.6958
GATCGATCAACAACCT-3	9.13676	8.18402
GATCGATCACGTAAGG-3	8.82394	6.60772
GATCGATGTCAAGCGA-3	-0.155468	3.99464
GATCGTAAGAATCTCC-3	11.5123	5.69624
GATCGTACAGCTTAAC-3	8.97722	8.32325
GATCGTATCCGTCAAA-3	3.57338	3.42212
GATCTAGTCATAACCG-3	11.513	5.91047
GATGAAACAGCGTCCA-3	0.76962	3.49063
GATGAAAGTTCTGGTA-3	0.202674	3.24631
GATGAGGTCAATCTCT-3	-2.25378	3.14382
GATGCTAAGATGTTAG-3	-2.03169	3.33373
GATGCTATCACAAACC-3	4.00249	-2.89101
GATTCAGAGACACGAC-3	-2.74457	-1.51535
GATTCAGAGGAATTAC-3	0.14984	2.9356
GATTCAGAGTGTCTCA-3	9.46511	8.02784
GATTCAGGTTGATTGC-3	4.12176	-2.71071
GCAAACTAGGTGACCA-3	-2.71073	-1.28759
GCAAACTGTAGCCTAT-3	0.977925	0.167026
GCAAACTTCACATAGC-3	0.0124496	-1.47791
GCAAACTTCGCTTAGA-3	12.1818	5.98534
GCAATCACATACTCTT-3	2.47012	-2.86712
GCAATCATCTGATACG-3	-4.42202	0.921243
GCACATACACGTGAGA-3	-3.74944	-0.618556
GCACATACAGTATAAG-3	2.11577	-2.41479
GCACATAGTGCACCAC-3	-2.04897	3.47942
GCACATATCGACAGCC-3	-0.479011	1.9853
GCACTCTCAGTCGATT-3	2.64742	2.91006
GCACTCTTCTTTACGT-3	-4.04857	-0.388238
GCAGCCAGTAACGTTC-3	10.59	6.87484
GCAGCCAGTCGAGTTT-3	1.44082	-4.4956
GCAGCCATCTGCGTAA-3	10.3075	5.9007
GCAGTTAAGCTAGCCC-3	3.01993	4.3907
GCATACAAGAAGATTC-3	-4.54288	-0.120681
GCATACATCTGTACGA-3	-2.15923	4.09233
GCATGATCAACTTGAC-3	8.07959	7.04102
GCATGATCAGTGAGTG-3	-3.62154	-0.429496
GCATGCGCACGGCGTT-3	-1.23031	2.28297
GCATGCGTCATCGATG-3	1.39603	-4.65627
GCATGCGTCTATCCTA-3	1.53951	-4.97082
GCATGTACACGGTTTA-3	1.83188	-5.07048
GCATGTATCTTCAACT-3	2.33372	2.33369
GCCAAATAGTAGCCGA-3	3.32192	-4.84699
GCCAAATAGTGGGATC-3	9.63172	6.04604
GCCAAATTCCTGTAGA-3	3.41928	1.60322
GCCTCTAGTAGAGTGC-3	-1.84287	2.37617
GCCTCTAGTTTCGCTC-3	-2.22982	3.52781
GCCTCTATCGGTTAAC-3	1.83301	-2.19205
GCGACCAAGCCGATTT-3	7.57796	7.0214
GCGACCACATCCGGGT-3	1.18145	-0.1747
GCGACCACATGACGGA-3	-2.45733	-1.53814
GCGACCAGTCCGTGAC-3	12.3601	5.9053
GCGAGAACACCAGTTA-3	3.82524	-3.76897
GCGAGAACACGTCAGC-3	0.765264	3.83098
GCGAGAACATGGTAGG-3	-3.2178	3.36855
GCGAGAATCGTAGATC-3	3.50101	3.63465
GCGCAACAGGCCGAAT-3	6.25961	-1.38674
GCGCAACCACTACAGT-3	8.5253	6.89198
GCGCAACTCAGCTCGG-3	1.38746	0.0759028
GCGCCAAAGCTAGCCC-3	-3.38455	0.156307
GCGCCAACACAGGAGT-3	3.26323	-2.75859
GCGCCAAGTGAGTGAC-3	10.6196	6.27141
GCGCCAATCCGCATAA-3	-3.91186	-0.562309
GCGCCAATCGGAAATA-3	8.35132	6.91934
GCGCGATCATGGTCAT-3	0.921012	0.707473
GCGGGTTAGACAGAGA-3	-3.91577	0.667577
GCGGGTTGTCTCTCGT-3	-3.29327	2.79956
GCGGGTTGTCTTCGTC-3	0.620136	-3.93571
GCTCCTAGTTCCGGCA-3	3.97649	-2.96527
GCTCTGTAGTTAACGA-3	-2.17214	-0.561859
GCTCTGTGTACAGCAG-3	3.41238	-2.65304
GCTGCGAAGATGCGAC-3	3.95013	-3.32727
GCTGCTTAGGTGCTAG-3	-4.11404	1.60597
GCTGGGTGTAAAGGAG-3	1.96864	-3.3764
GCTGGGTGTTGGGACA-3	1.5916	-4.79803
GCTTCCACACTCAGGC-3	3.30598	0.00419441
GCTTGAACACATAACC-3	2.32415	1.90197
GCTTGAAGTTCCACGG-3	1.18345	1.5612
GGAAAGCGTATATCCG-3	8.80815	8.13563
GGAAAGCGTCGGCTCA-3	0.885751	0.218041
GGAACTTAGGCATGGT-3	3.80553	0.16934
GGAATAATCAATCACG-3	-3.62723	-0.567956
GGAATAATCAGGCGAA-3	2.73297	3.74595
GGAATAATCAGTTTGG-3	11.5872	6.15759
GGACAGATCGGCGCTA-3	1.55354	4.93885
GGACATTAGCACCGCT-3	3.37574	1.52677
GGACATTCATTTCAGG-3	0.151386	2.02571
GGACATTTCATCACCC-3	1.84157	0.151439
GGACATTTCCGAATGT-3	-0.681393	3.83504
GGACGTCGTCTAGCGC-3	3.36272	2.53972
GGACGTCTCATCATTC-3	-1.56532	-2.5025
GGACGTCTCTTGCAAG-3	1.6469	0.507163
GGAGCAACATCGGAAG-3	3.89764	3.23409
GGATGTTGTGATAAGT-3	2.24159	4.89882
GGCCGATAGGCTAGCA-3	-3.11246	0.939389
GGCCGATGTACCATCA-3	1.55967	-2.15736
GGCGACTGTTCACCTC-3	0.995986	-4.28183
GGCGTGTGTACAGCAG-3	-3.37051	-0.688484
GGCGTGTGTTACCAGT-3	1.01664	-1.92649
GGCTCGAAGTCCCACG-3	1.10683	1.8659
GGCTCGACATGACATC-3	2.38042	-5.46542
GGGAATGAGGCTAGGT-3	12.2852	6.07016
GGGACCTTCGACGGAA-3	0.483822	4.25986
GGGAGATCACGAAAGC-3	-4.16777	2.30163
GGGAGATCACGGACAA-3	9.65296	7.44271
GGGATGAAGAGTACAT-3	4.02084	-2.77802
GGGATGACAAGTACCT-3	-1.11757	3.54985
GGGCACTGTAGCGTGA-3	-0.545247	2.69586
GGGCATCAGTTCGCGC-3	1.08246	3.63277
GGGCATCGTAGAAGGA-3	3.61539	-2.60197
GGGCATCGTAGGCATG-3	6.55677	6.80953
GGGTCTGTCAGTTAGC-3	0.282589	0.996659
GGGTTGCTCAGAGACG-3	1.82346	-2.70902
GGTATTGCACTCGACG-3	-1.05578	2.73666
GGTATTGGTCTGATCA-3	1.40881	1.16823
GGTGAAGCACCTTGTC-3	4.26566	2.4519
GGTGAAGCATAACCTG-3	6.50168	-0.844814
GGTGAAGGTAGATTAG-3	2.46477	-2.11899
GGTGCGTTCTAAGCCA-3	2.50323	3.53158
GGTGCGTTCTCTGTCG-3	0.322065	3.79545
GGTGTTACACCTATCC-3	-4.32961	2.20788
GGTGTTACAGGGAGAG-3	1.8362	1.68719
GTAACGTCAGCGTTCG-3	3.05466	-3.46037
GTAACGTCAGGATTGG-3	-1.04707	1.80337
GTAACGTGTACGCACC-3	1.69308	-2.29989
GTAACGTGTCCAGTAT-3	7.82865	7.69566
GTAACGTGTTTCCACC-3	-1.73898	0.00996169
GTAACGTTCACCAGGC-3	2.20415	-3.54731
GTAACTGCACTGAAGG-3	0.946806	0.115051
GTAACTGCAGCCTGTG-3	1.82909	-3.90428
GTAACTGGTAAACCTC-3	9.13239	7.62345
GTAACTGGTAACGACG-3	3.37072	4.26677
GTACGTAAGTTTCCTT-3	3.39791	-0.915143
GTACGTAGTCACACGC-3	0.925997	1.75814
GTACGTATCAACACAC-3	1.27789	4.05689
GTAGGCCTCAGGCGAA-3	1.20017	-2.43095
GTAGTCAAGTTATCGC-3	3.33431	2.91499
GTAGTCAGTAATCGTC-3	3.59762	-2.82447
GTAGTCAGTCAATACC-3	1.79071	-0.304082
GTATCTTAGAGTGAGA-3	11.6773	6.35715
GTATCTTTCTACTCAT-3	11.9409	6.5247
GTATTCTCACTGTGTA-3	12.2062	5.73623
GTATTCTGTACAGTTC-3	3.2854	-0.908518
GTATTCTTCCATTCTA-3	-1.72856	3.38775
GTCAAGTCAACACCCG-3	2.41256	2.73291
GTCACAAAGTCGATAA-3	1.04887	-0.195823
GTCACAAGTAGGGTAC-3	3.60218	-3.02674
GTCACGGTCCTGCTTG-3	2.36678	4.56861
GTCATTTGTGGGTCAA-3	9.37409	7.45553
GTCCTCAAGAACAACT-3	0.494616	2.12703
GTCGGGTAGGTGCTTT-3	10.198	7.08395
GTCGTAAGTAAACGCG-3	2.00255	-5.21542
GTCGTAAGTAGCAAAT-3	-2.54038	0.755837
GTCGTAATCTCACATT-3	3.43921	3.29001
GTCTCGTTCTACCAGA-3	1.92982	4.71354
GTCTTCGGTCATATGC-3	1.65312	-1.6795
GTGAAGGGTAGGACAC-3	-3.55684	0.903327
GTGAAGGGTGACAAAT-3	-3.03501	1.53044
GTGAAGGGTGCAGTAG-3	0.572793	-0.775373
GTGCAGCTCATACGGT-3	12.286	6.08396
GTGCATACAGCCTTTC-3	-3.29722	-1.45203
GTGCATATCTCGATGA-3	-3.81208	0.686481
GTGCGGTAGTCAAGGC-3	-1.36818	0.589495
GTGCGGTGTCATCGGC-3	2.07044	-4.75529
GTGCGGTTCCTCTAGC-3	2.91963	-5.10048
GTGCTTCAGTAAGTAC-3	1.03458	5.62921
GTGCTTCCAGGATTGG-3	3.82561	-4.68008
GTGCTTCGTTCTCATT-3	12.1703	6.35859
GTGCTTCTCGGACAAG-3	-2.03479	1.95857
GTGTGCGCACAAGCCC-3	1.60747	1.29333
GTTAAGCCACTGCCAG-3	0.93625	-2.08562
GTTAAGCTCTTGACGA-3	1.76557	-5.10074
GTTACAGGTTCCACAA-3	-4.31439	2.45894
GTTCATTAGATCCGAG-3	-1.84562	1.0296
GTTCATTGTGTTCGAT-3	4.25628	0.811548
GTTCGGGCATCACGTA-3	2.12426	0.890582
GTTCGGGGTTCTGTTT-3	1.54265	-2.72326
GTTCTCGAGTACATGA-3	1.98751	1.86082
GTTTCTAAGTAGATGT-3	1.34082	1.96464
GTTTCTATCACGATGT-3	3.28861	-4.64566
GTTTCTATCTGTGCAA-3	3.88176	0.34972
TAAGAGACAACACCCG-3	3.23339	-4.53632
TAAGAGAGTTTCGCTC-3	-2.79398	3.42661
TAAGCGTCAGAGCCAA-3	3.16042	-5.05076
TAAGCGTGTCACCCAG-3	3.66192	-0.444175
TAAGCGTTCGCGCCAA-3	1.7188	0.411487
TAAGTGCAGTCGCCGT-3	1.1906	-1.01084
TAAGTGCCAATGACCT-3	4.00772	3.05869
TAAGTGCTCAACGCTA-3	0.851141	-3.5039
TACACGATCGGCGCAT-3	1.1414	-3.56337
TACAGTGCACCTGGTG-3	6.41468	-0.646452
TACAGTGGTCGAAAGC-3	11.3368	5.63489
TACCTATTCAACACTG-3	2.71023	-3.29284
TACCTATTCAGAGACG-3	2.09872	-0.678212
TACCTTACATCATCCC-3	3.56464	-4.65401
TACCTTAGTAAGTAGT-3	-0.51333	2.51285
TACCTTAGTTATCCGA-3	-2.59922	-1.04364
TACCTTATCGCACTCT-3	2.19493	4.32397
TACGGGCGTGCGAAAC-3	-1.91149	2.40429
TACGGTACATCGATTG-3	-4.04599	2.34654
TACGGTATCACCTCGT-3	-1.31071	4.2271
TACTCGCCAACTGCTA-3	-3.85592	0.5243
TACTTACAGCAGATCG-3	2.4658	-0.839181
TACTTACCAGGGAGAG-3	2.46864	4.52019
TACTTACGTAAAGGAG-3	-3.73744	0.362896
TACTTGTGTATATCCG-3	1.61722	-2.06352
TACTTGTGTTTGTTTC-3	3.48267	-3.01883
TAGAGCTAGGATGGTC-3	1.42249	3.70644
TAGAGCTCATCACGTA-3	-0.10971	3.33116
TAGAGCTGTCAACATC-3	11.646	6.89119
TAGAGCTTCGGCTTGG-3	3.72933	-4.17431
TAGGCATGTGAGGGAG-3	2.10566	3.03044
TAGGCATGTTTGGCGC-3	-3.51561	3.02912
TAGGCATTCGTCACGG-3	2.85277	3.3776
TAGGCATTCGTTACAG-3	1.97701	-4.04819
TAGTTGGGTCCATCCT-3	3.79895	-4.51179
TAGTTGGGTTTAGGAA-3	3.52116	0.137715
TAGTTGGTCTGGTTCC-3	9.7534	8.01283
TATCAGGTCGGATGTT-3	6.71871	-1.13597
TATCTCAAGAGTCTGG-3	0.987013	-2.8743
TATCTCACATCGATTG-3	-4.42819	0.156968
TATTACCGTCTTTCAT-3	9.8327	7.43143
TATTACCTCTATCCTA-3	-2.79329	3.39903
TCAACGAGTGACGCCT-3	7.00093	7.28551
TCAACGATCTTATCTG-3	1.80874	-0.175425
TCAATCTGTGCCTGGT-3	6.53968	-1.16793
TCAATCTGTGTAAGTA-3	3.40477	3.1524
TCAATCTTCCAGAAGG-3	1.42804	0.0691253
TCAATCTTCCCAAGTA-3	1.87663	-0.400398
TCAATCTTCTAACCGA-3	3.36871	-3.05335
TCACAAGGTGTAACGG-3	2.18919	-3.05503
TCACGAAAGGTAGCCA-3	-1.5204	3.23046
TCACGAAGTTCAACCA-3	3.34392	0.146314
TCACGAATCCTCCTAG-3	3.16599	-2.59773
TCAGATGGTACAGCAG-3	0.244649	-2.73766
TCAGCAACACTGCCAG-3	11.7082	5.96797
TCAGCAATCCCAACGG-3	1.14713	-2.52739
TCAGCAATCGCGCCAA-3	1.30285	-4.63311
TCAGCTCGTTGGTAAA-3	0.736756	0.900175
TCAGGATAGCTACCTA-3	0.408299	1.6304
TCAGGATTCTTATCTG-3	9.73213	6.71533
TCAGGTAAGAGTTGGC-3	2.85466	-5.55143
TCAGGTACACCGTTGG-3	0.83397	3.28438
TCAGGTAGTTCCCGAG-3	-0.0224056	4.78634
TCATTACAGCCACTAT-3	2.98232	4.17356
TCATTACGTCACTTCC-3	-1.56132	0.132477
TCATTACGTGGCAAAC-3	-1.26044	2.93867
TCATTACTCAGCAACT-3	9.22074	7.05734
TCATTTGGTCTGCAAT-3	-1.84221	0.845019
TCCACACAGATTACCC-3	2.78022	-4.49818
TCCACACAGCAGCGTA-3	11.9085	5.87955
TCCACACGTGATGTGG-3	-2.95351	1.57326
TCCACACTCTTGCCGT-3	0.540775	2.07646
TCCCGATCATCACCCT-3	0.57949	1.22259
TCCCGATTCTCGGACG-3	2.34926	4.21241
TCGAGGCCAGACGTAG-3	0.246647	3.72309
TCGCGAGGTGTTGGGA-3	0.904011	-4.07566
TCGCGAGGTTGTCTTT-3	1.71959	3.6382
TCGCGAGTCAGTACGT-3	3.09618	-5.57189
TCGGGACCAAACGCGA-3	11.0508	5.63958
TCGGGACCAAGCGATG-3	1.988	1.98448
TCGGGACCATCGTCGG-3	-3.31983	1.31144
TCGGTAAAGAAGGTTT-3	11.7913	6.13858
TCGGTAAAGCTACCTA-3	1.22981	-0.530199
TCGGTAACAGGTGGAT-3	11.2005	5.913
TCGGTAACATGAAGTA-3	-1.42228	4.38978
TCGGTAAGTGTTCGAT-3	0.772221	4.581
TCGGTAATCTGCTGCT-3	12.3735	5.84935
TCGTACCCACAACTGT-3	1.07068	3.43696
TCGTAGACAAGTAATG-3	0.25438	4.41795
TCGTAGATCTACGAGT-3	-3.91971	0.110124
TCTATTGAGAAGCCCA-3	2.68771	-5.20358
TCTATTGTCCACGACG-3	-3.20995	2.19808
TCTCTAAAGGACAGAA-3	1.87748	1.0802
TCTCTAAAGGTGATAT-3	2.2461	-4.04188
TCTCTAATCAAAGACA-3	-1.3368	0.379907
TCTGAGACAGTCCTTC-3	2.16909	2.72916
TCTGAGAGTTGGAGGT-3	3.52572	1.89612
TCTGAGATCTCGGACG-3	1.67764	-3.30558
TCTGGAACAAGGACAC-3	-1.23505	3.62224
TCTGGAACACCTCGGA-3	4.1489	2.48182
TCTGGAAGTTGTCTTT-3	1.75435	4.6461
TCTTCGGAGCACCGCT-3	-4.59319	1.44059
TCTTCGGGTCAAACTC-3	-0.707793	2.47117
TCTTCGGTCAGAGGTG-3	-3.32168	2.31
TCTTTCCCAAGGGTCA-3	-2.30746	-0.104629
TGAAAGAAGCTGTTCA-3	11.177	5.68129
TGAAAGACAACTTGAC-3	1.8903	-2.49078
TGACAACCACCGATAT-3	1.13927	-0.319569
TGACAACTCAAACGGG-3	1.18757	-0.624936
TGACAACTCACAACGT-3	2.95974	-4.58592
TGACGGCAGAGGTTAT-3	0.0424871	-2.11293
TGACGGCCACGAGAGT-3	4.57719	-2.42525
TGACGGCCACTCAGGC-3	-4.06445	2.44056
TGACGGCCAGGGTATG-3	-3.29583	-1.42337
TGACTAGGTCTAGCCG-3	-4.02595	-0.73228
TGACTAGGTTGCCTCT-3	0.473315	-1.81591
TGAGAGGAGAGTACAT-3	2.03294	5.16069
TGAGAGGAGGATGTAT-3	0.990901	3.87477
TGAGAGGCAAGCCGCT-3	1.85382	4.65669
TGAGAGGTCTACTTAC-3	1.02577	-1.70577
TGAGCATCAAGTAATG-3	0.932413	-2.99063
TGAGCATCACCTGGTG-3	-4.21489	2.42956
TGAGCATCACGACGAA-3	-4.07471	2.49023
TGAGCATCAGGCTCAC-3	1.41606	1.71715
TGAGCATGTAAACACA-3	-1.50184	0.605627
TGAGCATGTGGCGAAT-3	3.48343	3.62848
TGAGGGATCGATGAGG-3	2.48618	4.44
TGATTTCAGACATAAC-3	0.811462	2.70403
TGATTTCAGCATGGCA-3	0.479284	-1.20002
TGCACCTGTAAATACG-3	2.75768	2.86675
TGCACCTTCACATAGC-3	0.662081	5.37947
TGCCAAAAGCGATGAC-3	-4.16068	0.563573
TGCCAAAAGTCCGTAT-3	9.87204	6.31587
TGCCCATAGATCGGGT-3	-2.2139	2.54201
TGCCCATAGTATTGGA-3	12.4137	6.31539
TGCCCATCAATCTGCA-3	8.14025	7.50756
TGCCCATGTTGACGTT-3	0.938027	-4.08108
TGCGCAGAGTTACCCA-3	8.11965	6.47747
TGCGCAGTCGCATGAT-3	12.4363	6.06547
TGCGGGTCATCCTAGA-3	3.55053	-4.74088
TGCGTGGAGATACACA-3	3.82755	-1.64267
TGCGTGGCAATCTACG-3	3.7307	-3.57313
TGCTACCGTGTTAAGA-3	6.37006	-0.46691
TGCTGCTGTTCTCATT-3	1.11616	1.19132
TGCTGCTTCCTGTACC-3	3.53118	-0.406285
TGGACGCCAGGTCTCG-3	2.56805	-0.00255435
TGGACGCGTGCCTGGT-3	7.06379	7.15195
TGGCCAGGTCTCGTTC-3	0.515994	0.927878
TGGCGCAAGGAATTAC-3	0.894047	-3.46751
TGGCGCACACTCTGTC-3	-3.12957	3.59462
TGGCTGGAGGGAAACA-3	1.841	-3.85584
TGGGCGTGTAACGCGA-3	3.58968	2.79178
TGGGCGTTCAGCTGGC-3	8.70325	6.43767
TGGTTAGAGATGAGAG-3	3.14707	0.225126
TGGTTAGCATGCCCGA-3	2.23577	-2.80737
TGGTTAGTCCAAGTAC-3	-3.09961	3.49838
TGGTTAGTCTCGATGA-3	-0.499899	2.60605
TGGTTCCAGCTGTCTA-3	-0.28175	-2.63723
TGGTTCCCAAACGTGG-3	-1.04071	4.21903
TGTATTCCAAGTCATC-3	3.50047	-3.4291
TGTATTCCACTTCGAA-3	1.81493	3.24769
TGTATTCTCATGTAGC-3	0.79051	4.55279
TGTATTCTCTCCAGGG-3	9.47259	7.33847
TGTGGTAAGATGAGAG-3	-2.75246	2.9194
TGTGGTATCAGCTCTC-3	-1.00783	2.25502
TGTGTTTGTCGTTGTA-3	3.3919	-3.24094
TGTGTTTGTGACCAAG-3	3.98295	0.22063
TGTTCCGTCATGTGGT-3	9.75231	8.29531
TGTTCCGTCTTGCATT-3	2.9312	4.28921
TTAACTCCAATGGATA-3	0.662401	-1.329
TTAACTCGTAAGCACG-3	0.917932	5.10802
TTAACTCTCGCAAGCC-3	3.46571	0.343818
TTAGTTCAGAGCCCAA-3	1.76533	3.32446
TTAGTTCGTATAATGG-3	-3.88894	0.862198
TTAGTTCTCATGGTCA-3	1.95502	2.27729
TTATGCTAGCCCAGCT-3	-0.722241	3.71289
TTCCCAGAGACGCACA-3	3.57527	1.1996
TTCCCAGGTCTAGAGG-3	1.48237	3.98052
TTCGAAGGTTAAAGTG-3	11.2607	6.29616
TTCGAAGGTTATCACG-3	-0.859271	-2.50005
TTCGAAGTCCTATTCA-3	-3.7065	-0.0563328
TTCGGTCAGATATACG-3	1.60812	-3.70683
TTCGGTCCATGACATC-3	9.69589	6.74789
TTCGGTCGTGTTTGGT-3	1.48955	-0.682835
TTCTCAAAGACGCTTT-3	0.191812	1.51991
TTCTCAAAGCTGGAAC-3	12.3676	5.51253
TTCTCAAGTTGCCTCT-3	1.96921	1.8687
TTCTCAATCAACACAC-3	1.14255	4.02461
TTCTCCTAGGGAGTAA-3	9.10823	7.57449
TTCTCCTCACACGCTG-3	9.66871	7.85892
TTCTCCTCACGCTTTC-3	-3.42408	3.01491
TTCTCCTTCAGCGATT-3	-1.39943	4.19652
TTCTCCTTCCACTCCA-3	-3.28375	2.75758
TTCTTAGCAGCTGTGC-3	1.85764	3.49604
TTCTTAGGTAGATTAG-3	8.5414	7.52202
TTGAACGAGCCTATGT-3	2.20568	1.78298
TTGACTTGTATATCCG-3	12.2626	6.38373
TTGACTTGTGACGCCT-3	2.04013	-2.83851
TTGCGTCAGATTACCC-3	-1.05113	2.83597
TTGCGTCTCGACAGCC-3	1.73884	-4.52847
TTGGAACAGATCGGGT-3	1.4021	-3.07287
TTTACTGTCCATTCTA-3	12.2472	6.30437
TTTATGCGTTTGGCGC-3	-3.633	2.89504
TTTATGCTCGCCATAA-3	-1.61298	4.52441
TTTGCGCGTAGCCTAT-3	-0.912613	3.97282
TTTGGTTAGCCCAATT-3	1.20992	-2.32615
TTTGGTTTCTAACTGG-3	9.60182	7.25076
TTTGTCAAGACCCACC-3	2.30362	4.3742
AAACCTGAGCTTCGCG-4	-2.28224	2.52278
AAACCTGGTCAGAATA-4	1.15618	5.56353
AAACGGGTCGGAATCT-4	-1.5354	0.640028
AAAGATGCACTCAGGC-4	-3.9146	0.324216
AAAGATGCACTTCGAA-4	-4.56619	0.171849
AAAGATGGTGTGAATA-4	3.26348	-3.36984
AAAGATGTCTGGAGCC-4	1.18155	4.05205
AAAGCAACACACAGAG-4	0.512011	4.55546
AAAGCAACAGAGTGTG-4	13.0016	2.99254
AAAGCAACAGTATCTG-4	1.73218	4.95109
AAAGCAATCCAGTAGT-4	1.98964	-4.10934
AAAGTAGAGGCGATAC-4	3.18144	1.70116
AAAGTAGCAGACGCAA-4	0.752359	1.19623
AACACGTTCAGTTCGA-4	9.06084	5.7212
AACCATGGTGCAGGTA-4	-3.55266	-1.45952
AACCGCGCAGGAACGT-4	2.76929	-5.39683
AACGTTGGTAGCGCAA-4	1.53152	-0.052767
AACTCAGCAGCTTCGG-4	0.377408	4.39758
AACTCAGGTCTAGTGT-4	1.70046	-4.9426
AACTCAGGTCTTCAAG-4	0.600169	3.31989
AACTCTTAGCTGTTCA-4	2.89614	-3.36014
AACTCTTCAGACACTT-4	1.51938	0.0148093
AACTCTTGTGATAAGT-4	-3.2535	3.00673
AACTGGTAGCATGGCA-4	11.7707	5.88916
AACTGGTGTAAATGAC-4	1.33627	-3.74936
AACTGGTTCGTACCGG-4	-1.79368	0.297455
AACTGGTTCTTGCAAG-4	3.24083	-4.47267
AACTTTCCATGCAACT-4	-2.53515	3.08217
AAGACCTCAGCCTTTC-4	0.810608	-3.92051
AAGCCGCCAGACTCGC-4	-2.9237	3.20022
AAGCCGCTCGGAAACG-4	1.52312	-4.57304
AAGGCAGGTATCTGCA-4	1.74041	3.6456
AAGGCAGTCTAACGGT-4	7.99842	7.50359
AAGGTTCAGTGTACCT-4	8.64532	8.16571
AAGGTTCCACGAAGCA-4	1.14887	1.40629
AAGGTTCTCCGTAGGC-4	2.92617	-3.84825
AAGGTTCTCTATCCTA-4	-3.16438	-1.1539
AAGTCTGGTAGCTTGT-4	0.0714263	3.33398
AATCCAGAGCTAGTGG-4	1.3274	-0.384163
AATCCAGAGCTGCCCA-4	9.9478	7.66992
AATCCAGCATGCCCGA-4	-3.53591	2.30709
AATCCAGTCGGGAGTA-4	9.0929	5.67425
ACACCAACACCAGGCT-4	0.37208	-3.75792
ACACCAACAGCGTAAG-4	-1.51477	2.8524
ACACCAAGTATCACCA-4	4.31736	-2.353
ACACCAATCACAGGCC-4	2.39781	-2.75876
ACACCCTAGAGCTATA-4	2.96707	-3.22245
ACACCCTCACACCGCA-4	2.39853	-4.92481
ACACCCTCATGGGACA-4	-3.39404	2.66627
ACACCGGGTAATCGTC-4	3.10288	-4.27653
ACACTGACAAATCCGT-4	-4.4958	-0.0748852
ACACTGAGTTGTACAC-4	-0.902897	0.375421
ACACTGATCAGGTTCA-4	1.68831	-1.76518
ACACTGATCGTCTGCT-4	1.76469	-3.68052
ACAGCCGGTACTCGCG-4	11.6853	5.93228
ACAGCCGGTCTACCTC-4	1.96724	-2.33332
ACAGCTAAGTGCGATG-4	1.04187	5.27488
ACAGCTACACCACCAG-4	-0.840212	3.95774
ACAGCTAGTAGCGTCC-4	1.14378	-3.51705
ACATACGAGCCAACAG-4	0.282386	4.55292
ACATACGGTATGAAAC-4	4.01566	3.10629
ACATCAGAGTGGTAGC-4	6.74557	-0.964231
ACATCAGGTAAGGGAA-4	-4.3785	1.77824
ACATCAGGTCTTCTCG-4	-4.06208	1.87187
ACATGGTGTAGAGTGC-4	2.40766	2.49005
ACCAGTAAGCAGACTG-4	-1.94883	0.523233
ACCAGTACATGTAAGA-4	3.23761	-5.41261
ACCAGTACATGTCCTC-4	9.07136	7.10991
ACCAGTACATTACGAC-4	-2.57751	2.36967
ACCAGTATCGCTGATA-4	2.24032	1.99469
ACCCACTAGAGGTTGC-4	1.762	4.50929
ACCTTTAAGCCAGTAG-4	1.51595	-4.54256
ACCTTTAAGTCCCACG-4	2.16332	-4.54366
ACGAGCCAGTAGATGT-4	-4.05815	1.90238
ACGAGCCGTCTAGCGC-4	0.90907	3.93357
ACGAGGACATAGGATA-4	-3.72069	0.208131
ACGAGGATCTGCGTAA-4	3.70296	3.63645
ACGATACCATGCTAGT-4	-1.10792	2.54077
ACGATGTAGGTGGGTT-4	2.04451	-3.89418
ACGATGTCAGCTGGCT-4	1.69445	4.13403
ACGCAGCTCCTTGACC-4	-3.6097	-1.45631
ACGCCAGGTATATGAG-4	0.21846	4.02417
ACGCCGACAAAGTCAA-4	4.21182	0.906133
ACGCCGACAATCGGTT-4	7.84079	7.37824
ACGGAGAAGTTTCCTT-4	3.17809	-0.848873
ACGGCCAAGAATGTGT-4	-1.09118	2.42775
ACGGCCACAAGCCGCT-4	3.26952	1.7062
ACGGCCACAGCCAATT-4	12.2887	5.48694
ACGGCCAGTCAACTGT-4	-3.34312	3.06776
ACGGGCTAGTCGAGTG-4	-2.12659	-2.26658
ACGGGCTTCGAACTGT-4	-4.25978	1.96268
ACGGGTCCATAGGATA-4	9.54215	7.35054
ACGGGTCTCGTTACAG-4	1.6752	0.189329
ACGTCAATCGTCACGG-4	1.35153	0.0554205
ACGTCAATCTCATTCA-4	2.69678	3.25176
ACGTCAATCTTCGGTC-4	-1.05137	1.81436
ACTATCTCACGTCAGC-4	1.47053	0.605187
ACTATCTTCTATGTGG-4	-2.15516	2.20285
ACTGAACAGCTCTCGG-4	-1.24344	3.59783
ACTGAACGTCGCTTTC-4	0.409651	0.920245
ACTGAACTCTGCTGCT-4	12.2756	5.76591
ACTGATGAGGGCTCTC-4	5.04938	-2.01832
ACTGATGAGGTTACCT-4	-1.81449	2.86942
ACTGATGGTACTCTCC-4	0.258986	1.22073
ACTGATGGTCATGCAT-4	2.62646	-4.86812
ACTGCTCCATCGGAAG-4	2.95066	-4.75417
ACTGCTCGTCAATACC-4	12.1622	5.88505
ACTTACTTCCCTCTTT-4	3.74634	-1.50047
ACTTGTTAGGAGCGTT-4	-1.62858	2.97237
ACTTTCAGTCTAACGT-4	-1.83824	2.31901
ACTTTCAGTTTCGCTC-4	1.54852	-1.47179
ACTTTCATCCAGAGGA-4	4.53515	-2.53802
AGAATAGGTCACCCAG-4	3.37403	-3.9995
AGAATAGGTGTAAGTA-4	0.171632	1.94311
AGACGTTAGGGATGGG-4	-0.0932523	-2.53523
AGAGCGAGTAATCACC-4	1.4285	-3.75817
AGAGCGATCTTCATGT-4	-3.38571	-1.54695
AGAGCTTGTGCGAAAC-4	7.23903	7.10387
AGAGCTTTCTGAGTGT-4	2.92141	-5.58952
AGAGTGGCAACGCACC-4	-4.20279	-0.460982
AGAGTGGGTCAAGCGA-4	-4.00652	0.326396
AGAGTGGGTCTGGTCG-4	-2.25698	2.30329
AGAGTGGGTTCCACGG-4	0.519269	3.40152
AGATTGCAGTTCGCAT-4	12.0615	6.27662
AGATTGCGTAAATACG-4	-2.57851	3.25099
AGATTGCTCCACGACG-4	-1.93287	3.53218
AGCAGCCCAAAGGAAG-4	8.14406	7.88428
AGCAGCCTCAGCTGGC-4	4.22286	0.70472
AGCAGCCTCCGTTGCT-4	1.08804	0.475298
AGCATACAGGACACCA-4	6.65571	-0.886812
AGCATACAGTGATCGG-4	10.2086	7.90303
AGCCTAACAGCTATTG-4	3.64233	0.81699
AGCCTAAGTAAGTTCC-4	-0.090172	-3.37562
AGCCTAAGTTTGACTG-4	1.63358	-0.0694904
AGCGGTCAGAGTGACC-4	7.77001	7.20477
AGCGGTCAGGCTAGAC-4	2.66367	3.06376
AGCGGTCCATCGACGC-4	-1.33372	0.510998
AGCGGTCTCAACACAC-4	-3.003	1.26625
AGCGTATCATATGAGA-4	2.13304	-3.4318
AGCGTCGCATGCCTAA-4	3.55526	1.45551
AGCTCCTAGCAATCTC-4	3.93947	-2.15982
AGCTCCTGTGAACCTT-4	-1.25369	2.01286
AGCTCCTTCGTTACGA-4	3.79758	-2.71077
AGCTCCTTCTCCCTGA-4	3.23042	3.99768
AGCTCTCGTACTTGAC-4	4.65353	12.2178
AGCTCTCGTGAGGCTA-4	0.125821	-3.52627
AGCTCTCTCTGCGGCA-4	-0.931318	2.07331
AGGCCACAGAATGTTG-4	1.96802	4.41508
AGGCCACCAAACCTAC-4	3.19879	-1.18646
AGGCCACCACGGCTAC-4	1.03858	4.23634
AGGCCGTAGTGCGTGA-4	2.03422	1.22947
AGGCCGTTCTGATACG-4	3.45945	-3.74424
AGGGAGTAGTCTCAAC-4	3.78517	-3.30065
AGGGAGTCATACAGCT-4	10.3799	5.83015
AGGGAGTGTAGCGATG-4	2.54989	-4.90963
AGGGAGTTCTGCGTAA-4	2.46014	2.08648
AGGGATGGTCCCTTGT-4	12.1749	5.26461
AGGGTGACAGCGATCC-4	-1.63632	3.32745
AGGGTGAGTGACGCCT-4	9.10865	7.64278
AGGTCATGTAACGACG-4	1.02194	2.58569
AGGTCCGCAAGTCTAC-4	3.13573	-3.47344
AGGTCCGCAGGGATTG-4	1.16243	-3.85031
AGGTCCGGTATTCGTG-4	-3.20018	2.5778
AGTAGTCAGGACACCA-4	3.68036	-4.62859
AGTAGTCCACAGATTC-4	-1.27833	3.48858
AGTAGTCGTAAGTAGT-4	3.4528	-3.54582
AGTCTTTGTCAGATAA-4	3.63096	-2.79477
AGTCTTTTCGGAATCT-4	0.868027	0.756475
AGTGAGGCAAAGGAAG-4	11.5635	6.0183
AGTGAGGCACTATCTT-4	1.70724	4.61227
AGTGAGGCATGTTGAC-4	-1.67936	-2.18508
AGTGGGATCAACGGCC-4	-3.02956	1.5874
AGTGGGATCCATTCTA-4	1.57078	2.30252
AGTGTCAGTTGGGACA-4	1.02461	-1.096
AGTGTCATCATCGCTC-4	8.5321	7.12108
AGTTGGTAGGCAATTA-4	1.81378	0.0953946
AGTTGGTCACTTAAGC-4	1.27722	4.36631
ATAACGCCATGACGGA-4	10.2582	6.20802
ATAAGAGAGAATTCCC-4	-2.31074	3.2203
ATAAGAGTCACTGGGC-4	-1.51314	4.55327
ATCACGAAGAAGCCCA-4	-1.00683	3.88432
ATCACGATCGTTACGA-4	2.28285	-3.82119
ATCATCTCACTCGACG-4	1.91401	1.62557
ATCATGGGTGTGACGA-4	12.537	6.15516
ATCATGGTCACCGGGT-4	2.67291	-5.5075
ATCCACCAGATCGGGT-4	1.22201	-3.46093
ATCCACCAGGCGTACA-4	1.37232	1.04042
ATCCACCGTCGTTGTA-4	-4.52414	2.21479
ATCCACCTCGGAAACG-4	0.365995	1.11159
ATCCGAAAGCATCATC-4	2.08692	4.23095
ATCCGAAGTAAGAGAG-4	1.81805	0.99643
ATCCGAAGTCCCTTGT-4	4.21771	-1.19119
ATCCGAATCAGCGATT-4	0.221703	4.52
ATCCGAATCTAGCACA-4	1.23986	-4.63623
ATCGAGTAGTGGTAAT-4	0.340687	1.71849
ATCGAGTGTTAAGACA-4	11.6544	6.67535
ATCGAGTTCAACGGGA-4	1.50087	5.38676
ATCGAGTTCGCTTAGA-4	-1.68603	-2.30078
ATCTACTGTTAAGGGC-4	2.01029	-3.27109
ATCTGCCAGTTCGCGC-4	1.61051	-3.10646
ATCTGCCGTCAAAGCG-4	3.94042	0.144582
ATGAGGGGTTCTGAAC-4	-4.48406	0.0881399
ATGAGGGTCCTGTAGA-4	2.48091	-5.42335
ATGAGGGTCTTTAGTC-4	-2.22257	1.28496
ATGCGATAGATATGCA-4	9.40634	7.85705
ATGCGATAGTGCTGCC-4	9.49597	8.33496
ATGCGATCACGCATCG-4	2.42684	-3.7494
ATGCGATCATGCTGGC-4	1.39146	-0.821284
ATGGGAGAGAATAGGG-4	-4.01147	2.03848
ATGGGAGCAAGTTCTG-4	3.74291	-4.05777
ATGGGAGCAATACGCT-4	7.49578	7.34927
ATGGGAGCAGTCACTA-4	-4.19926	-0.555487
ATGGGAGTCACGACTA-4	10.0842	8.06789
ATGTGTGTCAACACCA-4	1.52272	4.66452
ATTACTCGTTAAGATG-4	-3.39607	2.9879
ATTACTCTCACAATGC-4	1.09669	2.1509
ATTACTCTCGTTACAG-4	2.05838	-4.06997
ATTATCCAGGCCGAAT-4	12.4307	6.03349
ATTATCCGTCCGTGAC-4	-1.68761	4.21516
ATTCTACAGGGTATCG-4	7.13212	7.33772
ATTGGTGAGTGTTGAA-4	3.51239	1.39282
ATTGGTGCAAGGTTCT-4	0.570144	4.9615
ATTGGTGCAGATGAGC-4	2.54086	-3.74046
ATTGGTGCATTCACTT-4	-3.53228	2.53219
ATTGGTGTCACCCGAG-4	2.79452	-3.93342
ATTGGTGTCAGGATCT-4	2.13687	3.65326
CAACCAAAGACCCACC-4	-2.57489	2.99412
CAACCAACATGGAATA-4	-2.501	1.95737
CAACCAATCCAAACTG-4	3.56348	3.0867
CAACCTCAGCGATGAC-4	3.99542	-3.13962
CAACCTCCACTGAAGG-4	1.63895	2.47
CAACCTCGTTCCGTCT-4	1.24731	1.47553
CAACTAGGTCGCTTTC-4	-2.99969	1.51439
CAAGAAACAAGGGTCA-4	4.15963	2.72994
CAAGAAACACATGGGA-4	1.13825	-0.459715
CAAGAAATCAACACGT-4	2.27546	-4.63318
CAAGAAATCAGAGCTT-4	-2.90862	0.391696
CAAGATCGTCCTCCAT-4	0.225375	2.10984
CAAGATCTCGCAAACT-4	0.140794	-3.26547
CAAGTTGGTGAGGCTA-4	3.37898	-5.2151
CACAAACGTGCGAAAC-4	4.18715	2.82769
CACAAACGTTGAGTTC-4	0.48883	0.651918
CACAAACTCGTTACGA-4	4.43037	-3.42646
CACACAATCTCTTATG-4	0.351498	0.986842
CACACAATCTGCCAGG-4	-4.58595	0.188941
CACACCTCAGCCACCA-4	4.2621	0.570058
CACACCTCAGCCTTGG-4	-1.8004	3.04425
CACACCTTCAAGATCC-4	-3.68266	-1.17615
CACACCTTCATGCAAC-4	2.47315	-3.68082
CACACTCCACACATGT-4	-3.74623	0.186545
CACAGGCCAGGTCGTC-4	-3.86316	2.67255
CACAGGCTCATCTGTT-4	1.5945	-0.0617306
CACAGTAAGGCAATTA-4	9.62255	6.76848
CACAGTAGTTTAGCTG-4	0.873052	-2.95612
CACAGTATCAGCTCTC-4	3.16734	-4.19127
CACATAGCAGTCACTA-4	0.490598	3.73992
CACATAGTCGCAAACT-4	-3.83656	-0.791894
CACATTTAGCAATATG-4	-2.43479	2.76222
CACATTTGTAGCGTAG-4	1.42431	-0.00146101
CACATTTGTGCTCTTC-4	2.57224	3.08708
CACATTTGTTCCCTTG-4	0.00062361	2.89932
CACCACTAGCGTCAAG-4	0.761774	0.601141
CACCACTAGTACGATA-4	-2.69431	2.37813
CACCACTCACAGACTT-4	11.8172	5.98413
CACCACTGTGATAAAC-4	3.47448	-1.66448
CACCAGGCAGCCTGTG-4	-2.81256	1.79389
CACCTTGGTCATATGC-4	-2.36623	-0.318991
CACTCCAAGATCCCGC-4	11.8513	6.48848
CAGAATCTCTGCTGTC-4	2.44082	-4.99109
CAGAGAGCAACGCACC-4	3.92951	-2.8818
CAGAGAGCAACTGCTA-4	-0.115659	-2.96354
CAGATCACATTCACTT-4	3.22195	-5.32098
CAGATCAGTCGACTAT-4	2.8017	3.97489
CAGATCAGTCTTGTCC-4	3.97185	-2.72587
CAGATCATCCCTTGTG-4	8.85419	7.29668
CAGATCATCGCTTGTC-4	12.1561	6.08732
CAGCAGCCATTTCACT-4	2.55474	-3.95848
CAGCAGCTCTGATTCT-4	12.1137	6.15837
CAGCATATCAGGTAAA-4	1.23129	4.28128
CAGCATATCCACGTGG-4	3.01435	-2.30063
CAGCGACAGAGCTGCA-4	1.39446	-3.79324
CAGCGACGTCCGACGT-4	9.51798	6.482
CAGCTGGTCGGTCTAA-4	0.717483	3.22028
CAGCTGGTCGTCTGAA-4	6.98356	7.24353
CAGGTGCAGGGAGTAA-4	11.6764	5.69953
CAGGTGCAGTCCCACG-4	1.54986	-4.95081
CAGGTGCCATGAAGTA-4	-0.356681	2.10091
CAGTAACTCTTTAGTC-4	-1.99069	2.26917
CAGTCCTCAGCCTTTC-4	1.76229	-4.8021
CAGTCCTGTTACTGAC-4	4.83606	-1.88228
CAGTCCTTCTGCGACG-4	0.396466	-3.2945
CATATGGAGACATAAC-4	-0.737891	1.98966
CATATGGCACGGCTAC-4	1.24975	-0.343324
CATATGGGTTCGTGAT-4	1.92293	1.48575
CATATGGGTTGGGACA-4	1.0777	1.66886
CATATTCAGCGTAGTG-4	1.24235	-1.29567
CATATTCTCACAATGC-4	1.70526	-1.63671
CATCAAGAGCACCGTC-4	3.05812	2.9309
CATCAAGCATACCATG-4	3.04329	-0.985052
CATCAAGTCCATGCTC-4	1.59247	0.021066
CATCAGAAGACAAGCC-4	-2.72074	1.6941
CATCAGACAACTTGAC-4	0.540255	2.14386
CATCAGATCACCTCGT-4	4.03784	-3.04665
CATCAGATCCTGTAGA-4	0.13025	2.19267
CATCCACAGGTCATCT-4	8.06628	7.67437
CATCCACCACAACTGT-4	3.75829	3.50056
CATCCACCACATTCGA-4	-1.82526	-2.20135
CATCCACGTCTCTTTA-4	3.85555	3.10147
CATCGAATCCTTTACA-4	3.75829	-4.6584
CATCGAATCGTACGGC-4	-4.60111	0.265304
CATCGGGAGACAATAC-4	1.40216	-4.46406
CATCGGGCACCCATTC-4	-1.39942	4.51454
CATCGGGCAGGATTGG-4	-4.14203	2.1222
CATCGGGGTTGAGTTC-4	8.1047	7.85353
CATGACAAGCTTCGCG-4	9.27919	7.32112
CATGACACAAGTTAAG-4	-0.912655	3.72554
CATGACAGTCCGCTGA-4	3.6168	-2.97029
CATGCCTCACCACGTG-4	2.64803	2.6706
CATGCCTTCAACCATG-4	-2.50464	3.54517
CATGCCTTCCTCATTA-4	3.94056	-3.80513
CATGGCGAGACCTTTG-4	1.99629	3.67789
CATGGCGAGCTCAACT-4	-1.69854	-2.50252
CATGGCGAGGGTATCG-4	9.14908	5.74251
CATGGCGCAAATTGCC-4	2.97004	-4.13586
CATGGCGCATATGCTG-4	-3.93885	-0.937406
CATGGCGGTAGTACCT-4	4.07577	0.804471
CATGGCGGTGAGGGTT-4	0.524382	1.14855
CATTATCAGCATGGCA-4	3.8488	3.10317
CATTATCGTACCGTTA-4	2.01969	4.56474
CATTATCGTAGAAAGG-4	-1.9756	0.15491
CATTATCTCGCGTAGC-4	-0.820242	3.80252
CATTCGCAGGAGTTGC-4	-3.79042	2.68871
CATTCGCCACTATCTT-4	-0.569727	-1.86457
CATTCGCCATTTGCCC-4	-2.32941	3.75556
CCAATCCCAATGCCAT-4	-4.09929	2.22013
CCAATCCCAGATTGCT-4	3.09735	-5.50925
CCAATCCGTGAGGGTT-4	-0.541398	2.40678
CCACCTAAGGTGTGGT-4	11.7822	6.29284
CCACCTAGTGCTTCTC-4	2.08548	-5.39606
CCACGGACAATGACCT-4	-4.21303	0.772894
CCACGGAGTTTAAGCC-4	0.0196711	-2.97849
CCACGGATCGTCGTTC-4	1.83403	-2.03258
CCACTACAGAGACTTA-4	-2.06445	1.32835
CCACTACCATGAACCT-4	9.76287	6.54959
CCACTACGTCACACGC-4	2.6101	-3.51932
CCACTACGTTGATTCG-4	3.83427	-2.80961
CCACTACTCTAACCGA-4	3.62314	-3.81993
CCACTACTCTCGAGTA-4	11.878	6.50285
CCAGCGAAGTTCCACA-4	-1.0228	3.63188
CCATGTCCAATGACCT-4	11.8324	6.06484
CCATTCGAGAATGTGT-4	3.75245	-4.51611
CCATTCGCACGAAAGC-4	-2.17212	2.55102
CCATTCGCAGACACTT-4	10.4988	7.35257
CCATTCGTCGTTGACA-4	0.120545	3.79012
CCCAATCAGCGTCTAT-4	9.31461	7.96174
CCCAATCGTGACTACT-4	2.14175	-3.9753
CCCTCCTGTTTAGCTG-4	1.93715	2.26435
CCCTCCTTCAGGCCCA-4	-4.15291	0.800876
CCCTCCTTCTGAGTGT-4	1.80929	2.26581
CCGGGATAGTTAACGA-4	1.62725	0.123572
CCGGGATTCGCGTAGC-4	-2.94971	2.8317
CCGGTAGCATGTCCTC-4	2.29834	-4.86875
CCGGTAGTCACTTATC-4	-1.85231	2.95017
CCGTACTGTACGCACC-4	-2.29008	0.0965764
CCGTACTTCGGAGGTA-4	3.7541	-2.68496
CCGTGGATCGTAGGTT-4	2.79648	-5.45561
CCGTTCAAGACAAAGG-4	1.95978	3.43422
CCGTTCAAGACCTAGG-4	3.34886	-4.41886
CCGTTCAAGGGCTTGA-4	3.45773	-3.985
CCGTTCATCTAACTTC-4	-1.98252	1.61433
CCTAAAGGTAGCGCAA-4	1.86018	4.52735
CCTAAAGTCACCCTCA-4	1.05846	2.86386
CCTACACGTCTCATCC-4	-2.03194	-2.01815
CCTACCACACGAAGCA-4	8.12241	7.10678
CCTAGCTCAAAGAATC-4	4.29319	0.881007
CCTATTACACTGAAGG-4	11.6604	5.99031
CCTCAGTAGCTCCTCT-4	-3.56785	0.228421
CCTCAGTAGTATCTCG-4	0.341987	1.99226
CCTCAGTCACACATGT-4	1.6667	0.0750623
CCTCTGAAGTGTCCAT-4	-2.38091	2.12738
CCTCTGACATGGAATA-4	2.9784	-1.44168
CCTTCCCAGGAATGGA-4	1.33493	-0.759069
CCTTTCTCAAAGTGCG-4	7.36402	7.31331
CCTTTCTGTCTTCAAG-4	3.65433	-2.95704
CGAACATAGAGCTATA-4	1.52405	-4.82558
CGAACATAGGGTGTTG-4	-3.21942	-1.68864
CGAACATTCTAAGCCA-4	1.04407	-1.74556
CGAATGTAGACAGAGA-4	0.040338	1.19613
CGAATGTAGGTGCTTT-4	11.1919	6.51211
CGAATGTCAGATCTGT-4	9.13453	7.94879
CGAATGTTCCTGTACC-4	2.72999	-5.19766
CGACCTTCAATGGAGC-4	4.24414	2.31003
CGACTTCCACCACCAG-4	-2.80231	0.977336
CGACTTCTCGATGAGG-4	9.48555	8.12567
CGAGAAGGTCCGTGAC-4	1.16766	-2.43766
CGAGCACCACACCGCA-4	2.05828	-1.96725
CGAGCACCACATCTTT-4	1.45736	-4.19633
CGAGCACTCCGCTGTT-4	1.1527	-0.51375
CGAGCACTCGCAAACT-4	12.2872	5.63059
CGAGCCACACATGTGT-4	1.86067	-3.29944
CGATCGGCATGCAATC-4	-2.8076	2.23904
CGATCGGGTCCAACTA-4	-0.484257	2.79044
CGATCGGGTGCGATAG-4	8.69413	6.86924
CGATGGCAGTCCAGGA-4	1.52963	-0.870087
CGATGGCCACAGAGGT-4	-2.58826	2.27109
CGATGGCGTGCACTTA-4	-1.05466	2.47741
CGATGGCGTTGATTCG-4	4.24777	2.10155
CGATGGCTCGGCGGTT-4	6.70858	-1.02153
CGATGTATCTCAACTT-4	-2.54395	-2.01128
CGATTGAAGTTAGCGG-4	3.44082	3.02362
CGATTGACACCTCGGA-4	0.37109	-3.69084
CGATTGATCCTTGACC-4	0.652045	0.792505
CGCCAAGAGGACACCA-4	-4.51379	0.090973
CGCCAAGAGGGTGTGT-4	0.950379	-3.70706
CGCCAAGTCCCAAGTA-4	0.697233	3.82824
CGCCAAGTCTTACCGC-4	3.90066	-3.18532
CGCGGTATCGTCACGG-4	1.16793	-3.30912
CGCGTTTAGCCATCGC-4	9.80179	8.26988
CGCGTTTAGTAGGTGC-4	-4.1227	2.34503
CGCTATCAGCGATTCT-4	2.67468	-4.76018
CGCTATCCAAAGGAAG-4	-2.95454	1.63279
CGCTGGACATGCCTTC-4	6.7881	-0.694796
CGCTGGAGTGGAAAGA-4	0.644753	-1.6357
CGCTGGATCCTCGCAT-4	0.884737	-0.680703
CGCTTCAGTAGCGCAA-4	3.96282	3.03847
CGGACGTGTGAGGCTA-4	0.0888034	-3.46563
CGGACTGCAATGGAGC-4	8.9535	8.0151
CGGACTGCACCTTGTC-4	4.22486	2.57261
CGGACTGGTAGGGTAC-4	-1.70602	2.53496
CGGAGCTTCATAACCG-4	0.271152	-3.49796
CGGAGCTTCCGCTGTT-4	-3.87115	2.94619
CGGAGCTTCGCACTCT-4	0.601195	-3.89478
CGGAGTCAGATCCGAG-4	1.15412	-2.79239
CGGAGTCCAGGAATCG-4	-3.58528	1.95868
CGGCTAGCAAGGTTCT-4	0.907017	-1.7462
CGGCTAGGTTCCGTCT-4	10.0162	8.06283
CGGCTAGTCGCAAGCC-4	3.00946	-4.67555
CGGGTCAAGCTGTTCA-4	2.11207	4.53226
CGGGTCAGTCCAGTTA-4	3.15069	3.98438
CGGGTCATCGTACCGG-4	-1.27848	3.56273
CGGTTAAAGGACAGAA-4	4.81459	-1.70983
CGGTTAAGTTGCCTCT-4	2.15959	4.9953
CGGTTAATCACCAGGC-4	2.69556	-5.37998
CGTAGCGAGGCATTGG-4	-1.79405	4.29979
CGTCACTAGCGTGTCC-4	0.522467	-1.78347
CGTCACTAGTCGTTTG-4	1.84953	0.804232
CGTCACTTCGCCTGAG-4	-1.93966	0.254608
CGTCACTTCTGCGTAA-4	-3.075	1.89848
CGTCAGGAGAGAACAG-4	-3.0799	3.2947
CGTCCATCATTCCTGC-4	9.35913	7.79799
CGTCCATGTAGAGTGC-4	8.0763	7.49814
CGTCCATGTCATATGC-4	11.5556	6.58442
CGTCCATGTCCGCTGA-4	3.41938	-4.43555
CGTCCATTCCTGCTTG-4	-1.57544	0.491891
CGTGAGCGTAGCGCAA-4	-0.210085	2.29273
CGTGAGCTCCCTAACC-4	1.61113	2.67481
CGTGTAAGTAGGCATG-4	-4.15262	0.361157
CGTGTAAGTCAGGACA-4	1.31687	-3.70137
CGTGTAATCAAACAAG-4	2.0072	2.60921
CGTGTCTAGTACGATA-4	1.66377	-2.56094
CGTGTCTAGTGTACTC-4	-1.94222	2.23903
CGTTCTGAGTATCGAA-4	0.90752	-0.003918
CGTTCTGGTAAGCACG-4	1.88019	2.3257
CGTTGGGAGCATGGCA-4	11.7052	6.88637
CGTTGGGCACGAAGCA-4	-1.10263	3.92817
CGTTGGGCAGACGCCT-4	1.80483	2.08767
CTAACTTAGAGTAATC-4	3.51057	-2.92902
CTAACTTGTACCGCTG-4	-2.10079	3.96387
CTAACTTGTTGGTTTG-4	1.4624	1.55249
CTAAGACAGTATTGGA-4	1.21181	-3.70618
CTAATGGCATGTTGAC-4	1.01301	-3.80993
CTAATGGGTACAGCAG-4	0.534125	1.11991
CTAATGGTCTGATTCT-4	2.06363	-1.06491
CTACACCTCTAACTTC-4	11.2678	6.4967
CTACATTAGAACTCGG-4	1.05204	2.05335
CTACATTGTAATCGTC-4	-3.20566	2.29761
CTACATTGTACTTAGC-4	-2.98032	3.05279
CTACCCAAGACTAGAT-4	0.514361	-1.61859
CTACCCAGTGGCGAAT-4	2.20049	4.38786
CTACGTCTCATTCACT-4	3.49402	-4.61556
CTAGAGTTCGCGTAGC-4	2.35349	-2.3197
CTAGCCTAGCGTGAAC-4	-4.15873	2.13227
CTAGCCTAGGTGCACA-4	-3.91332	0.441339
CTAGCCTCAGCCACCA-4	-3.3227	-0.250253
CTAGCCTCATGTAGTC-4	3.4106	3.81086
CTAGTGAAGAGTACAT-4	3.62598	-4.29655
CTAGTGATCTTCGAGA-4	-2.53882	-0.295761
CTCACACAGAAACCTA-4	10.4777	7.52772
CTCACACAGTACGCGA-4	1.48998	-3.75766
CTCACACGTCAAAGAT-4	-4.5099	-0.145641
CTCACACGTTGAGTTC-4	1.35089	-4.60345
CTCATTAGTAAGTGGC-4	1.13318	5.04381
CTCATTAGTGTTTGGT-4	-2.76778	0.142943
CTCCTAGAGACCGGAT-4	10.5714	5.5405
CTCCTAGCAAGGACTG-4	2.64335	3.03656
CTCGAAACAAGGTGTG-4	0.444501	3.84202
CTCGAAACATGGGACA-4	-4.43379	-0.35676
CTCGAGGGTACGAAAT-4	6.52595	-1.0437
CTCGGGACAATGGAGC-4	1.21139	3.83856
CTCGTACAGCCGTCGT-4	-1.17647	3.41271
CTCGTACCAACACGCC-4	2.12528	-1.46376
CTCGTACCAAGCCGTC-4	0.469601	1.4278
CTCGTACCACAGATTC-4	7.50834	7.52082
CTCGTACCATGCCACG-4	-3.59831	-1.16288
CTCGTCAAGTCATCCA-4	2.02118	-1.20675
CTCTACGAGCGCCTCA-4	-4.42832	1.64699
CTCTACGGTCTTGATG-4	11.3497	5.71831
CTCTACGTCTGCCCTA-4	1.28137	-3.99309
CTGAAACCACGGCGTT-4	-2.32808	2.94299
CTGAAGTCAATTCCTT-4	-3.16498	2.24593
CTGAAGTTCCCATTAT-4	3.25318	-4.64607
CTGATAGAGCCCAATT-4	-3.19938	0.0606268
CTGATCCAGAACTGTA-4	1.77233	-3.02099
CTGATCCAGTACGCGA-4	9.29957	6.91847
CTGCCTAAGTACGACG-4	-4.2461	1.75865
CTGCCTAGTGGTCTCG-4	2.72116	3.17957
CTGCCTATCTCGATGA-4	2.22631	3.23317
CTGCGGAAGGAACTGC-4	1.4065	-4.78013
CTGCGGACAAGAAAGG-4	3.42485	-4.34279
CTGCGGACACCTGGTG-4	3.46281	-4.56227
CTGCGGACAGCGTAAG-4	1.80284	-1.89564
CTGCGGAGTACGCTGC-4	-3.00906	0.34484
CTGCTGTTCCCAAGTA-4	8.30258	8.09117
CTGGTCTAGCACCGCT-4	1.3882	-1.74503
CTGGTCTTCTCGCTTG-4	2.52769	-0.838921
CTGTGCTAGACTCGGA-4	-3.42558	1.79941
CTGTGCTGTGAGGGTT-4	-3.62554	2.73126
CTGTGCTTCAGCTCGG-4	-0.992859	2.31984
CTTAACTGTATTACCG-4	0.942968	3.54917
CTTAACTGTGGTTTCA-4	2.00353	5.18331
CTTACCGGTGTTGAGG-4	8.72865	6.76319
CTTAGGAAGCACGCCT-4	1.06719	-4.13368
CTTAGGACACGGACAA-4	-1.16871	3.54501
CTTCTCTGTATATCCG-4	3.77649	3.51182
CTTCTCTTCATTTGGG-4	1.75071	0.170893
CTTGGCTAGTCCATAC-4	11.4369	5.73599
CTTGGCTCACGAAACG-4	0.907634	4.07719
CTTGGCTGTCAGGACA-4	-4.24511	0.444609
CTTGGCTTCAGCGACC-4	-2.10025	1.53343
CTTGGCTTCAGCGATT-4	2.82952	-3.0561
GAAACTCCAATTGCTG-4	-3.62392	2.07101
GAAACTCTCTAACCGA-4	8.99953	8.17551
GAAATGAGTTGCTCCT-4	0.839231	3.22907
GAAATGATCGCGCCAA-4	2.98715	-4.02538
GAACATCGTCTAGCCG-4	6.3944	-1.29195
GAACATCTCCAAGTAC-4	-4.07856	0.658652
GAACCTAAGCCAACAG-4	-3.51496	2.91854
GAACGGAAGCCTATGT-4	1.68527	0.584095
GAAGCAGTCCTTGGTC-4	-2.13257	0.819118
[truncated: 991 more rows]

## Sheet: Fig6e_stationary_distribution
Source data for Figure 6e (stationary distribution of Markov models constructed based on RNA velocity/CSR/SHM) versus observed cell type distribution in the Hong et al dataset)
Cell type	proportion_of_cells	Status	type
LZ 1	0.0384568	WT	RNA velocity
LZ 1	0.193069	WT	CSR
LZ 1	0.186813	WT	SHM
LZ 1	0.0214335	IL23-/-	RNA velocity
LZ 1	0.202931	IL23-/-	CSR
LZ 1	0.187556	IL23-/-	SHM
LZ 2	0.0400465	WT	RNA velocity
LZ 2	0.212049	WT	CSR
LZ 2	0.219786	WT	SHM
LZ 2	0.231385	IL23-/-	RNA velocity
LZ 2	0.167674	IL23-/-	CSR
LZ 2	0.160779	IL23-/-	SHM
DZ 1	0.0561809	WT	RNA velocity
DZ 1	0.18386	WT	CSR
DZ 1	0.18151	WT	SHM
DZ 1	0.178545	IL23-/-	RNA velocity
DZ 1	0.172975	IL23-/-	CSR
DZ 1	0.162301	IL23-/-	SHM
DZ 2	0.454738	WT	RNA velocity
DZ 2	0.148944	WT	CSR
DZ 2	0.143132	WT	SHM
DZ 2	0.337213	IL23-/-	RNA velocity
DZ 2	0.161634	IL23-/-	CSR
DZ 2	0.158476	IL23-/-	SHM
Myc+	0.0306607	WT	RNA velocity
Myc+	0.11861	WT	CSR
Myc+	0.116594	WT	SHM
Myc+	0.071016	IL23-/-	RNA velocity
Myc+	0.103584	IL23-/-	CSR
Myc+	0.111576	IL23-/-	SHM
Memory	0.209604	WT	RNA velocity
Memory	0.0810458	WT	CSR
Memory	0.0897763	WT	SHM
Memory	0.0563931	IL23-/-	RNA velocity
Memory	0.0712378	IL23-/-	CSR
Memory	0.0966647	IL23-/-	SHM
Memory IgM-hi	0.165738	WT	RNA velocity
Memory IgM-hi	0.0411424	WT	CSR
Memory IgM-hi	0.039092	WT	SHM
Memory IgM-hi	0.0121317	IL23-/-	RNA velocity
Memory IgM-hi	0.0549332	IL23-/-	CSR
Memory IgM-hi	0.0638734	IL23-/-	SHM
Follicular	0.00109778	WT	RNA velocity
Follicular	0.000526307	WT	CSR
Follicular	0.000396003	WT	SHM
Follicular	0.0858489	IL23-/-	RNA velocity
Follicular	0.0542511	IL23-/-	CSR
Follicular	0.0474507	IL23-/-	SHM
Plasmablast	0.00347836	WT	RNA velocity
Plasmablast	0.0207524	WT	CSR
Plasmablast	0.0229014	WT	SHM
Plasmablast	0.0060339	IL23-/-	RNA velocity
Plasmablast	0.0107809	IL23-/-	CSR
Plasmablast	0.011325	IL23-/-	SHM
LZ 1	0.214286	WT	observed distribution
LZ 2	0.177273	WT	observed distribution
DZ 1	0.203896	WT	observed distribution
DZ 2	0.116234	WT	observed distribution
Myc+	0.128571	WT	observed distribution
Memory	0.0818182	WT	observed distribution
Memory IgM-hi	0.0584416	WT	observed distribution
Follicular	0.000649351	WT	observed distribution
Plasmablast	0.0188312	WT	observed distribution
LZ 1	0.199448	IL23-/-	observed distribution
LZ 2	0.15804	IL23-/-	observed distribution
DZ 1	0.154589	IL23-/-	observed distribution
DZ 2	0.10283	IL23-/-	observed distribution
Myc+	0.140787	IL23-/-	observed distribution
Memory	0.0772947	IL23-/-	observed distribution
Memory IgM-hi	0.0869565	IL23-/-	observed distribution
Follicular	0.0690131	IL23-/-	observed distribution
Plasmablast	0.0110421	IL23-/-	observed distribution

## Sheet: Fig6f_WT_freq
Source data for Figure 6f (Frequency that each cell is sampled in the Markov chains defined using RNA velocity/CSR/SHM information in the Hong et al. Dataset)
This table contains the frequency of sampling in the Wild-type condition.
Cell	RNA_velocity	CSR	SHM
AAACCTGAGCTTCGCG-4	35	436	639
AAACCTGCAAAGGAAG-5	56	911	882
AAACCTGGTCAGAATA-4	309	581	427
AAACGGGTCGGAATCT-4	189	965	1028
AAAGATGCACTCAGGC-4	90	397	312
AAAGATGCACTTCGAA-4	59	763	895
AAAGATGCAGCGTTCG-5	52	397	339
AAAGATGGTGGCCCTA-5	840	483	412
AAAGATGGTGTGAATA-4	10	409	472
AAAGATGTCTGGAGCC-4	632	1040	1550
AAAGCAAAGATCTGCT-5	6746	645	549
AAAGCAACACACAGAG-4	90	713	338
AAAGCAACAGAGTGTG-4	1133	500	384
AAAGCAACAGTATCTG-4	1215	633	440
AAAGCAACAGTTCATG-5	13	312	457
AAAGCAATCCAGTAGT-4	40	856	1323
AAAGTAGAGGCGATAC-4	1584	717	827
AAAGTAGCAGACGCAA-4	222	921	912
AACACGTAGCGGCTTC-5	14	682	469
AACACGTAGGACGAAA-5	38	585	686
AACACGTGTATTACCG-5	109	1375	1100
AACACGTTCAGTTAGC-5	188	270	240
AACACGTTCAGTTCGA-4	159	980	611
AACACGTTCGTCTGCT-5	40	819	612
AACCATGAGACCGGAT-5	147	542	898
AACCATGGTATAGGTA-5	12	682	511
AACCATGGTGCAGGTA-4	76	458	402
AACCGCGCAGGAACGT-4	154	1735	1184
AACCGCGGTACGACCC-5	5767	569	485
AACCGCGGTTCCATGA-5	725	575	798
AACGTTGCAGCTTCGG-5	6321	1048	1326
AACGTTGGTAGCGCAA-4	55	1029	1021
AACTCAGCAGCTTCGG-4	672	547	673
AACTCAGGTCTAGTGT-4	67	1195	759
AACTCAGGTCTTCAAG-4	296	900	1111
AACTCAGTCACCGGGT-5	124	300	581
AACTCTTAGCTGTTCA-4	19	673	707
AACTCTTCAGACACTT-4	7	580	484
AACTCTTCATATACGC-5	94	982	747
AACTCTTGTGATAAGT-4	19	404	496
AACTCTTTCGAGCCCA-5	262	231	481
AACTGGTAGACCTTTG-5	32	785	509
AACTGGTAGCATGGCA-4	1040	161	259
AACTGGTGTAAATGAC-4	5	426	497
AACTGGTTCGTACCGG-4	174	526	486
AACTGGTTCTTGCAAG-4	68	491	463
AACTTTCAGGCCCGTT-5	7822	1280	1163
AACTTTCCATGCAACT-4	430	583	550
AAGACCTCAGCCTTTC-4	16	479	505
AAGACCTGTCGACTGC-5	32	319	399
AAGACCTGTTGTACAC-5	529	764	472
AAGCCGCCAGACTCGC-4	139	1544	1689
AAGCCGCTCATTGCGA-5	549	317	517
AAGCCGCTCGGAAACG-4	103	2493	1699
AAGGAGCTCTGGCGTG-5	36	513	367
AAGGCAGGTATCTGCA-4	1065	556	927
AAGGCAGGTCTAACGT-5	132	402	477
AAGGCAGTCTAACGGT-4	660	556	457
AAGGTTCAGTGTACCT-4	2021	1057	1713
AAGGTTCCACGAAGCA-4	56	372	365
AAGGTTCGTCCATCCT-5	978	375	483
AAGGTTCTCATCGCTC-5	60	317	435
AAGGTTCTCCGTAGGC-4	6	350	456
AAGGTTCTCTATCCTA-4	11	526	638
AAGTCTGGTAGCTTGT-4	350	601	754
AAGTCTGGTCGTTGTA-5	1326	475	368
AAGTCTGTCAGAGCTT-5	4509	1033	934
AATCCAGAGCTAGTGG-4	121	393	658
AATCCAGAGCTGCCCA-4	1513	1125	1185
AATCCAGCATGCCCGA-4	85	361	405
AATCCAGTCGGGAGTA-4	59	498	317
ACACCAACAAGTCATC-5	30	371	362
ACACCAACACCAGGCT-4	17	377	638
ACACCAACACCGAAAG-5	282	745	871
ACACCAACAGCGTAAG-4	236	608	657
ACACCAAGTATCACCA-4	35	586	471
ACACCAATCACAGGCC-4	11	376	449
ACACCAATCCCGGATG-5	75	876	639
ACACCCTAGAGCTATA-4	234	396	496
ACACCCTCACACCGCA-4	41	499	507
ACACCCTCATGGGACA-4	140	612	496
ACACCCTGTTATCACG-5	58	2664	2622
ACACCGGAGCTGTCTA-5	1882	489	598
ACACCGGGTAATCGTC-4	53	1126	841
ACACTGACAAATCCGT-4	13	276	373
ACACTGAGTTGTACAC-4	138	661	520
ACACTGATCAGGTTCA-4	44	531	533
ACACTGATCGTCTGCT-4	129	651	700
ACAGCCGAGACTTGAA-5	8636	631	1084
ACAGCCGGTACTCGCG-4	1107	301	353
ACAGCCGGTCTACCTC-4	16	372	503
ACAGCCGGTTCTGGTA-5	720	540	511
ACAGCTAAGTACGTAA-5	776	148	300
ACAGCTAAGTGCGATG-4	989	553	662
ACAGCTACACCACCAG-4	126	994	1206
ACAGCTAGTAGCGTCC-4	12	511	775
ACAGCTATCCCAAGTA-5	152	718	1219
ACATACGAGCCAACAG-4	344	406	311
ACATACGGTATGAAAC-4	5047	540	286
ACATCAGAGTGGTAGC-4	67	905	924
ACATCAGGTAAGGGAA-4	102	1389	1117
ACATCAGGTCTTCTCG-4	18	365	299
ACATCAGTCGTGGACC-5	1016	806	704
ACATGGTGTAGAGTGC-4	14	885	553
ACCAGTAAGCAGACTG-4	35	489	349
ACCAGTACATGTAAGA-4	208	552	369
ACCAGTACATGTCCTC-4	3029	340	525
ACCAGTACATTACGAC-4	81	419	960
ACCAGTAGTCTGCGGT-5	57	956	753
ACCAGTATCCTGCTTG-5	300	521	926
ACCAGTATCGCTGATA-4	47	384	693
ACCCACTAGAGGTTGC-4	1375	1322	917
ACCGTAACACGAAGCA-5	74	267	340
ACCTTTAAGCCAGTAG-4	63	498	580
ACCTTTAAGTCCCACG-4	22	539	1009
ACCTTTAGTTTGTTTC-5	62	441	730
ACGAGCCAGTAGATGT-4	60	335	287
ACGAGCCCACTTCTGC-5	2005	1120	1222
ACGAGCCGTCTAGCGC-4	206	574	649
ACGAGGAAGTGTACGG-5	152	271	410
ACGAGGACATAGGATA-4	43	460	483
ACGAGGATCTGCGTAA-4	13213	769	404
ACGATACCATGCTAGT-4	93	450	531
ACGATACTCGGCATCG-5	52	541	724
ACGATGTAGGTGGGTT-4	9	436	308
ACGATGTCAGCTGGCT-4	1506	1329	1206
ACGATGTGTCCGACGT-5	901	695	805
ACGCAGCTCCTTGACC-4	97	577	452
ACGCCAGCAAATCCGT-5	155	885	715
ACGCCAGCAAGGACTG-5	1556	598	875
ACGCCAGGTATATGAG-4	1844	492	458
ACGCCGACAAAGTCAA-4	267	483	618
ACGCCGACAATCGGTT-4	1854	1421	1336
ACGCCGAGTCACACGC-5	14266	556	454
ACGCCGAGTTGGGACA-5	66	360	764
ACGGAGAAGTTTCCTT-4	16	715	413
ACGGAGAGTAAATGTG-5	24	731	854
ACGGCCAAGAATGTGT-4	331	1267	1131
ACGGCCACAAGCCGCT-4	375	1119	980
ACGGCCACAGCCAATT-4	451	414	478
ACGGCCAGTCAACTGT-4	38	500	520
ACGGCCAGTGCGGTAA-5	3672	296	593
ACGGGCTAGTCGAGTG-4	202	295	308
ACGGGCTTCGAACTGT-4	41	333	351
ACGGGTCAGGGTTTCT-5	304	447	264
ACGGGTCCAGCATACT-5	226	1052	928
ACGGGTCCAGTATCTG-5	1666	1578	700
ACGGGTCCATAGGATA-4	6296	393	411
ACGGGTCTCGTTACAG-4	27	371	434
ACGTCAATCCACTCCA-5	536	1018	1084
ACGTCAATCGTCACGG-4	28	559	447
ACGTCAATCTCATTCA-4	116	455	904
ACGTCAATCTTCGGTC-4	114	513	510
ACTATCTAGCAGCGTA-5	33	566	710
ACTATCTCACGTCAGC-4	67	1107	1044
ACTATCTTCTATGTGG-4	26	560	578
ACTGAACAGCTCTCGG-4	332	1151	992
ACTGAACGTAATCGTC-5	21	626	704
ACTGAACGTCGCTTTC-4	60	526	302
ACTGAACTCTGCTGCT-4	1186	319	259
ACTGAGTGTTACGTCA-5	897	774	796
ACTGATGAGGGCTCTC-4	68	628	355
ACTGATGAGGTTACCT-4	172	1594	1283
ACTGATGGTACTCTCC-4	396	513	569
ACTGATGGTCATGCAT-4	871	949	846
ACTGATGGTCCGACGT-5	1121	468	777
ACTGCTCAGATCTGCT-5	21	507	281
ACTGCTCCATCGGAAG-4	102	948	1030
ACTGCTCGTCAATACC-4	548	439	324
ACTGTCCTCGCCTGTT-5	40	1085	1019
ACTGTCCTCTTGTTTG-5	383	490	803
ACTTACTGTAAGAGAG-5	69	458	500
ACTTACTTCCCTCTTT-4	113	484	398
ACTTGTTAGGAGCGTT-4	62	550	350
ACTTGTTTCAGAGGTG-5	16	389	389
ACTTTCAGTCTAACGT-4	53	428	492
ACTTTCAGTTTCGCTC-4	15	470	401
ACTTTCATCCAGAGGA-4	94	611	346
AGAATAGGTCACCCAG-4	13	435	335
AGAATAGGTGAGGCTA-5	15	357	665
AGAATAGGTGTAAGTA-4	58	329	498
AGACGTTAGGGATGGG-4	56	498	429
AGACGTTGTACCGGCT-5	222	687	763
AGAGCGAAGGAATCGC-5	612	255	229
AGAGCGAGTAATCACC-4	17	471	203
AGAGCGATCTTCATGT-4	54	531	380
AGAGCTTGTGCGAAAC-4	428	664	339
AGAGCTTTCTGAGTGT-4	281	437	367
AGAGTGGCAACGCACC-4	621	1125	1175
AGAGTGGCATCCGGGT-5	45	630	527
AGAGTGGGTCAAGCGA-4	49	503	478
AGAGTGGGTCTGGTCG-4	38	351	313
AGAGTGGGTTCCACGG-4	92	542	613
AGATTGCAGTTCGCAT-4	603	350	313
AGATTGCGTAAATACG-4	49	816	663
AGATTGCTCCACGACG-4	81	313	420
AGATTGCTCCTTCAAT-5	315	474	534
AGCAGCCCAAAGGAAG-4	1094	646	918
AGCAGCCTCAGCTGGC-4	163	697	809
AGCAGCCTCCGTTGCT-4	21	957	606
AGCATACAGGACACCA-4	112	541	716
AGCATACAGTGATCGG-4	853	761	536
AGCCTAACAGCTATTG-4	27	466	381
AGCCTAAGTAAGAGGA-5	76	212	394
AGCCTAAGTAAGTTCC-4	90	374	446
AGCCTAAGTTTGACTG-4	6	489	444
AGCGGTCAGAGTGACC-4	385	463	483
AGCGGTCAGGCTAGAC-4	808	783	800
AGCGGTCCATCGACGC-4	108	549	479
AGCGGTCTCAACACAC-4	112	688	733
AGCGTATCATATGAGA-4	45	1568	1222
AGCGTCGCATGCCTAA-4	996	848	477
AGCTCCTAGCAATCTC-4	68	539	565
AGCTCCTAGTTAAGTG-5	8	401	307
AGCTCCTGTAGAGTGC-5	99	409	460
AGCTCCTGTGAACCTT-4	82	696	601
AGCTCCTTCGTTACGA-4	19	520	593
AGCTCCTTCTCCCTGA-4	6231	1180	799
AGCTCCTTCTGTACGA-5	50	626	1010
AGCTCTCCAGGATTGG-5	70	590	800
AGCTCTCGTACTTGAC-4	80	840	956
AGCTCTCGTGAGGCTA-4	102	583	522
AGCTCTCTCTGCGGCA-4	179	593	583
AGCTTGAAGGGTATCG-5	118	308	576
AGGCCACAGAATGTTG-4	954	592	682
AGGCCACAGCGAGAAA-5	31	1315	856
AGGCCACCAAACCTAC-4	76	460	420
AGGCCACCACGGCTAC-4	222	1305	766
AGGCCACCAGGGCATA-5	702	1296	1192
AGGCCGTAGGCGACAT-5	39	774	824
AGGCCGTAGTGCGTGA-4	247	722	954
AGGCCGTTCTGATACG-4	21	400	336
AGGGAGTAGTCTCAAC-4	11	445	362
AGGGAGTCAGATCCAT-5	211	967	731
AGGGAGTCATACAGCT-4	911	422	514
AGGGAGTGTAGCGATG-4	92	558	478
AGGGAGTTCTGCGTAA-4	85	410	566
AGGGATGCAGTGACAG-5	172	809	811
AGGGATGGTCCCTTGT-4	328	570	397
AGGGTGACAGCGATCC-4	71	538	601
AGGGTGAGTGACGCCT-4	1024	552	613
AGGGTGATCTCTAGGA-5	100	817	840
AGGTCATCACAAGTAA-5	1695	1254	887
AGGTCATCAGTTTACG-5	34	360	543
AGGTCATGTAACGACG-4	262	933	1064
AGGTCCGCAAGTCTAC-4	9	856	881
AGGTCCGCAGGGATTG-4	125	989	858
AGGTCCGGTATTCGTG-4	78	867	810
AGGTCCGTCACCATAG-5	197	1857	1428
AGTAGTCAGGACACCA-4	54	741	684
AGTAGTCCACAGATTC-4	447	304	361
AGTAGTCGTAAGTAGT-4	6	538	462
AGTCTTTGTCAGATAA-4	17	888	743
AGTCTTTTCGGAATCT-4	59	825	995
AGTGAGGCAAAGGAAG-4	1388	284	352
AGTGAGGCACTATCTT-4	526	468	420
AGTGAGGCATGTTGAC-4	268	1170	580
AGTGGGAGTCCGTCAG-5	700	694	565
AGTGGGATCAACGGCC-4	26	704	735
AGTGGGATCCATTCTA-4	130	885	846
AGTGGGATCGCACTCT-5	2671	661	1125
AGTGTCAGTTGGGACA-4	84	720	589
AGTGTCATCATCGCTC-4	1125	997	551
AGTTGGTAGCCTTGAT-5	330	1128	757
AGTTGGTAGGCAATTA-4	22	625	510
AGTTGGTCACTTAAGC-4	725	1101	672
ATAACGCAGCCCAACC-5	459	409	368
ATAACGCCATGACGGA-4	3286	910	870
ATAAGAGAGAATTCCC-4	222	833	761
ATAAGAGTCACTGGGC-4	309	1300	1066
ATAGACCAGCCCAACC-5	92	517	449
ATAGACCTCGTTTGCC-5	16792	342	377
ATCACGAAGAAGCCCA-4	271	1437	1820
ATCACGATCGTTACGA-4	11	381	341
ATCATCTAGCAGCGTA-5	159	533	627
ATCATCTCACTCGACG-4	56	767	783
ATCATGGAGTCATCCA-5	142	458	352
ATCATGGGTGTGACGA-4	881	164	248
ATCATGGTCACCGGGT-4	613	969	570
ATCCACCAGATCGGGT-4	12	671	422
ATCCACCAGGCGTACA-4	64	1282	872
ATCCACCGTCGTTGTA-4	444	464	782
ATCCACCTCGGAAACG-4	266	504	373
ATCCGAAAGCATCATC-4	2679	799	890
ATCCGAAGTAAGAGAG-4	140	868	874
ATCCGAAGTCCCTTGT-4	182	370	350
ATCCGAATCAGCGATT-4	157	497	283
ATCCGAATCTAGCACA-4	23	416	406
ATCGAGTAGTGGTAAT-4	296	718	531
ATCGAGTGTTAAGACA-4	651	243	372
ATCGAGTTCAACGGGA-4	1460	417	585
ATCGAGTTCAGCATGT-5	24	534	427
ATCGAGTTCGCTTAGA-4	122	1620	1789
ATCTACTAGATCCCGC-5	294	365	581
ATCTACTCAATCCGAT-5	44	503	816
ATCTACTCATCTACGA-5	18	480	573
ATCTACTGTTAAGGGC-4	27	1209	1318
ATCTACTTCTGGGCCA-5	235	729	904
ATCTGCCAGTTCGCGC-4	24	1018	958
ATCTGCCGTCAAAGCG-4	66	724	466
ATGAGGGGTTCTGAAC-4	96	783	612
ATGAGGGTCCTGTAGA-4	353	809	783
ATGAGGGTCTTTAGTC-4	29	454	377
ATGCGATAGATATGCA-4	4877	463	615
ATGCGATAGTGCTGCC-4	953	676	498
ATGCGATCACGCATCG-4	7	313	351
ATGCGATCATGCTGGC-4	32	437	612
ATGCGATGTCATACTG-5	48	813	887
ATGCGATTCACCACCT-5	6727	523	354
ATGGGAGAGAATAGGG-4	19	505	433
ATGGGAGCAAGTTCTG-4	57	539	425
ATGGGAGCAATACGCT-4	565	387	480
ATGGGAGCAGTCACTA-4	19	736	548
ATGGGAGTCACGACTA-4	303	389	364
ATGTGTGAGCCGTCGT-5	19	448	297
ATGTGTGGTAGAAAGG-5	413	717	554
ATGTGTGTCAACACCA-4	70	513	740
ATTACTCCAGGCGATA-5	155	492	439
ATTACTCCATAAGACA-5	32	432	463
ATTACTCGTTAAGATG-4	52	454	721
ATTACTCTCACAATGC-4	4	860	708
ATTACTCTCGTTACAG-4	6	221	332
ATTATCCAGCGTGTCC-5	863	618	931
ATTATCCAGGCCGAAT-4	1885	562	561
ATTATCCCAGTAACGG-5	30	350	436
ATTATCCGTCCGTGAC-4	173	1158	1401
ATTCTACAGGGTATCG-4	193	653	1067
ATTCTACGTTCTGGTA-5	39	469	477
ATTGGACCAACACCCG-5	92	1038	1411
ATTGGTGAGTGTTGAA-4	438	492	365
ATTGGTGCAAGGTTCT-4	991	1296	1303
ATTGGTGCAGATGAGC-4	23	867	970
ATTGGTGCATTCACTT-4	23	650	348
ATTGGTGGTCCATCCT-5	77	775	577
ATTGGTGTCACCCGAG-4	17	442	357
ATTGGTGTCAGGATCT-4	396	1110	1095
CAACCAAAGACCCACC-4	116	1324	1279
CAACCAACATGGAATA-4	83	499	657
CAACCAATCCAAACTG-4	1038	659	595
CAACCTCAGCGATGAC-4	4	542	270
CAACCTCCACTGAAGG-4	171	647	651
CAACCTCGTTCCGTCT-4	40	501	570
CAACTAGGTCGCTTTC-4	14	757	727
CAAGAAACAAGGGTCA-4	10245	680	694
CAAGAAACACATGGGA-4	128	455	282
CAAGAAACAGGGTACA-5	416	419	308
CAAGAAATCAACACGT-4	63	474	408
CAAGAAATCAGAGCTT-4	127	430	434
CAAGAAATCGAGAACG-5	326	317	676
CAAGAAATCTCTGTCG-5	36	422	442
CAAGATCGTCCTCCAT-4	360	756	560
CAAGATCGTTACCAGT-5	356	816	690
CAAGATCTCGCAAACT-4	134	704	565
CAAGATCTCGTTACGA-5	35	567	542
CAAGATCTCTGCAAGT-5	67	334	426
CAAGTTGAGAAGGTTT-5	61	372	417
CAAGTTGGTGAGGCTA-4	403	406	358
CACAAACGTGCGAAAC-4	9969	685	719
CACAAACGTTGAGTTC-4	20	672	547
CACAAACTCGTTACGA-4	43	569	309
CACACAATCTCTTATG-4	52	543	332
CACACAATCTGCCAGG-4	43	861	640
CACACCTAGTGAACGC-5	1382	1070	1102
CACACCTCAGCCACCA-4	141	1842	1505
CACACCTCAGCCTTGG-4	100	621	1081
CACACCTTCAAGATCC-4	12	514	293
CACACCTTCATGCAAC-4	3	275	545
CACACTCCACACATGT-4	93	1018	752
CACACTCTCGCAGGCT-5	302	547	310
CACAGGCCAACTGCGC-5	354	364	461
CACAGGCCAGGTCGTC-4	214	579	760
CACAGGCTCATCTGTT-4	40	1126	1091
CACAGTAAGGCAATTA-4	1957	290	352
CACAGTAGTTTAGCTG-4	49	533	592
CACAGTATCACCACCT-5	88	365	459
CACAGTATCAGCTCTC-4	162	461	510
CACATAGCAGTCACTA-4	59	776	748
CACATAGGTAGCCTAT-5	1356	867	718
CACATAGTCCTTCAAT-5	26	511	475
CACATAGTCGCAAACT-4	75	754	629
CACATTTAGCAATATG-4	37	777	582
CACATTTGTAGCGTAG-4	17	666	543
CACATTTGTGCTCTTC-4	359	654	668
CACATTTGTTCCCTTG-4	220	1058	757
CACATTTTCTGCGACG-5	69	459	593
CACCACTAGCGTCAAG-4	209	567	763
CACCACTAGTACGATA-4	86	1043	1010
CACCACTCACAGACTT-4	1612	151	260
CACCACTGTGATAAAC-4	59	305	470
CACCACTGTGCTTCTC-5	5014	539	727
CACCACTTCGTACGGC-5	3537	545	451
CACCAGGCAGCCTGTG-4	46	693	447
CACCAGGCAGGATTGG-5	13	271	312
CACCAGGGTGTGGTTT-5	257	533	604
CACCTTGCACAAGCCC-5	157	391	622
CACCTTGGTCATATGC-4	50	231	306
CACTCCAAGATCCCGC-4	558	395	605
CACTCCACACTTCTGC-5	124	451	482
CAGAATCCATGACATC-5	291	377	370
CAGAATCGTGGTAACG-5	5	643	476
CAGAATCTCTGCTGTC-4	79	355	560
CAGAGAGCAACGCACC-4	23	534	252
CAGAGAGCAACTGCTA-4	53	353	439
CAGAGAGTCTGCCAGG-5	868	683	749
CAGATCACATTCACTT-4	859	641	743
CAGATCAGTCGACTAT-4	2376	641	647
CAGATCAGTCTTGTCC-4	25	519	434
CAGATCATCCCTTGTG-4	324	690	693
CAGATCATCGCTTGTC-4	1233	337	422
CAGCAGCAGTGGAGAA-5	77	673	430
CAGCAGCAGTTCGATC-5	147	1010	1005
CAGCAGCCATTTCACT-4	16	997	701
CAGCAGCGTGCACCAC-5	12340	895	1066
CAGCAGCTCATCGATG-5	18	1142	1152
CAGCAGCTCTGATTCT-4	3872	998	708
CAGCATAGTCTCTCTG-5	48	353	543
CAGCATATCAGGTAAA-4	55	996	853
CAGCATATCCACGTGG-4	14	367	371
CAGCGACAGAGCTGCA-4	54	2174	2847
CAGCGACGTCCGACGT-4	347	576	402
CAGCGACGTCGCATCG-5	2699	636	632
CAGCTAAAGCTATGCT-5	110	374	383
CAGCTAACACGAGAGT-5	10134	1281	1015
CAGCTGGAGCGTAATA-5	139	294	484
CAGCTGGAGGCTAGGT-5	71	797	568
CAGCTGGTCGGTCTAA-4	79	544	716
CAGCTGGTCGTCTGAA-4	245	568	370
CAGGTGCAGGGAGTAA-4	331	321	329
CAGGTGCAGTCCCACG-4	29	536	683
CAGGTGCAGTCCGTAT-5	29	837	706
CAGGTGCCATGAAGTA-4	69	522	404
CAGGTGCGTGTTTGTG-5	199	635	986
CAGGTGCGTTAAGAAC-5	23	558	356
CAGTAACAGTCCAGGA-5	1716	325	509
CAGTAACTCTTTAGTC-4	70	656	567
CAGTCCTAGTGTACGG-5	7	516	443
CAGTCCTCAGCCTTTC-4	15	485	503
CAGTCCTGTTACTGAC-4	360	602	525
CAGTCCTTCTGCGACG-4	42	1077	1128
CATATGGAGACATAAC-4	161	464	294
CATATGGCACGGCTAC-4	53	373	580
CATATGGGTTCGTGAT-4	139	576	672
CATATGGGTTGGGACA-4	60	455	439
CATATTCAGCGTAGTG-4	9	272	242
CATATTCGTACGCTGC-5	35	466	331
CATATTCTCACAATGC-4	27	680	576
CATATTCTCCGCATAA-5	44	755	403
CATCAAGAGCACCGTC-4	992	507	268
CATCAAGCATACCATG-4	94	304	532
CATCAAGTCCATGCTC-4	18	488	588
CATCAAGTCCGTCAAA-5	40	564	798
CATCAGAAGACAAGCC-4	49	580	624
CATCAGACAAACGTGG-5	2001	942	1324
CATCAGACAACTTGAC-4	26	434	538
CATCAGATCACCTCGT-4	9	414	512
CATCAGATCCTGTAGA-4	130	1358	1334
CATCCACAGACATAAC-5	35	347	774
CATCCACAGGTCATCT-4	812	285	561
CATCCACCACAACTGT-4	12629	731	792
CATCCACCACATTCGA-4	248	501	349
CATCCACGTCTCTTTA-4	1665	388	430
CATCGAAGTCTAACGT-5	50	476	507
CATCGAATCCTTTACA-4	356	299	470
CATCGAATCGTACGGC-4	71	842	808
CATCGGGAGACAATAC-4	29	468	546
CATCGGGAGATCCCGC-5	155	318	270
CATCGGGCACCCATTC-4	229	461	521
CATCGGGCAGGATTGG-4	369	922	1081
CATCGGGGTAGGCTGA-5	67	742	621
CATCGGGGTTGAGTTC-4	527	646	389
CATGACAAGCTTCGCG-4	1137	594	578
CATGACACAAGTTAAG-4	68	930	772
CATGACAGTCCGCTGA-4	16	477	351
CATGCCTCACCACGTG-4	499	493	324
CATGCCTTCAACCATG-4	61	1154	600
CATGCCTTCCTCATTA-4	19	625	425
CATGGCGAGACCTTTG-4	156	677	500
CATGGCGAGCTCAACT-4	333	565	395
CATGGCGAGGGTATCG-4	1010	909	634
CATGGCGCAAAGGTGC-5	213	845	737
CATGGCGCAAATTGCC-4	4	408	339
CATGGCGCATATGCTG-4	58	722	516
CATGGCGGTAGTACCT-4	390	2113	2379
CATGGCGGTGAGGGTT-4	42	534	371
CATGGCGGTGATAAAC-5	60	504	704
CATTATCAGCATGGCA-4	1244	507	499
CATTATCAGCCACCTG-5	72	587	549
CATTATCGTACCGTTA-4	256	1003	923
CATTATCGTAGAAAGG-4	224	784	1056
CATTATCTCGCGTAGC-4	66	813	904
CATTATCTCGGAGCAA-5	143	833	717
CATTATCTCTCTGAGA-5	13078	548	366
CATTCGCAGGAGTTGC-4	213	1040	2149
CATTCGCCACTATCTT-4	153	623	412
CATTCGCCATTTGCCC-4	163	799	1189
CCAATCCCAATGCCAT-4	29	450	341
CCAATCCCAGATTGCT-4	276	606	516
CCAATCCGTGAGGGTT-4	107	642	818
CCACCTAAGGCAAAGA-5	525	525	607
CCACCTAAGGTGTGGT-4	1105	313	361
CCACCTACAAGTTAAG-5	230	849	917
CCACCTAGTGCTTCTC-4	100	617	632
CCACGGACAATGACCT-4	162	985	1283
CCACGGACACGAAACG-5	7	328	399
CCACGGACAGGATTGG-5	13	560	735
CCACGGAGTTTAAGCC-4	57	839	487
CCACGGATCATATCGG-5	1857	663	743
CCACGGATCGTCGTTC-4	42	532	411
CCACTACAGAGACTTA-4	57	636	674
CCACTACCAATGGATA-5	126	781	642
CCACTACCAGAGCCAA-5	31	785	652
CCACTACCATCTACGA-5	86	582	681
CCACTACCATGAACCT-4	694	366	349
CCACTACGTCACACGC-4	12	890	1001
CCACTACGTTGATTCG-4	14	345	388
CCACTACTCTAACCGA-4	12	235	414
CCACTACTCTCGAGTA-4	1433	335	286
CCAGCGAAGTTCCACA-4	471	1194	927
CCAGCGACACCACGTG-5	250	390	380
CCAGCGACATTAGGCT-5	299	986	1181
CCATGTCCAATGACCT-4	468	439	412
CCATTCGAGAATGTGT-4	54	321	436
CCATTCGCACGAAAGC-4	108	562	664
CCATTCGCAGACACTT-4	511	302	408
CCATTCGTCGTTGACA-4	1353	598	785
CCCAATCAGCGTCTAT-4	474	455	769
CCCAATCGTGACTACT-4	12	446	433
CCCTCCTCAAAGGCGT-5	60	242	278
CCCTCCTCACCGAAAG-5	1047	890	1008
CCCTCCTGTTTAGCTG-4	47	566	847
CCCTCCTTCAGGCCCA-4	21	481	445
CCCTCCTTCTGAGTGT-4	158	442	515
CCGGGATAGTTAACGA-4	46	875	1044
CCGGGATTCGCGTAGC-4	347	428	461
CCGGTAGCATGTCCTC-4	254	1495	2061
CCGGTAGTCACTTATC-4	40	810	703
CCGTACTCAAGTACCT-5	53	606	466
CCGTACTCAGGCGATA-5	57	1181	1159
CCGTACTGTACGCACC-4	140	418	491
CCGTACTTCGGAGGTA-4	11	263	318
CCGTGGATCGTAGGTT-4	176	431	723
CCGTTCAAGACAAAGG-4	939	453	391
CCGTTCAAGACCTAGG-4	44	703	576
CCGTTCAAGGGCTTGA-4	90	436	308
CCGTTCACAGCTGCTG-5	225	998	982
CCGTTCACAGGAATGC-5	48	380	366
CCGTTCACATTTGCCC-5	23	737	363
CCGTTCATCTAACTTC-4	42	408	594
CCTAAAGGTAGCGCAA-4	7024	2188	2301
CCTAAAGGTGTTTGGT-5	169	523	489
CCTAAAGTCACCCTCA-4	42	556	911
CCTACACGTCTCATCC-4	719	857	603
CCTACCACACGAAGCA-4	1013	966	844
CCTAGCTCAAAGAATC-4	151	263	359
CCTATTACACTGAAGG-4	2230	1175	914
CCTCAGTAGCTCCTCT-4	69	486	622
CCTCAGTAGTATCTCG-4	28	910	874
CCTCAGTCACACATGT-4	20	882	784
CCTCTGAAGTGTCCAT-4	58	879	787
CCTCTGACAACACCTA-5	16	292	318
CCTCTGACATGGAATA-4	64	498	301
CCTCTGATCCGCGTTT-5	32	338	435
CCTTACGAGGCATGGT-5	262	1623	836
CCTTACGAGTCAATAG-5	204	557	670
CCTTCCCAGCCCAGCT-5	28	1033	845
CCTTCCCAGGAATGGA-4	99	431	386
CCTTCGAAGTTTGCGT-5	910	754	625
CCTTTCTAGTGGACGT-5	431	496	571
CCTTTCTCAAAGTGCG-4	355	496	301
CCTTTCTCACACAGAG-5	20	374	626
CCTTTCTGTCTTCAAG-4	16	524	501
CCTTTCTTCCTAGAAC-5	37	534	698
CGAACATAGAGCTATA-4	48	680	585
CGAACATAGGGTGTTG-4	63	375	309
CGAACATTCTAAGCCA-4	25	919	621
CGAATGTAGACAGAGA-4	50	584	384
CGAATGTAGGTGCTTT-4	4922	479	454
CGAATGTCAGATCTGT-4	4192	636	1081
CGAATGTTCCTGTACC-4	182	917	762
CGACCTTCAATGGAGC-4	6381	749	578
CGACCTTGTGCTAGCC-5	5	352	326
CGACTTCCACCACCAG-4	98	541	772
CGACTTCTCGATGAGG-4	1018	523	384
CGACTTCTCGTTTATC-5	43	726	703
CGAGAAGCAGCATGAG-5	1485	1240	1207
CGAGAAGGTCCGTGAC-4	64	849	895
CGAGCACCACACCGCA-4	53	501	503
CGAGCACTCCGCTGTT-4	30	333	380
CGAGCACTCGCAAACT-4	1387	386	442
CGAGCCACACATGTGT-4	14	549	390
CGAGCCATCGAACGGA-5	77	956	1062
CGAGCCATCTCACATT-5	1012	593	613
CGATCGGCATGCAATC-4	50	358	481
CGATCGGGTCCAACTA-4	58	405	439
CGATCGGGTGCGATAG-4	398	491	249
CGATCGGTCCCAGGTG-5	632	196	329
CGATCGGTCTCTAAGG-5	1029	836	885
CGATGGCAGTCCAGGA-4	34	867	812
CGATGGCCACAGAGGT-4	132	591	513
CGATGGCGTGCACTTA-4	865	610	600
CGATGGCGTTGATTCG-4	2038	635	358
CGATGGCTCGGCGGTT-4	58	1013	1217
CGATGGCTCTTAGAGC-5	980	520	644
CGATGTAAGTTCGCAT-5	50	650	436
CGATGTAGTGCAGGTA-5	4307	1196	1108
CGATGTATCCGTAGTA-5	37	531	406
CGATGTATCTCAACTT-4	56	407	392
CGATTGAAGTTAGCGG-4	3992	461	456
CGATTGACACCTCGGA-4	176	574	177
CGATTGATCCTTGACC-4	148	1529	1314
CGCCAAGAGGACACCA-4	40	847	793
CGCCAAGAGGGTGTGT-4	29	477	235
CGCCAAGTCCCAAGTA-4	211	948	757
CGCCAAGTCTTACCGC-4	15	726	395
CGCGGTAAGTGCCAGA-5	237	911	908
CGCGGTATCGTCACGG-4	37	678	968
CGCGTTTAGCCATCGC-4	357	409	385
CGCGTTTAGTAGGTGC-4	622	1225	1232
CGCGTTTCACCATCCT-5	563	306	612
CGCTATCAGCGATTCT-4	23	332	462
CGCTATCCAAAGGAAG-4	73	683	915
CGCTGGACATGCCTTC-4	372	749	594
CGCTGGAGTGGAAAGA-4	60	1103	597
CGCTGGATCCTCGCAT-4	25	545	249
CGCTTCACAGGAATCG-5	76	352	342
CGCTTCAGTAGCGCAA-4	5407	563	1028
CGGACACCAAGTTGTC-5	67	520	779
CGGACACGTAAATGTG-5	1573	268	308
CGGACGTGTGAGGCTA-4	83	226	319
CGGACTGCAATGGAGC-4	4274	1523	1609
CGGACTGCACCTTGTC-4	5440	518	640
CGGACTGGTAGGGTAC-4	34	449	580
CGGACTGTCAAACGGG-5	1437	987	637
CGGACTGTCGCCTGTT-5	557	264	258
CGGACTGTCTTCATGT-5	28	664	575
CGGAGCTTCATAACCG-4	71	561	492
CGGAGCTTCCGCTGTT-4	122	393	387
CGGAGCTTCGCACTCT-4	18	382	335
CGGAGTCAGATCCGAG-4	75	1640	2153
CGGAGTCCAGGAATCG-4	84	462	335
CGGAGTCGTGGAAAGA-5	12036	939	688
CGGAGTCTCCAGAGGA-5	91	251	234
CGGCTAGCAAGGTTCT-4	22	856	886
CGGCTAGGTTCCGTCT-4	282	469	430
CGGCTAGTCGCAAGCC-4	77	515	491
CGGGTCAAGCTGTTCA-4	1784	1044	797
CGGGTCAGTCCAGTTA-4	13110	1687	1201
CGGGTCATCGTACCGG-4	705	843	849
CGGTTAAAGGACAGAA-4	123	478	565
CGGTTAAAGTGACTCT-5	64	1194	729
CGGTTAACATTTGCCC-5	258	648	792
CGGTTAAGTTGCCTCT-4	1845	362	548
CGGTTAATCACCAGGC-4	236	710	756
CGGTTAATCCCAACGG-5	79	289	349
CGTAGCGAGCTAACTC-5	14561	550	588
CGTAGCGAGGCATTGG-4	720	878	1330
CGTAGGCCATCTCCCA-5	535	506	433
CGTCACTAGCGTGTCC-4	45	276	511
CGTCACTAGTCGTTTG-4	77	417	662
CGTCACTTCGCCTGAG-4	41	469	507
CGTCACTTCTGCGTAA-4	62	1034	1195
CGTCAGGAGAGAACAG-4	66	782	658
CGTCAGGAGGAATGGA-5	15	476	386
CGTCAGGCATCGGAAG-5	60	466	540
CGTCAGGGTGTGACGA-5	539	361	709
CGTCCATCATTCCTGC-4	480	426	620
CGTCCATGTAGAGTGC-4	1498	862	670
CGTCCATGTCATATGC-4	477	443	411
CGTCCATGTCCGCTGA-4	34	625	369
CGTCCATTCCTGCTTG-4	365	888	855
CGTCTACAGTTTCCTT-5	15	378	462
CGTGAGCGTAGCGCAA-4	175	1138	647
CGTGAGCTCCCTAACC-4	720	997	911
CGTGTAACAGTCCTTC-5	33	592	414
CGTGTAAGTAGGCATG-4	105	1028	843
CGTGTAAGTCAGGACA-4	73	713	317
CGTGTAATCAAACAAG-4	429	538	440
CGTGTCTAGTACGATA-4	48	1082	1161
CGTGTCTAGTGTACTC-4	58	467	529
CGTTAGAAGAGTCGGT-5	12	251	398
CGTTAGAAGGCTAGGT-5	420	339	392
CGTTAGAAGGTGATTA-5	78	347	427
CGTTCTGAGTATCGAA-4	90	913	563
CGTTCTGGTAAGCACG-4	284	1128	883
CGTTGGGAGCATGGCA-4	998	309	390
CGTTGGGCACGAAGCA-4	81	522	1204
CGTTGGGCAGACGCCT-4	38	703	1016
CGTTGGGCAGCGTTCG-5	368	1901	2779
CGTTGGGCAGGTCCAC-5	136	522	441
CGTTGGGGTTCAGGCC-5	824	456	581
CTAACTTAGAGTAATC-4	27	579	1052
CTAACTTGTACCGCTG-4	43	1066	863
CTAACTTGTTGGTTTG-4	27	311	437
CTAAGACAGGGCTCTC-5	26	454	581
CTAAGACAGTATTGGA-4	28	494	702
CTAAGACCACGAAATA-5	84	589	1116
CTAATGGCATGTTGAC-4	40	603	488
CTAATGGGTACAGCAG-4	28	747	558
CTAATGGTCTGATTCT-4	17	412	655
CTACACCTCGGCTTGG-5	23	787	644
CTACACCTCTAACTTC-4	824	415	365
CTACATTAGAACTCGG-4	13	336	625
CTACATTGTAATCGTC-4	53	668	428
CTACATTGTACTTAGC-4	73	601	667
CTACCCAAGACTAGAT-4	18	621	375
CTACCCAGTGGCGAAT-4	2766	400	557
CTACGTCAGAGGGCTT-5	666	1060	1100
CTACGTCGTGCATCTA-5	94	358	433
CTACGTCGTGGCGAAT-5	170	276	477
CTACGTCTCATTCACT-4	116	274	344
CTAGAGTAGGCATTGG-5	255	914	649
CTAGAGTAGTTACCCA-5	174	354	538
CTAGAGTCACATGGGA-5	59	694	583
CTAGAGTTCGCGTAGC-4	63	537	644
CTAGCCTAGCGGCTTC-5	880	342	660
CTAGCCTAGCGTGAAC-4	108	562	563
CTAGCCTAGGTGCACA-4	43	481	603
CTAGCCTCAGCCACCA-4	86	334	438
CTAGCCTCATGTAGTC-4	2391	578	527
CTAGTGAAGAGTACAT-4	55	710	655
CTAGTGATCTTCGAGA-4	23	604	465
CTCACACAGAAACCTA-4	1413	313	569
CTCACACAGTACGCGA-4	39	1047	1091
CTCACACGTCAAAGAT-4	29	1236	1404
CTCACACGTTGAGTTC-4	24	440	583
CTCACACGTTTAAGCC-5	51	545	533
CTCACACTCAGAGGTG-5	14	807	827
CTCATTAGTAAGTGGC-4	1447	1370	1311
CTCATTAGTCCTAGCG-5	33	616	583
CTCATTAGTGTTTGGT-4	115	505	521
CTCATTATCACTTATC-5	19	302	352
CTCCTAGAGACCGGAT-4	562	262	301
CTCCTAGCAAGGACTG-4	267	687	434
CTCCTAGGTGAGTATA-5	12	620	589
CTCGAAAAGAGTAAGG-5	8	368	578
CTCGAAACAAGCGTAG-5	23	873	883
CTCGAAACAAGGTGTG-4	967	744	612
CTCGAAACATAGACTC-5	31	887	636
CTCGAAACATGGGACA-4	40	785	884
CTCGAGGAGGTACTCT-5	2357	427	665
CTCGAGGCACTCGACG-5	12	525	813
CTCGAGGGTACGAAAT-4	129	1045	875
CTCGGAGGTCACTGGC-5	106	1031	610
CTCGGGAAGATGTAAC-5	64	2174	2210
CTCGGGACAATGGAGC-4	261	556	512
CTCGTACAGCCGTCGT-4	280	652	651
CTCGTACCAACACGCC-4	97	673	450
CTCGTACCAAGCCGTC-4	140	480	396
CTCGTACCACAGATTC-4	347	606	584
CTCGTACCATGCCACG-4	367	808	875
CTCGTACGTACAGTGG-5	975	814	1151
CTCGTACTCCCAGGTG-5	611	520	510
CTCGTCAAGTCATCCA-4	26	830	456
CTCGTCATCGTCACGG-5	84	867	834
CTCTACGAGCGCCTCA-4	76	1305	1200
CTCTACGGTCTTGATG-4	452	286	286
CTCTACGTCTGCCCTA-4	78	419	479
CTGAAACAGATGCCAG-5	95	467	577
CTGAAACCACGGCGTT-4	140	493	501
CTGAAGTCAAGGTTTC-5	540	799	842
CTGAAGTCAATTCCTT-4	33	365	319
CTGAAGTTCCCATTAT-4	150	673	419
CTGATAGAGCAGATCG-5	25217	674	744
CTGATAGAGCCCAATT-4	176	797	779
CTGATCCAGAACTGTA-4	26	1414	1521
CTGATCCAGACTGTAA-5	38	857	771
CTGATCCAGTACGCGA-4	9524	978	974
CTGATCCGTAACGACG-5	68	771	779
CTGATCCTCGGGAGTA-5	60	442	472
CTGCCTAAGTACGACG-4	31	688	651
CTGCCTAGTGGTCTCG-4	454	698	817
CTGCCTATCTCGATGA-4	90	429	581
CTGCGGAAGGAACTGC-4	30	839	785
CTGCGGACAAGAAAGG-4	53	847	807
CTGCGGACACCTGGTG-4	116	333	378
CTGCGGACAGCGTAAG-4	10	536	432
CTGCGGAGTACGCTGC-4	163	298	478
CTGCGGATCTCACATT-5	4848	506	543
CTGCGGATCTGCGACG-5	7	381	413
CTGCTGTTCCCAAGTA-4	558	495	762
CTGGTCTAGCACCGCT-4	13	327	392
CTGGTCTCACCGAAAG-5	1917	646	889
CTGGTCTGTCACTTCC-5	15	371	450
CTGGTCTTCTCGCTTG-4	22	760	525
CTGTGCTAGACTCGGA-4	33	517	350
CTGTGCTGTGAGGGTT-4	140	319	314
CTGTGCTTCAGCTCGG-4	142	726	725
CTGTTTAAGAGATGAG-5	59	838	967
CTGTTTAAGATGTGGC-5	2	333	328
CTTAACTCAAACCTAC-5	8876	289	505
CTTAACTGTATTACCG-4	45	477	469
CTTAACTGTGGTTTCA-4	1848	638	709
CTTACCGGTGATAAGT-5	101	327	341
CTTACCGGTGTTGAGG-4	603	317	358
CTTAGGAAGCACGCCT-4	15	349	356
CTTAGGACACGGACAA-4	205	505	650
CTTAGGAGTCAACATC-5	1000	516	612
CTTAGGATCTCCAACC-5	1007	1698	1321
CTTCTCTCACTGTCGG-5	3270	1020	1093
CTTCTCTGTATATCCG-4	373	490	472
CTTCTCTTCATTTGGG-4	6	485	456
CTTGGCTAGTCCATAC-4	2159	341	410
CTTGGCTCACGAAACG-4	2114	438	635
CTTGGCTGTCAGGACA-4	50	800	605
CTTGGCTTCAGCGACC-4	65	619	327
CTTGGCTTCAGCGATT-4	17	572	704
CTTTGCGAGGACCACA-5	217	425	666
CTTTGCGAGTGTTGAA-5	15	606	698
CTTTGCGTCAAGAAGT-5	1023	592	613
CTTTGCGTCTTTAGGG-5	82	584	1188
GAAACTCCAATTGCTG-4	31	657	656
GAAACTCGTACTTGAC-5	154	1000	1123
GAAACTCTCTAACCGA-4	1206	535	451
GAAATGAAGGCTCATT-5	29	516	614
GAAATGAGTTGCTCCT-4	868	726	854
GAAATGATCGCGCCAA-4	24	742	806
GAACATCCAGCCAGAA-5	238	839	755
GAACATCGTCTAGCCG-4	83	707	357
GAACATCTCCAAGTAC-4	75	1299	929
GAACCTAAGCCAACAG-4	48	527	540
GAACCTACACTCAGGC-5	80	816	1528
GAACCTATCTGAGGGA-5	28	687	618
GAACGGAAGCCTATGT-4	116	519	610
GAAGCAGGTTTCGCTC-5	75	590	955
GAAGCAGTCCTTGGTC-4	72	497	492
GAAGCAGTCGAGAGCA-4	534	1168	1185
GAATAAGCAAGTACCT-4	155	675	517
GAATAAGGTCCTCTTG-4	17	723	929
GAATAAGTCTCTGCTG-4	25	223	447
GAATGAACACTATCTT-5	26	319	679
GAATGAAGTAAGCACG-5	35	323	382
GAATGAAGTCGAGTTT-4	116	934	1065
GAATGAAGTGGTCTCG-5	53	703	679
GAATGAATCAACGGCC-4	63	301	524
GAATGAATCCGCAGTG-4	40	496	777
GACACGCCAACGATGG-4	2340	587	396
GACACGCCACGGCCAT-4	6300	1759	1416
GACACGCGTAAGGGAA-4	199	819	677
GACACGCTCAGCTTAG-5	103	525	352
GACACGCTCCTCAATT-5	353	517	685
GACAGAGAGATACACA-4	20	558	447
GACAGAGAGCTAAGAT-4	452	482	383
GACAGAGGTATGAAAC-5	504	338	366
GACCAATAGGGATCTG-5	2792	1205	1165
GACCAATCATCGATTG-4	5662	393	364
GACCAATGTAGGCTGA-5	40	410	455
GACCAATGTTACGCGC-4	294	736	747
GACCAATTCGGTCCGA-4	180	404	482
GACCTGGCACGTTGGC-4	1858	291	342
GACCTGGCATTTGCTT-4	15	543	386
GACCTGGGTAATTGGA-5	31	491	451
GACCTGGGTTCGGCAC-4	54	507	471
GACCTGGTCGCATGAT-5	1089	288	274
GACCTGGTCGTTGACA-4	77	366	342
GACGCGTCACCTATCC-5	1623	1018	699
GACGCGTTCTCACATT-4	90	564	693
GACGGCTCACATCCGG-4	9	399	590
GACGGCTGTTAGATGA-4	52	933	1083
GACGGCTTCGTACGGC-4	195	643	475
GACGGCTTCGTCGTTC-4	84	1118	748
GACGTGCAGAGACTAT-4	19	448	552
GACGTGCGTTGGACCC-4	416	337	416
GACGTGCTCCTGTACC-4	8	557	608
GACGTTAAGCATCATC-5	28	536	997
GACGTTAAGCTCCTCT-5	79	621	569
GACGTTAAGGAATCGC-5	2907	1574	1555
GACGTTACAATAACGA-5	8	550	514
GACGTTACACCATGTA-5	439	587	751
GACGTTACATGCCCGA-5	84	460	371
GACTAACAGCTAGTGG-4	6	517	578
GACTAACAGTAATCCC-4	169	633	556
GACTAACCACTTGGAT-4	135	475	630
GACTAACGTAACGTTC-4	501	638	869
GACTACAAGTCCATAC-5	188	618	808
GACTACAAGTGCCATT-4	149	564	543
GACTACACATGTCGAT-4	173	728	645
GACTACAGTAGAAGGA-4	646	619	779
GACTACAGTATCAGTC-4	78	735	610
GACTGCGAGATGGCGT-5	22	447	445
GACTGCGCAGATCTGT-4	164	924	780
GACTGCGTCAGCACAT-4	4	1377	1437
GAGCAGAGTTAAAGAC-4	110	517	497
GAGCAGATCCTAGTGA-4	92	1061	814
GAGGTGACACATCTTT-4	1027	496	383
GAGGTGACACCGAATT-5	64	788	723
GAGTCCGAGACTAAGT-4	450	539	367
GAGTCCGAGGAGCGTT-4	52	281	406
GAGTCCGAGTGTCCAT-5	9595	1954	2314
GAGTCCGGTCCGTGAC-5	21	573	579
GAGTCCGGTTACTGAC-5	204	462	386
GATCAGTAGTATCGAA-4	30	699	670
GATCAGTCATAGTAAG-4	1554	554	815
GATCGATTCAGTGCAT-4	68	621	673
GATCGCGCACTGCCAG-4	121	298	629
GATCGCGGTCGAAAGC-4	15	495	295
GATCGCGTCAGGATCT-4	17	178	367
GATCGCGTCCTCCTAG-4	2792	1357	1815
GATCGTACAAGAGTCG-4	55	433	420
GATCGTATCGGCTACG-4	1834	1163	989
GATCTAGCAAGGGTCA-4	56	909	788
GATCTAGGTGATAAAC-4	58	620	642
GATCTAGTCTATCCCG-4	4490	1297	1046
GATCTAGTCTTGCCGT-4	100	423	602
GATGAAACACGTCTCT-4	4630	378	275
GATGAAATCATTCACT-4	21	274	341
GATGAGGAGGATGTAT-4	207	672	611
GATGAGGCACATCTTT-5	48	961	1254
GATGAGGGTACCGCTG-5	2802	1337	902
GATGAGGGTAGCGCTC-4	16	369	307
GATGAGGGTGCGCTTG-5	167	401	520
GATGAGGTCCAGTAGT-4	754	921	1046
GATGCTACAACGCACC-4	30	309	432
GATTCAGAGAGGGATA-4	2071	1199	1060
GCAAACTCAATCCAAC-4	112	661	659
GCAAACTCAGCGTTCG-4	1442	534	319
GCAAACTTCAACGCTA-4	174	225	467
GCAAACTTCAACTCTT-4	511	359	483
GCAATCACATCTATGG-4	121	709	637
GCAATCATCACTCCTG-4	34	1748	2121
GCACATACAAACCTAC-4	48	465	772
GCACATACACTTGGAT-5	934	502	341
GCACATAGTAATCACC-4	142	510	540
GCACTCTAGAAACCTA-4	883	669	1088
GCACTCTGTATGAATG-4	3427	647	588
GCACTCTGTCTGCGGT-5	35	869	668
GCAGCCAGTACGAAAT-5	178	1176	1067
GCAGCCAGTAGGCTGA-4	672	275	353
GCAGCCATCTTGTCAT-5	490	1204	1443
GCAGTTAAGATACACA-4	9	447	418
GCAGTTAGTCCGAACC-5	56	388	649
GCAGTTAGTCGCTTCT-4	296	2790	1922
GCAGTTAGTCTGCAAT-5	375	408	411
GCATACAAGGACAGAA-4	8	480	300
GCATACACAATTCCTT-4	1243	287	171
GCATACACATAGGATA-4	5	851	988
GCATGATGTCTGCGGT-4	71	599	528
GCATGATTCACGGTTA-5	115	336	452
GCATGATTCCGTAGGC-4	12	1104	1020
GCATGCGAGCGCTCCA-4	3226	904	750
GCATGCGAGGATGGAA-4	26	1042	1019
GCATGCGAGGTGCTTT-4	4845	432	571
GCATGCGGTACCGTTA-4	765	645	584
GCATGTAAGCTGATAA-4	34	297	289
GCATGTACACGAGAGT-4	136	422	575
GCATGTATCAGCCTAA-4	3139	832	1039
GCATGTATCTAACTGG-5	1047	231	345
GCCTCTAAGGGATACC-4	71	365	558
GCCTCTACACAGGTTT-4	152	1192	1148
GCCTCTACAGACGTAG-4	27	1163	1718
GCCTCTACAGTGGAGT-4	133	618	900
GCCTCTAGTGCAGTAG-5	19	434	500
GCCTCTAGTTAAAGTG-5	61	477	885
GCCTCTATCAATACCG-4	56	743	782
GCCTCTATCTCATTCA-4	181	542	772
GCGAGAACACGGTAAG-5	215	557	836
GCGCAACGTCCAAGTT-4	97	693	719
GCGCAGTGTAGCGATG-4	1471	520	517
GCGCAGTGTTTACTCT-4	71	602	400
GCGCAGTTCGCCATAA-4	2044	614	663
GCGCCAACAGCTCCGA-4	158	535	577
GCGCCAAGTGCCTGCA-5	45	718	475
GCGCGATGTCTTGCGG-4	106	530	478
GCGCGATGTGCAGGTA-5	93	822	912
GCGCGATTCACCCTCA-5	87	487	445
GCGCGATTCTCTTGAT-5	12	410	428
GCGGGTTAGAAGGACA-5	52	966	1002
GCGGGTTAGACAGACC-5	287	818	561
GCGGGTTCAACTGCTA-4	428	488	280
GCGGGTTGTAACGACG-4	237	781	804
GCGGGTTTCAACGGGA-5	300	579	542
GCGGGTTTCCAGAGGA-4	15	332	500
GCTCCTAAGGGTATCG-4	1067	492	695
GCTCCTAGTGCTGTAT-4	1675	366	403
GCTCTGTCATCCGTGG-4	19	622	328
GCTGCAGAGCAATATG-4	395	715	761
GCTGCAGCAAGAGTCG-4	1255	1354	735
GCTGCAGCAATGTTGC-4	693	296	507
GCTGCGATCCCGGATG-5	86	557	800
GCTGCTTCAAGCGATG-4	39	592	588
GCTGCTTGTAGGGTAC-4	66	713	627
GCTGCTTGTATCACCA-4	431	604	553
GCTGCTTGTCGCTTTC-4	3	461	350
GCTGGGTAGACCTAGG-4	475	299	416
GCTGGGTCAAAGCAAT-5	2012	278	372
GCTGGGTCATTCACTT-5	61	1112	785
GCTGGGTTCACTCTTA-5	64	1168	939
GCTTCCACATCTACGA-4	623	406	286
GCTTCCATCAGTCAGT-4	1323	879	784
GCTTGAACACACTGCG-5	146	829	848
GCTTGAAGTAGAGGAA-5	64	601	681
GCTTGAATCAGGATCT-4	11	359	386
GCTTGAATCCATGAAC-4	37	252	371
GGAAAGCCACAGACTT-4	57	592	973
GGAAAGCTCCTATGTT-4	37	766	796
GGAAAGCTCGTCTGAA-5	81	308	415
GGAACTTAGTGGTAAT-4	460	292	366
GGAACTTAGTGTACCT-5	4203	1086	768
GGAACTTCACTTAACG-4	10	480	443
GGAACTTGTATAATGG-5	538	804	571
GGAACTTGTCTCCCTA-4	80	478	369
GGACAAGAGTGAAGAG-4	19	629	626
GGACAAGCAGACAAGC-5	78	1399	1438
GGACAAGGTCCGAATT-4	42	257	355
GGACAAGTCTTAACCT-5	126	674	838
GGACAGACATATGCTG-4	49	476	270
GGACAGACATGCCTTC-5	55	473	565
GGACAGAGTAATCACC-4	642	518	396
GGACGTCCAAAGGCGT-5	1350	1029	731
GGACGTCGTGCACGAA-5	226	585	518
GGACGTCTCATCGCTC-4	629	703	1139
GGACGTCTCTGGCGTG-4	13	636	398
GGAGCAACATGCAATC-4	805	267	363
GGAGCAAGTCGCTTCT-4	38	763	593
GGAGCAATCTCGCTTG-4	101	631	468
GGATGTTAGATCGATA-5	1160	208	210
GGATGTTAGTCTCCTC-4	2225	414	316
GGATTACAGTACGTAA-4	19	680	446
GGATTACGTTGCGTTA-5	42	546	405
GGATTACTCCAGGGCT-4	4192	1007	600
GGATTACTCCGTACAA-4	171	789	623
GGCAATTAGAGGTTAT-5	28	298	501
GGCAATTGTAATAGCA-4	56	240	361
GGCAATTGTTCATGGT-4	68	455	434
GGCGACTTCAAGCCTA-4	576	1958	1659
GGCGTGTCATCACAAC-4	50	380	517
GGCGTGTGTGAGGGAG-4	6313	1059	1260
GGCTCGATCACTGGGC-4	462	861	876
GGCTGGTAGCTAACAA-5	153	386	704
GGCTGGTGTATTCTCT-4	102	702	442
GGCTGGTGTCCGTTAA-4	6	288	560
GGCTGGTGTCTCGTTC-4	379	666	705
GGCTGGTTCTCAAACG-5	36	580	472
GGCTGGTTCTGATACG-4	45	224	611
GGGAATGAGATGTGTA-4	43	531	556
GGGAATGAGCAGATCG-4	236	399	663
GGGAATGCACCCATGG-4	44	862	905
GGGAATGTCCAAGTAC-4	60	353	411
GGGACCTAGGATGGAA-4	37	351	395
GGGACCTGTCATCCCT-4	187	1637	1101
GGGACCTGTCCCGACA-4	21	756	545
GGGACCTGTTGGTGGA-5	172	1064	862
GGGAGATAGCGACGTA-5	4908	469	343
GGGAGATCATGCCTTC-4	77	487	516
GGGAGATGTGACGGTA-4	231	398	319
GGGATGACATTCCTGC-5	27	614	617
GGGCACTCACGGTTTA-4	469	260	380
GGGCACTGTTTGTTTC-5	153	400	518
GGGCATCCAATCAGAA-5	158	1142	1202
GGGCATCCAGACGCAA-4	29	665	1033
GGGCATCGTTCCCTTG-4	985	897	882
GGGCATCTCAGGCAAG-4	263	1005	970
GGGTTGCCAAAGTCAA-4	151	688	609
GGGTTGCCACGAAATA-4	760	418	315
GGGTTGCCATACTACG-5	9238	551	378
GGGTTGCCATCACCCT-4	25	407	358
GGGTTGCGTAGGAGTC-4	24	396	487
GGGTTGCTCGATCCCT-4	155	738	636
GGTATTGAGACGCTTT-4	41	501	339
GGTATTGAGGCACATG-4	1200	391	555
GGTATTGCATTCGACA-5	174	1109	675
GGTGAAGAGTCGATAA-4	289	521	423
GGTGAAGGTAATCACC-4	28	448	342
GGTGAAGGTCAGATAA-5	229	262	357
GGTGAAGGTGTGCGTC-5	431	348	348
GGTGAAGTCAAGGTAA-4	99	392	505
GGTGCGTAGATGTCGG-5	114	360	899
GGTGCGTCAATGGAAT-4	14	398	477
GGTGCGTCACATTAGC-5	11946	761	637
GGTGCGTCAGGGTATG-4	23	238	327
GGTGTTACATATGGTC-4	193	374	628
GGTGTTAGTCATGCCG-4	182	624	635
GTAACGTAGGCTACGA-5	259	1131	1266
GTAACGTGTAAGGATT-4	888	231	237
GTAACGTTCATGCATG-4	67	647	657
GTAACTGAGCAGGTCA-4	598	346	274
GTAACTGCACGGATAG-4	311	643	955
GTAACTGTCTTGTCAT-4	26	396	357
GTACGTAAGACAAGCC-4	695	637	670
GTACGTAAGACTAAGT-5	1081	365	569
GTACGTAGTTATCACG-5	34	522	305
GTACGTATCGCAGGCT-4	3233	427	541
GTACTCCGTCAAAGCG-5	2292	659	512
GTACTCCTCTACGAGT-5	106	479	524
GTACTTTAGATATACG-5	143	367	550
GTACTTTAGCTGATAA-4	15	561	574
GTACTTTCAAGCTGGA-5	316	448	453
GTACTTTTCCAAACTG-4	474	590	485
GTAGGCCAGTTAGGTA-5	487	439	729
GTAGTCAAGACGCTTT-4	6	456	298
GTAGTCAAGTACGATA-5	571	539	680
GTAGTCAAGTATTGGA-4	18	348	342
GTAGTCACACAGCGTC-4	265	434	331
GTAGTCAGTCTAGTCA-5	71	947	987
GTAGTCATCGGCCGAT-4	78	332	600
GTATCTTAGAAGGCCT-5	37	590	926
GTATCTTAGCGACGTA-4	137	593	478
GTATCTTCATGGGACA-4	37	654	430
GTATCTTCATGTTCCC-4	3	600	354
GTATCTTGTATGAAAC-4	7	522	594
GTATCTTGTCTAAACC-4	30	521	723
GTATCTTTCAAGGCTT-4	18	443	488
GTATTCTAGCCTCGTG-4	71	808	1318
GTATTCTCAATTGCTG-4	155	1083	948
GTATTCTTCAAGCCTA-4	66	561	548
GTATTCTTCGCTTGTC-4	597	162	273
GTCAAGTCAGCTGCAC-5	404	1115	1434
GTCAAGTGTAATTGGA-5	14	740	796
GTCAAGTTCACGATGT-4	45	650	473
GTCACAAAGCCAGTAG-4	222	370	617
GTCACAAAGGCCCGTT-5	73	1011	918
GTCACAAAGTCAATAG-4	5777	556	492
GTCACAAAGTTATCGC-4	21	1095	686
GTCACAACAATGTAAG-4	18	690	473
GTCACAAGTAGGACAC-4	211	818	1432
GTCACGGAGGCCCTTG-5	178	421	705
GTCACGGAGGGCACTA-4	65	509	458
GTCACGGCAGGAATCG-4	4	411	485
GTCACGGGTGATAAGT-5	253	303	434
GTCACGGTCTCAAGTG-4	52	434	493
GTCATTTAGACTAGAT-4	12	501	692
GTCATTTCACGAAATA-4	59	1227	1220
GTCATTTCACGGCGTT-4	22	531	618
GTCATTTTCATTCACT-4	20	675	775
GTCCTCACAAGCCGCT-4	57	890	779
GTCCTCACACAGACTT-4	15	562	508
GTCGGGTCAGCCTTGG-4	19	481	398
GTCGGGTGTAAGGGCT-4	657	500	472
GTCGGGTTCAGTTCGA-4	54	417	776
GTCGGGTTCTCTGAGA-4	29	528	417
GTCGTAAAGAACAATC-5	27	612	897
GTCGTAAGTTCGTGAT-5	1079	377	723
GTCTCGTAGCAGGTCA-5	166	1222	997
GTCTCGTAGGTGACCA-4	24	1097	879
GTCTCGTTCAGTTAGC-4	717	671	428
GTCTCGTTCCGAAGAG-4	241	660	893
GTCTCGTTCGTCTGAA-4	12	1081	1301
GTCTTCGGTCACTTCC-4	161	918	936
GTCTTCGGTTTCGCTC-4	60	875	673
GTGCAGCAGATCCCGC-4	42	740	592
GTGCAGCGTTATCACG-4	102	456	364
GTGCAGCTCAGTGCAT-4	63	578	474
GTGCATAAGCTGAACG-4	54	4089	3310
GTGCATATCACAGGCC-4	131	350	561
GTGCGGTAGTACACCT-5	58	1043	925
GTGCGGTAGTATCGAA-4	5212	393	459
GTGCGGTCATAAGACA-5	117	674	385
GTGCTTCAGGACGAAA-4	25	548	738
GTGCTTCCAGATGGCA-4	40	830	603
GTGCTTCCAGCGTCCA-5	59	592	543
GTGCTTCGTAATTGGA-5	31	1424	1475
GTGCTTCGTTTGCATG-5	258	1345	1294
GTGCTTCTCAACGGCC-4	272	486	287
GTGGGTCAGTACATGA-4	195	698	644
GTGGGTCTCGGCCGAT-4	206	486	432
GTGGGTCTCTTGCAAG-4	1255	395	290
GTGTGCGAGTCAATAG-4	979	310	320
GTGTGCGCATATGGTC-4	1060	555	656
GTGTGCGGTCCGTGAC-5	333	341	444
GTGTGCGGTCTCGTTC-4	17	318	376
GTGTGCGGTTCACCTC-4	6197	541	686
GTGTGCGTCCACGCAG-4	824	705	454
GTGTTAGTCACGAAGG-5	1809	940	680
GTTAAGCAGTCTCAAC-5	9	304	506
GTTAAGCCATGCCCGA-5	470	445	454
GTTACAGAGATGCCAG-4	120	960	1166
GTTACAGGTCCGCTGA-5	52	906	1048
GTTACAGGTCTAGCGC-4	99	473	380
GTTACAGTCTTGAGGT-4	5	332	436
GTTCATTAGGCAGTCA-4	61	616	341
GTTCATTAGGTAAACT-4	464	510	625
GTTCATTAGTAGGCCA-5	80	468	401
GTTCATTCAGGTGCCT-5	3832	481	516
GTTCATTGTACCTACA-4	361	464	467
GTTCATTGTAGAGCTG-4	3269	542	671
GTTCATTGTAGCGATG-4	35	348	567
GTTCATTTCAAACCAC-4	341	615	1028
GTTCGGGCAACGATCT-4	39	487	477
GTTCGGGTCTGCCAGG-4	67	953	557
GTTCTCGCACGAAACG-4	2452	625	366
GTTCTCGCAGATGGGT-4	81	1827	1296
GTTCTCGTCCTAGGGC-4	176	944	1060
GTTTCTAGTCAAACTC-5	39	442	430
GTTTCTAGTTTGTTTC-4	280	951	905
GTTTCTATCGGAGCAA-4	29	959	762
TAAACCGCAGTCAGAG-5	6549	823	443
TAAACCGTCCGCAAGC-4	138	516	281
TAAACCGTCGTACCGG-4	6	687	516
TAAGAGAAGAAGGACA-4	89	1169	1276
TAAGAGAGTGGTCCGT-4	52	585	404
TAAGAGATCACTTCAT-4	143	440	446
TAAGAGATCGACAGCC-4	134	782	475
TAAGCGTAGAGCTATA-4	45	1657	1337
TAAGCGTAGGCTACGA-4	30	740	593
TAAGCGTAGGCTATCT-4	587	809	723
TAAGCGTCAAGGACTG-4	195	254	219
TAAGCGTGTGCAACTT-4	69	977	488
TAAGTGCAGTAGGTGC-4	57	1092	890
TAAGTGCGTTAGATGA-5	544	692	851
TAAGTGCGTTCTGAAC-4	601	599	861
TACACGAAGCGTAATA-4	55	364	329
TACACGAAGCGTGAGT-4	1207	497	445
TACACGAAGCTAGTTC-4	21	412	194
TACACGACATGCCTAA-4	77	546	466
TACACGACATTACGAC-4	72	860	1017
TACACGAGTACGACCC-4	866	376	317
TACACGAGTCTAGTGT-5	1566	270	424
TACACGAGTTCGGCAC-5	3975	623	684
TACAGTGCACCTATCC-4	1046	428	421
TACAGTGGTTACGTCA-4	7	627	436
TACAGTGTCCAAATGC-5	75	682	759
TACCTATCACGCCAGT-5	175	1188	828
TACCTATGTTTGACTG-4	73	414	522
TACCTTACACTCGACG-4	96	703	704
TACCTTAGTATATCCG-4	35	1155	997
TACCTTATCATAAAGG-4	10	433	524
TACGGATCAAGTCATC-4	527	405	558
TACGGATCATACGCTA-5	593	624	692
TACGGATGTCACAAGG-5	256	423	550
TACGGATTCGCTTGTC-4	26	675	665
TACGGGCAGAAACCTA-4	87	969	779
TACGGGCAGCTCAACT-4	334	285	330
TACGGGCTCATCGCTC-4	82	1183	1005
TACGGGCTCTTTCCTC-5	322	508	234
TACGGTAGTTAAGTAG-4	821	292	334
TACTCATGTTACGTCA-4	128	497	637
TACTCGCAGGGATGGG-5	245	598	490
TACTCGCTCATACGGT-5	860	438	596
TACTTACCACTATCTT-4	210	496	829
TACTTACCAGACGTAG-5	69	1008	1549
TACTTACTCAGGTAAA-5	1294	741	774
TACTTGTGTGGTTTCA-4	67	776	680
TACTTGTGTTGGTGGA-5	681	541	930
TACTTGTTCCATGCTC-4	56	705	579
TAGAGCTAGAGTCGGT-4	46	1109	1316
TAGAGCTAGGCTAGAC-4	38	401	821
TAGAGCTCAGACTCGC-5	36	430	621
TAGAGCTGTCTGCAAT-5	851	1602	1453
TAGAGCTGTGTGAAAT-5	55	436	550
TAGAGCTTCTCCAGGG-5	513	472	496
TAGCCGGCAATCTGCA-4	56	683	563
TAGCCGGCAGCTGCAC-5	653	474	958
TAGCCGGCAGGTGGAT-4	614	829	607
TAGCCGGCATTACCTT-5	133	372	592
TAGCCGGTCATGCATG-5	187	1878	1905
TAGGCATAGCCAGGAT-5	1108	557	489
TAGTGGTAGAGTACCG-5	254	421	645
TAGTGGTTCCGAGCCA-4	219	717	645
TAGTTGGTCCGCAGTG-5	21	512	719
TATCAGGGTTATCACG-5	706	383	640
TATCTCACACTTCTGC-4	50	1689	2147
TATGCCCGTTATCACG-5	112	580	712
TATGCCCGTTCAGCGC-4	1	292	297
TATGCCCTCAACCAAC-4	71	339	389
TATGCCCTCCTGCTTG-4	104	614	293
TATGCCCTCTGTCTAT-4	1183	431	286
TATTACCCACTCGACG-4	51	705	786
TATTACCCAGACAAGC-4	4	285	306
TATTACCCAGCCAATT-5	874	385	673
TATTACCGTAAGTGTA-4	2	405	346
TCAACGAAGACGACGT-4	662	309	250
TCAACGATCCGCAGTG-5	347	514	684
TCAATCTAGGCATGGT-5	369	1764	1757
TCAATCTCAGGGAGAG-4	630	645	325
TCAATCTGTACAGTTC-4	130	365	489
TCACAAGAGGATGTAT-4	28	754	672
TCACAAGGTCTCCATC-5	121	863	671
TCACGAACAAGGCTCC-4	80	1162	664
TCAGATGAGCGTTCCG-4	912	1018	551
TCAGATGAGGATCGCA-4	33	491	522
TCAGATGCAGTCGTGC-4	134	508	377
TCAGATGCATTTGCTT-4	85	724	766
TCAGATGGTACAAGTA-5	2252	740	673
TCAGCAACACGCATCG-4	501	499	384
TCAGCAAGTAGTGAAT-4	71	415	610
TCAGCAAGTCAACATC-4	1329	247	309
TCAGCTCCACTCTGTC-4	62	454	624
TCAGCTCGTATAGGGC-4	2284	453	460
TCAGCTCGTCATATGC-4	826	873	800
TCAGCTCTCCCTCAGT-5	36	370	282
TCAGGATGTCCTCTTG-5	842	1424	1245
TCAGGATGTGAGGGTT-5	908	535	787
TCAGGATTCACATACG-4	269	454	524
TCAGGTAAGAAGCCCA-4	153	656	542
TCAGGTAAGAATGTGT-4	39	1209	1095
TCAGGTATCGGGAGTA-4	1835	607	439
TCATTACCAACACGCC-4	310	1203	694
TCATTACCACGAAACG-5	3639	439	499
TCATTACCAGATGGCA-4	34	508	753
TCATTTGAGCCGGTAA-5	85	874	641
TCATTTGCACTGTCGG-5	28	680	590
TCATTTGGTGCAACTT-4	58	559	284
TCATTTGGTGTTTGGT-5	38	411	523
TCATTTGTCTACTCAT-4	71	712	602
TCCACACAGCGTTCCG-5	801	807	843
TCCACACCACGTGAGA-4	951	349	328
TCCACACCATGCCCGA-4	351	687	399
TCCACACGTTCGGGCT-4	5013	1106	1361
TCCACACTCAGTGTTG-4	50	691	924
TCCACACTCTGCCAGG-4	10	602	697
TCCCGATAGTCGCCGT-4	96	328	455
TCCCGATCAGATGGCA-4	814	415	407
TCCCGATGTTGCCTCT-5	61	370	451
TCCCGATTCGGCTACG-4	618	911	719
TCGAGGCCAATGCCAT-4	17	454	277
TCGAGGCCATACTCTT-4	237	417	465
TCGAGGCCATGGTCAT-5	273	1208	1499
TCGAGGCTCTCTAAGG-4	61	550	686
TCGCGAGGTCTCCCTA-4	43	508	439
TCGCGTTCAAACCCAT-4	14	670	552
TCGCGTTTCTTAGAGC-4	342	575	481
TCGGGACCACGGTTTA-5	73	430	365
TCGGGACCATGCCCGA-4	241	607	446
TCGGGACGTCTAGCGC-5	96	252	243
TCGGTAAAGGACTGGT-4	56	990	886
TCGGTAAAGGATGTAT-4	62	556	380
TCGGTAAAGTGATCGG-5	78	640	275
TCGGTAAGTCTAGTCA-4	58	320	341
TCGGTAATCATCGATG-5	49	349	347
TCGGTAATCGGTCCGA-4	185	489	544
TCGGTAATCTGCAAGT-4	72	513	1120
TCGTACCAGTGCCAGA-5	455	350	399
TCGTACCCAGCTGTAT-4	298	420	744
TCGTACCCATGTAAGA-5	454	538	331
TCGTACCGTCCTGCTT-5	764	939	922
TCGTACCGTGCAGTAG-5	2	428	319
TCGTAGAGTATCTGCA-4	109	810	1286
TCTATTGAGAGTTGGC-4	111	430	946
TCTATTGGTACATGTC-5	38	402	347
TCTATTGTCTCGTTTA-5	102	857	1021
TCTCATAAGCCGTCGT-5	2963	781	871
TCTCATACAAAGGCGT-4	81	423	386
TCTCATACAGTGGAGT-4	24	1476	1190
TCTCATATCAGCGATT-5	61	486	250
TCTCATATCCGCATCT-4	9	352	399
TCTCTAAAGTACGTAA-5	1001	531	588
TCTCTAACATTACGAC-5	32	632	461
TCTCTAAGTGGTGTAG-5	16	386	472
TCTGAGACACCAGTTA-4	174	587	673
TCTGAGAGTCTCTCGT-4	33	472	433
TCTGAGAGTTATGCGT-4	61	638	504
TCTGAGATCACAACGT-4	8	454	583
TCTGAGATCTTACCGC-4	1788	249	396
TCTGGAATCGTTACAG-4	219	612	506
TCTTCGGCAAGGGTCA-5	499	265	326
TCTTCGGGTGCCTTGG-5	13	606	434
TCTTTCCAGATATGGT-5	16	554	600
TCTTTCCGTCCATGAT-4	62	652	786
TGAAAGACACAGCCCA-4	90	499	368
TGAAAGACACATCCGG-5	38	236	352
TGAAAGACATCGACGC-4	9	813	487
TGAAAGAGTAAATACG-4	31	575	326
TGAAAGAGTATTACCG-4	173	440	296
TGAAAGAGTTCTGAAC-5	2903	446	498
TGAAAGATCGCAGGCT-4	55	751	497
TGACAACCACCTGGTG-4	94	1050	1042
TGACAACGTCATGCCG-4	127	1602	1703
TGACGGCCAAGCGCTC-4	60	482	418
TGACGGCTCGTTACAG-4	35	564	320
TGACGGCTCTATCCCG-4	49	342	521
TGACTAGGTTCGGCAC-5	430	441	668
TGACTAGTCAAGCCTA-4	63	784	691
TGACTTTAGAGTACAT-4	112	524	337
TGACTTTAGTGTCCAT-4	797	359	249
TGACTTTCACAAGTAA-4	37	697	546
TGACTTTGTGCAACTT-4	611	863	721
TGACTTTTCCATGAAC-5	689	544	442
TGAGAGGAGCCGGTAA-5	1465	478	655
TGAGAGGCAATCGAAA-4	54	436	321
TGAGAGGTCTTATCTG-5	88	762	426
TGAGCCGCAATAAGCA-4	4906	463	751
TGAGCCGCATACTACG-4	333	494	666
TGAGGGACAGATAATG-5	1017	392	457
TGAGGGAGTATGAAAC-4	12	380	456
TGAGGGATCCTATTCA-4	155	505	678
TGAGGGATCTTCGGTC-4	151	560	560
TGATTTCAGGATGGTC-5	5138	900	839
TGATTTCTCCCGACTT-4	145	585	775
TGATTTCTCTCGGACG-4	152	501	342
TGCACCTAGATCTGCT-4	160	586	505
TGCACCTCAGACGCAA-5	1237	1145	1048
TGCACCTCATGGAATA-4	353	489	462
TGCACCTCATGTCGAT-4	171	574	634
TGCACCTGTGACAAAT-4	40	1723	1392
TGCACCTGTTCCCTTG-5	40	464	533
TGCCAAACATTGAGCT-5	178	794	652
TGCCAAATCGGACAAG-4	625	1275	1022
TGCCAAATCTGATACG-5	19	480	509
TGCCCATGTGCCTGTG-4	272	1302	1613
TGCCCTAAGGCTAGCA-4	38	308	250
TGCCCTAGTCTAGTCA-4	30	555	433
TGCCCTAGTTCCTCCA-4	58	678	767
TGCCCTATCTCCAACC-4	97	691	1009
TGCGCAGAGCATGGCA-4	3142	1198	976
TGCGCAGAGTGAAGAG-4	95	391	411
TGCGCAGTCAGGATCT-4	35	1129	1252
TGCGGGTAGTCTTGCA-4	27	416	562
TGCGGGTCAAATCCGT-4	29	1509	1332
TGCGGGTCAGTCGATT-5	514	297	287
TGCGGGTGTAGGGTAC-4	964	639	575
TGCGGGTGTGAAATCA-5	72	630	1102
TGCGTGGCACCGAAAG-5	242	1113	699
TGCTACCCAACACGCC-4	18	469	512
TGCTACCGTAGAGCTG-4	46	381	447
TGCTACCTCATTGCGA-4	38	462	320
TGCTACCTCTGCAGTA-4	80	560	486
TGCTACCTCTGTACGA-4	361	569	889
TGCTGCTCACCAGTTA-4	1194	299	344
TGCTGCTGTGGAAAGA-4	88	728	944
TGCTGCTTCGGCGCTA-5	1169	312	265
TGCTGCTTCTACTTAC-4	781	601	413
TGGACGCAGATGTAAC-4	40	567	784
TGGACGCAGTGCCATT-4	3714	537	753
TGGACGCCAGACTCGC-4	11703	400	333
TGGACGCGTCTCTTAT-4	96	558	344
TGGACGCTCTTTAGTC-4	731	1285	1617
TGGCCAGCACGAGGTA-5	895	1403	991
TGGCCAGCACGTAAGG-5	71	938	1067
TGGCCAGGTTCAGACT-5	42	650	734
TGGCCAGTCCCTGACT-5	502	798	840
TGGCCAGTCGACCAGC-5	150	974	825
TGGCTGGAGGCGATAC-5	104	351	499
TGGCTGGCAGACGCTC-4	527	427	403
TGGCTGGGTAGGGTAC-4	162	720	905
TGGCTGGTCCTAGAAC-4	258	347	395
TGGGAAGAGTGCAAGC-4	90	319	259
TGGGCGTTCTGCTTGC-5	1829	1445	2274
TGGTTAGAGACTAGGC-4	54	598	299
TGGTTAGGTGGCCCTA-4	132	565	426
TGGTTCCAGCCACGTC-4	520	1279	1257
TGGTTCCCACAGCGTC-4	138	804	497
TGGTTCCGTAGCGATG-4	280	531	429
TGGTTCCTCACCTCGT-5	1175	507	483
TGTATTCGTCGGCATC-4	305	474	273
TGTATTCTCCGCATAA-4	41	532	249
TGTCCCAAGACTTTCG-4	36	669	419
TGTCCCAAGCTTATCG-4	629	1027	1044
TGTCCCAAGGTCGGAT-4	207	540	462
TGTCCCACACCTGGTG-5	1338	371	649
TGTCCCAGTTCTGTTT-4	20	1483	1056
TGTGGTAAGTACGTTC-4	27	391	547
TGTGGTACAAAGTCAA-5	390	551	450
TGTGGTAGTCCGTCAG-5	89	663	289
TGTGGTAGTTTAAGCC-4	666	461	405
TGTGGTATCACGGTTA-5	252	952	1005
TGTGTTTGTAGAGTGC-4	1862	653	614
TGTGTTTGTGGCGAAT-4	4	587	342
TGTGTTTTCACAGTAC-4	54	1098	1242
TGTGTTTTCCTACAGA-5	20	346	692
TGTTCCGAGAGTAATC-4	745	388	458
TGTTCCGAGAGTACCG-4	585	276	304
TGTTCCGAGTCAATAG-4	24	644	551
TGTTCCGCAGGTGCCT-5	2517	411	499
TGTTCCGTCCACGAAT-5	636	645	460
TGTTCCGTCTCTGTCG-4	803	1484	1268
TTAACTCAGGCCCTTG-4	165	515	470
TTAACTCCAGACAGGT-5	834	716	680
TTAACTCGTACAGTTC-4	51	448	524
TTAGGACCATCGTCGG-4	454	523	389
TTAGGACGTATGAATG-5	137	962	983
TTAGGCAAGCAGGTCA-4	192	392	409
TTAGGCAAGCTGGAAC-4	115	479	373
TTAGGCACATTATCTC-4	2402	389	456
TTAGTTCAGATGTCGG-4	442	728	580
TTAGTTCAGTGTCTCA-4	2488	530	514
TTAGTTCTCTCAAGTG-4	1385	435	588
TTAGTTCTCTTGAGGT-4	32	847	936
TTATGCTTCTTGTTTG-4	54	663	495
TTCCCAGAGCTCCCAG-5	627	340	334
TTCGAAGGTCTTGCGG-5	154	766	644
TTCGAAGGTGACAAAT-4	336	542	392
TTCGAAGGTTCAGACT-4	15387	419	407
TTCGGTCCACCAGATT-4	106	573	577
TTCGGTCGTAGCCTAT-5	248	1622	1488
TTCGGTCTCAACGCTA-4	645	927	1048
TTCTACAAGCGTTCCG-4	274	345	409
TTCTACAAGCTAGGCA-4	61	773	783
TTCTACAAGTGCGTGA-4	372	517	748
TTCTACACAAGCCCAC-4	113	673	510
TTCTACATCCTTGGTC-4	29	504	698
TTCTACATCTTGTACT-4	710	577	486
TTCTCAACAATGGACG-4	3774	559	688
TTCTCAAGTTGAGGTG-5	397	464	463
TTCTCAATCGTGTAGT-4	209	427	315
TTCTCCTAGCGTAGTG-4	7	325	454
TTCTCCTCAATAGCGG-4	34	771	724
TTCTTAGCAGATCGGA-4	11	326	341
TTCTTAGGTCCATCCT-4	6	289	425
TTCTTAGGTTCAGTAC-4	9	555	473
TTGAACGAGGGATACC-4	363	251	271
TTGAACGTCGTATCAG-4	50	451	486
TTGACTTAGAGACTTA-5	222	464	518
TTGACTTCAGTCAGAG-4	38	558	350
TTGACTTCATGTAGTC-5	569	875	1185
TTGACTTTCCTGCCAT-5	3846	753	1293
TTGACTTTCCTTGACC-4	1986	784	641
TTGCCGTCAGGCGATA-4	51	495	296
TTGCCGTGTCCAGTAT-5	1075	1108	1489
TTGCCGTGTTGTCGCG-4	72	1025	939
TTGCGTCAGCCCTAAT-5	940	607	566
TTGCGTCAGCGAGAAA-4	87	600	672
TTGCGTCCAACACCTA-4	2840	644	776
TTGCGTCGTCCGAGTC-5	241	574	305
TTGCGTCTCGCCGTGA-5	138	558	715
TTGCGTCTCGGTGTTA-4	1722	435	641
TTGCGTCTCTAGAGTC-4	131	745	873
TTGGCAACACCCATTC-5	5218	298	291
TTGGCAAGTCTCCACT-4	37	504	396
TTGGCAATCGTATCAG-4	256	1174	1454
TTGGCAATCTGGCGAC-4	50	301	275
TTGTAGGAGTGTTTGC-5	102	650	274
TTGTAGGTCAGGTAAA-5	41	564	497
TTGTAGGTCATCACCC-4	25	528	485
TTTACTGAGAGTGACC-4	80	807	405
TTTACTGAGGGAAACA-4	125	1885	1663
TTTACTGGTTCACCTC-4	632	450	462
TTTACTGTCAGGCAAG-4	8	340	360
TTTATGCAGCCACGCT-4	15	573	307
TTTATGCAGCCGATTT-5	154	889	1025
TTTATGCAGTGGGATC-4	116	661	601
TTTATGCCACTTAACG-5	29	621	620
TTTATGCGTCTGGTCG-5	155	953	791
TTTATGCGTGGCGAAT-4	206	453	386
TTTATGCTCCCAAGAT-4	20	376	409
TTTATGCTCGGATGGA-4	1564	941	730
TTTCCTCAGATCCTGT-4	10	337	344
TTTCCTCGTACTCAAC-4	100	520	405
TTTCCTCGTCTCCCTA-4	1037	917	919
TTTCCTCGTTCCATGA-4	20	426	492
TTTCCTCTCCCTCTTT-4	126	999	1298
TTTGCGCCATACCATG-4	12	689	531
TTTGCGCGTAAGTTCC-4	88	314	374
TTTGCGCTCGAACGGA-4	1470	348	422
TTTGGTTAGGTTACCT-4	187	579	558
TTTGGTTGTGTGAATA-4	339	634	660
TTTGGTTTCATGTAGC-4	8	808	737
TTTGTCACAATGTTGC-4	40	693	828
TTTGTCACACCAGGCT-4	25	503	450
TTTGTCATCGGTTCGG-4	12	224	383

## Sheet: Fig6f_KO_freq
Source data for Figure 6f (Frequency that each cell is sampled in the Markov chains defined using RNA velocity/CSR/SHM information in the Hong et al. Dataset)
This table contains the frequency of sampling in the Knockout condition.
Cell	RNA_velocity	CSR	SHM
AAACCTGAGACTTGAA-3	289	853	1033
AAACCTGAGTACGACG-3	952	1107	965
AAACCTGGTCCGTCAG-3	12	557	763
AAACCTGGTTGATTCG-1	35	345	386
AAACGGGCAAGAAAGG-3	8	369	443
AAACGGGCACGCTTTC-3	2303	234	605
AAACGGGGTAAGGGCT-1	84	792	554
AAACGGGTCCTCAACC-2	30	865	698
AAACGGGTCTCTGCTG-2	2284	921	706
AAAGATGAGTACGTAA-3	165	341	307
AAAGATGCAAACAACA-1	3764	387	384
AAAGATGCAAGTACCT-3	5	721	483
AAAGATGCATTGAGCT-3	708	1245	950
AAAGATGTCACCGGGT-1	9226	746	511
AAAGATGTCGCAGGCT-3	38	490	689
AAAGCAACATGTCGAT-3	638	615	550
AAAGCAATCTTCATGT-3	16	888	704
AAAGTAGAGGGTCTCC-3	2372	441	766
AAAGTAGGTAAGTGGC-2	1856	576	500
AAAGTAGGTAGCTAAA-3	66	476	903
AAAGTAGGTCCGAATT-1	2	414	280
AAATGCCAGGATGGAA-1	436	907	712
AACACGTAGTATTGGA-2	4	581	508
AACACGTTCAGCTCGG-3	37	688	568
AACACGTTCTCTAAGG-1	361	407	540
AACCGCGCACGGTAAG-1	895	1119	871
AACCGCGGTCCAAGTT-1	2968	690	667
AACGTTGTCCTTGACC-3	297	513	386
AACGTTGTCGAATGGG-3	261	349	596
AACTCAGGTCCGAACC-3	259	1589	1639
AACTCAGTCATTATCC-1	26	456	374
AACTCAGTCGTCCGTT-1	48	844	1362
AACTCCCGTAGGCATG-1	8365	1051	1065
AACTCCCGTGATGTGG-1	15	633	371
AACTCCCGTTCACGGC-2	462	1393	1559
AACTCCCTCGATCCCT-3	1106	676	901
AACTCTTAGTAATCCC-1	13	770	475
AACTCTTCAATCGAAA-3	99	382	613
AACTCTTGTGCCTGGT-3	715	1049	860
AACTGGTAGCCCGAAA-1	2314	1927	1974
AACTGGTAGTCTCGGC-2	55	793	909
AACTGGTCATACTCTT-3	22	252	341
AACTGGTGTAATTGGA-1	11	368	378
AACTGGTTCCCTAATT-3	14	512	499
AACTTTCCACAGCCCA-3	46	502	435
AACTTTCGTCAAAGAT-2	13	541	420
AACTTTCTCAGGTTCA-1	90	248	331
AACTTTCTCCAGTAGT-3	27	663	410
AAGACCTAGCTGCCCA-3	418	525	633
AAGACCTCATTCGACA-2	1942	912	693
AAGACCTGTAACGACG-3	2285	526	454
AAGACCTGTCGAGATG-1	147	234	366
AAGCCGCAGATGTTAG-1	1176	777	1030
AAGCCGCAGTGTCCAT-2	1848	555	598
AAGCCGCGTAGAGCTG-1	86	367	553
AAGGAGCAGTTCGATC-3	1160	808	492
AAGGAGCGTGTCAATC-3	2821	775	345
AAGGCAGCACACAGAG-3	1076	805	624
AAGGCAGCACAGAGGT-2	286	605	943
AAGGCAGCATAAAGGT-3	207	366	369
AAGGTTCAGTGCCATT-3	1079	316	531
AAGGTTCGTACATCCA-3	13	572	499
AAGGTTCGTCGCGGTT-3	3065	694	1132
AAGTCTGCACGGCTAC-3	129	204	326
AATCCAGCAAACCTAC-3	1058	656	610
AATCGGTGTCGCCATG-1	1627	833	582
AATCGGTTCTTCGGTC-1	1786	694	411
ACACCAACAAGCTGAG-3	3	634	444
ACACCCTAGTTCGCAT-1	1179	890	1322
ACACCCTGTGCAGGTA-1	292	784	679
ACACCGGAGTCATGCT-3	7	510	558
ACACCGGGTATAGGGC-3	389	1002	1235
ACACTGAAGGTGTGGT-3	3	367	399
ACACTGATCCCTCTTT-3	5	380	402
ACACTGATCTATCGCC-3	19	421	366
ACAGCCGCATTACGAC-3	140	758	661
ACAGCCGGTAGATTAG-2	20	585	660
ACAGCCGGTGGTTTCA-2	45	253	349
ACAGCTACAGTCTTCC-1	22	599	474
ACATACGAGCTTATCG-1	52	537	573
ACATACGGTACATCCA-2	49	454	524
ACATCAGAGGCAGGTT-3	109	592	760
ACATCAGAGGTAAACT-3	18	516	838
ACATCAGCAGCGAACA-3	83	434	568
ACATCAGGTTCCTCCA-2	409	797	1472
ACATGGTAGCCGTCGT-3	9	505	341
ACATGGTCAAAGCAAT-3	21	395	447
ACATGGTCAATAGAGT-3	20	143	318
ACATGGTCACTTGGAT-2	21	662	570
ACATGGTGTTAAGAAC-2	5	663	538
ACATGGTGTTTAAGCC-1	121	449	803
ACATGGTTCATCTGCC-2	8250	456	431
ACCAGTATCATGCTCC-3	294	677	640
ACCCACTAGCTGAAAT-3	37	334	453
ACCCACTAGTCGATAA-2	146	527	902
ACCGTAAAGCCACCTG-3	1216	1062	1083
ACCGTAACACCAGATT-1	334	1014	888
ACCGTAACACGGACAA-3	30	567	486
ACCGTAACATTACGAC-1	148	451	381
ACCGTAATCACTATTC-3	2	329	514
ACCGTAATCATCGATG-3	549	260	376
ACCTTTACAGTCAGAG-1	2018	513	289
ACCTTTACATGGTCAT-1	572	583	482
ACCTTTATCCGCTGTT-3	275	838	1136
ACGAGCCCAAGTCTGT-3	72	748	787
ACGAGCCCACTAAGTC-2	8176	1642	932
ACGAGCCGTCATCGGC-2	1588	858	734
ACGAGCCTCAACGGGA-1	19	390	666
ACGAGGACAGATGGGT-3	25	1441	1201
ACGAGGAGTAGTACCT-3	2365	1611	1179
ACGAGGAGTATATGAG-2	68	309	612
ACGAGGATCCCAAGTA-3	190	559	863
ACGAGGATCTCGCATC-3	128	470	430
ACGAGGATCTTTACAC-3	125	332	387
ACGATACAGACGCACA-2	263	609	1352
ACGATACCATGTAGTC-3	685	499	728
ACGATACTCAAGCCTA-2	14	425	340
ACGATACTCATCGGAT-1	177	831	1153
ACGATACTCGTCCGTT-3	4002	648	488
ACGATGTTCGGATGGA-3	1891	162	606
ACGCAGCAGACAATAC-2	970	1731	2201
ACGCAGCAGACAGACC-3	42	839	877
ACGCAGCCAGCGATCC-3	27	837	377
ACGCAGCTCGGAGCAA-2	41	568	406
ACGCCAGAGTTGAGAT-2	36	1730	1579
ACGCCAGCAAAGTGCG-3	286	845	721
ACGCCAGCACCCTATC-3	307	651	654
ACGCCAGCATCGGTTA-3	102	288	432
ACGCCAGCATGGGACA-3	1761	384	357
ACGCCGACATGAGCGA-2	1677	759	658
ACGCCGACATGTCCTC-3	73	772	457
ACGCCGAGTAATAGCA-1	159	1405	1067
ACGCCGAGTTCCTCCA-1	8	1043	507
ACGGAGAAGTGATCGG-3	4806	397	692
ACGGAGACACGGCGTT-3	1082	637	248
ACGGAGATCGCCAGCA-3	6915	1876	1676
ACGGCCAAGAGGGATA-3	52	1416	958
ACGGCCAAGCTAGTGG-3	5	529	423
ACGGCCAGTGCAACGA-2	4	373	297
ACGGCCATCACATGCA-3	228	1331	1014
ACGGGCTTCATCTGTT-2	4	607	456
ACGGGTCGTCGCCATG-1	49	542	595
ACGGGTCGTTCATGGT-3	131	467	363
ACGGGTCGTTCCACAA-2	702	855	816
ACGGGTCTCCGAATGT-3	300	318	522
ACGGGTCTCGGAAACG-3	1561	600	749
ACGTCAAAGCATGGCA-3	173	556	549
ACGTCAAGTTACGGAG-2	332	2272	2183
ACTATCTAGAATGTGT-1	100	999	802
ACTATCTCAAAGAATC-3	55	233	289
ACTGAACTCCGTTGCT-1	4	423	321
ACTGAGTAGCTGATAA-3	40	631	681
ACTGAGTAGTGTTTGC-2	1650	918	1023
ACTGAGTCACTGCCAG-3	1211	867	1112
ACTGAGTGTATAGGGC-2	623	740	494
ACTGATGAGTGGGTTG-2	495	1634	1702
ACTGATGCATGAAGTA-1	7	392	359
ACTGATGGTATAATGG-3	14	551	629
ACTGATGGTTGAGTTC-3	691	884	594
ACTGCTCAGAATTCCC-1	593	851	572
ACTGCTCAGATGCGAC-1	98	866	803
ACTGCTCAGCGTTTAC-1	2074	1046	549
ACTGCTCCAGGGTATG-2	210	604	1480
ACTGCTCGTTGCCTCT-3	2306	666	611
ACTGCTCTCTAACTCT-1	119	718	1014
ACTGCTCTCTGCTGTC-3	17	526	395
ACTGCTCTCTTACCTA-3	50	956	778
ACTGTCCCAATCGGTT-2	51	537	440
ACTGTCCGTTAAGATG-3	98	588	461
ACTGTCCTCAGATAAG-3	39	526	426
ACTTACTAGGCGATAC-1	3	386	395
ACTTACTCAAAGTGCG-1	2125	852	917
ACTTACTCATCGATTG-3	1978	959	632
ACTTACTGTGCCTGTG-1	364	438	295
ACTTACTTCAGGTAAA-1	24	614	394
ACTTACTTCATGCAAC-3	21	260	413
ACTTACTTCTCTTATG-3	26	460	501
ACTTGTTAGTGCCATT-1	175	635	950
ACTTGTTAGTGTTTGC-1	1476	1015	1017
ACTTGTTCACCGTTGG-3	168	1545	1048
ACTTGTTTCAAAGACA-3	135	409	751
ACTTTCACAAGTCATC-1	671	680	575
ACTTTCAGTTGAGGTG-1	329	716	905
ACTTTCATCTGCTTGC-3	1212	1480	1010
AGAATAGAGTTTAGGA-3	76	402	519
AGAATAGCACTCTGTC-3	96	482	517
AGAATAGTCACTTATC-2	70	253	541
AGACGTTAGCGTGTCC-2	289	381	732
AGACGTTCATAAGACA-3	3	562	308
AGACGTTGTACGCTGC-1	2110	985	581
AGACGTTGTTGGTGGA-3	240	537	729
AGAGCGAGTGAGTGAC-3	62	455	566
AGAGTGGCATGCCTTC-3	4809	1330	1424
AGAGTGGTCTCGTATT-3	35	701	714
AGAGTGGTCTTGCATT-3	61	851	444
AGATCTGCACTATCTT-3	195	425	430
AGATCTGGTCCGTGAC-3	97	680	542
AGATTGCGTATAGGTA-1	1050	757	509
AGATTGCGTCTAGAGG-1	126	645	1083
AGCAGCCGTCCGTTAA-1	77	594	771
AGCATACTCTTTAGTC-1	65	1073	1087
AGCCTAAGTAGCCTAT-3	461	603	552
AGCGGTCCAAGGACTG-3	215	512	516
AGCGGTCGTGCACTTA-1	133	394	399
AGCGTATCAGCTTAAC-1	105	488	386
AGCGTATTCATGTCTT-1	15	1095	1122
AGCGTCGCATGCTAGT-3	3947	504	443
AGCTCCTAGAGCAATT-3	22	772	447
AGCTCCTAGGTGACCA-1	118	1385	1377
AGCTCCTCAAACTGTC-3	74	290	427
AGCTCCTCACAGCCCA-1	1264	1980	1537
AGCTCTCAGTACGTAA-3	66	360	568
AGCTCTCTCAACACTG-3	160	402	951
AGCTTGAAGTTGCAGG-3	3790	984	1183
AGCTTGACAGCTGCTG-3	2802	912	956
AGCTTGACAGGACGTA-3	3415	633	601
AGCTTGACATGTCTCC-3	515	381	583
AGCTTGAGTAGGCTGA-3	25	1043	544
AGGCCACCAGCTCGAC-2	499	1081	1549
AGGCCACCATGGTCTA-2	1454	569	633
AGGCCGTAGTGGGATC-1	2540	919	611
AGGCCGTTCACCTTAT-3	1330	966	874
AGGGAGTGTGCGGTAA-3	454	540	541
AGGGAGTTCCGTTGCT-1	728	1260	680
AGGGAGTTCCTGCTTG-3	2380	1080	859
AGGGATGAGTACACCT-3	424	376	624
AGGGATGCATCCGGGT-3	39	561	308
AGGGATGCATCCTAGA-3	8	588	471
AGGGATGGTCCGTGAC-3	422	524	921
AGGGATGTCGGTGTTA-3	1896	361	456
AGGGTGAAGGGTTCCC-3	1219	382	545
AGGGTGATCTATGTGG-3	63	345	487
AGGGTGATCTGGAGCC-3	2742	597	365
AGGTCATAGATGTCGG-3	95	845	1429
AGGTCATAGTACGTTC-3	25	474	404
AGGTCATGTAAGGATT-1	1	516	325
AGGTCCGGTGAGCGAT-3	3	367	376
AGTAGTCAGAAGCCCA-2	5408	813	908
AGTAGTCCAAGCCGCT-3	114	930	616
AGTAGTCCACCAGGTC-2	1059	570	884
AGTAGTCTCTTGCCGT-3	332	556	508
AGTCTTTCACACAGAG-2	52	932	736
AGTCTTTGTTGCCTCT-2	329	251	276
AGTGAGGAGTGAAGTT-3	157	214	610
AGTGGGAAGAAGGTTT-3	1194	814	521
AGTGGGAGTACCAGTT-3	1040	317	378
AGTGGGATCAAACCGT-2	38	843	953
AGTGGGATCGTTACGA-3	606	352	656
AGTGTCACAAGTAATG-3	19	312	377
AGTGTCATCAGCTCTC-2	4	260	434
AGTGTCATCTAACTTC-2	468	1696	1579
AGTTGGTCACGGTTTA-3	555	1300	1054
ATAACGCAGCTGCAAG-3	827	485	497
ATAACGCAGCTTCGCG-3	933	788	749
ATAACGCCAGTAACGG-1	3	644	279
ATAAGAGTCTTGTATC-3	23	569	571
ATAGACCAGTACGTAA-3	99	1387	1222
ATCACGACACCTTGTC-1	193	646	1159
ATCACGACATGCTGGC-2	3971	1614	1417
ATCACGATCTCAAACG-3	54	409	608
ATCATCTAGCCAACAG-3	68	915	947
ATCATCTCAGGTCTCG-3	59	851	1150
ATCATCTCATCGACGC-3	4122	1218	780
ATCATCTCATCTATGG-1	112	612	875
ATCATCTTCCAAACAC-1	56	829	741
ATCATCTTCCACGTTC-3	155	311	339
ATCATCTTCGGCTTGG-3	697	843	1095
ATCATCTTCGTTTAGG-1	68	1315	1075
ATCATCTTCTATCCCG-3	17	511	496
ATCATGGAGCCACGCT-1	18	928	576
ATCATGGAGTTACCCA-3	91	491	533
ATCATGGCAAGGCTCC-3	329	459	623
ATCATGGCACCTCGGA-3	115	577	441
ATCATGGTCTTTCCTC-3	108	729	609
ATCCACCAGATGCCTT-1	481	598	596
ATCCACCGTGTTCTTT-1	24	245	312
ATCCACCTCAGAGACG-1	3554	830	1162
ATCCACCTCTACTTAC-1	334	508	774
ATCCGAAAGCACCGTC-2	11	508	895
ATCCGAACAATGGATA-3	94	713	926
ATCCGAAGTCCATGAT-1	1	400	368
ATCCGAAGTTCCACTC-3	522	926	1194
ATCCGAATCAACACCA-1	6	727	390
ATCCGAATCCTCAACC-3	93	597	858
ATCCGAATCGCTAGCG-1	70	561	397
ATCCGAATCGTCTGCT-3	649	870	499
ATCGAGTAGGCAATTA-1	200	758	733
ATCGAGTGTGGCAAAC-1	28	1848	867
ATCGAGTTCAACGAAA-2	107	446	831
ATCGAGTTCGCAAACT-3	81	1159	1151
ATCGAGTTCGGCATCG-3	8716	1209	1032
ATCTACTAGGCGTACA-3	188	362	405
ATCTACTAGTCAAGGC-3	27	1157	1373
ATCTACTTCAAAGTAG-3	93	453	482
ATCTACTTCTTCGAGA-3	59	621	524
ATCTGCCAGAGCCTAG-1	104	683	515
ATCTGCCAGGGCTTCC-2	327	783	711
ATCTGCCGTTTGTTTC-3	445	641	621
ATCTGCCTCAACACAC-3	91	517	907
ATCTGCCTCACTCTTA-2	344	987	1030
ATCTGCCTCCTGCAGG-3	110	290	442
ATGAGGGCAAATTGCC-3	183	176	411
ATGCGATAGTACGATA-1	38	296	520
ATGCGATCAGTGGGAT-1	499	548	667
ATGCGATGTACATGTC-1	925	1021	915
ATGCGATGTCATCCCT-3	6	253	530
ATGCGATGTCCGTCAG-3	45	523	617
ATGCGATTCACATAGC-3	409	870	775
ATGCGATTCACCCGAG-2	279	855	661
ATGGGAGAGAGTACCG-1	59	588	538
ATGGGAGTCGGTCCGA-3	279	313	636
ATGTGTGAGGTAGCTG-1	3943	635	620
ATGTGTGAGGTGCTTT-3	41	380	238
ATGTGTGGTAGCGATG-1	183	290	347
ATTACTCAGACACTAA-3	1003	537	752
ATTACTCCATAAAGGT-3	1124	335	329
ATTACTCGTCCCGACA-2	4184	453	805
ATTATCCAGTACATGA-3	53	483	482
ATTATCCCAGACTCGC-3	41	570	509
ATTATCCCAGCCAATT-3	281	927	846
ATTATCCGTCCAGTAT-3	196	403	388
ATTCTACTCTCTTGAT-2	122	506	493
ATTGGACGTGCAACGA-2	2837	701	608
ATTGGACTCATGTCCC-2	983	721	895
ATTGGTGAGGATGTAT-1	261	454	310
ATTGGTGCAGCGTAAG-3	984	370	286
ATTGGTGGTAAGAGGA-1	22	992	1163
ATTGGTGTCGGAATCT-3	124	687	871
ATTTCTGGTAAGAGAG-3	252	579	594
ATTTCTGTCGTACCGG-3	213	947	957
CAACCAACAAGACACG-2	2515	790	1229
CAACCAAGTTTGACAC-3	65	449	433
CAACCTCCACCCATGG-2	931	1170	1140
CAACTAGCAAGCTGGA-3	4688	1241	941
CAACTAGCACTTACGA-1	147	421	439
CAACTAGGTAAGTTCC-3	95	718	717
CAAGATCAGTGAAGAG-1	72	518	747
CAAGATCCACTTGGAT-3	21	732	552
CAAGATCCAGATAATG-3	191	1087	970
CAAGATCGTCGGGTCT-3	3430	314	410
CAAGGCCCAAGAGGCT-3	1201	469	727
CAAGGCCCATGAGCGA-1	937	578	493
CAAGGCCGTTGCGTTA-3	54	657	560
CAAGGCCTCATCTGCC-3	3444	1001	849
CAAGTTGAGCATGGCA-3	579	890	1179
CACAAACCAGCATACT-2	25	834	1177
CACAAACGTAAACGCG-1	3	616	315
CACACAATCACGACTA-3	101	353	559
CACACAATCGCCTGTT-3	248	412	417
CACACCTAGACTACAA-3	176	354	597
CACACCTGTAATAGCA-3	7	1621	814
CACACCTGTACATGTC-2	89	465	866
CACACTCGTCGCGGTT-1	1620	1503	1004
CACACTCGTTCGGGCT-3	37	1184	769
CACACTCTCGGTTCGG-3	592	576	836
CACACTCTCTGCAAGT-2	161	751	660
CACAGGCAGGACTGGT-1	163	360	382
CACAGGCCAGGGTTAG-3	782	1273	1215
CACAGGCGTGCAACTT-1	52	692	417
CACAGGCTCAACACAC-3	192	459	541
CACAGTAAGCGTGAAC-2	3862	703	661
CACAGTACAGGGTACA-3	10	1514	1222
CACAGTAGTCATGCAT-3	90	2186	2010
CACAGTAGTCCTCCAT-3	110	341	384
CACAGTATCGGAGCAA-3	102	748	710
CACATAGCACCTGGTG-1	5051	697	553
CACATAGGTCGATTGT-1	6	1032	680
CACATAGTCCACGTTC-3	218	670	376
CACATTTGTAAGTGTA-3	79	264	452
CACCACTGTACCTACA-2	182	726	765
CACCACTGTAGTACCT-3	35	505	605
CACCACTGTTCAGTAC-3	350	737	742
CACCACTTCTAACTCT-1	59	571	320
CACCAGGAGGATCGCA-1	168	605	521
CACCAGGTCCAGTAGT-2	25	511	583
CACCTTGCATTGGCGC-1	1617	494	467
CACCTTGGTTCAGACT-3	11	652	641
CAGAATCCACAACGCC-3	268	475	509
CAGAATCCAGATCGGA-3	1943	431	608
CAGAGAGAGCGAGAAA-1	2907	836	505
CAGAGAGAGTGACTCT-3	292	692	482
CAGAGAGCAACGATCT-3	199	1545	1014
CAGAGAGCAGCGTCCA-3	7	890	665
CAGAGAGTCTGCCCTA-1	3304	416	524
CAGATCACAGGTCTCG-3	116	421	805
CAGATCACAGTGGAGT-3	1280	1202	815
CAGATCACATAGTAAG-3	217	540	782
CAGATCAGTAATCACC-1	424	658	552
CAGCAGCGTTACCAGT-3	18	469	458
CAGCAGCGTTGATTCG-3	1139	434	389
CAGCAGCTCAACCATG-3	14	530	689
CAGCAGCTCAGGCCCA-3	1	564	274
CAGCAGCTCATGGTCA-2	115	392	698
CAGCATAGTATGAAAC-3	177	832	419
CAGCATATCGGTGTCG-3	120	529	481
CAGCCGAAGAAACCTA-2	168	314	622
CAGCCGAAGTGTTGAA-1	38	549	713
CAGCCGACATGCAACT-3	7178	846	781
CAGCCGATCTTTACAC-3	24	353	372
CAGCGACCACAGAGGT-2	990	743	1051
CAGCGACCAGGTTTCA-1	1117	483	444
CAGCGACGTCATATCG-1	102	927	445
CAGCGACTCCGCAGTG-3	1883	1052	929
CAGCTGGAGACCTAGG-3	12	439	425
CAGCTGGAGAGGTTAT-3	67	502	450
CAGCTGGGTTCCACAA-1	165	490	542
CAGGTGCAGATCTGCT-3	601	367	513
CAGGTGCAGGACGAAA-1	11	1568	1099
CAGGTGCAGTTAACGA-2	555	1010	884
CAGGTGCTCTCGTTTA-3	5	598	248
CAGGTGCTCTCTAAGG-3	371	863	965
CAGTAACAGATGGGTC-3	26	686	530
CAGTAACAGGACACCA-2	240	549	481
CAGTAACCAAGCCATT-3	42	457	491
CAGTAACGTTCAGTAC-1	265	531	556
CAGTCCTAGCTAACAA-2	4	683	958
CAGTCCTAGGCGCTCT-3	302	604	1290
CAGTCCTCACTAGTAC-3	41	1030	1105
CAGTCCTTCTCCGGTT-1	46	338	409
CATATGGCAGACTCGC-3	90	714	491
CATATGGGTTCTGTTT-3	224	518	502
CATATGGTCATGGTCA-1	4	574	408
CATATGGTCCACGAAT-3	573	309	450
CATATGGTCTGTGCAA-3	579	361	518
CATATTCCAACAACCT-3	28	555	311
CATATTCCATGTAGTC-3	236	629	442
CATATTCGTGAAAGAG-1	4	558	388
CATCAAGAGAATGTGT-3	109	560	356
CATCAAGGTGGCAAAC-1	246	811	897
CATCAAGTCACGCATA-3	536	1149	1428
CATCAGAAGTACGTTC-3	264	512	500
CATCAGATCATCGCTC-1	587	664	516
CATCAGATCCATGAAC-1	2	1137	824
CATCAGATCCTGTAGA-2	38	382	642
CATCCACCAAGAAAGG-2	79	640	774
CATCCACGTAAATGAC-3	239	1044	846
CATCCACGTGAGGCTA-1	112	540	774
CATCCACGTGCAACGA-3	245	812	719
CATCCACTCATGCATG-2	91	265	325
CATCCACTCGCTAGCG-3	910	516	749
CATCCACTCGTTTATC-3	8	908	696
CATCGGGAGCAGGTCA-2	7933	936	730
CATCGGGCAAAGTGCG-3	2717	1802	1605
CATCGGGGTAGCAAAT-1	6792	1116	1302
CATGACACAATCGGTT-1	810	633	508
CATGACACAGCTGCAC-1	52	943	630
CATGACACATGCGCAC-3	184	310	744
CATGCCTAGACCTAGG-1	48	752	557
CATGCCTAGATAGGAG-3	2	631	421
CATGCCTAGTAAGTAC-1	114	695	434
CATGCCTCACAGACAG-1	1156	467	368
CATGCCTCACTTACGA-2	357	1219	1501
CATGCCTGTAACGCGA-2	17	898	797
CATGGCGCACATAACC-1	230	1238	1177
CATGGCGTCCACGTTC-1	1205	918	906
CATTATCAGCTAGCCC-3	5509	554	875
CATTATCAGCTCTCGG-1	80	714	691
CATTATCGTCCGAAGA-1	499	348	340
CATTATCTCATCATTC-3	21	388	429
CATTATCTCATGCAAC-3	30	754	623
CATTCGCCAAACAACA-2	88	781	560
CATTCGCCACCGAAAG-2	522	731	811
CATTCGCCACGAAATA-2	74	663	1034
CATTCGCCATTGCGGC-3	1662	338	759
CATTCGCTCCACGAAT-2	480	500	542
CCAATCCAGAATAGGG-1	86	542	360
CCAATCCAGACACTAA-3	93	636	797
CCAATCCAGAGCCTAG-3	9	320	377
CCAATCCAGGAACTGC-2	673	621	517
CCAATCCCACCGTTGG-1	484	1361	2313
CCAATCCTCCTCCTAG-1	241	827	774
CCACCTACAATGTTGC-1	5	1585	1205
CCACCTAGTTATCACG-1	8	1346	988
CCACCTATCTCTTGAT-1	1646	506	379
CCACGGAAGGAGTACC-3	1853	626	354
CCACGGACAATGTAAG-3	8	957	630
CCACTACCACTGTCGG-3	219	299	782
CCACTACGTAGCGTGA-1	196	757	585
CCACTACGTCATCCCT-3	787	579	806
CCAGCGATCGTTTGCC-3	171	342	519
CCATGTCAGCCGTCGT-3	38	514	330
CCATGTCCATCCTTGC-3	244	1973	2352
CCATGTCCATGGTCAT-1	212	3718	3329
CCATGTCGTTTGACAC-2	6	679	898
CCATGTCTCACGATGT-3	367	792	723
CCATGTCTCTGTTGAG-3	214	411	1056
CCATTCGTCCTCATTA-2	193	574	565
CCCAATCTCACAATGC-3	107	279	395
CCCTCCTAGACTTTCG-3	18	450	448
CCCTCCTGTAAGAGGA-3	11	308	321
CCGGGATGTTGTCGCG-3	17	805	414
CCGGGATTCAGGCCCA-1	4098	708	614
CCGGTAGAGATAGGAG-3	306	644	328
CCGGTAGAGCCACTAT-1	1789	382	422
CCGGTAGAGTCTCAAC-1	17	1097	781
CCGGTAGCATCACAAC-1	85	582	844
CCGGTAGGTGCACGAA-1	3	1392	795
CCGGTAGTCTGAGGGA-3	1352	486	429
CCGTACTGTGCACTTA-2	16	347	282
CCGTGGAGTGACGGTA-3	1714	638	453
CCGTGGAGTTACCAGT-3	372	1195	1007
CCGTGGATCAACGCTA-3	61	520	862
CCGTTCAAGCCCAACC-1	584	1076	2047
CCGTTCACACATCCAA-2	29	1079	1227
CCGTTCAGTTATTCTC-2	86	924	867
CCTACACAGGGAGTAA-1	8	436	420
CCTACACCATCACGTA-3	530	1118	745
CCTACACGTTGCCTCT-3	27	598	281
CCTACCACAATGTAAG-3	70	603	685
CCTACCAGTCAACATC-2	35	468	843
CCTACCATCTCCAACC-1	60	525	514
CCTACCATCTTCATGT-3	169	331	654
CCTAGCTAGGGAGTAA-3	72	538	369
CCTAGCTCACACCGCA-3	2036	510	433
CCTATTACAAATACAG-2	551	530	451
CCTATTATCAAGGCTT-2	65	213	320
CCTCAGTCAAGAGTCG-3	326	272	603
CCTCAGTCAAGGACTG-3	9	661	415
CCTCAGTGTTACCAGT-2	5	311	517
CCTTACGAGAGATGAG-3	40	741	615
CCTTACGAGCGTAGTG-1	7451	540	490
CCTTCCCAGTGGGATC-2	44	537	703
CCTTCCCTCCAAGTAC-1	697	1048	559
CCTTCCCTCCGTTGTC-3	148	560	527
CCTTCGAAGATATGGT-1	2187	478	381
CCTTCGACATGTAAGA-3	293	583	622
CCTTTCTAGTAACCCT-3	210	531	456
CCTTTCTTCCTATTCA-3	11	571	422
CCTTTCTTCGGAATCT-1	26	1055	751
CGAACATCATTTCACT-3	19	939	990
CGAACATGTTGTGGCC-1	3	651	338
CGAATGTCAAGAAGAG-3	150	1054	1104
CGAATGTGTGATGCCC-1	8016	828	659
CGAATGTGTTCATGGT-3	531	594	511
CGACCTTAGACAGGCT-1	4	758	652
CGACCTTAGATACACA-2	90	784	833
CGACCTTTCGATCCCT-1	425	1064	1109
CGACTTCAGAACAATC-3	324	410	415
CGACTTCTCGCGATCG-3	780	476	423
CGAGAAGAGCTGCAAG-2	992	578	578
CGAGAAGAGTACCGGA-3	600	699	473
CGAGAAGCAAACTGCT-2	1525	620	874
CGAGAAGCATTGGGCC-3	438	475	738
CGAGAAGTCATTGCGA-1	30	517	619
CGAGCCAAGGTAAACT-3	40	573	459
CGAGCCACATCGATTG-3	181	720	477
CGAGCCATCAATACCG-2	78	278	456
CGAGCCATCCGTCAAA-3	2504	512	784
CGAGCCATCTACTTAC-3	63	569	760
CGATCGGAGCCAGTAG-2	243	438	555
CGATCGGGTGATAAAC-3	697	681	442
CGATCGGTCGAGGTAG-3	3265	554	381
CGATGGCAGTGGTAGC-2	739	996	596
CGATGGCCAACACCCG-1	430	622	534
CGATGGCCATGTTGAC-2	351	743	1420
CGATGGCGTTGTCTTT-2	145	598	480
CGATGGCTCAGCGACC-1	209	474	442
CGATGGCTCAGGATCT-3	170	1759	2130
CGATGGCTCCGTTGTC-1	3190	445	837
CGATGTAAGCGTTTAC-2	219	1091	1460
CGATGTAGTACCGAGA-3	139	729	737
CGATGTATCCGTACAA-1	213	644	479
CGATTGACAACTTGAC-2	15	612	809
CGATTGAGTGTAATGA-3	83	447	454
CGATTGATCTCCTATA-2	6	534	381
CGCCAAGGTCGAATCT-3	139	507	481
CGCGGTATCATACGGT-3	421	517	407
CGCGGTATCGCAAACT-3	108	229	370
CGCGTTTTCCTTGCCA-3	354	297	584
CGCTATCAGTAGCGGT-1	904	425	571
CGCTATCCAGATGGCA-1	3588	384	421
CGCTATCGTAGGCATG-2	645	825	716
CGCTATCGTGAAATCA-2	796	1289	1124
CGCTATCGTGACTCAT-3	266	310	902
CGCTATCGTGGCCCTA-3	757	1149	1354
CGCTGGAAGAAACGAG-2	907	365	343
CGCTTCAAGATGGGTC-3	80	515	563
CGCTTCAAGGTAAACT-3	21	342	810
CGCTTCACATCCGGGT-3	385	441	728
CGGACACAGGGCATGT-3	238	417	509
CGGACACGTTAAGGGC-1	441	659	429
CGGACGTAGATGTGGC-1	808	597	794
CGGACGTAGTTGAGTA-3	753	1043	1008
CGGACTGCAACAACCT-3	146	244	281
CGGACTGGTGTCAATC-2	293	1278	918
CGGACTGTCCAGTATG-3	1842	869	792
CGGAGCTAGTCCCACG-1	196	342	545
CGGAGCTGTCTTGATG-2	236	464	760
CGGAGTCCACAGCGTC-3	42	328	499
CGGAGTCGTTCAGCGC-3	1020	545	708
CGGAGTCTCGTGGACC-1	551	370	497
CGGAGTCTCTTCATGT-3	33	1121	719
CGGCTAGAGAATCTCC-3	96	548	628
CGGCTAGTCAGCTGGC-3	217	510	558
CGGGTCACACCGCTAG-3	723	664	448
CGGGTCACAGCGTCCA-3	137	874	902
CGGTTAAAGGATATAC-3	461	527	380
CGTAGCGCAAAGCAAT-3	289	557	618
CGTAGCGTCTATCCTA-1	83	977	1045
CGTAGGCAGTGTTTGC-3	437	435	459
CGTAGGCCACCTCGTT-1	268	423	338
CGTAGGCTCACAAACC-1	284	290	334
CGTCACTAGTCAAGCG-3	31	1008	506
CGTCACTCAATCTGCA-3	474	500	513
CGTCACTTCACCCGAG-2	86	413	551
CGTCACTTCGTACCGG-3	2477	714	1076
CGTCACTTCGTTGACA-3	343	1133	811
CGTCAGGAGACCGGAT-3	4	521	421
CGTCAGGCAACGATGG-3	117	1135	715
CGTCAGGGTCTTCTCG-2	47	521	304
CGTCTACAGATGGCGT-1	160	546	794
CGTCTACAGTACGCGA-2	9221	1206	2039
CGTCTACCAAGCGATG-3	4762	668	575
CGTCTACCATGGATGG-3	40	541	546
CGTCTACGTACAGCAG-3	970	392	444
CGTCTACTCATAAAGG-3	289	417	365
CGTCTACTCTGTACGA-1	142	362	333
CGTGAGCCAGAGCCAA-1	1871	606	822
CGTGAGCGTTACCAGT-1	5	699	323
CGTGAGCGTTTGTTTC-1	73	451	527
CGTGAGCTCCTGCTTG-3	83	347	451
CGTGTAAAGGCTCATT-2	98	559	510
CGTGTAAAGTCGATAA-3	71	291	352
CGTGTCTAGAGTTGGC-1	34	653	618
CGTTAGACAGTGAGTG-3	8	627	595
CGTTAGATCAGCGATT-3	1925	514	657
CGTTCTGAGTTGTCGT-3	154	457	484
CGTTGGGTCACCATAG-3	72	343	444
CGTTGGGTCGGTGTTA-3	5932	608	586
CTAACTTAGGAATGGA-3	98	885	494
CTAACTTGTTCGAATC-2	45	221	604
CTAACTTGTTTCCACC-3	171	591	444
CTAAGACCATGAGCGA-3	1433	1070	1143
CTAAGACGTCATCCCT-2	9246	572	1070
CTAAGACTCACGATGT-1	64	1049	1156
CTAATGGGTCTAGCGC-3	4658	769	688
CTAATGGGTTCCATGA-2	360	584	474
CTACACCAGCGAGAAA-2	1254	790	1065
CTACACCAGCTGTTCA-2	254	602	716
CTACACCCAAACTGCT-1	40	341	482
CTACACCCAAGTTGTC-3	52	211	386
CTACATTGTAAGCACG-3	362	938	826
CTACCCAAGATGTGGC-1	6	263	330
CTACCCACAAGCGATG-2	90	416	737
CTACCCACAATCCAAC-3	66	586	558
CTACCCATCAGGCGAA-3	169	501	344
CTAGAGTAGATCTGCT-1	4311	747	500
CTAGAGTGTCTAGGTT-1	2	550	413
CTAGAGTGTGTCCTCT-3	103	393	811
CTAGAGTTCGCTTGTC-2	144	839	1627
CTAGCCTAGTGTCCAT-3	767	638	1287
CTAGCCTCAATAACGA-3	72	324	314
CTAGTGAAGTATGACA-1	299	802	951
CTAGTGAGTAAATGAC-2	97	232	346
CTAGTGATCAAACAAG-3	107	708	767
CTCACACAGAGCTGCA-2	512	594	733
CTCACACAGCTTCGCG-3	2663	797	854
CTCACACAGTGCGATG-1	58	1157	811
CTCACACTCCTTTCTC-1	50	1050	884
CTCAGAAAGTGAATTG-3	168	476	636
CTCAGAACAAGACACG-1	5101	2494	1927
CTCAGAACACAACTGT-2	38	828	497
CTCAGAATCACGCGGT-1	393	792	804
CTCAGAATCGTTTATC-2	73	438	359
CTCATTACAATCTGCA-3	421	423	513
CTCATTACACACTGCG-3	295	842	986
CTCATTACATTCCTCG-2	4543	743	652
CTCCTAGAGCAATCTC-2	28	300	311
CTCCTAGCACGTCAGC-2	38	615	755
CTCCTAGCATAAAGGT-1	19	709	774
CTCCTAGGTCCTGCTT-3	113	992	868
CTCGAAAAGATGCCAG-1	1675	380	415
CTCGAAAAGCGTGTCC-3	2881	581	480
CTCGAAAAGTTACCCA-3	430	454	454
CTCGAAACACTTACGA-3	73	985	730
CTCGAGGAGCTAGTGG-1	14	974	894
CTCGAGGGTACATCCA-1	968	1229	1077
CTCGAGGGTTGAGGTG-1	1729	494	503
CTCGAGGTCCTAAGTG-3	1714	926	1238
CTCGAGGTCGACAGCC-3	155	482	611
CTCGGGAGTACTTGAC-2	590	620	933
CTCGGGAGTCTACCTC-2	63	554	429
CTCGGGATCTAACCGA-1	46	1060	1113
CTCGTACAGGCCCGTT-3	791	1157	1077
CTCGTACCAATCCAAC-3	447	260	520
CTCGTACGTACCTACA-3	250	1059	1788
CTCGTACGTATATCCG-3	33	620	583
CTCGTACGTTAGATGA-2	18	651	849
CTCGTACGTTCAGGCC-3	432	632	459
CTCGTACTCGGCGGTT-1	934	1053	752
CTCGTACTCTCTGCTG-3	44	851	963
CTCGTCAAGCCGTCGT-3	956	541	359
CTCGTCACACTGAAGG-1	1766	311	362
CTCGTCAGTAGGCATG-3	1410	660	785
CTCGTCAGTGTTGGGA-1	28	971	635
CTCGTCATCCGTACAA-3	182	326	417
CTCTAATGTATAAACG-3	18	478	440
CTCTAATGTCAATGTC-2	15	503	402
CTCTACGGTTATCCGA-3	8	594	360
CTCTGGTCATCAGTCA-1	84	1283	1071
CTCTGGTGTGCGAAAC-2	10	567	702
CTCTGGTGTGGTAACG-1	152	1243	1019
CTGAAACCAGACAAAT-3	67	904	855
CTGAAACGTGTTGGGA-3	652	665	337
CTGAAACGTTTAAGCC-3	977	692	525
CTGAAACTCTGATACG-2	109	430	468
CTGAAGTAGCGAGAAA-3	316	273	371
CTGAAGTCAAGAGGCT-3	6968	953	806
CTGATAGAGTCACGCC-2	177	626	898
CTGATAGCATCACCCT-3	641	705	1235
CTGATAGCATGCCCGA-2	235	442	845
CTGATCCGTCAAAGAT-3	51	596	855
CTGATCCGTGCAGACA-1	3	420	285
CTGATCCTCAGCTGGC-3	133	1077	775
CTGATCCTCAGGTAAA-3	174	1318	937
CTGATCCTCGTAGATC-3	563	1815	1272
CTGCCTAAGGCCCTCA-3	161	692	656
CTGCCTACATCTCGCT-2	1050	592	989
CTGCCTACATGTAAGA-1	115	583	829
CTGCCTAGTTCCACGG-2	25	401	486
CTGCCTAGTTGTCTTT-3	30	902	831
CTGCGGAAGTCGATAA-2	1688	1318	1131
CTGCGGACACCAGGCT-2	770	469	500
CTGCGGAGTAAGGGAA-1	199	708	479
CTGCGGATCAACGGGA-3	44	519	352
CTGCTGTAGTCGATAA-3	8	697	464
CTGCTGTCAAGTACCT-1	50	351	335
CTGCTGTCACACCGAC-3	901	1201	1000
CTGCTGTCACATCTTT-2	34	384	463
CTGGTCTTCGCTAGCG-1	5	1281	677
CTGGTCTTCGGAAATA-3	57	1356	1378
CTGTGCTAGAGGGATA-1	95	443	341
CTGTGCTCAGATGGCA-1	2	342	326
CTGTTTAAGGCATTGG-3	1126	749	1043
CTGTTTAAGTGTCTCA-1	45	1038	789
CTTAACTAGCCAACAG-3	96	1426	935
CTTAACTAGTTTCCTT-3	12	584	553
CTTAACTCACAAGTAA-3	77	533	552
CTTAACTGTCCATCCT-3	9	1013	850
CTTAACTGTCTAGTGT-3	280	702	502
CTTAACTGTCTTGTCC-1	378	509	494
CTTACCGAGCGTTCCG-3	576	632	401
CTTACCGTCTATCGCC-2	19	554	520
CTTAGGACAGTAAGAT-1	196	1068	652
CTTAGGACATCAGTAC-1	98	545	515
CTTAGGATCACGATGT-3	247	588	975
CTTCTCTAGGCCATAG-3	97	286	257
CTTCTCTAGTGCGATG-3	9	716	623
CTTCTCTCACTTAAGC-3	27	554	511
CTTCTCTGTACTCAAC-3	9	765	625
CTTCTCTTCTCTAAGG-1	62	355	401
CTTCTCTTCTCTTGAT-3	5	612	483
CTTGGCTAGAGAGCTC-1	19	348	376
CTTGGCTTCAGGTAAA-3	18	1241	1142
CTTGGCTTCGTTACAG-3	37	316	379
CTTTGCGAGACCTTTG-3	401	620	966
CTTTGCGCAATAAGCA-2	7259	453	463
CTTTGCGTCCAAGCCG-3	400	514	880
CTTTGCGTCCGAACGC-1	727	424	432
GAAATGAAGCAGGCTA-3	148	424	600
GAACATCCAAGTAATG-2	39	394	380
GAACATCCACCCATGG-3	70	908	658
GAACATCGTCTCCACT-2	25	337	611
GAACATCTCGGTCCGA-2	133	466	403
GAACCTACAAGCCGTC-2	26	733	726
GAACCTAGTACCGAGA-3	13	1299	787
GAACCTAGTGCACTTA-3	25	2558	2043
GAACGGACACCTCGGA-2	1082	854	944
GAACGGACATAGAAAC-3	26	896	660
GAACGGAGTATCACCA-3	9	304	586
GAACGGAGTCTGCCAG-3	1194	926	1125
GAACGGAGTTACCAGT-2	337	1081	2062
GAACGGATCTCGTATT-2	210	771	616
GAAGCAGAGCTAAGAT-1	1110	1353	899
GAAGCAGTCACCCTCA-2	35	783	572
GAAGCAGTCAGCAACT-1	838	1339	1826
GAATAAGAGAAGATTC-1	7	890	535
GAATAAGAGGAGTAGA-2	4	864	752
GAATAAGGTCATCGGC-3	2683	528	429
GAATAAGGTTACAGAA-1	190	326	380
GAATAAGTCATCTGCC-3	3	507	425
GAATGAACAAGTTCTG-3	164	1236	1130
GACACGCCATGCAATC-3	23	1303	776
GACACGCTCCCAGGTG-1	12	396	456
GACACGCTCGGCCGAT-3	173	612	690
GACAGAGCAACTGGCC-3	4472	1882	1537
GACAGAGCACTGCCAG-3	19	330	514
GACAGAGGTAAATACG-1	82	742	527
GACAGAGGTCACCCAG-2	558	443	627
GACAGAGTCAACACGT-3	86	1832	1934
GACCAATCACGAAACG-3	3	286	670
GACCAATGTACCTACA-3	45	1133	1205
GACCAATGTTTGGCGC-1	256	695	590
GACCAATTCAACTCTT-3	1711	747	648
GACCTGGAGCAGGCTA-3	25	408	430
GACCTGGCACACGCTG-3	175	601	663
GACCTGGCACATTCGA-3	80	441	485
GACCTGGGTGCCTGGT-1	451	1168	773
GACGCGTAGGTCATCT-3	13	601	542
GACGCGTGTTAAAGAC-3	4337	677	918
GACGCGTTCATCGATG-1	40	641	686
GACGTGCAGGCTCAGA-3	620	535	359
GACGTGCCACGTGAGA-1	263	352	357
GACGTGCCATGTTCCC-1	211	608	578
GACGTGCGTAAATGTG-1	1014	988	749
GACGTTAAGAGCTGGT-3	827	647	551
GACGTTACACGCCAGT-3	107	936	534
GACTACACACATTTCT-3	64	713	806
GACTACAGTGGGTATG-2	136	483	1067
GACTGCGAGGAGTTTA-2	333	833	1342
GACTGCGCATAACCTG-3	268	867	768
GACTGCGGTTCAGTAC-3	1737	683	688
GAGCAGAGTTGTGGCC-3	6903	1012	750
GAGGTGAGTCTCCATC-3	5266	551	514
GAGGTGAGTGCCTTGG-3	154	486	541
GAGTCCGGTACTCAAC-3	196	322	544
GAGTCCGTCACAGGCC-3	24	710	603
GATCAGTAGAGGTTAT-3	45	281	325
GATCAGTCAAGCTGTT-3	37	577	841
GATCAGTGTAAGTGGC-3	2534	1468	1730
GATCAGTGTACTTAGC-3	28	487	488
GATCAGTGTCCCGACA-1	552	544	541
GATCAGTGTCTGGAGA-3	16	773	425
GATCAGTGTGCTTCTC-1	3340	710	536
GATCAGTTCAACGGCC-3	736	442	665
GATCAGTTCGGTCCGA-3	1397	1027	952
GATCGATCAACAACCT-3	200	363	552
GATCGATCACGTAAGG-3	270	623	646
GATCGATGTCAAGCGA-3	15831	2321	1326
GATCGTAAGAATCTCC-3	47	457	425
GATCGTACAGCTTAAC-3	280	508	778
GATCGTACAGGACGTA-1	132	1050	706
GATCGTAGTAATCACC-1	115	298	448
GATCGTAGTGCGAAAC-1	163	541	343
GATCGTATCACGACTA-1	985	1116	907
GATCGTATCCGTCAAA-3	1747	642	587
GATCGTATCTTTACAC-1	11	738	606
GATCTAGCACATGGGA-1	281	1007	830
GATCTAGTCATAACCG-3	47	277	430
GATGAAACAGCGTCCA-3	3298	713	785
GATGAAACATACAGCT-2	59	253	456
GATGAAAGTTCTGGTA-3	679	611	589
GATGAAAGTTTGGCGC-2	468	371	566
GATGAAATCCCTAACC-1	91	806	489
GATGAAATCGCATGGC-2	2116	1686	1077
GATGAAATCTTCAACT-2	143	607	487
GATGAGGCAATCACAC-1	70	1003	721
GATGAGGGTAGAGTGC-2	547	373	466
GATGAGGTCAATCTCT-3	759	714	638
GATGCTAAGATGTTAG-3	43	791	611
GATGCTATCACAAACC-3	2	898	364
GATGCTATCGCGTTTC-1	392	1053	803
GATTCAGAGACACGAC-3	121	953	517
GATTCAGAGGAATTAC-3	27	570	766
GATTCAGAGTGTCTCA-3	127	509	851
GATTCAGGTAGAGGAA-1	566	585	345
GATTCAGGTTGATTGC-3	6	531	446
GCAAACTAGGTGACCA-3	43	367	354
GCAAACTGTAGCCTAT-3	390	475	401
GCAAACTGTCAGCTAT-2	3773	487	705
GCAAACTGTTACGCGC-2	6498	554	613
GCAAACTGTTATTCTC-2	8	471	673
GCAAACTTCACATAGC-3	207	675	887
GCAAACTTCGCTTAGA-3	120	473	495
GCAATCAAGATACACA-1	2	670	726
GCAATCACATACTCTT-3	12	598	406
GCAATCATCTGATACG-3	330	1172	1283
GCACATACACGTGAGA-3	132	419	764
GCACATACAGTATAAG-3	9	834	923
GCACATAGTGCACCAC-3	1689	545	568
GCACATATCGACAGCC-3	281	620	1129
GCACATATCGTTTGCC-1	31	723	503
GCACTCTCAGTCGATT-3	146	814	1010
GCACTCTTCAGTGTTG-2	7	907	761
GCACTCTTCTTTACGT-3	25	847	707
GCAGCCAGTAACGTTC-3	30	321	269
GCAGCCAGTCGAGTTT-3	238	1853	1919
GCAGCCATCTGCGTAA-3	33	325	451
GCAGTTAAGCTAGCCC-3	2907	1137	1511
GCATACAAGAAGATTC-3	84	894	851
GCATACATCTGTACGA-3	4042	542	447
GCATGATAGGGCACTA-2	23	1717	1792
GCATGATCAACTTGAC-3	794	352	329
GCATGATCAAGCGTAG-1	231	852	589
GCATGATCAGTGAGTG-3	34	926	532
GCATGCGCACGGCGTT-3	1052	404	371
GCATGCGCATGAAGTA-2	104	749	938
GCATGCGTCATCGATG-3	135	928	973
GCATGCGTCTATCCTA-3	74	1316	1131
GCATGTACACGGTTTA-3	25	1057	805
GCATGTAGTAAGGGCT-2	50	920	1157
GCATGTAGTTCCGTCT-1	4	344	495
GCATGTATCTTCAACT-3	390	534	664
GCCAAATAGTAGCCGA-3	12	704	332
GCCAAATAGTGGGATC-3	708	484	331
GCCAAATTCCTAAGTG-1	24	1013	1014
GCCAAATTCCTGTAGA-3	297	342	367
GCCTCTAGTAGAGTGC-3	41	962	1068
GCCTCTAGTTTCGCTC-3	780	1314	1016
GCCTCTATCGGTTAAC-3	54	346	419
GCGACCAAGCCGATTT-3	496	473	458
GCGACCACATCCGGGT-3	739	1294	1109
GCGACCACATGACGGA-3	47	576	301
GCGACCAGTCCGTGAC-3	131	382	357
GCGAGAACACCAGTTA-3	16	617	351
GCGAGAACACGTCAGC-3	3127	604	968
GCGAGAACATGGTAGG-3	3194	818	623
GCGAGAATCAGTACGT-2	749	634	605
GCGAGAATCGTAGATC-3	746	911	756
GCGCAACAGGCCGAAT-3	52	376	298
GCGCAACCACTACAGT-3	485	893	926
GCGCAACTCAGCTCGG-3	652	546	693
GCGCAACTCTTGAGGT-1	1708	626	807
GCGCCAAAGCTAGCCC-3	237	753	671
GCGCCAACACAGGAGT-3	19	1095	1024
GCGCCAAGTGAGTGAC-3	53	565	747
GCGCCAATCAGGCGAA-1	83	885	595
GCGCCAATCCGCATAA-3	174	403	723
GCGCCAATCGGAAATA-3	380	646	562
GCGCCAATCTTGCCGT-1	38	266	316
GCGCGATCACGGTAAG-1	4786	508	415
GCGCGATCATGGTCAT-3	1928	351	323
GCGGGTTAGACAGAGA-3	188	394	509
GCGGGTTGTCTCTCGT-3	1519	444	533
GCGGGTTGTCTTCGTC-3	200	440	533
GCGGGTTTCAACACCA-1	46	437	461
GCTCCTAGTTCCGGCA-3	18	1855	899
GCTCTGTAGTTAACGA-3	13	547	640
GCTCTGTGTACAGCAG-3	87	492	799
GCTCTGTTCCTGCCAT-1	356	305	428
GCTCTGTTCGGAGGTA-1	21	859	615
GCTCTGTTCTGCTTGC-1	203	506	342
GCTGCGAAGAGTACCG-1	954	488	384
GCTGCGAAGATGCGAC-3	11	713	673
GCTGCGACACTTACGA-2	100	937	872
GCTGCGACATGCATGT-1	829	690	636
GCTGCTTAGGTGCTAG-3	80	675	709
GCTGCTTGTCGGCATC-2	1270	864	761
GCTGGGTGTAAAGGAG-3	11	483	584
GCTGGGTGTGTAAGTA-1	775	390	342
GCTGGGTGTTGGGACA-3	21	583	380
GCTTCCAAGGGCTTCC-2	498	277	345
GCTTCCACACTCAGGC-3	144	313	525
GCTTGAACACATAACC-3	148	521	385
GCTTGAAGTTCCACGG-3	83	1036	681
GGAAAGCGTATATCCG-3	657	1238	1728
GGAAAGCGTCATATGC-2	647	649	768
GGAAAGCGTCGGCTCA-3	2735	508	371
GGAAAGCTCACAACGT-1	1106	455	472
GGAAAGCTCACTATTC-2	133	509	682
GGAACTTAGGCATGGT-3	236	510	917
GGAACTTCAATCCAAC-1	754	562	654
GGAATAAGTACTTAGC-2	16	356	523
GGAATAATCAATCACG-3	34	915	874
GGAATAATCAGGCGAA-3	344	612	560
GGAATAATCAGTTTGG-3	58	351	605
GGACAAGAGGTAAACT-1	5	634	276
GGACAGAGTAGGCATG-1	52	479	313
GGACAGAGTTCTCATT-2	899	1330	1426
GGACAGATCCTCAATT-2	77	707	531
GGACAGATCGGCGCTA-3	1731	342	593
GGACATTAGCACCGCT-3	569	512	456
GGACATTCATTTCAGG-3	46	501	520
GGACATTTCATCACCC-3	524	1185	720
GGACATTTCCGAATGT-3	443	728	574
GGACGTCGTCTAGCGC-3	4984	298	434
GGACGTCTCATCATTC-3	58	411	482
GGACGTCTCTTGCAAG-3	1462	1626	1270
GGAGCAACATCGGAAG-3	319	431	331
GGAGCAATCTGCTTGC-2	271	775	668
GGATGTTGTGATAAGT-3	294	1154	993
GGATGTTGTGCAACTT-1	8	1127	815
GGATGTTTCCAGGGCT-1	3632	861	451
GGATTACGTACGACCC-2	25	523	441
GGCAATTCATTAACCG-2	40	215	326
GGCAATTGTGCCTGGT-1	14	1027	736
GGCAATTGTGGCGAAT-2	81	1166	1509
GGCCGATAGGCTAGCA-3	1520	663	1269
GGCCGATGTACCATCA-3	87	691	736
GGCCGATGTTGCCTCT-2	48	1222	1389
GGCGACTGTTCACCTC-3	119	608	613
GGCGACTTCGCACTCT-2	171	1313	1524
GGCGTGTGTACAGCAG-3	147	419	351
GGCGTGTGTTACCAGT-3	831	585	734
GGCTCGAAGTCCCACG-3	3929	1733	1282
GGCTCGACATGACATC-3	358	372	495
GGCTCGATCACATAGC-1	575	491	372
GGCTCGATCGCCGTGA-2	56	412	580
GGCTGGTCAACAACCT-1	96	461	739
GGGAATGAGGCTAGGT-3	75	263	323
GGGAATGTCCCTAATT-1	5944	541	680
GGGACCTAGGCAGTCA-1	43	418	605
GGGACCTTCGACGGAA-3	2665	714	565
GGGAGATCACGAAAGC-3	1749	379	344
GGGAGATCACGGACAA-3	192	387	598
GGGAGATTCATGCAAC-1	378	820	592
GGGAGATTCTGGTGTA-1	680	1100	1729
GGGATGAAGAGTACAT-3	5	1119	1002
GGGATGACAAGTACCT-3	267	421	310
GGGCACTGTAGCGTGA-3	271	659	431
GGGCATCAGTTCGCGC-3	3346	1559	751
GGGCATCCAACTTGAC-1	470	1260	1131
GGGCATCGTAGAAGGA-3	18	973	1288
GGGCATCGTAGGCATG-3	1916	885	744
GGGTCTGGTCAACATC-2	312	632	917
GGGTCTGGTGTGCCTG-1	4	891	752
GGGTCTGGTTCGGGCT-2	190	498	693
GGGTCTGTCAGTTAGC-3	48	466	795
GGGTCTGTCCTCAACC-1	12	819	449
GGGTTGCTCAAGATCC-1	12	1221	863
GGGTTGCTCAGAGACG-3	56	270	281
GGTATTGCACTCGACG-3	1550	539	584
GGTATTGGTCTGATCA-3	41	911	701
GGTGAAGAGTCCAGGA-1	1366	775	908
GGTGAAGCACCTTGTC-3	217	314	480
GGTGAAGCATAACCTG-3	231	444	739
GGTGAAGGTAGATTAG-3	41	287	625
GGTGCGTTCTAAGCCA-3	151	316	280
GGTGCGTTCTCTGTCG-3	423	1048	790
GGTGTTACACCTATCC-3	141	717	709
GGTGTTACAGGGAGAG-3	1252	430	529
GTAACGTCAAACCTAC-1	49	349	492
GTAACGTCAGCGTTCG-3	22	582	338
GTAACGTCAGGATTGG-3	284	362	372
GTAACGTGTACGCACC-3	13	331	489
GTAACGTGTCCAGTAT-3	1419	627	711
GTAACGTGTTTCCACC-3	43	525	385
GTAACGTTCACCAGGC-3	22	816	728
GTAACTGCACTGAAGG-3	211	639	532
GTAACTGCAGCCTGTG-3	114	1348	747
GTAACTGGTAAACCTC-3	381	758	1678
GTAACTGGTAACGACG-3	1853	727	979
GTAACTGTCCTGTAGA-1	3	566	365
GTACGTAAGCCATCGC-1	8	1284	1025
GTACGTAAGTTTCCTT-3	8	468	418
GTACGTAGTCACACGC-3	2546	2017	1188
GTACGTATCAACACAC-3	179	1579	947
GTACGTATCATAGCAC-1	10	468	386
GTACTTTTCACAATGC-2	30	355	541
GTAGGCCGTATGCTTG-1	509	766	970
GTAGGCCTCAGGCGAA-3	48	571	623
GTAGTCAAGTTATCGC-3	7853	518	376
GTAGTCAGTAATCGTC-3	9	637	560
GTAGTCAGTCAATACC-3	12	848	752
GTATCTTAGAGTGAGA-3	67	244	280
GTATCTTGTGAGTGAC-1	1005	992	655
GTATCTTTCACAGGCC-2	472	749	370
GTATCTTTCTACTCAT-3	69	246	293
GTATTCTCACTGTGTA-3	275	224	345
GTATTCTGTACAGTTC-3	1	1114	934
GTATTCTTCCATTCTA-3	37	845	925
GTATTCTTCGTTACAG-2	805	575	643
GTCAAGTCAACACCCG-3	2783	1282	1407
GTCACAAAGCGCTCCA-2	9136	1116	1029
GTCACAAAGGTGATAT-2	10	733	707
GTCACAAAGTCGATAA-3	136	556	412
GTCACAAGTAGGGTAC-3	3	861	427
GTCACGGCAATGTTGC-1	267	1389	2421
GTCACGGGTAGCTAAA-1	347	564	885
GTCACGGTCCTGCTTG-3	529	339	388
GTCATTTGTGGGTCAA-3	411	650	560
GTCCTCAAGAACAACT-3	49	795	550
GTCCTCAAGACATAAC-1	4	530	471
GTCGGGTAGGTGCTTT-3	81	247	516
GTCGTAAGTAAACGCG-3	71	617	377
GTCGTAAGTAGCAAAT-3	11	839	1312
GTCGTAAGTGTCCTCT-2	234	406	423
GTCGTAATCTCACATT-3	460	898	647
GTCTCGTGTGATAAGT-2	255	1074	963
GTCTCGTTCTACCAGA-3	3996	579	563
GTCTTCGCAAGCCTAT-1	239	1199	856
GTCTTCGGTCATATGC-3	38	965	812
GTCTTCGTCCCAAGAT-2	1848	668	954
GTGAAGGGTAGGACAC-3	308	399	920
GTGAAGGGTCTACCTC-1	3	578	448
GTGAAGGGTGACAAAT-3	87	301	517
GTGAAGGGTGCAGTAG-3	284	363	507
GTGCAGCCATAGTAAG-2	16	442	415
GTGCAGCGTACTTAGC-2	24	506	544
GTGCAGCGTCTGCAAT-1	951	506	459
GTGCAGCTCATACGGT-3	81	456	532
GTGCAGCTCCTTGGTC-1	154	479	333
GTGCAGCTCTACCAGA-1	78	535	539
GTGCATACAATGACCT-1	397	487	419
GTGCATACAGCCTTTC-3	510	413	499
GTGCATATCTCGATGA-3	136	576	1281
GTGCGGTAGTCAAGGC-3	26	463	497
GTGCGGTAGTGGACGT-1	1147	651	535
GTGCGGTGTCATCGGC-3	158	803	963
GTGCGGTTCCTCTAGC-3	41	667	432
GTGCTTCAGCCATCGC-2	2	509	321
GTGCTTCAGTAAGTAC-3	243	376	390
GTGCTTCCAGGATTGG-3	44	400	391
GTGCTTCCATCACGAT-2	47	606	740
GTGCTTCGTTCTCATT-3	93	214	333
GTGCTTCTCGGACAAG-3	137	430	585
GTGTGCGAGTGTTAGA-1	330	837	459
GTGTGCGCACAAGCCC-3	1005	808	565
GTGTTAGAGGCGATAC-1	53	765	808
GTGTTAGGTGACTACT-1	1390	1170	934
GTTAAGCAGCAATATG-1	3	388	461
GTTAAGCCACTGCCAG-3	82	2187	2038
GTTAAGCTCTTGACGA-3	19	389	320
GTTACAGGTTCCACAA-3	405	521	558
GTTCATTAGATCCGAG-3	6	602	629
GTTCATTAGTAAGTAC-1	952	302	277
GTTCATTGTAAGGGAA-2	74	573	869
GTTCATTGTGTTCGAT-3	138	667	563
GTTCATTTCTCATTCA-1	1	810	445
GTTCGGGAGACTGTAA-2	2295	1109	1265
GTTCGGGCATCACGTA-3	2725	1536	1181
GTTCGGGGTTCTGTTT-3	23	1275	686
GTTCTCGAGACGCTTT-2	561	2161	3269
GTTCTCGAGTACATGA-3	721	765	820
GTTTCTAAGTAGATGT-3	89	501	628
GTTTCTATCACGATGT-3	15	569	586
GTTTCTATCGAACGGA-2	259	609	554
GTTTCTATCTGTGCAA-3	33	432	547
TAAACCGTCTCACATT-1	345	1638	1190
TAAGAGACAACACCCG-3	52	560	360
TAAGAGAGTTTCGCTC-3	4260	525	541
TAAGCGTCAGAGCCAA-3	216	399	371
TAAGCGTGTACCGGCT-1	1141	862	759
TAAGCGTGTCACCCAG-3	759	427	415
TAAGCGTTCGCGCCAA-3	2238	1374	2318
TAAGTGCAGTCGCCGT-3	353	565	759
TAAGTGCAGTGGCACA-1	30	402	327
TAAGTGCCAAATACAG-1	631	936	536
TAAGTGCCAATGACCT-3	337	762	515
TAAGTGCTCAACGCTA-3	39	1209	1085
TACACGACATTGGGCC-1	153	294	340
TACACGATCGGCGCAT-3	136	1086	951
TACAGTGCACCTGGTG-3	444	567	984
TACAGTGGTCGAAAGC-3	67	425	420
TACCTATCACATCCAA-1	3	317	262
TACCTATTCAACACTG-3	9	424	612
TACCTATTCAGAGACG-3	112	381	636
TACCTTACATCATCCC-3	15	368	433
TACCTTAGTAAGTAGT-3	62	725	610
TACCTTAGTTATCCGA-3	36	303	258
TACCTTATCGCACTCT-3	4903	652	540
TACGGGCGTGCGAAAC-3	4296	416	586
TACGGTACATCGATTG-3	718	344	316
TACGGTATCACCTCGT-3	4994	1071	722
TACGGTATCGGAATCT-1	17	634	484
TACGGTATCGTCTGAA-1	10	472	391
TACGGTATCTGACCTC-2	66	358	929
TACTCATCATCCTTGC-1	5	340	482
TACTCATGTCGGCATC-2	154	536	748
TACTCGCCAACTGCTA-3	370	747	679
TACTTACAGCAGATCG-3	191	603	553
TACTTACCAGGGAGAG-3	1180	526	389
TACTTACGTAAAGGAG-3	270	443	858
TACTTACGTCACCTAA-1	3648	635	372
TACTTGTGTATATCCG-3	17	262	418
TACTTGTGTTTGTTTC-3	10	502	356
TAGAGCTAGGATGGTC-3	3415	902	708
TAGAGCTCAACGATCT-1	760	850	1066
TAGAGCTCAATGTAAG-1	45	839	541
TAGAGCTCATCACGTA-3	2384	406	630
TAGAGCTGTCAACATC-3	23	586	307
TAGAGCTGTCAGAATA-1	4	378	517
TAGAGCTTCGGCTTGG-3	5	619	349
TAGCCGGAGGAGTACC-1	42	536	475
TAGCCGGTCCGCAAGC-2	8	465	312
TAGGCATAGAGCAATT-2	153	510	626
TAGGCATGTGAGGGAG-3	1604	497	557
TAGGCATGTGATGATA-2	374	1186	1280
TAGGCATGTTTGGCGC-3	730	421	390
TAGGCATTCGCCAAAT-1	58	1635	1062
TAGGCATTCGTCACGG-3	3034	1383	1161
TAGGCATTCGTTACAG-3	3	556	246
TAGTGGTAGAAGGTGA-2	72	425	705
TAGTGGTGTCTAAACC-2	208	645	1077
TAGTTGGGTCCATCCT-3	9	634	671
TAGTTGGGTTTAGGAA-3	219	429	570
TAGTTGGTCCAAGCCG-2	637	546	471
TAGTTGGTCTGGTTCC-3	70	217	327
TATCAGGTCGGATGTT-3	96	658	281
TATCAGGTCTCGTATT-1	133	1022	1102
TATCTCAAGAGTCTGG-3	31	439	346
TATCTCACATCGATTG-3	96	759	350
TATGCCCGTGTGGTTT-2	104	907	951
TATGCCCTCCGTTGTC-2	5765	1222	577
TATTACCCACGAAAGC-1	3990	1430	902
TATTACCGTCTTTCAT-3	99	407	399
TATTACCTCTATCCTA-3	32	1196	945
TCAACGAGTGACGCCT-3	2788	399	850
TCAACGATCTTATCTG-3	16	953	862
TCAATCTGTGCCTGGT-3	112	1025	979
TCAATCTGTGTAAGTA-3	63	454	309
TCAATCTTCCAGAAGG-3	14	676	408
TCAATCTTCCCAAGTA-3	5	587	472
TCAATCTTCTAACCGA-3	9	912	601
TCACAAGGTACGCTGC-1	1183	1638	1358
TCACAAGGTGTAACGG-3	8	567	497
TCACGAAAGGTAGCCA-3	807	648	511
TCACGAAAGTGGCACA-1	123	866	952
TCACGAAGTTCAACCA-3	271	571	1349
TCACGAATCCTCCTAG-3	8	461	481
TCAGATGGTACAGCAG-3	35	989	609
TCAGATGTCAATACCG-1	77	638	480
TCAGCAAAGCAGGTCA-1	229	576	800
TCAGCAACACTGCCAG-3	149	457	447
TCAGCAATCCCAACGG-3	49	502	580
TCAGCAATCGCGCCAA-3	100	597	658
TCAGCTCGTTCAGGCC-2	1382	1142	1240
TCAGCTCGTTGGTAAA-3	1003	870	666
TCAGGATAGCTACCTA-3	291	1196	954
TCAGGATGTACCGCTG-1	102	538	496
TCAGGATGTCTAAAGA-2	61	248	396
TCAGGATTCTGATACG-1	1081	821	865
TCAGGATTCTTATCTG-3	33	619	861
TCAGGTAAGAGTTGGC-3	79	520	447
TCAGGTACACCGTTGG-3	1764	558	857
TCAGGTACAGGGATTG-2	101	382	347
TCAGGTAGTACGCTGC-2	76	718	806
TCAGGTAGTATGGTTC-2	65	723	410
TCAGGTAGTTCCCGAG-3	3161	1169	1025
TCAGGTATCCGAATGT-2	252	618	1110
TCATTACAGCCACTAT-3	630	560	775
TCATTACGTCACTTCC-3	17	876	1876
TCATTACGTGCTGTAT-2	117	980	1286
TCATTACGTGGCAAAC-3	1014	491	461
TCATTACTCAGCAACT-3	46	350	628
TCATTTGGTAGGAGTC-1	125	241	323
TCATTTGGTCTGCAAT-3	108	630	256
TCCACACAGATTACCC-3	111	728	715
TCCACACAGCAGCGTA-3	172	1040	1143
TCCACACGTGATGTGG-3	30	482	610
TCCACACTCTTGCCGT-3	569	350	296
TCCCGATCATCACCCT-3	239	540	504
TCCCGATGTGTGCGTC-1	1956	805	583
TCCCGATTCTCGGACG-3	1144	599	480
TCGAGGCAGGGTTCCC-1	15	571	298
TCGAGGCCAGACGTAG-3	5868	1231	859
TCGAGGCGTTCGTCTC-2	153	423	625
TCGCGAGGTGTTGGGA-3	84	1964	1441
TCGCGAGGTTGTCTTT-3	2292	665	728
TCGCGAGTCAGTACGT-3	75	792	663
TCGCGTTGTAAATGTG-2	58	269	327
TCGCGTTTCATTATCC-2	292	1033	1560
TCGGGACAGTACTTGC-1	92	322	395
TCGGGACCAAACGCGA-3	61	230	424
TCGGGACCAAGCGATG-3	3334	720	475
TCGGGACCATCGTCGG-3	992	512	626
TCGGTAAAGAAGGTTT-3	43	220	340
TCGGTAAAGCGATTCT-1	461	430	342
TCGGTAAAGCTACCTA-3	209	439	348
TCGGTAACAGGTGGAT-3	109	252	303
TCGGTAACATGAAGTA-3	3251	1576	907
TCGGTAAGTGTTCGAT-3	2508	513	442
TCGGTAATCTGCTGCT-3	112	265	433
TCGTACCCACAACTGT-3	5806	794	592
TCGTAGAAGTACGTTC-1	178	636	426
TCGTAGACAAGTAATG-3	195	1062	885
TCGTAGATCTACGAGT-3	443	504	537
TCTATTGAGAAGCCCA-3	63	485	795
TCTATTGTCCACGACG-3	495	1012	1496
TCTCATAGTACAGACG-2	70	532	431
TCTCTAAAGGACAGAA-3	174	502	583
TCTCTAAAGGTGATAT-3	7	443	376
TCTCTAACAATGAATG-2	38	237	466
TCTCTAATCAAAGACA-3	15	449	934
TCTCTAATCGGACAAG-1	310	795	813
TCTGAGACAGTCCTTC-3	107	276	409
TCTGAGAGTTGGAGGT-3	723	571	581
TCTGAGATCTCGGACG-3	11	710	943
TCTGGAACAAGGACAC-3	1625	662	456
TCTGGAACACCTCGGA-3	1285	372	348
TCTGGAACACGAGAGT-1	6	684	339
TCTGGAAGTTGTCTTT-3	639	1357	1052
TCTTCGGAGCACCGCT-3	922	639	623
TCTTCGGGTCAAACTC-3	2096	789	1132
TCTTCGGTCAGAGGTG-3	286	818	761
TCTTCGGTCGGCATCG-1	197	562	414
TCTTTCCAGTTAGCGG-2	104	621	1043
TCTTTCCCAAGGGTCA-3	2	459	458
TCTTTCCCACTGTGTA-1	225	922	1557
TCTTTCCGTCAACATC-2	82	445	570
TCTTTCCTCACGGTTA-1	71	351	434
TGAAAGAAGCTGTTCA-3	26	743	547
TGAAAGACAACTTGAC-3	34	337	535
TGAAAGAGTCGAATCT-2	740	437	584
TGACAACCACCGATAT-3	222	490	592
TGACAACTCAAACGGG-3	347	232	469
TGACAACTCACAACGT-3	9	425	448
TGACGGCAGAGGTTAT-3	247	792	776
TGACGGCCACGAGAGT-3	9	337	317
TGACGGCCACTCAGGC-3	524	742	497
TGACGGCCAGGGTATG-3	221	1050	1174
TGACTAGCAGCTTCGG-1	89	563	640
TGACTAGCAGGAATCG-1	968	765	1518
TGACTAGGTCTAGCCG-3	237	356	463
TGACTAGGTTGCCTCT-3	334	386	440
TGACTTTTCAGATAAG-2	262	3339	3047
TGACTTTTCAGCTTAG-1	8	340	276
TGAGAGGAGAGTACAT-3	460	646	794
TGAGAGGAGGATGTAT-3	694	814	500
TGAGAGGCAAGCCGCT-3	2290	978	1346
TGAGAGGCAAGGACTG-1	841	868	645
TGAGAGGTCTACTTAC-3	21	571	489
TGAGCATCAAGTAATG-3	13	1092	1196
TGAGCATCACCTGGTG-3	2371	648	557
TGAGCATCACGACGAA-3	502	671	636
TGAGCATCAGGCTCAC-3	3361	1022	588
TGAGCATCATATACCG-1	255	510	934
TGAGCATGTAAACACA-3	6	658	388
TGAGCATGTGGCGAAT-3	2471	554	844
TGAGCATTCACCCGAG-1	671	922	827
TGAGCCGTCAATAAGG-2	14	534	774
TGAGGGAAGTGTCCCG-1	57	677	580
TGAGGGATCGATGAGG-3	1467	614	637
TGATTTCAGACATAAC-3	36	528	719
TGATTTCAGCATGGCA-3	968	1149	1397
TGCACCTAGATATGGT-2	157	938	617
TGCACCTGTAAATACG-3	327	315	567
TGCACCTTCACATAGC-3	399	1103	1025
TGCCAAAAGCGATGAC-3	1968	1923	1801
TGCCAAAAGTCCGTAT-3	52	381	497
TGCCAAAGTACATGTC-2	402	491	597
TGCCAAAGTGAACCTT-2	67	963	1210
TGCCAAATCCGTAGGC-1	7	625	286
TGCCCATAGATCGGGT-3	370	380	621
TGCCCATAGTATTGGA-3	48	398	387
TGCCCATCAATCTGCA-3	339	406	670
TGCCCATGTTGACGTT-3	42	598	299
TGCGCAGAGTTACCCA-3	938	714	867
TGCGCAGTCCAAGTAC-1	188	422	510
TGCGCAGTCGCATGAT-3	313	475	599
TGCGGGTCATCCTAGA-3	37	306	442
TGCGGGTGTCTGGAGA-1	192	322	555
TGCGGGTTCTCGGACG-1	259	303	390
TGCGGGTTCTTAGAGC-2	10	772	456
TGCGTGGAGATACACA-3	12	1542	935
TGCGTGGCAATCTACG-3	4	1492	742
TGCGTGGTCCGTAGTA-2	98	927	1081
TGCTACCGTAGCACGA-1	614	374	397
TGCTACCGTGTTAAGA-3	371	493	776
TGCTGCTAGTCACGCC-2	320	811	754
TGCTGCTGTTCTCATT-3	114	894	891
TGCTGCTTCCTGTACC-3	82	433	477
TGGACGCCACCAACCG-1	94	533	272
TGGACGCCAGGTCTCG-3	484	384	741
TGGACGCGTCAGAGGT-2	12	615	875
TGGACGCGTGCCTGGT-3	1489	916	1119
TGGCCAGGTCTCGTTC-3	664	868	667
TGGCCAGGTGGTCCGT-2	4	482	530
TGGCGCAAGGAATTAC-3	19	326	362
TGGCGCACACTCTGTC-3	688	1533	847
TGGCTGGAGGGAAACA-3	8	597	377
TGGGAAGCATGCCTTC-1	8222	1000	625
TGGGAAGGTTCTGTTT-2	783	635	962
TGGGCGTGTAACGCGA-3	5243	499	392
TGGGCGTTCAGCTGGC-3	602	883	852
TGGTTAGAGATGAGAG-3	354	447	1395
TGGTTAGCAGAAGCAC-2	218	677	819
TGGTTAGCATGCCCGA-3	113	256	453
TGGTTAGTCCAAGTAC-3	329	719	521
TGGTTAGTCCATGCTC-2	313	812	1436
TGGTTAGTCTCGATGA-3	74	358	441
TGGTTAGTCTTGACGA-1	412	493	686
TGGTTCCAGCTGTCTA-3	130	906	787
TGGTTCCCAAACGTGG-3	4553	807	723
TGGTTCCGTCTCGTTC-1	330	861	840
TGTATTCCAAGTCATC-3	2	648	278
TGTATTCCACTTCGAA-3	379	1187	1211
TGTATTCTCATGTAGC-3	1892	516	552
TGTATTCTCTCCAGGG-3	34	354	718
TGTGGTAAGATGAGAG-3	69	447	541
TGTGGTAGTCACTTCC-2	34	391	442
TGTGGTATCAGCTCTC-3	824	401	564
TGTGTTTGTCGTTGTA-3	26	617	419
TGTGTTTGTGACCAAG-3	45	626	695
TGTGTTTGTGTTTGTG-2	33	297	612
TGTGTTTTCCACGAAT-1	2343	619	772
TGTTCCGTCATGTGGT-3	203	484	1389
TGTTCCGTCTTGCATT-3	6390	760	1391
TTAACTCCAATGGATA-3	17	469	531
TTAACTCGTAAGCACG-3	760	370	480
TTAACTCGTTAAGGGC-1	12	643	398
TTAACTCTCGCAAGCC-3	245	375	885
TTAGGACGTCTTGCGG-2	453	370	656
TTAGGCATCGGCGCTA-2	2245	1251	1045
TTAGTTCAGAGCCCAA-3	2340	903	623
TTAGTTCAGCTAACAA-2	206	360	546
TTAGTTCCATGTCTCC-2	811	821	1092
TTAGTTCGTATAATGG-3	71	501	1137
TTAGTTCTCATGGTCA-3	41	504	809
TTATGCTAGCCCAGCT-3	3303	981	1032
TTATGCTAGGCTATCT-1	2	846	553
TTCCCAGAGACGCACA-3	295	518	496
TTCCCAGGTCTAGAGG-3	1069	615	729
TTCCCAGGTTACGGAG-1	39	492	680
TTCGAAGGTTAAAGTG-3	61	382	482
TTCGAAGGTTATCACG-3	74	451	459
TTCGAAGTCCCTTGCA-1	66	987	741
TTCGAAGTCCTATTCA-3	49	729	738
TTCGAAGTCGAGGTAG-1	392	285	317
TTCGGTCAGATATACG-3	45	644	922
TTCGGTCCATGACATC-3	44	767	443
TTCGGTCGTGTTTGGT-3	964	619	610
TTCGGTCGTTGCTCCT-1	8	684	405
TTCTACACAGAGTGTG-1	22	445	387
TTCTACATCACATAGC-2	6	387	778
TTCTACATCTGTCTAT-1	14	491	509
TTCTCAAAGACGCTTT-3	1048	583	437
TTCTCAAAGCTGGAAC-3	272	358	447
TTCTCAAGTCTGGAGA-2	6	303	511
TTCTCAAGTTGCCTCT-3	1189	830	526
TTCTCAATCAACACAC-3	80	697	582
TTCTCCTAGGGAGTAA-3	298	465	825
TTCTCCTCACACGCTG-3	69	594	851
TTCTCCTCACGCTTTC-3	209	359	434
TTCTCCTTCAGCGATT-3	561	869	671
TTCTCCTTCCACTCCA-3	97	1184	696
TTCTTAGCAAGCTGAG-2	330	958	650
TTCTTAGCAGCTGTGC-3	2393	334	486
TTCTTAGGTAGATTAG-3	319	179	538
TTGAACGAGCCTATGT-3	1730	623	624
TTGAACGGTAGGGTAC-2	56	546	407
TTGACTTGTATATCCG-3	36	275	419
TTGACTTGTGACGCCT-3	34	813	489
TTGACTTTCTGCTGTC-2	105	860	927
TTGCGTCAGATTACCC-3	3581	300	326
TTGCGTCGTTATCACG-1	568	282	498
TTGCGTCTCGACAGCC-3	43	342	425
TTGGAACAGATCGGGT-3	276	331	608
TTGGAACCATCCTTGC-1	13	750	574
TTTACTGAGATGCCTT-1	1474	1233	1337
TTTACTGGTTATGTGC-1	6	684	418
TTTACTGTCCATTCTA-3	88	304	311
TTTATGCGTTTGGCGC-3	3340	455	392
TTTATGCTCGCCATAA-3	1231	755	728
TTTCCTCAGACTAGAT-2	398	765	1514
TTTCCTCGTACAGCAG-1	2	847	598
TTTGCGCGTAGCCTAT-3	5906	863	745
TTTGGTTAGCCCAATT-3	216	1178	1280
TTTGGTTTCTAACTGG-3	53	1193	915
TTTGGTTTCTGGTTCC-2	31	746	1227
TTTGTCAAGACCCACC-3	1785	1029	717
TTTGTCAGTAGCTAAA-1	35	633	724
AGATTGCAGGCATGTG-1		337	546
CACTCCAAGACCCACC-1		1078	606
CCATGTCCAAGGTGTG-3		339	528
GTGCATAGTGACAAAT-1		774	450
TGCCAAACATAGGATA-2		443	301
TTTGGTTGTAGCTAAA-1		390	422
