# Supplementary material for: sciCSR infers B cell state transition and predicts class-switch recombination dynamics using single-cell transcriptomic data
Source: Nat Methods. 2023 Nov 6;21(5):823–34. doi: 10.1038/s41592-023-02060-1 (PMC11093741; doi:10.1038/s41592-023-02060-1)
Supplement: Supplementary file 10 — Source data for Extended Data Fig. 1. [file 41592_2023_2060_MOESM10_ESM.xlsx]

## Sheet: Extended Data Fig1_readcount
Source data for Extended Data Fig1 (read count of Stewart et al B cell subsets over the IGH genomic locus)
chromosome	start	end	number of scRNA-seq reads	population
14	105581461	105581472	6	ClassicalMem
14	105581472	105581476	5	ClassicalMem
14	105581476	105581484	4	ClassicalMem
14	105581484	105581490	3	ClassicalMem
14	105581490	105581498	2	ClassicalMem
14	105581498	105581511	1	ClassicalMem
14	105581511	105581514	2	ClassicalMem
14	105581514	105581528	1	ClassicalMem
14	105581528	105581611	2	ClassicalMem
14	105581611	105581628	1	ClassicalMem
14	105581657	105581757	1	ClassicalMem
14	105581798	105581858	1	ClassicalMem
14	105581940	105581949	1	ClassicalMem
14	105581949	105581990	2	ClassicalMem
14	105581990	105582027	3	ClassicalMem
14	105582027	105582028	2	ClassicalMem
14	105582028	105582041	3	ClassicalMem
14	105582041	105582049	2	ClassicalMem
14	105582049	105582078	1	ClassicalMem
14	105582078	105582090	2	ClassicalMem
14	105582090	105582092	1	ClassicalMem
14	105582150	105582165	3	ClassicalMem
14	105582294	105582393	1	ClassicalMem
14	105582447	105582536	1	ClassicalMem
14	105582592	105582600	1	ClassicalMem
14	105582600	105582609	2	ClassicalMem
14	105582609	105582620	3	ClassicalMem
14	105582620	105582631	4	ClassicalMem
14	105582631	105582633	5	ClassicalMem
14	105582633	105582639	6	ClassicalMem
14	105582639	105582648	7	ClassicalMem
14	105582648	105582654	8	ClassicalMem
14	105582654	105582656	10	ClassicalMem
14	105582656	105582662	12	ClassicalMem
14	105582662	105582669	13	ClassicalMem
14	105582669	105582687	15	ClassicalMem
14	105582687	105582694	16	ClassicalMem
14	105582694	105582709	18	ClassicalMem
14	105582709	105582714	17	ClassicalMem
14	105582714	105582718	18	ClassicalMem
14	105582718	105582720	14	ClassicalMem
14	105582720	105582722	13	ClassicalMem
14	105582722	105582726	16	ClassicalMem
14	105582726	105582730	17	ClassicalMem
14	105582730	105582731	18	ClassicalMem
14	105582731	105582732	17	ClassicalMem
14	105582732	105582734	16	ClassicalMem
14	105582734	105582739	17	ClassicalMem
14	105582739	105582741	16	ClassicalMem
14	105582741	105582746	17	ClassicalMem
14	105582746	105582747	18	ClassicalMem
14	105582747	105582748	20	ClassicalMem
14	105582748	105582753	19	ClassicalMem
14	105582753	105582754	22	ClassicalMem
14	105582754	105582756	21	ClassicalMem
14	105582756	105582762	20	ClassicalMem
14	105582762	105582766	19	ClassicalMem
14	105582766	105582767	20	ClassicalMem
14	105582767	105582768	21	ClassicalMem
14	105582768	105582772	20	ClassicalMem
14	105582772	105582774	25	ClassicalMem
14	105582774	105582778	26	ClassicalMem
14	105582778	105582787	30	ClassicalMem
14	105582787	105582792	28	ClassicalMem
14	105582792	105582794	26	ClassicalMem
14	105582794	105582795	28	ClassicalMem
14	105582795	105582800	22	ClassicalMem
14	105582800	105582802	21	ClassicalMem
14	105582802	105582807	20	ClassicalMem
14	105582807	105582810	21	ClassicalMem
14	105582810	105582811	23	ClassicalMem
14	105582811	105582814	22	ClassicalMem
14	105582814	105582815	21	ClassicalMem
14	105582815	105582816	22	ClassicalMem
14	105582816	105582822	21	ClassicalMem
14	105582822	105582824	19	ClassicalMem
14	105582824	105582827	18	ClassicalMem
14	105582827	105582828	19	ClassicalMem
14	105582828	105582830	18	ClassicalMem
14	105582830	105582834	17	ClassicalMem
14	105582834	105582835	16	ClassicalMem
14	105582835	105582841	17	ClassicalMem
14	105582841	105582844	16	ClassicalMem
14	105582844	105582847	15	ClassicalMem
14	105582847	105582853	12	ClassicalMem
14	105582853	105582856	9	ClassicalMem
14	105582856	105582861	10	ClassicalMem
14	105582861	105582862	11	ClassicalMem
14	105582862	105582863	12	ClassicalMem
14	105582863	105582864	11	ClassicalMem
14	105582864	105582871	12	ClassicalMem
14	105582871	105582874	11	ClassicalMem
14	105582874	105582875	12	ClassicalMem
14	105582875	105582877	10	ClassicalMem
14	105582877	105582878	12	ClassicalMem
14	105582878	105582879	13	ClassicalMem
14	105582879	105582880	14	ClassicalMem
14	105582880	105582882	16	ClassicalMem
14	105582882	105582883	18	ClassicalMem
14	105582883	105582884	20	ClassicalMem
14	105582884	105582887	21	ClassicalMem
14	105582887	105582890	22	ClassicalMem
14	105582890	105582893	24	ClassicalMem
14	105582893	105582895	25	ClassicalMem
14	105582895	105582898	27	ClassicalMem
14	105582898	105582901	28	ClassicalMem
14	105582901	105582906	29	ClassicalMem
14	105582906	105582907	30	ClassicalMem
14	105582907	105582909	32	ClassicalMem
14	105582909	105582910	33	ClassicalMem
14	105582910	105582914	32	ClassicalMem
14	105582914	105582918	33	ClassicalMem
14	105582918	105582921	34	ClassicalMem
14	105582921	105582924	35	ClassicalMem
14	105582924	105582927	36	ClassicalMem
14	105582927	105582932	35	ClassicalMem
14	105582932	105582935	36	ClassicalMem
14	105582935	105582938	38	ClassicalMem
14	105582938	105582940	39	ClassicalMem
14	105582940	105582942	40	ClassicalMem
14	105582942	105582949	41	ClassicalMem
14	105582949	105582956	42	ClassicalMem
14	105582956	105582960	41	ClassicalMem
14	105582960	105582961	42	ClassicalMem
14	105582961	105582962	41	ClassicalMem
14	105582962	105582964	40	ClassicalMem
14	105582964	105582967	39	ClassicalMem
14	105582967	105582970	37	ClassicalMem
14	105582970	105582977	35	ClassicalMem
14	105582977	105582978	33	ClassicalMem
14	105582978	105582979	32	ClassicalMem
14	105582979	105582980	31	ClassicalMem
14	105582980	105582981	28	ClassicalMem
14	105582981	105582987	23	ClassicalMem
14	105582987	105582990	24	ClassicalMem
14	105582990	105582992	23	ClassicalMem
14	105582992	105582993	21	ClassicalMem
14	105582993	105582995	20	ClassicalMem
14	105582995	105583001	23	ClassicalMem
14	105583001	105583004	22	ClassicalMem
14	105583004	105583007	21	ClassicalMem
14	105583007	105583009	19	ClassicalMem
14	105583009	105583012	18	ClassicalMem
14	105583012	105583014	15	ClassicalMem
14	105583014	105583021	14	ClassicalMem
14	105583021	105583022	13	ClassicalMem
14	105583022	105583031	12	ClassicalMem
14	105583031	105583037	11	ClassicalMem
14	105583037	105583040	10	ClassicalMem
14	105583040	105583042	9	ClassicalMem
14	105583042	105583049	8	ClassicalMem
14	105583049	105583055	7	ClassicalMem
14	105583055	105583057	4	ClassicalMem
14	105583057	105583060	5	ClassicalMem
14	105583060	105583067	4	ClassicalMem
14	105583067	105583070	8	ClassicalMem
14	105583070	105583074	9	ClassicalMem
14	105583074	105583076	10	ClassicalMem
14	105583076	105583087	12	ClassicalMem
14	105583087	105583095	13	ClassicalMem
14	105583095	105583102	10	ClassicalMem
14	105583102	105583106	11	ClassicalMem
14	105583106	105583112	14	ClassicalMem
14	105583112	105583113	18	ClassicalMem
14	105583113	105583115	19	ClassicalMem
14	105583115	105583116	22	ClassicalMem
14	105583116	105583125	23	ClassicalMem
14	105583125	105583127	26	ClassicalMem
14	105583127	105583129	30	ClassicalMem
14	105583129	105583131	33	ClassicalMem
14	105583131	105583132	39	ClassicalMem
14	105583132	105583135	41	ClassicalMem
14	105583135	105583142	35	ClassicalMem
14	105583142	105583147	37	ClassicalMem
14	105583147	105583148	39	ClassicalMem
14	105583148	105583165	41	ClassicalMem
14	105583165	105583169	42	ClassicalMem
14	105583169	105583175	43	ClassicalMem
14	105583175	105583182	16	ClassicalMem
14	105583182	105583187	15	ClassicalMem
14	105583187	105583192	14	ClassicalMem
14	105583192	105583195	15	ClassicalMem
14	105583195	105583206	13	ClassicalMem
14	105583206	105583215	12	ClassicalMem
14	105583215	105583225	13	ClassicalMem
14	105583225	105583227	12	ClassicalMem
14	105583227	105583231	11	ClassicalMem
14	105583231	105583235	9	ClassicalMem
14	105583235	105583242	7	ClassicalMem
14	105583242	105583247	6	ClassicalMem
14	105583247	105583248	3	ClassicalMem
14	105583248	105583252	2	ClassicalMem
14	105583252	105583255	1	ClassicalMem
14	105583255	105583266	8	ClassicalMem
14	105583266	105583275	9	ClassicalMem
14	105583275	105583277	4	ClassicalMem
14	105583277	105583282	2	ClassicalMem
14	105583282	105583291	1	ClassicalMem
14	105583291	105583295	2	ClassicalMem
14	105583295	105583299	3	ClassicalMem
14	105583299	105583302	4	ClassicalMem
14	105583302	105583309	5	ClassicalMem
14	105583309	105583312	6	ClassicalMem
14	105583312	105583319	7	ClassicalMem
14	105583319	105583320	9	ClassicalMem
14	105583320	105583322	13	ClassicalMem
14	105583322	105583323	16	ClassicalMem
14	105583323	105583325	17	ClassicalMem
14	105583325	105583328	20	ClassicalMem
14	105583328	105583329	22	ClassicalMem
14	105583329	105583332	23	ClassicalMem
14	105583332	105583333	26	ClassicalMem
14	105583333	105583334	27	ClassicalMem
14	105583334	105583335	29	ClassicalMem
14	105583335	105583337	32	ClassicalMem
14	105583337	105583343	35	ClassicalMem
14	105583343	105583344	38	ClassicalMem
14	105583344	105583345	42	ClassicalMem
14	105583345	105583347	46	ClassicalMem
14	105583347	105583349	47	ClassicalMem
14	105583349	105583350	49	ClassicalMem
14	105583350	105583353	53	ClassicalMem
14	105583353	105583354	56	ClassicalMem
14	105583354	105583355	57	ClassicalMem
14	105583355	105583356	58	ClassicalMem
14	105583356	105583358	59	ClassicalMem
14	105583358	105583359	63	ClassicalMem
14	105583359	105583360	66	ClassicalMem
14	105583360	105583361	68	ClassicalMem
14	105583361	105583362	69	ClassicalMem
14	105583362	105583363	71	ClassicalMem
14	105583363	105583365	72	ClassicalMem
14	105583365	105583366	73	ClassicalMem
14	105583366	105583368	72	ClassicalMem
14	105583368	105583369	75	ClassicalMem
14	105583369	105583371	79	ClassicalMem
14	105583371	105583372	81	ClassicalMem
14	105583372	105583373	83	ClassicalMem
14	105583373	105583376	84	ClassicalMem
14	105583376	105583377	85	ClassicalMem
14	105583377	105583379	87	ClassicalMem
14	105583379	105583381	91	ClassicalMem
14	105583381	105583384	95	ClassicalMem
14	105583384	105583385	96	ClassicalMem
14	105583385	105583388	98	ClassicalMem
14	105583388	105583391	99	ClassicalMem
14	105583391	105583395	98	ClassicalMem
14	105583395	105583397	97	ClassicalMem
14	105583397	105583402	98	ClassicalMem
14	105583402	105583403	97	ClassicalMem
14	105583403	105583404	98	ClassicalMem
14	105583404	105583405	97	ClassicalMem
14	105583405	105583407	98	ClassicalMem
14	105583407	105583411	99	ClassicalMem
14	105583411	105583413	98	ClassicalMem
14	105583413	105583415	99	ClassicalMem
14	105583415	105583416	98	ClassicalMem
14	105583416	105583419	96	ClassicalMem
14	105583419	105583420	95	ClassicalMem
14	105583420	105583422	96	ClassicalMem
14	105583422	105583423	97	ClassicalMem
14	105583423	105583425	96	ClassicalMem
14	105583425	105583427	93	ClassicalMem
14	105583427	105583428	94	ClassicalMem
14	105583428	105583432	92	ClassicalMem
14	105583432	105583433	90	ClassicalMem
14	105583433	105583434	88	ClassicalMem
14	105583434	105583435	85	ClassicalMem
14	105583435	105583437	82	ClassicalMem
14	105583437	105583440	83	ClassicalMem
14	105583440	105583442	82	ClassicalMem
14	105583442	105583443	81	ClassicalMem
14	105583443	105583445	78	ClassicalMem
14	105583445	105583448	74	ClassicalMem
14	105583448	105583449	75	ClassicalMem
14	105583449	105583450	73	ClassicalMem
14	105583450	105583452	70	ClassicalMem
14	105583452	105583453	72	ClassicalMem
14	105583453	105583454	69	ClassicalMem
14	105583454	105583458	68	ClassicalMem
14	105583458	105583459	64	ClassicalMem
14	105583459	105583461	61	ClassicalMem
14	105583461	105583462	60	ClassicalMem
14	105583462	105583463	58	ClassicalMem
14	105583463	105583467	61	ClassicalMem
14	105583467	105583468	62	ClassicalMem
14	105583468	105583469	59	ClassicalMem
14	105583469	105583471	55	ClassicalMem
14	105583471	105583472	53	ClassicalMem
14	105583472	105583473	52	ClassicalMem
14	105583473	105583476	51	ClassicalMem
14	105583476	105583477	50	ClassicalMem
14	105583477	105583478	48	ClassicalMem
14	105583478	105583479	49	ClassicalMem
14	105583479	105583480	45	ClassicalMem
14	105583480	105583481	41	ClassicalMem
14	105583481	105583485	43	ClassicalMem
14	105583485	105583487	41	ClassicalMem
14	105583487	105583490	42	ClassicalMem
14	105583490	105583493	43	ClassicalMem
14	105583493	105583495	44	ClassicalMem
14	105583495	105583497	45	ClassicalMem
14	105583497	105583498	44	ClassicalMem
14	105583498	105583499	45	ClassicalMem
14	105583499	105583501	44	ClassicalMem
14	105583501	105583502	43	ClassicalMem
14	105583502	105583503	44	ClassicalMem
14	105583503	105583505	45	ClassicalMem
14	105583505	105583507	47	ClassicalMem
14	105583507	105583508	46	ClassicalMem
14	105583508	105583509	47	ClassicalMem
14	105583509	105583512	49	ClassicalMem
14	105583512	105583517	47	ClassicalMem
14	105583517	105583519	49	ClassicalMem
14	105583519	105583520	48	ClassicalMem
14	105583520	105583522	45	ClassicalMem
14	105583522	105583529	44	ClassicalMem
14	105583529	105583530	43	ClassicalMem
14	105583530	105583532	44	ClassicalMem
14	105583532	105583533	45	ClassicalMem
14	105583533	105583537	46	ClassicalMem
14	105583537	105583541	45	ClassicalMem
14	105583541	105583543	44	ClassicalMem
14	105583543	105583547	43	ClassicalMem
14	105583547	105583548	42	ClassicalMem
14	105583548	105583549	41	ClassicalMem
14	105583549	105583552	43	ClassicalMem
14	105583552	105583555	41	ClassicalMem
14	105583555	105583556	40	ClassicalMem
14	105583556	105583558	39	ClassicalMem
14	105583558	105583559	40	ClassicalMem
14	105583559	105583560	41	ClassicalMem
14	105583560	105583561	39	ClassicalMem
14	105583561	105583563	40	ClassicalMem
14	105583563	105583565	36	ClassicalMem
14	105583565	105583566	35	ClassicalMem
14	105583566	105583567	34	ClassicalMem
14	105583567	105583570	35	ClassicalMem
14	105583570	105583572	36	ClassicalMem
14	105583572	105583575	35	ClassicalMem
14	105583575	105583579	36	ClassicalMem
14	105583579	105583580	37	ClassicalMem
14	105583580	105583581	35	ClassicalMem
14	105583581	105583583	36	ClassicalMem
14	105583583	105583584	38	ClassicalMem
14	105583584	105583586	37	ClassicalMem
14	105583586	105583587	38	ClassicalMem
14	105583587	105583588	37	ClassicalMem
14	105583588	105583590	36	ClassicalMem
14	105583590	105583591	35	ClassicalMem
14	105583591	105583595	34	ClassicalMem
14	105583595	105583598	33	ClassicalMem
14	105583598	105583599	32	ClassicalMem
14	105583599	105583601	33	ClassicalMem
14	105583601	105583602	32	ClassicalMem
14	105583602	105583603	33	ClassicalMem
14	105583603	105583605	32	ClassicalMem
14	105583605	105583608	29	ClassicalMem
14	105583608	105583609	28	ClassicalMem
14	105583609	105583613	26	ClassicalMem
14	105583613	105583617	25	ClassicalMem
14	105583617	105583619	23	ClassicalMem
14	105583619	105583624	20	ClassicalMem
14	105583624	105583627	21	ClassicalMem
14	105583627	105583629	20	ClassicalMem
14	105583629	105583630	17	ClassicalMem
14	105583630	105583631	16	ClassicalMem
14	105583631	105583634	17	ClassicalMem
14	105583634	105583643	16	ClassicalMem
14	105583643	105583649	17	ClassicalMem
14	105583649	105583650	16	ClassicalMem
14	105583650	105583651	15	ClassicalMem
14	105583651	105583652	16	ClassicalMem
14	105583652	105583658	17	ClassicalMem
14	105583658	105583659	16	ClassicalMem
14	105583659	105583668	14	ClassicalMem
14	105583668	105583670	15	ClassicalMem
14	105583670	105583674	14	ClassicalMem
14	105583674	105583675	15	ClassicalMem
14	105583675	105583678	14	ClassicalMem
14	105583678	105583679	13	ClassicalMem
14	105583679	105583681	12	ClassicalMem
14	105583681	105583683	11	ClassicalMem
14	105583683	105583686	9	ClassicalMem
14	105583686	105583691	11	ClassicalMem
14	105583691	105583696	12	ClassicalMem
14	105583696	105583698	13	ClassicalMem
14	105583698	105583702	14	ClassicalMem
14	105583702	105583714	13	ClassicalMem
14	105583714	105583723	15	ClassicalMem
14	105583723	105583724	17	ClassicalMem
14	105583724	105583725	16	ClassicalMem
14	105583725	105583726	18	ClassicalMem
14	105583726	105583727	20	ClassicalMem
14	105583727	105583728	53	ClassicalMem
14	105583728	105583729	57	ClassicalMem
14	105583729	105583730	59	ClassicalMem
14	105583730	105583731	64	ClassicalMem
14	105583731	105583732	74	ClassicalMem
14	105583732	105583733	95	ClassicalMem
14	105583733	105583734	100	ClassicalMem
14	105583734	105583735	107	ClassicalMem
14	105583735	105583736	119	ClassicalMem
14	105583736	105583737	134	ClassicalMem
14	105583737	105583738	152	ClassicalMem
14	105583738	105583739	165	ClassicalMem
14	105583739	105583740	177	ClassicalMem
14	105583740	105583741	182	ClassicalMem
14	105583741	105583742	192	ClassicalMem
14	105583742	105583743	209	ClassicalMem
14	105583743	105583744	213	ClassicalMem
14	105583744	105583745	218	ClassicalMem
14	105583745	105583746	226	ClassicalMem
14	105583746	105583747	240	ClassicalMem
14	105583747	105583748	241	ClassicalMem
14	105583748	105583749	247	ClassicalMem
14	105583749	105583750	276	ClassicalMem
14	105583750	105583751	288	ClassicalMem
14	105583751	105583752	297	ClassicalMem
14	105583752	105583753	316	ClassicalMem
14	105583753	105583754	323	ClassicalMem
14	105583754	105583755	333	ClassicalMem
14	105583755	105583756	361	ClassicalMem
14	105583756	105583757	366	ClassicalMem
14	105583757	105583758	371	ClassicalMem
14	105583758	105583759	390	ClassicalMem
14	105583759	105583760	411	ClassicalMem
14	105583760	105583761	415	ClassicalMem
14	105583761	105583762	442	ClassicalMem
14	105583762	105583763	452	ClassicalMem
14	105583763	105583764	462	ClassicalMem
14	105583764	105583765	482	ClassicalMem
14	105583765	105583766	497	ClassicalMem
14	105583766	105583767	525	ClassicalMem
14	105583767	105583768	533	ClassicalMem
14	105583768	105583769	597	ClassicalMem
14	105583769	105583770	602	ClassicalMem
14	105583770	105583771	625	ClassicalMem
14	105583771	105583772	652	ClassicalMem
14	105583772	105583773	682	ClassicalMem
14	105583773	105583774	716	ClassicalMem
14	105583774	105583775	727	ClassicalMem
14	105583775	105583776	736	ClassicalMem
14	105583776	105583777	754	ClassicalMem
14	105583777	105583778	806	ClassicalMem
14	105583778	105583779	842	ClassicalMem
14	105583779	105583780	843	ClassicalMem
14	105583780	105583781	852	ClassicalMem
14	105583781	105583782	905	ClassicalMem
14	105583782	105583783	936	ClassicalMem
14	105583783	105583784	943	ClassicalMem
14	105583784	105583785	967	ClassicalMem
14	105583785	105583786	971	ClassicalMem
14	105583786	105583787	977	ClassicalMem
14	105583787	105583788	1055	ClassicalMem
14	105583788	105583789	1065	ClassicalMem
14	105583789	105583790	1094	ClassicalMem
14	105583790	105583791	1105	ClassicalMem
14	105583791	105583792	1154	ClassicalMem
14	105583792	105583793	1166	ClassicalMem
14	105583793	105583794	1173	ClassicalMem
14	105583794	105583795	1179	ClassicalMem
14	105583795	105583796	1210	ClassicalMem
14	105583796	105583797	1239	ClassicalMem
14	105583797	105583798	1274	ClassicalMem
14	105583798	105583799	1323	ClassicalMem
14	105583799	105583800	1332	ClassicalMem
14	105583800	105583801	1342	ClassicalMem
14	105583801	105583802	1352	ClassicalMem
14	105583802	105583803	1477	ClassicalMem
14	105583803	105583804	1479	ClassicalMem
14	105583804	105583805	1490	ClassicalMem
14	105583805	105583806	1512	ClassicalMem
14	105583806	105583807	1525	ClassicalMem
14	105583807	105583808	1609	ClassicalMem
14	105583808	105583809	1627	ClassicalMem
14	105583809	105583810	1644	ClassicalMem
14	105583810	105583811	1658	ClassicalMem
14	105583811	105583812	1685	ClassicalMem
14	105583812	105583813	1706	ClassicalMem
14	105583813	105583814	1719	ClassicalMem
14	105583814	105583815	1734	ClassicalMem
14	105583815	105583816	1746	ClassicalMem
14	105583816	105583817	1765	ClassicalMem
14	105583817	105583818	1810	ClassicalMem
14	105583818	105583819	1847	ClassicalMem
14	105583819	105583820	1854	ClassicalMem
14	105583820	105583821	1895	ClassicalMem
14	105583821	105583822	1907	ClassicalMem
14	105583822	105583823	1959	ClassicalMem
14	105583823	105583824	1955	ClassicalMem
14	105583824	105583825	1965	ClassicalMem
14	105583825	105583826	1986	ClassicalMem
14	105583826	105583827	1994	ClassicalMem
14	105583827	105583828	2026	ClassicalMem
14	105583828	105583829	2062	ClassicalMem
14	105583829	105583830	2080	ClassicalMem
14	105583830	105583831	2093	ClassicalMem
14	105583831	105583832	2089	ClassicalMem
14	105583832	105583833	2076	ClassicalMem
14	105583833	105583834	2144	ClassicalMem
14	105583834	105583835	2162	ClassicalMem
14	105583835	105583836	2164	ClassicalMem
14	105583836	105583837	2163	ClassicalMem
14	105583837	105583838	2167	ClassicalMem
14	105583838	105583839	2214	ClassicalMem
14	105583839	105583840	2211	ClassicalMem
14	105583840	105583841	2236	ClassicalMem
14	105583841	105583842	2262	ClassicalMem
14	105583842	105583843	2264	ClassicalMem
14	105583843	105583844	2277	ClassicalMem
14	105583844	105583845	2288	ClassicalMem
14	105583845	105583846	2311	ClassicalMem
14	105583846	105583847	2303	ClassicalMem
14	105583847	105583848	2313	ClassicalMem
14	105583848	105583849	2338	ClassicalMem
14	105583849	105583850	2330	ClassicalMem
14	105583850	105583851	2325	ClassicalMem
14	105583851	105583852	2317	ClassicalMem
14	105583852	105583853	2296	ClassicalMem
14	105583853	105583854	102	ClassicalMem
14	105583854	105583855	89	ClassicalMem
14	105583855	105583856	63	ClassicalMem
14	105583856	105583858	62	ClassicalMem
14	105583858	105583859	63	ClassicalMem
14	105583859	105583861	60	ClassicalMem
14	105583861	105583862	59	ClassicalMem
14	105583862	105583868	61	ClassicalMem
14	105583868	105583869	62	ClassicalMem
14	105583869	105583873	64	ClassicalMem
14	105583873	105583875	63	ClassicalMem
14	105583875	105583878	67	ClassicalMem
14	105583878	105583884	65	ClassicalMem
14	105583884	105583885	66	ClassicalMem
14	105583885	105583886	67	ClassicalMem
14	105583886	105583887	66	ClassicalMem
14	105583887	105583889	68	ClassicalMem
14	105583889	105583893	67	ClassicalMem
14	105583893	105583895	68	ClassicalMem
14	105583895	105583897	67	ClassicalMem
14	105583897	105583898	65	ClassicalMem
14	105583898	105583901	67	ClassicalMem
14	105583901	105583902	69	ClassicalMem
14	105583902	105583907	66	ClassicalMem
14	105583907	105583908	64	ClassicalMem
14	105583908	105583910	63	ClassicalMem
14	105583910	105583911	61	ClassicalMem
14	105583911	105583914	59	ClassicalMem
14	105583914	105583916	57	ClassicalMem
14	105583916	105583917	58	ClassicalMem
14	105583917	105583919	57	ClassicalMem
14	105583919	105583920	55	ClassicalMem
14	105583920	105583921	54	ClassicalMem
14	105583921	105583922	53	ClassicalMem
14	105583922	105583923	51	ClassicalMem
14	105583923	105583927	52	ClassicalMem
14	105583927	105583929	51	ClassicalMem
14	105583929	105583930	50	ClassicalMem
14	105583930	105583931	49	ClassicalMem
14	105583931	105583933	50	ClassicalMem
14	105583933	105583934	47	ClassicalMem
14	105583934	105583938	45	ClassicalMem
14	105583938	105583940	42	ClassicalMem
14	105583940	105583941	41	ClassicalMem
14	105583941	105583951	39	ClassicalMem
14	105583951	105583953	37	ClassicalMem
14	105583953	105583955	36	ClassicalMem
14	105583955	105583956	34	ClassicalMem
14	105583956	105583957	33	ClassicalMem
14	105583957	105583958	32	ClassicalMem
14	105583958	105583960	31	ClassicalMem
14	105583960	105583962	30	ClassicalMem
14	105583962	105583965	28	ClassicalMem
14	105583965	105583968	29	ClassicalMem
14	105583968	105583969	28	ClassicalMem
14	105583969	105583971	26	ClassicalMem
14	105583971	105583975	25	ClassicalMem
14	105583975	105583977	21	ClassicalMem
14	105583977	105583979	20	ClassicalMem
14	105583979	105583981	21	ClassicalMem
14	105583981	105583984	20	ClassicalMem
14	105583984	105583985	19	ClassicalMem
14	105583985	105583987	18	ClassicalMem
14	105583987	105583988	15	ClassicalMem
14	105583988	105583992	16	ClassicalMem
14	105583992	105583993	15	ClassicalMem
14	105583993	105583998	14	ClassicalMem
14	105583998	105584001	12	ClassicalMem
14	105584001	105584008	10	ClassicalMem
14	105584008	105584016	9	ClassicalMem
14	105584016	105584023	8	ClassicalMem
14	105584023	105584025	7	ClassicalMem
14	105584025	105584030	6	ClassicalMem
14	105584030	105584031	4	ClassicalMem
14	105584031	105584035	3	ClassicalMem
14	105584035	105584048	4	ClassicalMem
14	105584048	105584056	3	ClassicalMem
14	105584056	105584065	4	ClassicalMem
14	105584065	105584082	6	ClassicalMem
14	105584082	105584088	8	ClassicalMem
14	105584088	105584098	7	ClassicalMem
14	105584098	105584103	8	ClassicalMem
14	105584103	105584107	9	ClassicalMem
14	105584107	105584110	10	ClassicalMem
14	105584110	105584131	13	ClassicalMem
14	105584131	105584132	41	ClassicalMem
14	105584132	105584133	2224	ClassicalMem
14	105584133	105584134	2235	ClassicalMem
14	105584134	105584136	2261	ClassicalMem
14	105584136	105584137	2303	ClassicalMem
14	105584137	105584138	2318	ClassicalMem
14	105584138	105584139	2330	ClassicalMem
14	105584139	105584140	2336	ClassicalMem
14	105584140	105584141	2318	ClassicalMem
14	105584141	105584142	2353	ClassicalMem
14	105584142	105584144	2362	ClassicalMem
14	105584144	105584145	2375	ClassicalMem
14	105584145	105584146	2365	ClassicalMem
14	105584146	105584147	2404	ClassicalMem
14	105584147	105584148	2354	ClassicalMem
14	105584148	105584149	2375	ClassicalMem
14	105584149	105584150	2385	ClassicalMem
14	105584150	105584151	2376	ClassicalMem
14	105584151	105584152	2364	ClassicalMem
14	105584152	105584153	2340	ClassicalMem
14	105584153	105584154	2333	ClassicalMem
14	105584154	105584155	2329	ClassicalMem
14	105584155	105584156	2315	ClassicalMem
14	105584156	105584157	2298	ClassicalMem
14	105584157	105584158	2269	ClassicalMem
14	105584158	105584159	2277	ClassicalMem
14	105584159	105584160	2278	ClassicalMem
14	105584160	105584161	2233	ClassicalMem
14	105584161	105584162	2225	ClassicalMem
14	105584162	105584163	2232	ClassicalMem
14	105584163	105584164	2220	ClassicalMem
14	105584164	105584165	2226	ClassicalMem
14	105584165	105584166	2217	ClassicalMem
14	105584166	105584167	2161	ClassicalMem
14	105584167	105584168	2167	ClassicalMem
14	105584168	105584169	2155	ClassicalMem
14	105584169	105584170	2140	ClassicalMem
14	105584170	105584171	2100	ClassicalMem
14	105584171	105584172	2101	ClassicalMem
14	105584172	105584173	2092	ClassicalMem
14	105584173	105584174	2085	ClassicalMem
14	105584174	105584175	2022	ClassicalMem
14	105584175	105584176	2027	ClassicalMem
14	105584176	105584177	2030	ClassicalMem
14	105584177	105584178	2050	ClassicalMem
14	105584178	105584179	2058	ClassicalMem
14	105584179	105584180	2070	ClassicalMem
14	105584180	105584181	2074	ClassicalMem
14	105584181	105584182	1965	ClassicalMem
14	105584182	105584183	1964	ClassicalMem
14	105584183	105584184	1959	ClassicalMem
14	105584184	105584185	1963	ClassicalMem
14	105584185	105584186	1984	ClassicalMem
14	105584186	105584187	1945	ClassicalMem
14	105584187	105584188	1938	ClassicalMem
14	105584188	105584189	1933	ClassicalMem
14	105584189	105584190	1934	ClassicalMem
14	105584190	105584191	1911	ClassicalMem
14	105584191	105584193	1903	ClassicalMem
14	105584193	105584194	1891	ClassicalMem
14	105584194	105584195	1896	ClassicalMem
14	105584195	105584196	1898	ClassicalMem
14	105584196	105584197	1887	ClassicalMem
14	105584197	105584198	1855	ClassicalMem
14	105584198	105584199	1873	ClassicalMem
14	105584199	105584200	1881	ClassicalMem
14	105584200	105584201	1872	ClassicalMem
14	105584201	105584202	1841	ClassicalMem
14	105584202	105584203	1838	ClassicalMem
14	105584203	105584204	1832	ClassicalMem
14	105584204	105584205	1838	ClassicalMem
14	105584205	105584206	1860	ClassicalMem
14	105584206	105584207	1821	ClassicalMem
14	105584207	105584208	1794	ClassicalMem
14	105584208	105584209	1783	ClassicalMem
14	105584209	105584210	1809	ClassicalMem
14	105584210	105584211	1804	ClassicalMem
14	105584211	105584212	1826	ClassicalMem
14	105584212	105584213	1783	ClassicalMem
14	105584213	105584214	1749	ClassicalMem
14	105584214	105584215	1767	ClassicalMem
14	105584215	105584216	1756	ClassicalMem
14	105584216	105584217	1749	ClassicalMem
14	105584217	105584218	1711	ClassicalMem
14	105584218	105584219	1719	ClassicalMem
14	105584219	105584220	1703	ClassicalMem
14	105584220	105584221	1676	ClassicalMem
14	105584221	105584222	1674	ClassicalMem
14	105584222	105584223	1692	ClassicalMem
14	105584223	105584224	1686	ClassicalMem
14	105584224	105584225	1671	ClassicalMem
14	105584225	105584226	1678	ClassicalMem
14	105584226	105584227	1669	ClassicalMem
14	105584227	105584228	1689	ClassicalMem
14	105584228	105584229	1682	ClassicalMem
14	105584229	105584230	1696	ClassicalMem
14	105584230	105584231	1689	ClassicalMem
14	105584231	105584232	1685	ClassicalMem
14	105584232	105584233	1681	ClassicalMem
14	105584233	105584234	1682	ClassicalMem
14	105584234	105584235	1658	ClassicalMem
14	105584235	105584236	1654	ClassicalMem
14	105584236	105584237	1645	ClassicalMem
14	105584237	105584238	1629	ClassicalMem
14	105584238	105584240	1609	ClassicalMem
14	105584240	105584241	1604	ClassicalMem
14	105584241	105584242	1571	ClassicalMem
14	105584242	105584243	1576	ClassicalMem
14	105584243	105584244	1578	ClassicalMem
14	105584244	105584245	1565	ClassicalMem
14	105584245	105584246	1563	ClassicalMem
14	105584246	105584248	1519	ClassicalMem
14	105584248	105584249	1523	ClassicalMem
14	105584249	105584250	1494	ClassicalMem
14	105584250	105584251	1480	ClassicalMem
14	105584251	105584252	1475	ClassicalMem
14	105584252	105584253	1471	ClassicalMem
14	105584253	105584254	1483	ClassicalMem
14	105584254	105584255	1480	ClassicalMem
14	105584255	105584256	1483	ClassicalMem
14	105584256	105584257	1456	ClassicalMem
14	105584257	105584258	1454	ClassicalMem
14	105584258	105584259	1447	ClassicalMem
14	105584259	105584260	1450	ClassicalMem
14	105584260	105584261	1449	ClassicalMem
14	105584261	105584262	1429	ClassicalMem
14	105584262	105584263	1421	ClassicalMem
14	105584263	105584264	1415	ClassicalMem
14	105584264	105584265	1410	ClassicalMem
14	105584265	105584266	1413	ClassicalMem
14	105584266	105584267	1425	ClassicalMem
14	105584267	105584269	1420	ClassicalMem
14	105584269	105584270	1417	ClassicalMem
14	105584270	105584271	1416	ClassicalMem
14	105584271	105584272	1410	ClassicalMem
14	105584272	105584273	1429	ClassicalMem
14	105584273	105584274	1439	ClassicalMem
14	105584274	105584276	1421	ClassicalMem
14	105584276	105584277	1411	ClassicalMem
14	105584277	105584278	1352	ClassicalMem
14	105584278	105584279	1341	ClassicalMem
14	105584279	105584280	1329	ClassicalMem
14	105584280	105584281	1316	ClassicalMem
14	105584281	105584282	1318	ClassicalMem
14	105584282	105584283	1315	ClassicalMem
14	105584283	105584284	1327	ClassicalMem
14	105584284	105584285	1322	ClassicalMem
14	105584285	105584286	1301	ClassicalMem
14	105584286	105584287	1289	ClassicalMem
14	105584287	105584288	1283	ClassicalMem
14	105584288	105584289	1287	ClassicalMem
14	105584289	105584290	1279	ClassicalMem
14	105584290	105584291	1301	ClassicalMem
14	105584291	105584292	1296	ClassicalMem
14	105584292	105584293	1287	ClassicalMem
14	105584293	105584294	1285	ClassicalMem
14	105584294	105584295	1282	ClassicalMem
14	105584295	105584296	1262	ClassicalMem
14	105584296	105584298	1239	ClassicalMem
14	105584298	105584299	1214	ClassicalMem
14	105584299	105584300	1172	ClassicalMem
14	105584300	105584301	1171	ClassicalMem
14	105584301	105584302	1161	ClassicalMem
14	105584302	105584303	1158	ClassicalMem
14	105584303	105584304	1160	ClassicalMem
14	105584304	105584305	1134	ClassicalMem
14	105584305	105584306	1115	ClassicalMem
14	105584306	105584307	1117	ClassicalMem
14	105584307	105584309	1106	ClassicalMem
14	105584309	105584310	1069	ClassicalMem
14	105584310	105584311	1090	ClassicalMem
14	105584311	105584312	1069	ClassicalMem
14	105584312	105584313	1059	ClassicalMem
14	105584313	105584314	1062	ClassicalMem
14	105584314	105584315	1037	ClassicalMem
14	105584315	105584316	1057	ClassicalMem
14	105584316	105584317	1042	ClassicalMem
14	105584317	105584318	1039	ClassicalMem
14	105584318	105584319	1025	ClassicalMem
14	105584319	105584320	1018	ClassicalMem
14	105584320	105584321	1020	ClassicalMem
14	105584321	105584322	1000	ClassicalMem
14	105584322	105584323	968	ClassicalMem
14	105584323	105584324	963	ClassicalMem
14	105584324	105584325	951	ClassicalMem
14	105584325	105584326	949	ClassicalMem
14	105584326	105584327	951	ClassicalMem
14	105584327	105584328	902	ClassicalMem
14	105584328	105584329	896	ClassicalMem
14	105584329	105584330	878	ClassicalMem
14	105584330	105584331	876	ClassicalMem
14	105584331	105584332	872	ClassicalMem
14	105584332	105584333	864	ClassicalMem
14	105584333	105584334	852	ClassicalMem
14	105584334	105584335	853	ClassicalMem
14	105584335	105584336	858	ClassicalMem
14	105584336	105584337	826	ClassicalMem
14	105584337	105584338	816	ClassicalMem
14	105584338	105584339	811	ClassicalMem
14	105584339	105584340	803	ClassicalMem
14	105584340	105584341	802	ClassicalMem
14	105584341	105584342	798	ClassicalMem
14	105584342	105584343	777	ClassicalMem
14	105584343	105584344	761	ClassicalMem
14	105584344	105584345	741	ClassicalMem
14	105584345	105584346	734	ClassicalMem
14	105584346	105584347	726	ClassicalMem
14	105584347	105584348	715	ClassicalMem
14	105584348	105584349	687	ClassicalMem
14	105584349	105584350	683	ClassicalMem
14	105584350	105584351	625	ClassicalMem
14	105584351	105584352	608	ClassicalMem
14	105584352	105584353	594	ClassicalMem
14	105584353	105584354	582	ClassicalMem
14	105584354	105584355	578	ClassicalMem
14	105584355	105584356	573	ClassicalMem
14	105584356	105584357	568	ClassicalMem
14	105584357	105584358	567	ClassicalMem
14	105584358	105584359	558	ClassicalMem
14	105584359	105584361	572	ClassicalMem
14	105584361	105584362	556	ClassicalMem
14	105584362	105584363	549	ClassicalMem
14	105584363	105584364	543	ClassicalMem
14	105584364	105584365	535	ClassicalMem
14	105584365	105584366	530	ClassicalMem
14	105584366	105584367	513	ClassicalMem
14	105584367	105584368	501	ClassicalMem
14	105584368	105584369	15	ClassicalMem
14	105584369	105584370	9	ClassicalMem
14	105584370	105584377	5	ClassicalMem
14	105584377	105584405	4	ClassicalMem
14	105584405	105584409	3	ClassicalMem
14	105584409	105584411	2	ClassicalMem
14	105584411	105584442	3	ClassicalMem
14	105584442	105584445	5	ClassicalMem
14	105584445	105584450	4	ClassicalMem
14	105584450	105584456	3	ClassicalMem
14	105584456	105584470	4	ClassicalMem
14	105584470	105584475	5	ClassicalMem
14	105584475	105584509	7	ClassicalMem
14	105584509	105584511	8	ClassicalMem
14	105584511	105584524	7	ClassicalMem
14	105584524	105584542	6	ClassicalMem
14	105584542	105584556	5	ClassicalMem
14	105584556	105584570	4	ClassicalMem
14	105584570	105584572	3	ClassicalMem
14	105584572	105584575	4	ClassicalMem
14	105584575	105584608	2	ClassicalMem
14	105584608	105584625	1	ClassicalMem
14	105584625	105584641	2	ClassicalMem
14	105584641	105584660	3	ClassicalMem
14	105584660	105584678	2	ClassicalMem
14	105584678	105584707	3	ClassicalMem
14	105584707	105584719	4	ClassicalMem
14	105584719	105584723	5	ClassicalMem
14	105584723	105584725	6	ClassicalMem
14	105584725	105584736	5	ClassicalMem
14	105584736	105584741	6	ClassicalMem
14	105584741	105584742	5	ClassicalMem
14	105584742	105584750	6	ClassicalMem
14	105584750	105584754	7	ClassicalMem
14	105584754	105584764	8	ClassicalMem
14	105584764	105584769	9	ClassicalMem
14	105584769	105584775	10	ClassicalMem
14	105584775	105584777	11	ClassicalMem
14	105584777	105584778	12	ClassicalMem
14	105584778	105584800	11	ClassicalMem
14	105584800	105584807	12	ClassicalMem
14	105584807	105584809	11	ClassicalMem
14	105584809	105584814	12	ClassicalMem
14	105584814	105584818	13	ClassicalMem
14	105584818	105584819	12	ClassicalMem
14	105584819	105584823	13	ClassicalMem
14	105584823	105584833	12	ClassicalMem
14	105584833	105584836	13	ClassicalMem
14	105584836	105584842	12	ClassicalMem
14	105584842	105584845	11	ClassicalMem
14	105584845	105584850	12	ClassicalMem
14	105584850	105584853	11	ClassicalMem
14	105584853	105584854	12	ClassicalMem
14	105584854	105584863	11	ClassicalMem
14	105584863	105584864	12	ClassicalMem
14	105584864	105584870	11	ClassicalMem
14	105584870	105584871	10	ClassicalMem
14	105584871	105584873	9	ClassicalMem
14	105584873	105584875	10	ClassicalMem
14	105584875	105584876	9	ClassicalMem
14	105584876	105584886	10	ClassicalMem
14	105584886	105584900	11	ClassicalMem
14	105584900	105584909	10	ClassicalMem
14	105584909	105584912	9	ClassicalMem
14	105584912	105584914	11	ClassicalMem
14	105584914	105584915	10	ClassicalMem
14	105584915	105584919	11	ClassicalMem
14	105584919	105584925	10	ClassicalMem
14	105584925	105584929	11	ClassicalMem
14	105584929	105584933	12	ClassicalMem
14	105584933	105584937	11	ClassicalMem
14	105584937	105584938	12	ClassicalMem
14	105584938	105584942	13	ClassicalMem
14	105584942	105584945	15	ClassicalMem
14	105584945	105584961	14	ClassicalMem
14	105584961	105584963	15	ClassicalMem
14	105584963	105584964	14	ClassicalMem
14	105584964	105584965	15	ClassicalMem
14	105584965	105584973	16	ClassicalMem
14	105584973	105584976	15	ClassicalMem
14	105584976	105584977	14	ClassicalMem
14	105584977	105584986	15	ClassicalMem
14	105584986	105584998	14	ClassicalMem
14	105584998	105585009	15	ClassicalMem
14	105585009	105585012	16	ClassicalMem
14	105585012	105585015	14	ClassicalMem
14	105585015	105585019	13	ClassicalMem
14	105585019	105585025	14	ClassicalMem
14	105585025	105585029	13	ClassicalMem
14	105585029	105585037	12	ClassicalMem
14	105585037	105585038	11	ClassicalMem
14	105585038	105585041	10	ClassicalMem
14	105585041	105585042	12	ClassicalMem
14	105585042	105585051	10	ClassicalMem
14	105585051	105585052	11	ClassicalMem
14	105585052	105585053	12	ClassicalMem
14	105585053	105585057	11	ClassicalMem
14	105585057	105585059	14	ClassicalMem
14	105585059	105585064	16	ClassicalMem
14	105585064	105585065	15	ClassicalMem
14	105585065	105585077	14	ClassicalMem
14	105585077	105585098	13	ClassicalMem
14	105585098	105585109	12	ClassicalMem
14	105585109	105585119	11	ClassicalMem
14	105585119	105585141	10	ClassicalMem
14	105585141	105585151	8	ClassicalMem
14	105585151	105585152	7	ClassicalMem
14	105585152	105585157	6	ClassicalMem
14	105585157	105585159	3	ClassicalMem
14	105585159	105585160	1	ClassicalMem
14	105585161	105585173	1	ClassicalMem
14	105585173	105585186	2	ClassicalMem
14	105585186	105585196	4	ClassicalMem
14	105585196	105585226	5	ClassicalMem
14	105585226	105585229	6	ClassicalMem
14	105585229	105585235	7	ClassicalMem
14	105585235	105585238	8	ClassicalMem
14	105585238	105585241	9	ClassicalMem
14	105585241	105585249	10	ClassicalMem
14	105585249	105585253	11	ClassicalMem
14	105585253	105585261	12	ClassicalMem
14	105585261	105585262	11	ClassicalMem
14	105585262	105585265	10	ClassicalMem
14	105585265	105585266	11	ClassicalMem
14	105585266	105585269	14	ClassicalMem
14	105585269	105585273	15	ClassicalMem
14	105585273	105585276	16	ClassicalMem
14	105585276	105585279	17	ClassicalMem
14	105585279	105585281	18	ClassicalMem
14	105585281	105585286	19	ClassicalMem
14	105585286	105585291	17	ClassicalMem
14	105585291	105585296	20	ClassicalMem
14	105585296	105585310	19	ClassicalMem
14	105585310	105585311	21	ClassicalMem
14	105585311	105585322	22	ClassicalMem
14	105585322	105585326	24	ClassicalMem
14	105585326	105585329	23	ClassicalMem
14	105585329	105585330	22	ClassicalMem
14	105585330	105585335	23	ClassicalMem
14	105585335	105585338	22	ClassicalMem
14	105585338	105585340	21	ClassicalMem
14	105585340	105585341	22	ClassicalMem
14	105585341	105585352	21	ClassicalMem
14	105585352	105585353	22	ClassicalMem
14	105585353	105585364	20	ClassicalMem
14	105585364	105585365	19	ClassicalMem
14	105585365	105585366	18	ClassicalMem
14	105585366	105585367	17	ClassicalMem
14	105585367	105585369	18	ClassicalMem
14	105585369	105585373	17	ClassicalMem
14	105585373	105585376	15	ClassicalMem
14	105585376	105585378	14	ClassicalMem
14	105585378	105585379	17	ClassicalMem
14	105585379	105585381	16	ClassicalMem
14	105585381	105585391	15	ClassicalMem
14	105585391	105585409	12	ClassicalMem
14	105585409	105585410	13	ClassicalMem
14	105585410	105585411	11	ClassicalMem
14	105585411	105585422	10	ClassicalMem
14	105585422	105585430	8	ClassicalMem
14	105585430	105585440	7	ClassicalMem
14	105585440	105585452	6	ClassicalMem
14	105585452	105585457	1	ClassicalMem
14	105585565	105585580	2	ClassicalMem
14	105585580	105585581	1	ClassicalMem
14	105585774	105585786	4	ClassicalMem
14	105585786	105585810	6	ClassicalMem
14	105585810	105585816	4	ClassicalMem
14	105585816	105585820	2	ClassicalMem
14	105585820	105585835	26	ClassicalMem
14	105585835	105585838	25	ClassicalMem
14	105585838	105585842	23	ClassicalMem
14	105585842	105585848	20	ClassicalMem
14	105585848	105585849	21	ClassicalMem
14	105585849	105585852	20	ClassicalMem
14	105585852	105585855	19	ClassicalMem
14	105585855	105585857	17	ClassicalMem
14	105585857	105585858	18	ClassicalMem
14	105585858	105585859	17	ClassicalMem
14	105585859	105585860	16	ClassicalMem
14	105585860	105585864	14	ClassicalMem
14	105585864	105585872	13	ClassicalMem
14	105585872	105585875	12	ClassicalMem
14	105585875	105585880	11	ClassicalMem
14	105585880	105585885	10	ClassicalMem
14	105585885	105585887	7	ClassicalMem
14	105585887	105585889	6	ClassicalMem
14	105585889	105585893	7	ClassicalMem
14	105585893	105585899	8	ClassicalMem
14	105585899	105585905	9	ClassicalMem
14	105585905	105585906	8	ClassicalMem
14	105585906	105585908	9	ClassicalMem
14	105585908	105585939	8	ClassicalMem
14	105585939	105585948	9	ClassicalMem
14	105585948	105585950	8	ClassicalMem
14	105585950	105585956	9	ClassicalMem
14	105585956	105585962	8	ClassicalMem
14	105585962	105585977	10	ClassicalMem
14	105585977	105585986	12	ClassicalMem
14	105585986	105585989	11	ClassicalMem
14	105585989	105585991	10	ClassicalMem
14	105585991	105585992	11	ClassicalMem
14	105585992	105585993	12	ClassicalMem
14	105585993	105585999	11	ClassicalMem
14	105585999	105586004	10	ClassicalMem
14	105586004	105586006	9	ClassicalMem
14	105586006	105586011	11	ClassicalMem
14	105586011	105586021	12	ClassicalMem
14	105586021	105586039	13	ClassicalMem
14	105586039	105586062	12	ClassicalMem
14	105586062	105586068	10	ClassicalMem
14	105586068	105586077	11	ClassicalMem
14	105586077	105586091	9	ClassicalMem
14	105586091	105586092	8	ClassicalMem
14	105586092	105586095	7	ClassicalMem
14	105586095	105586106	6	ClassicalMem
14	105586106	105586111	4	ClassicalMem
14	105586111	105586121	3	ClassicalMem
14	105586121	105586150	2	ClassicalMem
14	105586150	105586167	1	ClassicalMem
14	105586498	105586509	1	ClassicalMem
14	105586509	105586510	2	ClassicalMem
14	105586510	105586512	3	ClassicalMem
14	105586512	105586522	4	ClassicalMem
14	105586522	105586530	6	ClassicalMem
14	105586530	105586535	7	ClassicalMem
14	105586535	105586594	8	ClassicalMem
14	105586594	105586608	7	ClassicalMem
14	105586608	105586610	6	ClassicalMem
14	105586610	105586611	5	ClassicalMem
14	105586611	105586621	4	ClassicalMem
14	105586621	105586629	2	ClassicalMem
14	105586629	105586634	1	ClassicalMem
14	105586643	105586646	1	ClassicalMem
14	105586646	105586648	3	ClassicalMem
14	105586648	105586655	4	ClassicalMem
14	105586655	105586656	5	ClassicalMem
14	105586656	105586743	7	ClassicalMem
14	105586743	105586746	6	ClassicalMem
14	105586746	105586748	4	ClassicalMem
14	105586748	105586755	3	ClassicalMem
14	105586755	105586756	2	ClassicalMem
14	105586885	105586886	2	ClassicalMem
14	105586886	105586887	4	ClassicalMem
14	105586887	105586888	7	ClassicalMem
14	105586888	105586891	10	ClassicalMem
14	105586891	105586892	11	ClassicalMem
14	105586892	105586894	15	ClassicalMem
14	105586894	105586895	16	ClassicalMem
14	105586895	105586898	18	ClassicalMem
14	105586898	105586900	25	ClassicalMem
14	105586900	105586902	30	ClassicalMem
14	105586902	105586903	35	ClassicalMem
14	105586903	105586904	37	ClassicalMem
14	105586904	105586905	39	ClassicalMem
14	105586905	105586908	42	ClassicalMem
14	105586908	105586912	43	ClassicalMem
14	105586912	105586914	46	ClassicalMem
14	105586914	105586916	44	ClassicalMem
14	105586916	105586917	45	ClassicalMem
14	105586917	105586919	43	ClassicalMem
14	105586919	105586921	45	ClassicalMem
14	105586921	105586923	41	ClassicalMem
14	105586923	105586926	40	ClassicalMem
14	105586926	105586927	42	ClassicalMem
14	105586927	105586929	27	ClassicalMem
14	105586929	105586936	23	ClassicalMem
14	105586936	105586937	21	ClassicalMem
14	105586937	105586939	14	ClassicalMem
14	105586939	105586941	12	ClassicalMem
14	105586941	105586946	11	ClassicalMem
14	105586946	105586983	1	ClassicalMem
14	105586985	105586986	1	ClassicalMem
14	105586986	105586990	3	ClassicalMem
14	105586990	105586991	4	ClassicalMem
14	105586991	105586992	6	ClassicalMem
14	105586992	105586998	7	ClassicalMem
14	105586998	105587001	265	ClassicalMem
14	105587001	105587002	263	ClassicalMem
14	105587002	105587003	248	ClassicalMem
14	105587003	105587004	237	ClassicalMem
14	105587004	105587007	227	ClassicalMem
14	105587007	105587008	224	ClassicalMem
14	105587008	105587009	219	ClassicalMem
14	105587009	105587010	210	ClassicalMem
14	105587010	105587011	211	ClassicalMem
14	105587011	105587012	207	ClassicalMem
14	105587012	105587013	204	ClassicalMem
14	105587013	105587014	199	ClassicalMem
14	105587014	105587015	193	ClassicalMem
14	105587015	105587016	190	ClassicalMem
14	105587016	105587017	176	ClassicalMem
14	105587017	105587018	174	ClassicalMem
14	105587018	105587019	170	ClassicalMem
14	105587019	105587020	168	ClassicalMem
14	105587020	105587021	160	ClassicalMem
14	105587021	105587022	156	ClassicalMem
14	105587022	105587024	153	ClassicalMem
14	105587024	105587026	147	ClassicalMem
14	105587026	105587027	145	ClassicalMem
14	105587027	105587028	144	ClassicalMem
14	105587028	105587029	142	ClassicalMem
14	105587029	105587030	140	ClassicalMem
14	105587030	105587031	138	ClassicalMem
14	105587031	105587032	134	ClassicalMem
14	105587032	105587035	138	ClassicalMem
14	105587035	105587036	134	ClassicalMem
14	105587036	105587037	131	ClassicalMem
14	105587037	105587038	129	ClassicalMem
14	105587038	105587039	127	ClassicalMem
14	105587039	105587040	124	ClassicalMem
14	105587040	105587041	113	ClassicalMem
14	105587041	105587042	109	ClassicalMem
14	105587042	105587043	102	ClassicalMem
14	105587043	105587044	100	ClassicalMem
14	105587044	105587045	97	ClassicalMem
14	105587045	105587047	88	ClassicalMem
14	105587047	105587048	84	ClassicalMem
14	105587048	105587049	83	ClassicalMem
14	105587049	105587050	81	ClassicalMem
14	105587050	105587052	78	ClassicalMem
14	105587052	105587053	77	ClassicalMem
14	105587053	105587054	76	ClassicalMem
14	105587054	105587055	74	ClassicalMem
14	105587055	105587056	70	ClassicalMem
14	105587056	105587057	68	ClassicalMem
14	105587057	105587058	66	ClassicalMem
14	105587058	105587059	64	ClassicalMem
14	105587059	105587060	62	ClassicalMem
14	105587060	105587061	61	ClassicalMem
14	105587061	105587062	56	ClassicalMem
14	105587062	105587064	50	ClassicalMem
14	105587064	105587065	49	ClassicalMem
14	105587065	105587066	45	ClassicalMem
14	105587066	105587067	43	ClassicalMem
14	105587067	105587068	40	ClassicalMem
14	105587068	105587069	39	ClassicalMem
14	105587069	105587071	17	ClassicalMem
14	105587071	105587072	13	ClassicalMem
14	105587072	105587087	8	ClassicalMem
14	105587087	105587088	7	ClassicalMem
14	105587088	105587089	3	ClassicalMem
14	105587089	105587090	2	ClassicalMem
14	105587090	105587091	1	ClassicalMem
14	105587101	105587120	1	ClassicalMem
14	105587120	105587124	2	ClassicalMem
14	105587124	105587125	51	ClassicalMem
14	105587125	105587126	114	ClassicalMem
14	105587126	105587127	162	ClassicalMem
14	105587127	105587128	182	ClassicalMem
14	105587128	105587129	228	ClassicalMem
14	105587129	105587130	316	ClassicalMem
14	105587130	105587131	332	ClassicalMem
14	105587131	105587132	426	ClassicalMem
14	105587132	105587133	464	ClassicalMem
14	105587133	105587134	481	ClassicalMem
14	105587134	105587135	653	ClassicalMem
14	105587135	105587136	697	ClassicalMem
14	105587136	105587137	757	ClassicalMem
14	105587137	105587138	798	ClassicalMem
14	105587138	105587139	822	ClassicalMem
14	105587139	105587140	908	ClassicalMem
14	105587140	105587141	928	ClassicalMem
14	105587141	105587142	976	ClassicalMem
14	105587142	105587143	984	ClassicalMem
14	105587143	105587144	1008	ClassicalMem
14	105587144	105587145	1053	ClassicalMem
14	105587145	105587146	1093	ClassicalMem
14	105587146	105587147	1138	ClassicalMem
14	105587147	105587148	1142	ClassicalMem
14	105587148	105587149	1160	ClassicalMem
14	105587149	105587150	1182	ClassicalMem
14	105587150	105587151	1189	ClassicalMem
14	105587151	105587152	1209	ClassicalMem
14	105587152	105587153	1224	ClassicalMem
14	105587153	105587154	1229	ClassicalMem
14	105587154	105587155	1264	ClassicalMem
14	105587155	105587156	1282	ClassicalMem
14	105587156	105587157	1293	ClassicalMem
14	105587157	105587158	1301	ClassicalMem
14	105587158	105587159	1313	ClassicalMem
14	105587159	105587160	1402	ClassicalMem
14	105587160	105587161	1445	ClassicalMem
14	105587161	105587162	1466	ClassicalMem
14	105587162	105587163	1481	ClassicalMem
14	105587163	105587164	1494	ClassicalMem
14	105587164	105587165	1499	ClassicalMem
14	105587165	105587166	1532	ClassicalMem
14	105587166	105587167	1533	ClassicalMem
14	105587167	105587168	1549	ClassicalMem
14	105587168	105587169	1568	ClassicalMem
14	105587169	105587170	1615	ClassicalMem
14	105587170	105587171	1638	ClassicalMem
14	105587171	105587172	1650	ClassicalMem
14	105587172	105587173	1658	ClassicalMem
14	105587173	105587174	1699	ClassicalMem
14	105587174	105587175	1701	ClassicalMem
14	105587175	105587176	1706	ClassicalMem
14	105587176	105587177	1736	ClassicalMem
14	105587177	105587178	1748	ClassicalMem
14	105587178	105587179	1775	ClassicalMem
14	105587179	105587180	1787	ClassicalMem
14	105587180	105587181	1797	ClassicalMem
14	105587181	105587182	1813	ClassicalMem
14	105587182	105587183	1820	ClassicalMem
14	105587183	105587184	1853	ClassicalMem
14	105587184	105587185	1873	ClassicalMem
14	105587185	105587186	1883	ClassicalMem
14	105587186	105587187	1907	ClassicalMem
14	105587187	105587188	1947	ClassicalMem
14	105587188	105587189	1970	ClassicalMem
14	105587189	105587190	1972	ClassicalMem
14	105587190	105587191	1989	ClassicalMem
14	105587191	105587192	2003	ClassicalMem
14	105587192	105587193	2013	ClassicalMem
14	105587193	105587194	2028	ClassicalMem
14	105587194	105587195	2035	ClassicalMem
14	105587195	105587196	2067	ClassicalMem
14	105587196	105587197	2085	ClassicalMem
14	105587197	105587198	2116	ClassicalMem
14	105587198	105587199	2130	ClassicalMem
14	105587199	105587200	2148	ClassicalMem
14	105587200	105587201	2160	ClassicalMem
14	105587201	105587202	2163	ClassicalMem
14	105587202	105587203	2170	ClassicalMem
14	105587203	105587204	2182	ClassicalMem
14	105587204	105587205	2193	ClassicalMem
14	105587205	105587206	2224	ClassicalMem
14	105587206	105587207	2229	ClassicalMem
14	105587207	105587208	2259	ClassicalMem
14	105587208	105587209	2275	ClassicalMem
14	105587209	105587210	2279	ClassicalMem
14	105587210	105587211	2291	ClassicalMem
14	105587211	105587212	2305	ClassicalMem
14	105587212	105587213	2313	ClassicalMem
14	105587213	105587214	2329	ClassicalMem
14	105587214	105587215	2358	ClassicalMem
14	105587215	105587216	2365	ClassicalMem
14	105587216	105587217	2392	ClassicalMem
14	105587217	105587218	2409	ClassicalMem
14	105587218	105587219	2418	ClassicalMem
14	105587219	105587220	2429	ClassicalMem
14	105587220	105587221	2444	ClassicalMem
14	105587221	105587222	2431	ClassicalMem
14	105587222	105587223	2434	ClassicalMem
14	105587223	105587224	2429	ClassicalMem
14	105587224	105587225	2422	ClassicalMem
14	105587225	105587226	2365	ClassicalMem
14	105587226	105587227	2320	ClassicalMem
14	105587227	105587228	2299	ClassicalMem
14	105587228	105587229	2262	ClassicalMem
14	105587229	105587230	2208	ClassicalMem
14	105587230	105587231	2211	ClassicalMem
14	105587231	105587232	2134	ClassicalMem
14	105587232	105587233	2102	ClassicalMem
14	105587233	105587234	2118	ClassicalMem
14	105587234	105587235	1954	ClassicalMem
14	105587235	105587236	1915	ClassicalMem
14	105587236	105587237	1888	ClassicalMem
14	105587237	105587238	1857	ClassicalMem
14	105587238	105587239	1852	ClassicalMem
14	105587239	105587240	1748	ClassicalMem
14	105587240	105587241	1756	ClassicalMem
14	105587241	105587242	1728	ClassicalMem
14	105587242	105587243	1722	ClassicalMem
14	105587243	105587244	1720	ClassicalMem
14	105587244	105587245	1694	ClassicalMem
14	105587245	105587246	1669	ClassicalMem
14	105587246	105587247	1634	ClassicalMem
14	105587247	105587248	1651	ClassicalMem
14	105587248	105587249	1637	ClassicalMem
14	105587249	105587250	1617	ClassicalMem
14	105587250	105587251	1615	ClassicalMem
14	105587251	105587252	1603	ClassicalMem
14	105587252	105587253	1636	ClassicalMem
14	105587253	105587254	1632	ClassicalMem
14	105587254	105587255	1610	ClassicalMem
14	105587255	105587256	1598	ClassicalMem
14	105587256	105587257	1601	ClassicalMem
14	105587257	105587258	1599	ClassicalMem
14	105587258	105587259	1606	ClassicalMem
14	105587259	105587260	1543	ClassicalMem
14	105587260	105587261	1505	ClassicalMem
14	105587261	105587262	1497	ClassicalMem
14	105587262	105587263	1495	ClassicalMem
14	105587263	105587264	1490	ClassicalMem
14	105587264	105587265	1499	ClassicalMem
14	105587265	105587266	1485	ClassicalMem
14	105587266	105587267	1500	ClassicalMem
14	105587267	105587268	1485	ClassicalMem
14	105587268	105587269	1476	ClassicalMem
14	105587269	105587270	1463	ClassicalMem
14	105587270	105587271	1450	ClassicalMem
14	105587271	105587272	1445	ClassicalMem
14	105587272	105587273	1444	ClassicalMem
14	105587273	105587274	1408	ClassicalMem
14	105587274	105587276	1427	ClassicalMem
14	105587276	105587277	1422	ClassicalMem
14	105587277	105587278	1419	ClassicalMem
14	105587278	105587279	1397	ClassicalMem
14	105587279	105587280	1390	ClassicalMem
14	105587280	105587281	1391	ClassicalMem
14	105587281	105587282	1388	ClassicalMem
14	105587282	105587283	1387	ClassicalMem
14	105587283	105587284	1371	ClassicalMem
14	105587284	105587285	1360	ClassicalMem
14	105587285	105587286	1352	ClassicalMem
14	105587286	105587287	1336	ClassicalMem
14	105587287	105587288	1302	ClassicalMem
14	105587288	105587289	1290	ClassicalMem
14	105587289	105587290	1291	ClassicalMem
14	105587290	105587291	1274	ClassicalMem
14	105587291	105587292	1278	ClassicalMem
14	105587292	105587293	1274	ClassicalMem
14	105587293	105587294	1261	ClassicalMem
14	105587294	105587295	1264	ClassicalMem
14	105587295	105587296	1245	ClassicalMem
14	105587296	105587297	1228	ClassicalMem
14	105587297	105587298	1206	ClassicalMem
14	105587298	105587299	1203	ClassicalMem
14	105587299	105587300	1192	ClassicalMem
14	105587300	105587301	1191	ClassicalMem
14	105587301	105587302	1189	ClassicalMem
14	105587302	105587303	1183	ClassicalMem
14	105587303	105587304	1169	ClassicalMem
14	105587304	105587305	1181	ClassicalMem
14	105587305	105587306	1162	ClassicalMem
14	105587306	105587307	1160	ClassicalMem
14	105587307	105587308	1137	ClassicalMem
14	105587308	105587309	1128	ClassicalMem
14	105587309	105587310	1136	ClassicalMem
14	105587310	105587311	1142	ClassicalMem
14	105587311	105587312	1136	ClassicalMem
14	105587312	105587313	1134	ClassicalMem
14	105587313	105587314	1127	ClassicalMem
14	105587314	105587315	1107	ClassicalMem
14	105587315	105587316	1113	ClassicalMem
14	105587316	105587317	1095	ClassicalMem
14	105587317	105587318	1091	ClassicalMem
14	105587318	105587319	1083	ClassicalMem
14	105587319	105587320	1103	ClassicalMem
14	105587320	105587321	1096	ClassicalMem
14	105587321	105587322	1103	ClassicalMem
14	105587322	105587323	1105	ClassicalMem
14	105587323	105587324	1097	ClassicalMem
14	105587324	105587325	1094	ClassicalMem
14	105587325	105587326	1093	ClassicalMem
14	105587326	105587327	1098	ClassicalMem
14	105587327	105587328	1095	ClassicalMem
14	105587328	105587329	1089	ClassicalMem
14	105587329	105587330	1065	ClassicalMem
14	105587330	105587331	1047	ClassicalMem
14	105587331	105587332	50	ClassicalMem
14	105587332	105587333	5	ClassicalMem
14	105587333	105587345	6	ClassicalMem
14	105587345	105587354	7	ClassicalMem
14	105587354	105587363	6	ClassicalMem
14	105587363	105587367	5	ClassicalMem
14	105587367	105587372	6	ClassicalMem
14	105587372	105587379	8	ClassicalMem
14	105587379	105587385	9	ClassicalMem
14	105587385	105587395	10	ClassicalMem
14	105587395	105587405	9	ClassicalMem
14	105587405	105587407	10	ClassicalMem
14	105587407	105587433	11	ClassicalMem
14	105587433	105587445	10	ClassicalMem
14	105587445	105587449	9	ClassicalMem
14	105587449	105587466	10	ClassicalMem
14	105587466	105587467	11	ClassicalMem
14	105587467	105587472	10	ClassicalMem
14	105587472	105587474	8	ClassicalMem
14	105587474	105587477	9	ClassicalMem
14	105587477	105587479	10	ClassicalMem
14	105587479	105587485	9	ClassicalMem
14	105587485	105587498	8	ClassicalMem
14	105587498	105587500	9	ClassicalMem
14	105587500	105587505	10	ClassicalMem
14	105587505	105587507	9	ClassicalMem
14	105587507	105587511	8	ClassicalMem
14	105587511	105587517	9	ClassicalMem
14	105587517	105587524	10	ClassicalMem
14	105587524	105587525	11	ClassicalMem
14	105587525	105587531	13	ClassicalMem
14	105587531	105587549	12	ClassicalMem
14	105587549	105587551	11	ClassicalMem
14	105587551	105587552	12	ClassicalMem
14	105587552	105587553	32	ClassicalMem
14	105587553	105587554	1026	ClassicalMem
14	105587554	105587555	1041	ClassicalMem
14	105587555	105587556	1045	ClassicalMem
14	105587556	105587557	1049	ClassicalMem
14	105587557	105587558	1041	ClassicalMem
14	105587558	105587559	1019	ClassicalMem
14	105587559	105587560	1014	ClassicalMem
14	105587560	105587561	996	ClassicalMem
14	105587561	105587562	1011	ClassicalMem
14	105587562	105587563	1007	ClassicalMem
14	105587563	105587564	993	ClassicalMem
14	105587564	105587565	994	ClassicalMem
14	105587565	105587566	977	ClassicalMem
14	105587566	105587567	1000	ClassicalMem
14	105587567	105587568	987	ClassicalMem
14	105587568	105587569	986	ClassicalMem
14	105587569	105587570	988	ClassicalMem
14	105587570	105587572	994	ClassicalMem
14	105587572	105587573	1001	ClassicalMem
14	105587573	105587574	1004	ClassicalMem
14	105587574	105587575	961	ClassicalMem
14	105587575	105587576	963	ClassicalMem
14	105587576	105587577	959	ClassicalMem
14	105587577	105587578	983	ClassicalMem
14	105587578	105587579	974	ClassicalMem
14	105587579	105587580	1002	ClassicalMem
14	105587580	105587581	997	ClassicalMem
14	105587581	105587582	1009	ClassicalMem
14	105587582	105587583	1025	ClassicalMem
14	105587583	105587584	1017	ClassicalMem
14	105587584	105587586	1034	ClassicalMem
14	105587586	105587587	1031	ClassicalMem
14	105587587	105587588	1021	ClassicalMem
14	105587588	105587589	1015	ClassicalMem
14	105587589	105587591	1025	ClassicalMem
14	105587591	105587592	992	ClassicalMem
14	105587592	105587593	987	ClassicalMem
14	105587593	105587594	997	ClassicalMem
14	105587594	105587595	998	ClassicalMem
14	105587595	105587596	999	ClassicalMem
14	105587596	105587597	984	ClassicalMem
14	105587597	105587598	977	ClassicalMem
14	105587598	105587599	970	ClassicalMem
14	105587599	105587600	976	ClassicalMem
14	105587600	105587601	999	ClassicalMem
14	105587601	105587602	1002	ClassicalMem
14	105587602	105587604	994	ClassicalMem
14	105587604	105587605	993	ClassicalMem
14	105587605	105587606	979	ClassicalMem
14	105587606	105587607	996	ClassicalMem
14	105587607	105587608	1001	ClassicalMem
14	105587608	105587610	1005	ClassicalMem
14	105587610	105587611	997	ClassicalMem
14	105587611	105587612	1029	ClassicalMem
14	105587612	105587613	1047	ClassicalMem
14	105587613	105587614	1044	ClassicalMem
14	105587614	105587615	1049	ClassicalMem
14	105587615	105587616	1051	ClassicalMem
14	105587616	105587617	1050	ClassicalMem
14	105587617	105587618	1071	ClassicalMem
14	105587618	105587619	1088	ClassicalMem
14	105587619	105587620	1083	ClassicalMem
14	105587620	105587621	1092	ClassicalMem
14	105587621	105587622	1091	ClassicalMem
14	105587622	105587623	1102	ClassicalMem
14	105587623	105587624	1119	ClassicalMem
14	105587624	105587625	1135	ClassicalMem
14	105587625	105587626	1155	ClassicalMem
14	105587626	105587627	1140	ClassicalMem
14	105587627	105587628	1134	ClassicalMem
14	105587628	105587629	1147	ClassicalMem
14	105587629	105587631	1168	ClassicalMem
14	105587631	105587632	1172	ClassicalMem
14	105587632	105587633	1180	ClassicalMem
14	105587633	105587634	1189	ClassicalMem
14	105587634	105587635	1197	ClassicalMem
14	105587635	105587636	1195	ClassicalMem
14	105587636	105587637	1199	ClassicalMem
14	105587637	105587638	1200	ClassicalMem
14	105587638	105587639	1199	ClassicalMem
14	105587639	105587640	1195	ClassicalMem
14	105587640	105587641	1210	ClassicalMem
14	105587641	105587642	1197	ClassicalMem
14	105587642	105587643	1220	ClassicalMem
14	105587643	105587644	1221	ClassicalMem
14	105587644	105587645	1219	ClassicalMem
14	105587645	105587646	1229	ClassicalMem
14	105587646	105587647	1224	ClassicalMem
14	105587647	105587648	1258	ClassicalMem
14	105587648	105587649	1254	ClassicalMem
14	105587649	105587650	1260	ClassicalMem
14	105587650	105587651	1265	ClassicalMem
14	105587651	105587653	1280	ClassicalMem
14	105587653	105587654	1275	ClassicalMem
14	105587654	105587655	1268	ClassicalMem
14	105587655	105587657	1291	ClassicalMem
14	105587657	105587658	1299	ClassicalMem
14	105587658	105587659	1313	ClassicalMem
14	105587659	105587660	1317	ClassicalMem
14	105587660	105587661	1334	ClassicalMem
14	105587661	105587662	1315	ClassicalMem
14	105587662	105587663	1314	ClassicalMem
14	105587663	105587664	1321	ClassicalMem
14	105587664	105587665	1318	ClassicalMem
14	105587665	105587666	1334	ClassicalMem
14	105587666	105587667	1299	ClassicalMem
14	105587667	105587668	1317	ClassicalMem
14	105587668	105587669	1338	ClassicalMem
14	105587669	105587670	1325	ClassicalMem
14	105587670	105587671	1322	ClassicalMem
14	105587671	105587672	1336	ClassicalMem
14	105587672	105587673	1324	ClassicalMem
14	105587673	105587674	1327	ClassicalMem
14	105587674	105587675	1347	ClassicalMem
14	105587675	105587677	1355	ClassicalMem
14	105587677	105587678	1341	ClassicalMem
14	105587678	105587679	1344	ClassicalMem
14	105587679	105587680	1328	ClassicalMem
14	105587680	105587681	1325	ClassicalMem
14	105587681	105587682	1321	ClassicalMem
14	105587682	105587684	1308	ClassicalMem
14	105587684	105587685	1279	ClassicalMem
14	105587685	105587686	1293	ClassicalMem
14	105587686	105587687	1321	ClassicalMem
14	105587687	105587688	1316	ClassicalMem
14	105587688	105587689	1333	ClassicalMem
14	105587689	105587690	1327	ClassicalMem
14	105587690	105587691	1334	ClassicalMem
14	105587691	105587692	1344	ClassicalMem
14	105587692	105587693	1355	ClassicalMem
14	105587693	105587694	1342	ClassicalMem
14	105587694	105587695	1343	ClassicalMem
14	105587695	105587696	1338	ClassicalMem
14	105587696	105587697	1363	ClassicalMem
14	105587697	105587698	1379	ClassicalMem
14	105587698	105587699	1369	ClassicalMem
14	105587699	105587700	1379	ClassicalMem
14	105587700	105587701	1369	ClassicalMem
14	105587701	105587702	1362	ClassicalMem
14	105587702	105587703	1380	ClassicalMem
14	105587703	105587704	1393	ClassicalMem
14	105587704	105587705	1398	ClassicalMem
14	105587705	105587706	1399	ClassicalMem
14	105587706	105587707	1386	ClassicalMem
14	105587707	105587708	1398	ClassicalMem
14	105587708	105587709	1394	ClassicalMem
14	105587709	105587710	1418	ClassicalMem
14	105587710	105587711	1422	ClassicalMem
14	105587711	105587712	1406	ClassicalMem
14	105587712	105587713	1401	ClassicalMem
14	105587713	105587714	1413	ClassicalMem
14	105587714	105587715	1424	ClassicalMem
14	105587715	105587716	1425	ClassicalMem
14	105587716	105587717	1437	ClassicalMem
14	105587717	105587718	1415	ClassicalMem
14	105587718	105587719	1411	ClassicalMem
14	105587719	105587720	1423	ClassicalMem
14	105587720	105587721	1414	ClassicalMem
14	105587721	105587722	1431	ClassicalMem
14	105587722	105587723	1422	ClassicalMem
14	105587723	105587724	1420	ClassicalMem
14	105587724	105587725	1406	ClassicalMem
14	105587725	105587726	1394	ClassicalMem
14	105587726	105587727	1401	ClassicalMem
14	105587727	105587728	1418	ClassicalMem
14	105587728	105587729	1434	ClassicalMem
14	105587729	105587730	1429	ClassicalMem
14	105587730	105587731	1428	ClassicalMem
14	105587731	105587732	1420	ClassicalMem
14	105587732	105587733	1439	ClassicalMem
14	105587733	105587734	1433	ClassicalMem
14	105587734	105587735	1436	ClassicalMem
14	105587735	105587736	1445	ClassicalMem
14	105587736	105587737	1434	ClassicalMem
14	105587737	105587738	1440	ClassicalMem
14	105587738	105587739	1452	ClassicalMem
14	105587739	105587740	1461	ClassicalMem
14	105587740	105587741	1464	ClassicalMem
14	105587741	105587742	1457	ClassicalMem
14	105587742	105587743	1430	ClassicalMem
14	105587743	105587744	1447	ClassicalMem
14	105587744	105587745	1462	ClassicalMem
14	105587745	105587746	1461	ClassicalMem
14	105587746	105587747	1479	ClassicalMem
14	105587747	105587748	1462	ClassicalMem
14	105587748	105587749	1483	ClassicalMem
14	105587749	105587750	1480	ClassicalMem
14	105587750	105587751	1478	ClassicalMem
14	105587751	105587752	1467	ClassicalMem
14	105587752	105587753	1462	ClassicalMem
14	105587753	105587754	1465	ClassicalMem
14	105587754	105587755	1459	ClassicalMem
14	105587755	105587756	1456	ClassicalMem
14	105587756	105587757	1462	ClassicalMem
14	105587757	105587758	1470	ClassicalMem
14	105587758	105587759	1461	ClassicalMem
14	105587759	105587760	1453	ClassicalMem
14	105587760	105587761	1464	ClassicalMem
14	105587761	105587762	1471	ClassicalMem
14	105587762	105587763	1482	ClassicalMem
14	105587763	105587764	1474	ClassicalMem
14	105587764	105587765	1484	ClassicalMem
14	105587765	105587766	1473	ClassicalMem
14	105587766	105587767	1499	ClassicalMem
14	105587767	105587768	1489	ClassicalMem
14	105587768	105587769	1466	ClassicalMem
14	105587769	105587770	1458	ClassicalMem
14	105587770	105587771	1482	ClassicalMem
14	105587771	105587772	1480	ClassicalMem
14	105587772	105587773	1483	ClassicalMem
14	105587773	105587774	1474	ClassicalMem
14	105587774	105587775	1454	ClassicalMem
14	105587775	105587776	1455	ClassicalMem
14	105587776	105587777	1453	ClassicalMem
14	105587777	105587778	1462	ClassicalMem
14	105587778	105587779	1456	ClassicalMem
14	105587779	105587780	1450	ClassicalMem
14	105587780	105587781	1448	ClassicalMem
14	105587781	105587782	1449	ClassicalMem
14	105587782	105587783	1451	ClassicalMem
14	105587783	105587784	1448	ClassicalMem
14	105587784	105587785	1455	ClassicalMem
14	105587785	105587786	1441	ClassicalMem
14	105587786	105587787	1403	ClassicalMem
14	105587787	105587788	1410	ClassicalMem
14	105587788	105587789	1417	ClassicalMem
14	105587789	105587790	1419	ClassicalMem
14	105587790	105587791	1413	ClassicalMem
14	105587791	105587792	1411	ClassicalMem
14	105587792	105587793	1433	ClassicalMem
14	105587793	105587794	1451	ClassicalMem
14	105587794	105587795	1447	ClassicalMem
14	105587795	105587796	1445	ClassicalMem
14	105587796	105587797	1422	ClassicalMem
14	105587797	105587798	1407	ClassicalMem
14	105587798	105587799	1416	ClassicalMem
14	105587799	105587800	1395	ClassicalMem
14	105587800	105587801	1387	ClassicalMem
14	105587801	105587802	1399	ClassicalMem
14	105587802	105587803	1383	ClassicalMem
14	105587803	105587804	1369	ClassicalMem
14	105587804	105587805	1371	ClassicalMem
14	105587805	105587806	1373	ClassicalMem
14	105587806	105587807	1364	ClassicalMem
14	105587807	105587808	1358	ClassicalMem
14	105587808	105587809	1370	ClassicalMem
14	105587809	105587810	1351	ClassicalMem
14	105587810	105587811	1372	ClassicalMem
14	105587811	105587812	1388	ClassicalMem
14	105587812	105587813	1381	ClassicalMem
14	105587813	105587814	1367	ClassicalMem
14	105587814	105587815	1349	ClassicalMem
14	105587815	105587816	1358	ClassicalMem
14	105587816	105587817	1346	ClassicalMem
14	105587817	105587818	1339	ClassicalMem
14	105587818	105587819	1324	ClassicalMem
14	105587819	105587820	1311	ClassicalMem
14	105587820	105587821	1314	ClassicalMem
14	105587821	105587822	1308	ClassicalMem
14	105587822	105587823	1305	ClassicalMem
14	105587823	105587824	1291	ClassicalMem
14	105587824	105587825	1286	ClassicalMem
14	105587825	105587826	1296	ClassicalMem
14	105587826	105587827	1297	ClassicalMem
14	105587827	105587828	1273	ClassicalMem
14	105587828	105587829	1253	ClassicalMem
14	105587829	105587830	1243	ClassicalMem
14	105587830	105587831	1248	ClassicalMem
14	105587831	105587832	1244	ClassicalMem
14	105587832	105587833	1208	ClassicalMem
14	105587833	105587834	1205	ClassicalMem
14	105587834	105587835	1192	ClassicalMem
14	105587835	105587836	1199	ClassicalMem
14	105587836	105587837	1196	ClassicalMem
14	105587837	105587838	1195	ClassicalMem
14	105587838	105587839	1176	ClassicalMem
14	105587839	105587840	1171	ClassicalMem
14	105587840	105587841	1155	ClassicalMem
14	105587841	105587843	1187	ClassicalMem
14	105587843	105587844	1168	ClassicalMem
14	105587844	105587845	1170	ClassicalMem
14	105587845	105587846	1168	ClassicalMem
14	105587846	105587847	1143	ClassicalMem
14	105587847	105587848	1146	ClassicalMem
14	105587848	105587849	1129	ClassicalMem
14	105587849	105587850	1125	ClassicalMem
14	105587850	105587851	1130	ClassicalMem
14	105587851	105587852	1128	ClassicalMem
14	105587852	105587853	1121	ClassicalMem
14	105587853	105587854	1113	ClassicalMem
14	105587854	105587855	1130	ClassicalMem
14	105587855	105587856	1108	ClassicalMem
14	105587856	105587857	1114	ClassicalMem
14	105587857	105587858	1103	ClassicalMem
14	105587858	105587859	1099	ClassicalMem
14	105587859	105587860	1098	ClassicalMem
14	105587860	105587861	1072	ClassicalMem
14	105587861	105587862	1064	ClassicalMem
14	105587862	105587863	1046	ClassicalMem
14	105587863	105587864	1041	ClassicalMem
14	105587864	105587865	1029	ClassicalMem
14	105587865	105587866	1020	ClassicalMem
14	105587866	105587867	993	ClassicalMem
14	105587867	105587868	986	ClassicalMem
14	105587868	105587869	981	ClassicalMem
14	105587869	105587870	984	ClassicalMem
14	105587870	105587871	952	ClassicalMem
14	105587871	105587872	936	ClassicalMem
14	105587872	105587873	932	ClassicalMem
14	105587873	105587874	927	ClassicalMem
14	105587874	105587875	404	ClassicalMem
14	105587875	105587876	392	ClassicalMem
14	105587876	105587877	391	ClassicalMem
14	105587877	105587878	373	ClassicalMem
14	105587878	105587879	328	ClassicalMem
14	105587879	105587880	325	ClassicalMem
14	105587880	105587881	323	ClassicalMem
14	105587881	105587882	322	ClassicalMem
14	105587882	105587883	323	ClassicalMem
14	105587883	105587884	322	ClassicalMem
14	105587884	105587885	320	ClassicalMem
14	105587885	105587886	321	ClassicalMem
14	105587886	105587887	324	ClassicalMem
14	105587887	105587888	320	ClassicalMem
14	105587888	105587889	306	ClassicalMem
14	105587889	105587890	305	ClassicalMem
14	105587890	105587891	301	ClassicalMem
14	105587891	105587892	296	ClassicalMem
14	105587892	105587893	275	ClassicalMem
14	105587893	105587894	263	ClassicalMem
14	105587894	105587896	261	ClassicalMem
14	105587896	105587897	257	ClassicalMem
14	105587897	105587898	254	ClassicalMem
14	105587898	105587900	245	ClassicalMem
14	105587900	105587901	247	ClassicalMem
14	105587901	105587902	240	ClassicalMem
14	105587902	105587903	234	ClassicalMem
14	105587903	105587905	232	ClassicalMem
14	105587905	105587906	231	ClassicalMem
14	105587906	105587907	229	ClassicalMem
14	105587907	105587908	227	ClassicalMem
14	105587908	105587909	223	ClassicalMem
14	105587909	105587910	225	ClassicalMem
14	105587910	105587911	217	ClassicalMem
14	105587911	105587912	208	ClassicalMem
14	105587912	105587913	204	ClassicalMem
14	105587913	105587914	203	ClassicalMem
14	105587914	105587915	202	ClassicalMem
14	105587915	105587916	196	ClassicalMem
14	105587916	105587917	192	ClassicalMem
14	105587917	105587918	189	ClassicalMem
14	105587918	105587920	187	ClassicalMem
14	105587920	105587921	182	ClassicalMem
14	105587921	105587922	176	ClassicalMem
14	105587922	105587923	175	ClassicalMem
14	105587923	105587924	173	ClassicalMem
14	105587924	105587925	172	ClassicalMem
14	105587925	105587926	166	ClassicalMem
14	105587926	105587928	165	ClassicalMem
14	105587928	105587929	164	ClassicalMem
14	105587929	105587930	153	ClassicalMem
14	105587930	105587931	150	ClassicalMem
14	105587931	105587932	148	ClassicalMem
14	105587932	105587933	146	ClassicalMem
14	105587933	105587934	144	ClassicalMem
14	105587934	105587935	141	ClassicalMem
14	105587935	105587936	136	ClassicalMem
14	105587936	105587937	135	ClassicalMem
14	105587937	105587938	130	ClassicalMem
14	105587938	105587939	129	ClassicalMem
14	105587939	105587940	127	ClassicalMem
14	105587940	105587941	124	ClassicalMem
14	105587941	105587944	118	ClassicalMem
14	105587944	105587945	114	ClassicalMem
14	105587945	105587946	116	ClassicalMem
14	105587946	105587948	117	ClassicalMem
14	105587948	105587950	116	ClassicalMem
14	105587950	105587952	115	ClassicalMem
14	105587952	105587953	113	ClassicalMem
14	105587953	105587955	114	ClassicalMem
14	105587955	105587956	113	ClassicalMem
14	105587956	105587957	111	ClassicalMem
14	105587957	105587958	113	ClassicalMem
14	105587958	105587959	111	ClassicalMem
14	105587959	105587961	113	ClassicalMem
14	105587961	105587962	112	ClassicalMem
14	105587962	105587963	111	ClassicalMem
14	105587963	105587966	112	ClassicalMem
14	105587966	105587967	113	ClassicalMem
14	105587967	105587968	111	ClassicalMem
14	105587968	105587969	110	ClassicalMem
14	105587969	105587970	103	ClassicalMem
14	105587970	105587971	104	ClassicalMem
14	105587971	105587972	103	ClassicalMem
14	105587972	105587973	102	ClassicalMem
14	105587973	105587975	100	ClassicalMem
14	105587975	105587976	101	ClassicalMem
14	105587976	105587977	94	ClassicalMem
14	105587977	105587979	92	ClassicalMem
14	105587979	105587981	91	ClassicalMem
14	105587981	105587982	86	ClassicalMem
14	105587982	105587983	85	ClassicalMem
14	105587983	105587984	84	ClassicalMem
14	105587984	105587985	85	ClassicalMem
14	105587985	105587986	83	ClassicalMem
14	105587986	105587987	78	ClassicalMem
14	105587987	105587988	77	ClassicalMem
14	105587988	105587989	76	ClassicalMem
14	105587989	105587996	74	ClassicalMem
14	105587996	105587997	75	ClassicalMem
14	105587997	105587998	74	ClassicalMem
14	105587998	105587999	76	ClassicalMem
14	105587999	105588000	72	ClassicalMem
14	105588000	105588003	71	ClassicalMem
14	105588003	105588004	70	ClassicalMem
14	105588004	105588005	64	ClassicalMem
14	105588005	105588006	63	ClassicalMem
14	105588006	105588007	62	ClassicalMem
14	105588007	105588009	59	ClassicalMem
14	105588009	105588011	57	ClassicalMem
14	105588011	105588012	59	ClassicalMem
14	105588012	105588013	61	ClassicalMem
14	105588013	105588015	65	ClassicalMem
14	105588015	105588020	64	ClassicalMem
14	105588020	105588021	61	ClassicalMem
14	105588021	105588022	60	ClassicalMem
14	105588022	105588025	57	ClassicalMem
14	105588025	105588026	54	ClassicalMem
14	105588026	105588028	53	ClassicalMem
14	105588028	105588031	52	ClassicalMem
14	105588031	105588032	51	ClassicalMem
14	105588032	105588033	50	ClassicalMem
14	105588033	105588036	49	ClassicalMem
14	105588036	105588040	48	ClassicalMem
14	105588040	105588041	47	ClassicalMem
14	105588041	105588042	48	ClassicalMem
14	105588042	105588045	46	ClassicalMem
14	105588045	105588046	45	ClassicalMem
14	105588046	105588047	44	ClassicalMem
14	105588047	105588049	43	ClassicalMem
14	105588049	105588053	42	ClassicalMem
14	105588053	105588057	41	ClassicalMem
14	105588057	105588059	39	ClassicalMem
14	105588059	105588060	36	ClassicalMem
14	105588060	105588063	35	ClassicalMem
14	105588063	105588064	34	ClassicalMem
14	105588064	105588066	33	ClassicalMem
14	105588066	105588070	31	ClassicalMem
14	105588070	105588072	30	ClassicalMem
14	105588072	105588075	29	ClassicalMem
14	105588075	105588080	28	ClassicalMem
14	105588080	105588082	27	ClassicalMem
14	105588082	105588083	26	ClassicalMem
14	105588083	105588084	23	ClassicalMem
14	105588084	105588088	22	ClassicalMem
14	105588088	105588089	303	ClassicalMem
14	105588089	105588090	302	ClassicalMem
14	105588090	105588091	301	ClassicalMem
14	105588091	105588092	326	ClassicalMem
14	105588092	105588093	333	ClassicalMem
14	105588093	105588094	338	ClassicalMem
14	105588094	105588095	343	ClassicalMem
14	105588095	105588096	351	ClassicalMem
14	105588096	105588097	358	ClassicalMem
14	105588097	105588098	368	ClassicalMem
14	105588098	105588099	369	ClassicalMem
14	105588099	105588100	374	ClassicalMem
14	105588100	105588101	379	ClassicalMem
14	105588101	105588103	384	ClassicalMem
14	105588103	105588104	380	ClassicalMem
14	105588104	105588105	378	ClassicalMem
14	105588105	105588106	377	ClassicalMem
14	105588106	105588107	367	ClassicalMem
14	105588107	105588108	362	ClassicalMem
14	105588108	105588109	358	ClassicalMem
14	105588109	105588110	361	ClassicalMem
14	105588110	105588111	360	ClassicalMem
14	105588111	105588112	359	ClassicalMem
14	105588112	105588113	356	ClassicalMem
14	105588113	105588114	357	ClassicalMem
14	105588114	105588115	358	ClassicalMem
14	105588115	105588116	354	ClassicalMem
14	105588116	105588117	357	ClassicalMem
14	105588117	105588118	354	ClassicalMem
14	105588118	105588119	351	ClassicalMem
14	105588119	105588120	388	ClassicalMem
14	105588120	105588121	393	ClassicalMem
14	105588121	105588122	398	ClassicalMem
14	105588122	105588123	394	ClassicalMem
14	105588123	105588124	409	ClassicalMem
14	105588124	105588125	398	ClassicalMem
14	105588125	105588126	393	ClassicalMem
14	105588126	105588127	398	ClassicalMem
14	105588127	105588128	411	ClassicalMem
14	105588128	105588129	418	ClassicalMem
14	105588129	105588130	422	ClassicalMem
14	105588130	105588131	441	ClassicalMem
14	105588131	105588132	446	ClassicalMem
14	105588132	105588133	451	ClassicalMem
14	105588133	105588134	456	ClassicalMem
14	105588134	105588135	465	ClassicalMem
14	105588135	105588136	469	ClassicalMem
14	105588136	105588137	474	ClassicalMem
14	105588137	105588138	481	ClassicalMem
14	105588138	105588139	483	ClassicalMem
14	105588139	105588140	495	ClassicalMem
14	105588140	105588141	502	ClassicalMem
14	105588141	105588142	513	ClassicalMem
14	105588142	105588143	514	ClassicalMem
14	105588143	105588144	517	ClassicalMem
14	105588144	105588145	544	ClassicalMem
14	105588145	105588146	549	ClassicalMem
14	105588146	105588147	574	ClassicalMem
14	105588147	105588148	581	ClassicalMem
14	105588148	105588149	594	ClassicalMem
14	105588149	105588150	595	ClassicalMem
14	105588150	105588151	606	ClassicalMem
14	105588151	105588152	607	ClassicalMem
14	105588152	105588154	624	ClassicalMem
14	105588154	105588155	633	ClassicalMem
14	105588155	105588156	628	ClassicalMem
14	105588156	105588157	624	ClassicalMem
14	105588157	105588158	627	ClassicalMem
14	105588158	105588159	628	ClassicalMem
14	105588159	105588160	624	ClassicalMem
14	105588160	105588161	633	ClassicalMem
14	105588161	105588162	635	ClassicalMem
14	105588162	105588163	641	ClassicalMem
14	105588163	105588164	652	ClassicalMem
14	105588164	105588165	651	ClassicalMem
14	105588165	105588166	647	ClassicalMem
14	105588166	105588167	653	ClassicalMem
14	105588167	105588168	655	ClassicalMem
14	105588168	105588169	646	ClassicalMem
14	105588169	105588170	669	ClassicalMem
14	105588170	105588171	670	ClassicalMem
14	105588171	105588172	680	ClassicalMem
14	105588172	105588173	679	ClassicalMem
14	105588173	105588174	693	ClassicalMem
14	105588174	105588175	700	ClassicalMem
14	105588175	105588176	705	ClassicalMem
14	105588176	105588177	713	ClassicalMem
14	105588177	105588178	729	ClassicalMem
14	105588178	105588179	734	ClassicalMem
14	105588179	105588180	738	ClassicalMem
14	105588180	105588181	740	ClassicalMem
14	105588181	105588182	753	ClassicalMem
14	105588182	105588183	769	ClassicalMem
14	105588183	105588184	788	ClassicalMem
14	105588184	105588185	792	ClassicalMem
14	105588185	105588186	801	ClassicalMem
14	105588186	105588187	800	ClassicalMem
14	105588187	105588188	810	ClassicalMem
14	105588188	105588190	807	ClassicalMem
14	105588190	105588191	810	ClassicalMem
14	105588191	105588192	809	ClassicalMem
14	105588192	105588193	812	ClassicalMem
14	105588193	105588194	811	ClassicalMem
14	105588194	105588195	809	ClassicalMem
14	105588195	105588196	819	ClassicalMem
14	105588196	105588198	813	ClassicalMem
14	105588198	105588199	830	ClassicalMem
14	105588199	105588200	834	ClassicalMem
14	105588200	105588201	846	ClassicalMem
14	105588201	105588202	855	ClassicalMem
14	105588202	105588203	847	ClassicalMem
14	105588203	105588204	862	ClassicalMem
14	105588204	105588205	859	ClassicalMem
14	105588205	105588206	858	ClassicalMem
14	105588206	105588207	861	ClassicalMem
14	105588207	105588208	868	ClassicalMem
14	105588208	105588209	892	ClassicalMem
14	105588209	105588210	896	ClassicalMem
14	105588210	105588211	899	ClassicalMem
14	105588211	105588213	912	ClassicalMem
14	105588213	105588214	918	ClassicalMem
14	105588214	105588215	921	ClassicalMem
14	105588215	105588216	920	ClassicalMem
14	105588216	105588217	925	ClassicalMem
[truncated: 122,108 more rows]

## Sheet: Extended Data Fig1_AGCTcount
Source data for Extended Data Fig 1 (Number of AGCT nucleotide string along the human IGH genomic locus)
chromosome	start	end	Number of AGCT nucleotide strings
chr14	105581001	105581500	0
chr14	105581501	105582000	1
chr14	105582001	105582500	2
chr14	105582501	105583000	0
chr14	105583001	105583500	1
chr14	105583501	105584000	2
chr14	105584001	105584500	0
chr14	105584501	105585000	3
chr14	105585001	105585500	2
chr14	105585501	105586000	0
chr14	105586001	105586500	3
chr14	105586501	105587000	1
chr14	105587001	105587500	4
chr14	105587501	105588000	1
chr14	105588001	105588500	1
chr14	105588501	105589000	3
chr14	105589001	105589500	24
chr14	105589501	105590000	35
chr14	105590001	105590500	17
chr14	105590501	105591000	19
chr14	105591001	105591500	18
chr14	105591501	105592000	0
chr14	105592001	105592500	0
chr14	105592501	105593000	6
chr14	105593001	105593500	2
chr14	105593501	105594000	0
chr14	105594001	105594500	0
chr14	105594501	105595000	0
chr14	105595001	105595500	2
chr14	105595501	105596000	1
chr14	105596001	105596500	3
chr14	105596501	105597000	2
chr14	105597001	105597500	2
chr14	105597501	105598000	3
chr14	105598001	105598500	2
chr14	105598501	105599000	3
chr14	105599001	105599500	1
chr14	105599501	105600000	2
chr14	105600001	105600500	2
chr14	105600501	105601000	1
chr14	105601001	105601500	5
chr14	105601501	105602000	3
chr14	105602001	105602500	2
chr14	105602501	105603000	17
chr14	105603001	105603500	19
chr14	105603501	105604000	10
chr14	105604001	105604500	19
chr14	105604501	105605000	9
chr14	105605001	105605500	3
chr14	105605501	105606000	4
chr14	105606001	105606500	0
chr14	105606501	105607000	4
chr14	105607001	105607500	2
chr14	105607501	105608000	0
chr14	105608001	105608500	4
chr14	105608501	105609000	3
chr14	105609001	105609500	3
chr14	105609501	105610000	0
chr14	105610001	105610500	3
chr14	105610501	105611000	1
chr14	105611001	105611500	5
chr14	105611501	105612000	1
chr14	105612001	105612500	1
chr14	105612501	105613000	2
chr14	105613001	105613500	1
chr14	105613501	105614000	3
chr14	105614001	105614500	4
chr14	105614501	105615000	2
chr14	105615001	105615500	6
chr14	105615501	105616000	2
chr14	105616001	105616500	2
chr14	105616501	105617000	4
chr14	105617001	105617500	0
chr14	105617501	105618000	1
chr14	105618001	105618500	2
chr14	105618501	105619000	4
chr14	105619001	105619500	1
chr14	105619501	105620000	2
chr14	105620001	105620500	5
chr14	105620501	105621000	2
chr14	105621001	105621500	1
chr14	105621501	105622000	0
chr14	105622001	105622500	1
chr14	105622501	105623000	0
chr14	105623001	105623500	8
chr14	105623501	105624000	2
chr14	105624001	105624500	0
chr14	105624501	105625000	1
chr14	105625001	105625500	2
chr14	105625501	105626000	1
chr14	105626001	105626500	5
chr14	105626501	105627000	2
chr14	105627001	105627500	1
chr14	105627501	105628000	10
chr14	105628001	105628500	7
chr14	105628501	105629000	4
chr14	105629001	105629500	3
chr14	105629501	105630000	2
chr14	105630001	105630500	6
chr14	105630501	105631000	2
chr14	105631001	105631500	4
chr14	105631501	105632000	0
chr14	105632001	105632500	2
chr14	105632501	105633000	3
chr14	105633001	105633500	3
chr14	105633501	105634000	3
chr14	105634001	105634500	4
chr14	105634501	105635000	5
chr14	105635001	105635500	2
chr14	105635501	105636000	2
chr14	105636001	105636500	4
chr14	105636501	105637000	0
chr14	105637001	105637500	1
chr14	105637501	105638000	5
chr14	105638001	105638500	2
chr14	105638501	105639000	1
chr14	105639001	105639500	4
chr14	105639501	105640000	4
chr14	105640001	105640500	1
chr14	105640501	105641000	1
chr14	105641001	105641500	1
chr14	105641501	105642000	4
chr14	105642001	105642500	5
chr14	105642501	105643000	1
chr14	105643001	105643500	1
chr14	105643501	105644000	1
chr14	105644001	105644500	3
chr14	105644501	105645000	1
chr14	105645001	105645500	4
chr14	105645501	105646000	1
chr14	105646001	105646500	7
chr14	105646501	105647000	7
chr14	105647001	105647500	4
chr14	105647501	105648000	3
chr14	105648001	105648500	3
chr14	105648501	105649000	5
chr14	105649001	105649500	4
chr14	105649501	105650000	2
chr14	105650001	105650500	0
chr14	105650501	105651000	0
chr14	105651001	105651500	4
chr14	105651501	105652000	1
chr14	105652001	105652500	3
chr14	105652501	105653000	4
chr14	105653001	105653500	0
chr14	105653501	105654000	2
chr14	105654001	105654500	3
chr14	105654501	105655000	3
chr14	105655001	105655500	1
chr14	105655501	105656000	3
chr14	105656001	105656500	0
chr14	105656501	105657000	2
chr14	105657001	105657500	2
chr14	105657501	105658000	2
chr14	105658001	105658500	1
chr14	105658501	105659000	1
chr14	105659001	105659500	5
chr14	105659501	105660000	1
chr14	105660001	105660500	0
chr14	105660501	105661000	0
chr14	105661001	105661500	1
chr14	105661501	105662000	4
chr14	105662001	105662500	0
chr14	105662501	105663000	4
chr14	105663001	105663500	3
chr14	105663501	105664000	0
chr14	105664001	105664500	1
chr14	105664501	105665000	0
chr14	105665001	105665500	0
chr14	105665501	105666000	0
chr14	105666001	105666500	0
chr14	105666501	105667000	4
chr14	105667001	105667500	4
chr14	105667501	105668000	0
chr14	105668001	105668500	1
chr14	105668501	105669000	0
chr14	105669001	105669500	2
chr14	105669501	105670000	2
chr14	105670001	105670500	4
chr14	105670501	105671000	2
chr14	105671001	105671500	0
chr14	105671501	105672000	1
chr14	105672001	105672500	5
chr14	105672501	105673000	3
chr14	105673001	105673500	1
chr14	105673501	105674000	1
chr14	105674001	105674500	2
chr14	105674501	105675000	1
chr14	105675001	105675500	4
chr14	105675501	105676000	0
chr14	105676001	105676500	4
chr14	105676501	105677000	3
chr14	105677001	105677500	2
chr14	105677501	105678000	3
chr14	105678001	105678500	2
chr14	105678501	105679000	2
chr14	105679001	105679500	2
chr14	105679501	105680000	2
chr14	105680001	105680500	1
chr14	105680501	105681000	2
chr14	105681001	105681500	4
chr14	105681501	105682000	0
chr14	105682001	105682500	1
chr14	105682501	105683000	3
chr14	105683001	105683500	1
chr14	105683501	105684000	0
chr14	105684001	105684500	1
chr14	105684501	105685000	2
chr14	105685001	105685500	0
chr14	105685501	105686000	2
chr14	105686001	105686500	4
chr14	105686501	105687000	2
chr14	105687001	105687500	2
chr14	105687501	105688000	0
chr14	105688001	105688500	0
chr14	105688501	105689000	0
chr14	105689001	105689500	1
chr14	105689501	105690000	0
chr14	105690001	105690500	0
chr14	105690501	105691000	0
chr14	105691001	105691500	2
chr14	105691501	105692000	2
chr14	105692001	105692500	1
chr14	105692501	105693000	3
chr14	105693001	105693500	2
chr14	105693501	105694000	0
chr14	105694001	105694500	0
chr14	105694501	105695000	0
chr14	105695001	105695500	1
chr14	105695501	105696000	2
chr14	105696001	105696500	2
chr14	105696501	105697000	1
chr14	105697001	105697500	1
chr14	105697501	105698000	5
chr14	105698001	105698500	1
chr14	105698501	105699000	4
chr14	105699001	105699500	3
chr14	105699501	105700000	0
chr14	105700001	105700500	1
chr14	105700501	105701000	2
chr14	105701001	105701500	1
chr14	105701501	105702000	1
chr14	105702001	105702500	1
chr14	105702501	105703000	1
chr14	105703001	105703500	0
chr14	105703501	105704000	1
chr14	105704001	105704500	2
chr14	105704501	105705000	1
chr14	105705001	105705500	4
chr14	105705501	105706000	0
chr14	105706001	105706500	1
chr14	105706501	105707000	2
chr14	105707001	105707500	2
chr14	105707501	105708000	1
chr14	105708001	105708500	2
chr14	105708501	105709000	2
chr14	105709001	105709500	5
chr14	105709501	105710000	31
chr14	105710001	105710500	31
chr14	105710501	105711000	27
chr14	105711001	105711500	21
chr14	105711501	105712000	33
chr14	105712001	105712500	17
chr14	105712501	105713000	0
chr14	105713001	105713500	1
chr14	105713501	105714000	5
chr14	105714001	105714500	2
chr14	105714501	105715000	0
chr14	105715001	105715500	0
chr14	105715501	105716000	0
chr14	105716001	105716500	3
chr14	105716501	105717000	0
chr14	105717001	105717500	4
chr14	105717501	105718000	1
chr14	105718001	105718500	0
chr14	105718501	105719000	0
chr14	105719001	105719500	3
chr14	105719501	105720000	2
chr14	105720001	105720500	5
chr14	105720501	105721000	1
chr14	105721001	105721500	1
chr14	105721501	105722000	3
chr14	105722001	105722500	0
chr14	105722501	105723000	16
chr14	105723001	105723500	16
chr14	105723501	105724000	5
chr14	105724001	105724500	1
chr14	105724501	105725000	2
chr14	105725001	105725500	3
chr14	105725501	105726000	0
chr14	105726001	105726500	3
chr14	105726501	105727000	2
chr14	105727001	105727500	1
chr14	105727501	105728000	1
chr14	105728001	105728500	0
chr14	105728501	105729000	4
chr14	105729001	105729500	2
chr14	105729501	105730000	3
chr14	105730001	105730500	4
chr14	105730501	105731000	4
chr14	105731001	105731500	3
chr14	105731501	105732000	2
chr14	105732001	105732500	2
chr14	105732501	105733000	1
chr14	105733001	105733500	1
chr14	105733501	105734000	0
chr14	105734001	105734500	2
chr14	105734501	105735000	4
chr14	105735001	105735500	2
chr14	105735501	105736000	3
chr14	105736001	105736500	6
chr14	105736501	105737000	0
chr14	105737001	105737500	1
chr14	105737501	105738000	0
chr14	105738001	105738500	0
chr14	105738501	105739000	1
chr14	105739001	105739500	0
chr14	105739501	105740000	0
chr14	105740001	105740500	8
chr14	105740501	105741000	1
chr14	105741001	105741500	1
chr14	105741501	105742000	2
chr14	105742001	105742500	2
chr14	105742501	105743000	1
chr14	105743001	105743500	4
chr14	105743501	105744000	1
chr14	105744001	105744500	2
chr14	105744501	105745000	8
chr14	105745001	105745500	12
chr14	105745501	105746000	7
chr14	105746001	105746500	7
chr14	105746501	105747000	5
chr14	105747001	105747500	3
chr14	105747501	105748000	1
chr14	105748001	105748500	5
chr14	105748501	105749000	2
chr14	105749001	105749500	2
chr14	105749501	105750000	1
chr14	105750001	105750500	3
chr14	105750501	105751000	2
chr14	105751001	105751500	3
chr14	105751501	105752000	1
chr14	105752001	105752500	1
chr14	105752501	105753000	2
chr14	105753001	105753500	3
chr14	105753501	105754000	2
chr14	105754001	105754500	1
chr14	105754501	105755000	2
chr14	105755001	105755500	1
chr14	105755501	105756000	3
chr14	105756001	105756500	1
chr14	105756501	105757000	1
chr14	105757001	105757500	1
chr14	105757501	105758000	2
chr14	105758001	105758500	3
chr14	105758501	105759000	3
chr14	105759001	105759500	2
chr14	105759501	105760000	6
chr14	105760001	105760500	2
chr14	105760501	105761000	3
chr14	105761001	105761500	5
chr14	105761501	105762000	0
chr14	105762001	105762500	1
chr14	105762501	105763000	4
chr14	105763001	105763500	2
chr14	105763501	105764000	1
chr14	105764001	105764500	4
chr14	105764501	105765000	3
chr14	105765001	105765500	1
chr14	105765501	105766000	2
chr14	105766001	105766500	0
chr14	105766501	105767000	0
chr14	105767001	105767500	2
chr14	105767501	105768000	4
chr14	105768001	105768500	6
chr14	105768501	105769000	1
chr14	105769001	105769500	1
chr14	105769501	105770000	1
chr14	105770001	105770500	3
chr14	105770501	105771000	4
chr14	105771001	105771500	3
chr14	105771501	105772000	4
chr14	105772001	105772500	2
chr14	105772501	105773000	6
chr14	105773001	105773500	11
chr14	105773501	105774000	12
chr14	105774001	105774500	6
chr14	105774501	105775000	4
chr14	105775001	105775500	4
chr14	105775501	105776000	4
chr14	105776001	105776500	5
chr14	105776501	105777000	4
chr14	105777001	105777500	3
chr14	105777501	105778000	1
chr14	105778001	105778500	3
chr14	105778501	105779000	1
chr14	105779001	105779500	3
chr14	105779501	105780000	4
chr14	105780001	105780500	2
chr14	105780501	105781000	1
chr14	105781001	105781500	1
chr14	105781501	105782000	1
chr14	105782001	105782500	1
chr14	105782501	105783000	4
chr14	105783001	105783500	7
chr14	105783501	105784000	6
chr14	105784001	105784500	1
chr14	105784501	105785000	1
chr14	105785001	105785500	2
chr14	105785501	105786000	6
chr14	105786001	105786500	2
chr14	105786501	105787000	2
chr14	105787001	105787500	2
chr14	105787501	105788000	1
chr14	105788001	105788500	6
chr14	105788501	105789000	1
chr14	105789001	105789500	1
chr14	105789501	105790000	0
chr14	105790001	105790500	1
chr14	105790501	105791000	3
chr14	105791001	105791500	3
chr14	105791501	105792000	5
chr14	105792001	105792500	4
chr14	105792501	105793000	3
chr14	105793001	105793500	4
chr14	105793501	105794000	4
chr14	105794001	105794500	2
chr14	105794501	105795000	2
chr14	105795001	105795500	1
chr14	105795501	105796000	2
chr14	105796001	105796500	1
chr14	105796501	105797000	4
chr14	105797001	105797500	3
chr14	105797501	105798000	1
chr14	105798001	105798500	3
chr14	105798501	105799000	2
chr14	105799001	105799500	0
chr14	105799501	105800000	1
chr14	105800001	105800500	7
chr14	105800501	105801000	2
chr14	105801001	105801500	1
chr14	105801501	105802000	3
chr14	105802001	105802500	5
chr14	105802501	105803000	0
chr14	105803001	105803500	2
chr14	105803501	105804000	2
chr14	105804001	105804500	2
chr14	105804501	105805000	1
chr14	105805001	105805500	2
chr14	105805501	105806000	2
chr14	105806001	105806500	1
chr14	105806501	105807000	2
chr14	105807001	105807500	3
chr14	105807501	105808000	3
chr14	105808001	105808500	1
chr14	105808501	105809000	2
chr14	105809001	105809500	5
chr14	105809501	105810000	5
chr14	105810001	105810500	1
chr14	105810501	105811000	1
chr14	105811001	105811500	0
chr14	105811501	105812000	1
chr14	105812001	105812500	3
chr14	105812501	105813000	3
chr14	105813001	105813500	1
chr14	105813501	105814000	6
chr14	105814001	105814500	4
chr14	105814501	105815000	4
chr14	105815001	105815500	2
chr14	105815501	105816000	4
chr14	105816001	105816500	0
chr14	105816501	105817000	3
chr14	105817001	105817500	2
chr14	105817501	105818000	0
chr14	105818001	105818500	3
chr14	105818501	105819000	5
chr14	105819001	105819500	2
chr14	105819501	105820000	6
chr14	105820001	105820500	1
chr14	105820501	105821000	1
chr14	105821001	105821500	5
chr14	105821501	105822000	1
chr14	105822001	105822500	3
chr14	105822501	105823000	2
chr14	105823001	105823500	2
chr14	105823501	105824000	1
chr14	105824001	105824500	0
chr14	105824501	105825000	1
chr14	105825001	105825500	0
chr14	105825501	105826000	1
chr14	105826001	105826500	3
chr14	105826501	105827000	1
chr14	105827001	105827500	2
chr14	105827501	105828000	1
chr14	105828001	105828500	2
chr14	105828501	105829000	1
chr14	105829001	105829500	3
chr14	105829501	105830000	5
chr14	105830001	105830500	2
chr14	105830501	105831000	6
chr14	105831001	105831500	3
chr14	105831501	105832000	0
chr14	105832001	105832500	4
chr14	105832501	105833000	3
chr14	105833001	105833500	2
chr14	105833501	105834000	5
chr14	105834001	105834500	3
chr14	105834501	105835000	1
chr14	105835001	105835500	4
chr14	105835501	105836000	2
chr14	105836001	105836500	1
chr14	105836501	105837000	4
chr14	105837001	105837500	0
chr14	105837501	105838000	3
chr14	105838001	105838500	3
chr14	105838501	105839000	3
chr14	105839001	105839500	3
chr14	105839501	105840000	3
chr14	105840001	105840500	2
chr14	105840501	105841000	3
chr14	105841001	105841500	3
chr14	105841501	105842000	2
chr14	105842001	105842500	1
chr14	105842501	105843000	4
chr14	105843001	105843500	1
chr14	105843501	105844000	5
chr14	105844001	105844500	2
chr14	105844501	105845000	2
chr14	105845001	105845500	4
chr14	105845501	105846000	1
chr14	105846001	105846500	4
chr14	105846501	105847000	1
chr14	105847001	105847500	4
chr14	105847501	105848000	2
chr14	105848001	105848500	3
chr14	105848501	105849000	2
chr14	105849001	105849500	1
chr14	105849501	105850000	4
chr14	105850001	105850500	2
chr14	105850501	105851000	2
chr14	105851001	105851500	2
chr14	105851501	105852000	1
chr14	105852001	105852500	0
chr14	105852501	105853000	3
chr14	105853001	105853500	3
chr14	105853501	105854000	1
chr14	105854001	105854500	2
chr14	105854501	105855000	1
chr14	105855001	105855500	1
chr14	105855501	105856000	2
chr14	105856001	105856500	1
chr14	105856501	105857000	8
chr14	105857001	105857500	24
chr14	105857501	105858000	27
chr14	105858001	105858500	28
chr14	105858501	105859000	31
chr14	105859001	105859500	29
chr14	105859501	105860000	32
chr14	105860001	105860500	30
chr14	105860501	105861000	1
chr14	105861001	105861500	3
chr14	105861501	105862000	1
