# Supplementary material for: sciCSR infers B cell state transition and predicts class-switch recombination dynamics using single-cell transcriptomic data
Source: Nat Methods. 2023 Nov 6;21(5):823–34. doi: 10.1038/s41592-023-02060-1 (PMC11093741; doi:10.1038/s41592-023-02060-1)
Supplement: Supplementary file 11 — Source data for Extended Data Fig. 2. [file 41592_2023_2060_MOESM11_ESM.xlsx]

## Sheet: Extended data Fig 2a
Source data for Extended Data Fig 2a (number of scRNA-seq reads in the 5' gene expression library in the Stewart et al data, over the JUNB gene)
chromosome	start	end	number of scRNA-seq reads	poulation
19	12790923	12790930	2	ClassicalMem
19	12790930	12790974	3	ClassicalMem
19	12790974	12791002	4	ClassicalMem
19	12791002	12791015	2	ClassicalMem
19	12791015	12791016	3	ClassicalMem
19	12791016	12791023	4	ClassicalMem
19	12791023	12791035	3	ClassicalMem
19	12791035	12791036	6	ClassicalMem
19	12791036	12791040	7	ClassicalMem
19	12791040	12791046	8	ClassicalMem
19	12791046	12791055	9	ClassicalMem
19	12791055	12791056	10	ClassicalMem
19	12791056	12791070	11	ClassicalMem
19	12791070	12791071	13	ClassicalMem
19	12791071	12791073	19	ClassicalMem
19	12791073	12791077	20	ClassicalMem
19	12791077	12791078	21	ClassicalMem
19	12791078	12791079	22	ClassicalMem
19	12791079	12791086	23	ClassicalMem
19	12791086	12791089	24	ClassicalMem
19	12791089	12791097	27	ClassicalMem
19	12791097	12791098	28	ClassicalMem
19	12791098	12791099	29	ClassicalMem
19	12791099	12791104	30	ClassicalMem
19	12791104	12791105	32	ClassicalMem
19	12791105	12791108	33	ClassicalMem
19	12791108	12791109	34	ClassicalMem
19	12791109	12791111	35	ClassicalMem
19	12791111	12791112	36	ClassicalMem
19	12791112	12791115	38	ClassicalMem
19	12791115	12791120	37	ClassicalMem
19	12791120	12791121	38	ClassicalMem
19	12791121	12791127	39	ClassicalMem
19	12791127	12791129	40	ClassicalMem
19	12791129	12791134	42	ClassicalMem
19	12791134	12791135	44	ClassicalMem
19	12791135	12791136	41	ClassicalMem
19	12791136	12791144	40	ClassicalMem
19	12791144	12791146	42	ClassicalMem
19	12791146	12791152	41	ClassicalMem
19	12791152	12791153	44	ClassicalMem
19	12791153	12791154	46	ClassicalMem
19	12791154	12791156	48	ClassicalMem
19	12791156	12791158	47	ClassicalMem
19	12791158	12791159	48	ClassicalMem
19	12791159	12791162	50	ClassicalMem
19	12791162	12791170	51	ClassicalMem
19	12791170	12791171	50	ClassicalMem
19	12791171	12791172	44	ClassicalMem
19	12791172	12791173	46	ClassicalMem
19	12791173	12791174	45	ClassicalMem
19	12791174	12791176	44	ClassicalMem
19	12791176	12791177	45	ClassicalMem
19	12791177	12791178	46	ClassicalMem
19	12791178	12791179	45	ClassicalMem
19	12791179	12791186	44	ClassicalMem
19	12791186	12791189	43	ClassicalMem
19	12791189	12791190	41	ClassicalMem
19	12791190	12791197	43	ClassicalMem
19	12791197	12791198	42	ClassicalMem
19	12791198	12791199	41	ClassicalMem
19	12791199	12791204	40	ClassicalMem
19	12791204	12791205	39	ClassicalMem
19	12791205	12791208	38	ClassicalMem
19	12791208	12791209	37	ClassicalMem
19	12791209	12791211	36	ClassicalMem
19	12791211	12791212	35	ClassicalMem
19	12791212	12791216	33	ClassicalMem
19	12791216	12791218	32	ClassicalMem
19	12791218	12791220	33	ClassicalMem
19	12791220	12791221	32	ClassicalMem
19	12791221	12791227	31	ClassicalMem
19	12791227	12791229	29	ClassicalMem
19	12791229	12791234	28	ClassicalMem
19	12791234	12791240	26	ClassicalMem
19	12791240	12791241	25	ClassicalMem
19	12791241	12791244	26	ClassicalMem
19	12791244	12791252	24	ClassicalMem
19	12791252	12791253	21	ClassicalMem
19	12791253	12791254	19	ClassicalMem
19	12791254	12791255	18	ClassicalMem
19	12791255	12791258	17	ClassicalMem
19	12791258	12791259	16	ClassicalMem
19	12791259	12791261	14	ClassicalMem
19	12791261	12791262	15	ClassicalMem
19	12791262	12791270	14	ClassicalMem
19	12791270	12791272	13	ClassicalMem
19	12791272	12791276	11	ClassicalMem
19	12791276	12791277	10	ClassicalMem
19	12791277	12791289	8	ClassicalMem
19	12791289	12791290	7	ClassicalMem
19	12791290	12791304	5	ClassicalMem
19	12791304	12791318	4	ClassicalMem
19	12791318	12791326	3	ClassicalMem
19	12791326	12791343	1	ClassicalMem
19	12791481	12791485	2	ClassicalMem
19	12791485	12791486	20	ClassicalMem
19	12791486	12791487	21	ClassicalMem
19	12791487	12791488	29	ClassicalMem
19	12791488	12791489	30	ClassicalMem
19	12791489	12791490	31	ClassicalMem
19	12791490	12791491	32	ClassicalMem
19	12791491	12791492	34	ClassicalMem
19	12791492	12791493	39	ClassicalMem
19	12791493	12791494	41	ClassicalMem
19	12791494	12791496	43	ClassicalMem
19	12791496	12791497	46	ClassicalMem
19	12791497	12791498	48	ClassicalMem
19	12791498	12791499	51	ClassicalMem
19	12791499	12791500	55	ClassicalMem
19	12791500	12791502	60	ClassicalMem
19	12791502	12791504	63	ClassicalMem
19	12791504	12791505	66	ClassicalMem
19	12791505	12791506	68	ClassicalMem
19	12791506	12791507	71	ClassicalMem
19	12791507	12791508	78	ClassicalMem
19	12791508	12791509	79	ClassicalMem
19	12791509	12791510	82	ClassicalMem
19	12791510	12791511	83	ClassicalMem
19	12791511	12791512	86	ClassicalMem
19	12791512	12791513	89	ClassicalMem
19	12791513	12791514	93	ClassicalMem
19	12791514	12791515	97	ClassicalMem
19	12791515	12791517	100	ClassicalMem
19	12791517	12791518	105	ClassicalMem
19	12791518	12791519	106	ClassicalMem
19	12791519	12791520	109	ClassicalMem
19	12791520	12791521	116	ClassicalMem
19	12791521	12791522	118	ClassicalMem
19	12791522	12791524	119	ClassicalMem
19	12791524	12791525	124	ClassicalMem
19	12791525	12791526	125	ClassicalMem
19	12791526	12791527	127	ClassicalMem
19	12791527	12791528	129	ClassicalMem
19	12791528	12791529	130	ClassicalMem
19	12791529	12791530	135	ClassicalMem
19	12791530	12791531	137	ClassicalMem
19	12791531	12791532	152	ClassicalMem
19	12791532	12791533	158	ClassicalMem
19	12791533	12791534	165	ClassicalMem
19	12791534	12791535	174	ClassicalMem
19	12791535	12791536	181	ClassicalMem
19	12791536	12791537	187	ClassicalMem
19	12791537	12791538	203	ClassicalMem
19	12791538	12791539	217	ClassicalMem
19	12791539	12791540	218	ClassicalMem
19	12791540	12791541	225	ClassicalMem
19	12791541	12791542	229	ClassicalMem
19	12791542	12791543	238	ClassicalMem
19	12791543	12791544	248	ClassicalMem
19	12791544	12791545	251	ClassicalMem
19	12791545	12791546	255	ClassicalMem
19	12791546	12791547	260	ClassicalMem
19	12791547	12791548	263	ClassicalMem
19	12791548	12791549	283	ClassicalMem
19	12791549	12791550	285	ClassicalMem
19	12791550	12791551	293	ClassicalMem
19	12791551	12791552	304	ClassicalMem
19	12791552	12791553	312	ClassicalMem
19	12791553	12791554	318	ClassicalMem
19	12791554	12791555	332	ClassicalMem
19	12791555	12791556	340	ClassicalMem
19	12791556	12791557	348	ClassicalMem
19	12791557	12791558	352	ClassicalMem
19	12791558	12791559	362	ClassicalMem
19	12791559	12791560	368	ClassicalMem
19	12791560	12791561	369	ClassicalMem
19	12791561	12791562	386	ClassicalMem
19	12791562	12791563	395	ClassicalMem
19	12791563	12791564	403	ClassicalMem
19	12791564	12791565	410	ClassicalMem
19	12791565	12791566	427	ClassicalMem
19	12791566	12791567	441	ClassicalMem
19	12791567	12791568	445	ClassicalMem
19	12791568	12791569	452	ClassicalMem
19	12791569	12791570	460	ClassicalMem
19	12791570	12791571	465	ClassicalMem
19	12791571	12791572	478	ClassicalMem
19	12791572	12791573	495	ClassicalMem
19	12791573	12791574	514	ClassicalMem
19	12791574	12791575	513	ClassicalMem
19	12791575	12791576	541	ClassicalMem
19	12791576	12791577	572	ClassicalMem
19	12791577	12791579	590	ClassicalMem
19	12791579	12791580	611	ClassicalMem
19	12791580	12791581	615	ClassicalMem
19	12791581	12791582	626	ClassicalMem
19	12791582	12791583	641	ClassicalMem
19	12791583	12791584	651	ClassicalMem
19	12791584	12791585	671	ClassicalMem
19	12791585	12791586	689	ClassicalMem
19	12791586	12791587	702	ClassicalMem
19	12791587	12791588	704	ClassicalMem
19	12791588	12791589	718	ClassicalMem
19	12791589	12791590	749	ClassicalMem
19	12791590	12791591	754	ClassicalMem
19	12791591	12791592	767	ClassicalMem
19	12791592	12791593	764	ClassicalMem
19	12791593	12791594	768	ClassicalMem
19	12791594	12791595	779	ClassicalMem
19	12791595	12791596	790	ClassicalMem
19	12791596	12791597	794	ClassicalMem
19	12791597	12791598	800	ClassicalMem
19	12791598	12791599	831	ClassicalMem
19	12791599	12791600	833	ClassicalMem
19	12791600	12791601	844	ClassicalMem
19	12791601	12791602	871	ClassicalMem
19	12791602	12791603	869	ClassicalMem
19	12791603	12791604	889	ClassicalMem
19	12791604	12791605	892	ClassicalMem
19	12791605	12791606	928	ClassicalMem
19	12791606	12791607	944	ClassicalMem
19	12791607	12791608	945	ClassicalMem
19	12791608	12791609	955	ClassicalMem
19	12791609	12791610	956	ClassicalMem
19	12791610	12791611	964	ClassicalMem
19	12791611	12791612	980	ClassicalMem
19	12791612	12791613	989	ClassicalMem
19	12791613	12791614	991	ClassicalMem
19	12791614	12791615	1004	ClassicalMem
19	12791615	12791616	1030	ClassicalMem
19	12791616	12791617	1033	ClassicalMem
19	12791617	12791618	1041	ClassicalMem
19	12791618	12791619	1068	ClassicalMem
19	12791619	12791620	1078	ClassicalMem
19	12791620	12791621	1074	ClassicalMem
19	12791621	12791622	1091	ClassicalMem
19	12791622	12791623	1109	ClassicalMem
19	12791623	12791624	1124	ClassicalMem
19	12791624	12791625	1149	ClassicalMem
19	12791625	12791626	1164	ClassicalMem
19	12791626	12791627	1167	ClassicalMem
19	12791627	12791628	1183	ClassicalMem
19	12791628	12791629	1191	ClassicalMem
19	12791629	12791630	1204	ClassicalMem
19	12791630	12791631	1220	ClassicalMem
19	12791631	12791632	1210	ClassicalMem
19	12791632	12791633	1213	ClassicalMem
19	12791633	12791634	1228	ClassicalMem
19	12791634	12791635	1242	ClassicalMem
19	12791635	12791636	1251	ClassicalMem
19	12791636	12791637	1269	ClassicalMem
19	12791637	12791638	1264	ClassicalMem
19	12791638	12791639	1262	ClassicalMem
19	12791639	12791640	1263	ClassicalMem
19	12791640	12791641	1269	ClassicalMem
19	12791641	12791642	1280	ClassicalMem
19	12791642	12791643	1285	ClassicalMem
19	12791643	12791644	1279	ClassicalMem
19	12791644	12791645	1320	ClassicalMem
19	12791645	12791646	1341	ClassicalMem
19	12791646	12791647	1367	ClassicalMem
19	12791647	12791648	1374	ClassicalMem
19	12791648	12791649	1366	ClassicalMem
19	12791649	12791650	1384	ClassicalMem
19	12791650	12791651	1386	ClassicalMem
19	12791651	12791653	1424	ClassicalMem
19	12791653	12791654	1439	ClassicalMem
19	12791654	12791655	1427	ClassicalMem
19	12791655	12791656	1458	ClassicalMem
19	12791656	12791658	1471	ClassicalMem
19	12791658	12791659	1466	ClassicalMem
19	12791659	12791660	1476	ClassicalMem
19	12791660	12791661	1487	ClassicalMem
19	12791661	12791663	1483	ClassicalMem
19	12791663	12791664	1487	ClassicalMem
19	12791664	12791665	1518	ClassicalMem
19	12791665	12791666	1517	ClassicalMem
19	12791666	12791667	1507	ClassicalMem
19	12791667	12791668	1516	ClassicalMem
19	12791668	12791669	1522	ClassicalMem
19	12791669	12791670	1533	ClassicalMem
19	12791670	12791671	1542	ClassicalMem
19	12791671	12791672	1541	ClassicalMem
19	12791672	12791673	1525	ClassicalMem
19	12791673	12791674	1521	ClassicalMem
19	12791674	12791675	1531	ClassicalMem
19	12791675	12791676	1507	ClassicalMem
19	12791676	12791677	1485	ClassicalMem
19	12791677	12791678	1489	ClassicalMem
19	12791678	12791679	1488	ClassicalMem
19	12791679	12791680	1483	ClassicalMem
19	12791680	12791681	1488	ClassicalMem
19	12791681	12791682	1482	ClassicalMem
19	12791682	12791683	1471	ClassicalMem
19	12791683	12791684	1464	ClassicalMem
19	12791684	12791685	1449	ClassicalMem
19	12791685	12791686	1443	ClassicalMem
19	12791686	12791687	1442	ClassicalMem
19	12791687	12791688	1448	ClassicalMem
19	12791688	12791689	1439	ClassicalMem
19	12791689	12791690	1415	ClassicalMem
19	12791690	12791691	1429	ClassicalMem
19	12791691	12791692	1418	ClassicalMem
19	12791692	12791693	1417	ClassicalMem
19	12791693	12791695	1421	ClassicalMem
19	12791695	12791696	1403	ClassicalMem
19	12791696	12791697	1404	ClassicalMem
19	12791697	12791698	1400	ClassicalMem
19	12791698	12791699	1368	ClassicalMem
19	12791699	12791700	1369	ClassicalMem
19	12791700	12791701	1354	ClassicalMem
19	12791701	12791702	1330	ClassicalMem
19	12791702	12791703	1344	ClassicalMem
19	12791703	12791704	1330	ClassicalMem
19	12791704	12791705	1335	ClassicalMem
19	12791705	12791706	1303	ClassicalMem
19	12791706	12791707	1285	ClassicalMem
19	12791707	12791708	1301	ClassicalMem
19	12791708	12791709	1297	ClassicalMem
19	12791709	12791710	1291	ClassicalMem
19	12791710	12791711	1295	ClassicalMem
19	12791711	12791712	1285	ClassicalMem
19	12791712	12791713	1291	ClassicalMem
19	12791713	12791714	1288	ClassicalMem
19	12791714	12791715	1281	ClassicalMem
19	12791715	12791716	1263	ClassicalMem
19	12791716	12791717	1267	ClassicalMem
19	12791717	12791718	1261	ClassicalMem
19	12791718	12791719	1239	ClassicalMem
19	12791719	12791720	1229	ClassicalMem
19	12791720	12791721	1235	ClassicalMem
19	12791721	12791722	1212	ClassicalMem
19	12791722	12791723	1196	ClassicalMem
19	12791723	12791724	1183	ClassicalMem
19	12791724	12791725	1152	ClassicalMem
19	12791725	12791726	1141	ClassicalMem
19	12791726	12791727	1142	ClassicalMem
19	12791727	12791728	1130	ClassicalMem
19	12791728	12791729	1123	ClassicalMem
19	12791729	12791730	1106	ClassicalMem
19	12791730	12791731	1091	ClassicalMem
19	12791731	12791732	1090	ClassicalMem
19	12791732	12791733	1081	ClassicalMem
19	12791733	12791734	1061	ClassicalMem
19	12791734	12791735	1047	ClassicalMem
19	12791735	12791736	1033	ClassicalMem
19	12791736	12791737	1012	ClassicalMem
19	12791737	12791738	1004	ClassicalMem
19	12791738	12791739	996	ClassicalMem
19	12791739	12791740	1004	ClassicalMem
19	12791740	12791741	1002	ClassicalMem
19	12791741	12791742	986	ClassicalMem
19	12791742	12791743	972	ClassicalMem
19	12791743	12791744	969	ClassicalMem
19	12791744	12791745	929	ClassicalMem
19	12791745	12791746	901	ClassicalMem
19	12791746	12791747	873	ClassicalMem
19	12791747	12791748	870	ClassicalMem
19	12791748	12791749	861	ClassicalMem
19	12791749	12791750	847	ClassicalMem
19	12791750	12791751	839	ClassicalMem
19	12791751	12791753	794	ClassicalMem
19	12791753	12791754	778	ClassicalMem
19	12791754	12791755	783	ClassicalMem
19	12791755	12791756	748	ClassicalMem
19	12791756	12791757	727	ClassicalMem
19	12791757	12791758	726	ClassicalMem
19	12791758	12791759	719	ClassicalMem
19	12791759	12791760	707	ClassicalMem
19	12791760	12791761	695	ClassicalMem
19	12791761	12791762	685	ClassicalMem
19	12791762	12791763	679	ClassicalMem
19	12791763	12791764	669	ClassicalMem
19	12791764	12791765	632	ClassicalMem
19	12791765	12791766	618	ClassicalMem
19	12791766	12791767	614	ClassicalMem
19	12791767	12791768	605	ClassicalMem
19	12791768	12791769	589	ClassicalMem
19	12791769	12791770	573	ClassicalMem
19	12791770	12791771	559	ClassicalMem
19	12791771	12791772	551	ClassicalMem
19	12791772	12791773	550	ClassicalMem
19	12791773	12791774	537	ClassicalMem
19	12791774	12791776	525	ClassicalMem
19	12791776	12791777	521	ClassicalMem
19	12791777	12791778	498	ClassicalMem
19	12791778	12791779	496	ClassicalMem
19	12791779	12791780	480	ClassicalMem
19	12791780	12791781	475	ClassicalMem
19	12791781	12791782	473	ClassicalMem
19	12791782	12791783	471	ClassicalMem
19	12791783	12791784	469	ClassicalMem
19	12791784	12791785	456	ClassicalMem
19	12791785	12791786	445	ClassicalMem
19	12791786	12791787	432	ClassicalMem
19	12791787	12791788	419	ClassicalMem
19	12791788	12791789	412	ClassicalMem
19	12791789	12791790	405	ClassicalMem
19	12791790	12791791	389	ClassicalMem
19	12791791	12791792	388	ClassicalMem
19	12791792	12791793	387	ClassicalMem
19	12791793	12791794	379	ClassicalMem
19	12791794	12791795	368	ClassicalMem
19	12791795	12791796	361	ClassicalMem
19	12791796	12791797	352	ClassicalMem
19	12791797	12791798	350	ClassicalMem
19	12791798	12791799	347	ClassicalMem
19	12791799	12791800	340	ClassicalMem
19	12791800	12791801	339	ClassicalMem
19	12791801	12791802	336	ClassicalMem
19	12791802	12791803	325	ClassicalMem
19	12791803	12791804	327	ClassicalMem
19	12791804	12791805	315	ClassicalMem
19	12791805	12791807	308	ClassicalMem
19	12791807	12791808	285	ClassicalMem
19	12791808	12791809	279	ClassicalMem
19	12791809	12791810	277	ClassicalMem
19	12791810	12791811	264	ClassicalMem
19	12791811	12791812	259	ClassicalMem
19	12791812	12791814	242	ClassicalMem
19	12791814	12791815	231	ClassicalMem
19	12791815	12791816	229	ClassicalMem
19	12791816	12791817	223	ClassicalMem
19	12791817	12791818	221	ClassicalMem
19	12791818	12791819	219	ClassicalMem
19	12791819	12791820	217	ClassicalMem
19	12791820	12791821	209	ClassicalMem
19	12791821	12791822	205	ClassicalMem
19	12791822	12791823	204	ClassicalMem
19	12791823	12791825	202	ClassicalMem
19	12791825	12791826	200	ClassicalMem
19	12791826	12791827	197	ClassicalMem
19	12791827	12791828	194	ClassicalMem
19	12791828	12791829	192	ClassicalMem
19	12791829	12791830	190	ClassicalMem
19	12791830	12791831	186	ClassicalMem
19	12791831	12791832	182	ClassicalMem
19	12791832	12791833	181	ClassicalMem
19	12791833	12791834	177	ClassicalMem
19	12791834	12791835	170	ClassicalMem
19	12791835	12791836	167	ClassicalMem
19	12791836	12791837	165	ClassicalMem
19	12791837	12791838	163	ClassicalMem
19	12791838	12791839	161	ClassicalMem
19	12791839	12791840	150	ClassicalMem
19	12791840	12791842	139	ClassicalMem
19	12791842	12791844	138	ClassicalMem
19	12791844	12791845	135	ClassicalMem
19	12791845	12791846	136	ClassicalMem
19	12791846	12791847	134	ClassicalMem
19	12791847	12791849	127	ClassicalMem
19	12791849	12791850	121	ClassicalMem
19	12791850	12791851	114	ClassicalMem
19	12791851	12791852	113	ClassicalMem
19	12791852	12791854	107	ClassicalMem
19	12791854	12791855	103	ClassicalMem
19	12791855	12791856	100	ClassicalMem
19	12791856	12791857	97	ClassicalMem
19	12791857	12791859	95	ClassicalMem
19	12791859	12791861	92	ClassicalMem
19	12791861	12791862	89	ClassicalMem
19	12791862	12791864	86	ClassicalMem
19	12791864	12791865	82	ClassicalMem
19	12791865	12791868	79	ClassicalMem
19	12791868	12791869	78	ClassicalMem
19	12791869	12791871	76	ClassicalMem
19	12791871	12791872	71	ClassicalMem
19	12791872	12791874	72	ClassicalMem
19	12791874	12791875	69	ClassicalMem
19	12791875	12791876	66	ClassicalMem
19	12791876	12791880	65	ClassicalMem
19	12791880	12791881	61	ClassicalMem
19	12791881	12791882	59	ClassicalMem
19	12791882	12791883	58	ClassicalMem
19	12791883	12791884	60	ClassicalMem
19	12791884	12791886	59	ClassicalMem
19	12791886	12791889	60	ClassicalMem
19	12791889	12791890	58	ClassicalMem
19	12791890	12791892	55	ClassicalMem
19	12791892	12791893	54	ClassicalMem
19	12791893	12791894	52	ClassicalMem
19	12791894	12791895	50	ClassicalMem
19	12791895	12791896	49	ClassicalMem
19	12791896	12791898	50	ClassicalMem
19	12791898	12791899	49	ClassicalMem
19	12791899	12791900	52	ClassicalMem
19	12791900	12791901	51	ClassicalMem
19	12791901	12791902	52	ClassicalMem
19	12791902	12791903	50	ClassicalMem
19	12791903	12791912	45	ClassicalMem
19	12791912	12791913	46	ClassicalMem
19	12791913	12791915	44	ClassicalMem
19	12791915	12791917	42	ClassicalMem
19	12791917	12791919	41	ClassicalMem
19	12791919	12791920	42	ClassicalMem
19	12791920	12791921	41	ClassicalMem
19	12791921	12791922	42	ClassicalMem
19	12791922	12791925	43	ClassicalMem
19	12791925	12791926	41	ClassicalMem
19	12791926	12791931	40	ClassicalMem
19	12791931	12791932	41	ClassicalMem
19	12791932	12791934	42	ClassicalMem
19	12791934	12791935	41	ClassicalMem
19	12791935	12791936	39	ClassicalMem
19	12791936	12791938	40	ClassicalMem
19	12791938	12791939	39	ClassicalMem
19	12791939	12791940	41	ClassicalMem
19	12791940	12791941	43	ClassicalMem
19	12791941	12791942	42	ClassicalMem
19	12791942	12791944	43	ClassicalMem
19	12791944	12791945	44	ClassicalMem
19	12791945	12791948	43	ClassicalMem
19	12791948	12791950	42	ClassicalMem
19	12791950	12791952	44	ClassicalMem
19	12791952	12791954	43	ClassicalMem
19	12791954	12791955	41	ClassicalMem
19	12791955	12791956	42	ClassicalMem
19	12791956	12791957	44	ClassicalMem
19	12791957	12791960	43	ClassicalMem
19	12791960	12791961	44	ClassicalMem
19	12791961	12791963	45	ClassicalMem
19	12791963	12791964	46	ClassicalMem
19	12791964	12791966	45	ClassicalMem
19	12791966	12791967	44	ClassicalMem
19	12791967	12791970	43	ClassicalMem
19	12791970	12791972	45	ClassicalMem
19	12791972	12791973	44	ClassicalMem
19	12791973	12791975	46	ClassicalMem
19	12791975	12791976	45	ClassicalMem
19	12791976	12791978	42	ClassicalMem
19	12791978	12791980	41	ClassicalMem
19	12791980	12791983	42	ClassicalMem
19	12791983	12791985	39	ClassicalMem
19	12791985	12791986	40	ClassicalMem
19	12791986	12791992	39	ClassicalMem
19	12791992	12791995	38	ClassicalMem
19	12791995	12791996	40	ClassicalMem
19	12791996	12791997	39	ClassicalMem
19	12791997	12791999	37	ClassicalMem
19	12791999	12792004	34	ClassicalMem
19	12792004	12792005	35	ClassicalMem
19	12792005	12792012	36	ClassicalMem
19	12792012	12792016	35	ClassicalMem
19	12792016	12792017	36	ClassicalMem
19	12792017	12792018	37	ClassicalMem
19	12792018	12792020	36	ClassicalMem
19	12792020	12792021	37	ClassicalMem
19	12792021	12792022	36	ClassicalMem
19	12792022	12792027	35	ClassicalMem
19	12792027	12792031	36	ClassicalMem
19	12792031	12792032	35	ClassicalMem
19	12792032	12792035	34	ClassicalMem
19	12792035	12792036	35	ClassicalMem
19	12792036	12792039	34	ClassicalMem
19	12792039	12792040	33	ClassicalMem
19	12792040	12792042	31	ClassicalMem
19	12792042	12792044	30	ClassicalMem
19	12792044	12792045	29	ClassicalMem
19	12792045	12792046	28	ClassicalMem
19	12792046	12792050	29	ClassicalMem
19	12792050	12792054	27	ClassicalMem
19	12792054	12792055	28	ClassicalMem
19	12792055	12792056	27	ClassicalMem
19	12792056	12792057	28	ClassicalMem
19	12792057	12792058	29	ClassicalMem
19	12792058	12792060	30	ClassicalMem
19	12792060	12792061	29	ClassicalMem
19	12792061	12792063	28	ClassicalMem
19	12792063	12792065	27	ClassicalMem
19	12792065	12792069	28	ClassicalMem
19	12792069	12792070	29	ClassicalMem
19	12792070	12792073	27	ClassicalMem
19	12792073	12792079	25	ClassicalMem
19	12792079	12792080	26	ClassicalMem
19	12792080	12792082	27	ClassicalMem
19	12792082	12792085	28	ClassicalMem
19	12792085	12792087	27	ClassicalMem
19	12792087	12792088	29	ClassicalMem
19	12792088	12792089	31	ClassicalMem
19	12792089	12792091	30	ClassicalMem
19	12792091	12792096	31	ClassicalMem
19	12792096	12792101	32	ClassicalMem
19	12792101	12792103	31	ClassicalMem
19	12792103	12792104	32	ClassicalMem
19	12792104	12792106	31	ClassicalMem
19	12792106	12792107	32	ClassicalMem
19	12792107	12792116	33	ClassicalMem
19	12792116	12792117	31	ClassicalMem
19	12792117	12792123	32	ClassicalMem
19	12792123	12792126	35	ClassicalMem
19	12792126	12792127	36	ClassicalMem
19	12792127	12792129	35	ClassicalMem
19	12792129	12792130	36	ClassicalMem
19	12792130	12792132	35	ClassicalMem
19	12792132	12792139	36	ClassicalMem
19	12792139	12792140	35	ClassicalMem
19	12792140	12792142	36	ClassicalMem
19	12792142	12792146	38	ClassicalMem
19	12792146	12792152	37	ClassicalMem
19	12792152	12792154	38	ClassicalMem
19	12792154	12792155	37	ClassicalMem
19	12792155	12792156	36	ClassicalMem
19	12792156	12792157	33	ClassicalMem
19	12792157	12792158	32	ClassicalMem
19	12792158	12792163	31	ClassicalMem
19	12792163	12792165	32	ClassicalMem
19	12792165	12792171	31	ClassicalMem
19	12792171	12792172	32	ClassicalMem
19	12792172	12792173	33	ClassicalMem
19	12792173	12792179	34	ClassicalMem
19	12792179	12792180	33	ClassicalMem
19	12792180	12792182	31	ClassicalMem
19	12792182	12792183	29	ClassicalMem
19	12792183	12792187	31	ClassicalMem
19	12792187	12792188	29	ClassicalMem
19	12792188	12792190	27	ClassicalMem
19	12792190	12792191	26	ClassicalMem
19	12792191	12792195	25	ClassicalMem
19	12792195	12792196	23	ClassicalMem
19	12792196	12792202	22	ClassicalMem
19	12792202	12792203	23	ClassicalMem
19	12792203	12792205	22	ClassicalMem
19	12792205	12792206	21	ClassicalMem
19	12792206	12792207	20	ClassicalMem
19	12792207	12792208	19	ClassicalMem
19	12792208	12792222	18	ClassicalMem
19	12792222	12792223	17	ClassicalMem
19	12792223	12792224	15	ClassicalMem
19	12792224	12792226	17	ClassicalMem
19	12792226	12792229	16	ClassicalMem
19	12792229	12792232	15	ClassicalMem
19	12792232	12792233	16	ClassicalMem
19	12792233	12792240	18	ClassicalMem
19	12792240	12792242	17	ClassicalMem
19	12792242	12792244	16	ClassicalMem
19	12792244	12792249	18	ClassicalMem
19	12792249	12792252	21	ClassicalMem
19	12792252	12792255	22	ClassicalMem
19	12792255	12792257	23	ClassicalMem
19	12792257	12792260	24	ClassicalMem
19	12792260	12792263	26	ClassicalMem
19	12792263	12792267	25	ClassicalMem
19	12792267	12792269	26	ClassicalMem
19	12792269	12792271	27	ClassicalMem
19	12792271	12792272	26	ClassicalMem
19	12792272	12792273	25	ClassicalMem
19	12792273	12792274	24	ClassicalMem
19	12792274	12792275	25	ClassicalMem
19	12792275	12792277	27	ClassicalMem
19	12792277	12792280	28	ClassicalMem
19	12792280	12792283	30	ClassicalMem
19	12792283	12792285	28	ClassicalMem
19	12792285	12792286	30	ClassicalMem
19	12792286	12792291	32	ClassicalMem
19	12792291	12792292	33	ClassicalMem
19	12792292	12792298	34	ClassicalMem
19	12792298	12792300	35	ClassicalMem
19	12792300	12792301	36	ClassicalMem
19	12792301	12792302	38	ClassicalMem
19	12792302	12792307	37	ClassicalMem
19	12792307	12792308	38	ClassicalMem
19	12792308	12792313	40	ClassicalMem
19	12792313	12792319	41	ClassicalMem
19	12792319	12792323	42	ClassicalMem
19	12792323	12792324	48	ClassicalMem
19	12792324	12792326	46	ClassicalMem
19	12792326	12792327	47	ClassicalMem
19	12792327	12792328	48	ClassicalMem
19	12792328	12792329	49	ClassicalMem
19	12792329	12792330	50	ClassicalMem
19	12792330	12792332	51	ClassicalMem
19	12792332	12792339	49	ClassicalMem
19	12792339	12792341	50	ClassicalMem
19	12792341	12792344	51	ClassicalMem
19	12792344	12792345	49	ClassicalMem
19	12792345	12792346	50	ClassicalMem
19	12792346	12792347	52	ClassicalMem
19	12792347	12792349	53	ClassicalMem
19	12792349	12792350	51	ClassicalMem
19	12792350	12792351	50	ClassicalMem
19	12792351	12792352	51	ClassicalMem
19	12792352	12792353	50	ClassicalMem
19	12792353	12792355	51	ClassicalMem
19	12792355	12792356	50	ClassicalMem
19	12792356	12792358	51	ClassicalMem
19	12792358	12792359	52	ClassicalMem
19	12792359	12792360	53	ClassicalMem
19	12792360	12792363	51	ClassicalMem
19	12792363	12792367	53	ClassicalMem
19	12792367	12792369	51	ClassicalMem
19	12792369	12792370	52	ClassicalMem
19	12792370	12792371	51	ClassicalMem
19	12792371	12792374	52	ClassicalMem
19	12792374	12792375	51	ClassicalMem
19	12792375	12792379	49	ClassicalMem
19	12792379	12792380	50	ClassicalMem
19	12792380	12792385	48	ClassicalMem
19	12792385	12792386	46	ClassicalMem
19	12792386	12792390	44	ClassicalMem
19	12792390	12792391	43	ClassicalMem
19	12792391	12792392	42	ClassicalMem
19	12792392	12792394	41	ClassicalMem
19	12792394	12792401	43	ClassicalMem
19	12792401	12792402	41	ClassicalMem
19	12792402	12792403	42	ClassicalMem
19	12792403	12792407	44	ClassicalMem
19	12792407	12792408	43	ClassicalMem
19	12792408	12792410	41	ClassicalMem
19	12792410	12792411	42	ClassicalMem
19	12792411	12792417	43	ClassicalMem
19	12792417	12792418	42	ClassicalMem
19	12792418	12792420	41	ClassicalMem
19	12792420	12792423	42	ClassicalMem
19	12792423	12792424	41	ClassicalMem
19	12792424	12792425	42	ClassicalMem
19	12792425	12792426	43	ClassicalMem
19	12792426	12792427	42	ClassicalMem
19	12792427	12792428	41	ClassicalMem
19	12792428	12792429	40	ClassicalMem
19	12792429	12792430	39	ClassicalMem
19	12792430	12792431	41	ClassicalMem
19	12792431	12792433	42	ClassicalMem
19	12792433	12792435	41	ClassicalMem
19	12792435	12792436	42	ClassicalMem
19	12792436	12792438	50	ClassicalMem
19	12792438	12792439	51	ClassicalMem
19	12792439	12792444	50	ClassicalMem
19	12792444	12792446	51	ClassicalMem
19	12792446	12792447	49	ClassicalMem
19	12792447	12792451	48	ClassicalMem
19	12792451	12792452	47	ClassicalMem
19	12792452	12792453	46	ClassicalMem
19	12792453	12792456	45	ClassicalMem
19	12792456	12792458	44	ClassicalMem
19	12792458	12792459	43	ClassicalMem
19	12792459	12792460	44	ClassicalMem
19	12792460	12792461	45	ClassicalMem
19	12792461	12792462	47	ClassicalMem
19	12792462	12792463	48	ClassicalMem
19	12792463	12792464	46	ClassicalMem
19	12792464	12792466	48	ClassicalMem
19	12792466	12792467	51	ClassicalMem
19	12792467	12792469	54	ClassicalMem
19	12792469	12792470	53	ClassicalMem
19	12792470	12792475	52	ClassicalMem
19	12792475	12792476	53	ClassicalMem
19	12792476	12792486	55	ClassicalMem
19	12792486	12792487	56	ClassicalMem
19	12792487	12792488	57	ClassicalMem
19	12792488	12792489	59	ClassicalMem
19	12792489	12792491	60	ClassicalMem
19	12792491	12792492	61	ClassicalMem
19	12792492	12792494	62	ClassicalMem
19	12792494	12792497	63	ClassicalMem
19	12792497	12792500	65	ClassicalMem
19	12792500	12792502	64	ClassicalMem
19	12792502	12792503	66	ClassicalMem
19	12792503	12792504	65	ClassicalMem
19	12792504	12792506	64	ClassicalMem
19	12792506	12792507	65	ClassicalMem
19	12792507	12792509	66	ClassicalMem
19	12792509	12792510	68	ClassicalMem
19	12792510	12792513	66	ClassicalMem
19	12792513	12792514	65	ClassicalMem
19	12792514	12792515	67	ClassicalMem
19	12792515	12792516	68	ClassicalMem
19	12792516	12792517	73	ClassicalMem
19	12792517	12792518	76	ClassicalMem
19	12792518	12792520	74	ClassicalMem
19	12792520	12792521	72	ClassicalMem
19	12792521	12792524	73	ClassicalMem
19	12792524	12792525	74	ClassicalMem
19	12792525	12792527	73	ClassicalMem
19	12792527	12792528	74	ClassicalMem
19	12792528	12792529	75	ClassicalMem
19	12792529	12792530	78	ClassicalMem
19	12792530	12792531	75	ClassicalMem
19	12792531	12792533	73	ClassicalMem
19	12792533	12792534	71	ClassicalMem
19	12792534	12792536	73	ClassicalMem
19	12792536	12792538	74	ClassicalMem
19	12792538	12792540	73	ClassicalMem
19	12792540	12792541	74	ClassicalMem
19	12792541	12792543	73	ClassicalMem
19	12792543	12792545	74	ClassicalMem
19	12792545	12792546	75	ClassicalMem
19	12792546	12792547	74	ClassicalMem
19	12792547	12792549	75	ClassicalMem
19	12792549	12792550	76	ClassicalMem
19	12792550	12792551	77	ClassicalMem
19	12792551	12792554	79	ClassicalMem
19	12792554	12792556	82	ClassicalMem
19	12792556	12792557	83	ClassicalMem
19	12792557	12792558	84	ClassicalMem
19	12792558	12792559	85	ClassicalMem
19	12792559	12792561	83	ClassicalMem
19	12792561	12792563	81	ClassicalMem
19	12792563	12792564	83	ClassicalMem
19	12792564	12792567	81	ClassicalMem
19	12792567	12792568	79	ClassicalMem
19	12792568	12792569	80	ClassicalMem
19	12792569	12792571	79	ClassicalMem
19	12792571	12792573	78	ClassicalMem
19	12792573	12792576	80	ClassicalMem
19	12792576	12792577	78	ClassicalMem
19	12792577	12792578	77	ClassicalMem
19	12792578	12792579	79	ClassicalMem
19	12792579	12792580	78	ClassicalMem
19	12792580	12792581	79	ClassicalMem
19	12792581	12792583	80	ClassicalMem
19	12792583	12792584	82	ClassicalMem
19	12792584	12792585	85	ClassicalMem
19	12792585	12792586	86	ClassicalMem
19	12792586	12792588	85	ClassicalMem
19	12792588	12792589	83	ClassicalMem
19	12792589	12792591	85	ClassicalMem
19	12792591	12792592	84	ClassicalMem
19	12792592	12792594	83	ClassicalMem
19	12792594	12792597	80	ClassicalMem
19	12792597	12792598	78	ClassicalMem
19	12792598	12792599	79	ClassicalMem
19	12792599	12792601	81	ClassicalMem
19	12792601	12792602	83	ClassicalMem
19	12792602	12792603	80	ClassicalMem
19	12792603	12792604	79	ClassicalMem
19	12792604	12792606	78	ClassicalMem
19	12792606	12792609	77	ClassicalMem
19	12792609	12792611	76	ClassicalMem
19	12792611	12792612	75	ClassicalMem
19	12792612	12792613	80	ClassicalMem
19	12792613	12792615	81	ClassicalMem
19	12792615	12792616	80	ClassicalMem
19	12792616	12792617	74	ClassicalMem
19	12792617	12792618	71	ClassicalMem
19	12792618	12792619	72	ClassicalMem
19	12792619	12792620	71	ClassicalMem
19	12792620	12792621	72	ClassicalMem
19	12792621	12792622	71	ClassicalMem
19	12792622	12792623	72	ClassicalMem
19	12792623	12792624	73	ClassicalMem
19	12792624	12792625	72	ClassicalMem
19	12792625	12792626	73	ClassicalMem
19	12792626	12792627	74	ClassicalMem
19	12792627	12792629	73	ClassicalMem
19	12792629	12792630	71	ClassicalMem
19	12792630	12792631	72	ClassicalMem
19	12792631	12792633	74	ClassicalMem
19	12792633	12792635	73	ClassicalMem
19	12792635	12792636	72	ClassicalMem
19	12792636	12792638	77	ClassicalMem
19	12792638	12792639	83	ClassicalMem
19	12792639	12792641	84	ClassicalMem
19	12792641	12792643	85	ClassicalMem
19	12792643	12792645	84	ClassicalMem
19	12792645	12792646	83	ClassicalMem
19	12792646	12792647	84	ClassicalMem
19	12792647	12792648	86	ClassicalMem
19	12792648	12792649	87	ClassicalMem
19	12792649	12792650	86	ClassicalMem
19	12792650	12792651	85	ClassicalMem
19	12792651	12792652	83	ClassicalMem
19	12792652	12792653	84	ClassicalMem
19	12792653	12792655	86	ClassicalMem
19	12792655	12792656	87	ClassicalMem
19	12792656	12792657	86	ClassicalMem
19	12792657	12792658	88	ClassicalMem
19	12792658	12792660	87	ClassicalMem
19	12792660	12792662	90	ClassicalMem
19	12792662	12792663	89	ClassicalMem
19	12792663	12792665	87	ClassicalMem
19	12792665	12792666	88	ClassicalMem
19	12792666	12792668	87	ClassicalMem
19	12792668	12792669	85	ClassicalMem
19	12792669	12792670	87	ClassicalMem
19	12792670	12792673	88	ClassicalMem
19	12792673	12792675	86	ClassicalMem
19	12792675	12792676	85	ClassicalMem
19	12792676	12792678	87	ClassicalMem
19	12792678	12792680	86	ClassicalMem
19	12792680	12792681	85	ClassicalMem
19	12792681	12792683	84	ClassicalMem
19	12792683	12792684	83	ClassicalMem
19	12792684	12792685	80	ClassicalMem
19	12792685	12792686	81	ClassicalMem
19	12792686	12792687	83	ClassicalMem
19	12792687	12792689	84	ClassicalMem
19	12792689	12792692	81	ClassicalMem
19	12792692	12792693	82	ClassicalMem
19	12792693	12792694	83	ClassicalMem
19	12792694	12792695	84	ClassicalMem
19	12792695	12792697	86	ClassicalMem
19	12792697	12792698	87	ClassicalMem
19	12792698	12792699	85	ClassicalMem
19	12792699	12792700	83	ClassicalMem
19	12792700	12792701	85	ClassicalMem
19	12792701	12792703	84	ClassicalMem
19	12792703	12792704	86	ClassicalMem
19	12792704	12792706	88	ClassicalMem
19	12792706	12792708	90	ClassicalMem
19	12792708	12792709	91	ClassicalMem
19	12792709	12792711	92	ClassicalMem
19	12792711	12792712	93	ClassicalMem
19	12792712	12792714	90	ClassicalMem
19	12792714	12792717	88	ClassicalMem
19	12792717	12792720	90	ClassicalMem
19	12792720	12792721	89	ClassicalMem
19	12792721	12792722	90	ClassicalMem
19	12792722	12792723	91	ClassicalMem
19	12792723	12792725	90	ClassicalMem
19	12792725	12792726	89	ClassicalMem
19	12792726	12792727	88	ClassicalMem
19	12792727	12792728	89	ClassicalMem
19	12792728	12792729	88	ClassicalMem
19	12792729	12792730	89	ClassicalMem
19	12792730	12792731	88	ClassicalMem
19	12792731	12792732	86	ClassicalMem
19	12792732	12792733	87	ClassicalMem
19	12792733	12792734	88	ClassicalMem
19	12792734	12792736	87	ClassicalMem
19	12792736	12792737	82	ClassicalMem
19	12792737	12792738	83	ClassicalMem
19	12792738	12792739	78	ClassicalMem
19	12792739	12792741	77	ClassicalMem
19	12792741	12792742	80	ClassicalMem
19	12792742	12792744	81	ClassicalMem
19	12792744	12792745	80	ClassicalMem
19	12792745	12792746	79	ClassicalMem
19	12792746	12792747	80	ClassicalMem
19	12792747	12792748	77	ClassicalMem
19	12792748	12792749	76	ClassicalMem
19	12792749	12792751	75	ClassicalMem
19	12792751	12792753	79	ClassicalMem
19	12792753	12792754	77	ClassicalMem
19	12792754	12792755	78	ClassicalMem
19	12792755	12792757	77	ClassicalMem
19	12792757	12792759	75	ClassicalMem
19	12792759	12792760	78	ClassicalMem
19	12792760	12792761	74	ClassicalMem
19	12792761	12792762	76	ClassicalMem
19	12792762	12792764	79	ClassicalMem
19	12792764	12792765	80	ClassicalMem
19	12792765	12792766	79	ClassicalMem
19	12792766	12792767	78	ClassicalMem
19	12792767	12792769	79	ClassicalMem
19	12792769	12792770	77	ClassicalMem
19	12792770	12792771	76	ClassicalMem
19	12792771	12792772	77	ClassicalMem
19	12792772	12792775	79	ClassicalMem
19	12792775	12792776	80	ClassicalMem
19	12792776	12792780	78	ClassicalMem
19	12792780	12792783	79	ClassicalMem
19	12792783	12792785	78	ClassicalMem
19	12792785	12792786	76	ClassicalMem
19	12792786	12792787	75	ClassicalMem
19	12792787	12792788	73	ClassicalMem
19	12792788	12792790	74	ClassicalMem
19	12792790	12792793	76	ClassicalMem
19	12792793	12792794	75	ClassicalMem
19	12792794	12792795	74	ClassicalMem
19	12792795	12792796	72	ClassicalMem
19	12792796	12792797	73	ClassicalMem
19	12792797	12792798	72	ClassicalMem
19	12792798	12792800	73	ClassicalMem
19	12792800	12792801	72	ClassicalMem
19	12792801	12792804	71	ClassicalMem
19	12792804	12792805	73	ClassicalMem
19	12792805	12792806	75	ClassicalMem
19	12792806	12792807	73	ClassicalMem
19	12792807	12792808	72	ClassicalMem
19	12792808	12792809	71	ClassicalMem
19	12792809	12792810	69	ClassicalMem
19	12792810	12792811	71	ClassicalMem
19	12792811	12792812	70	ClassicalMem
19	12792812	12792813	68	ClassicalMem
19	12792813	12792814	69	ClassicalMem
19	12792814	12792815	70	ClassicalMem
19	12792815	12792816	72	ClassicalMem
19	12792816	12792817	71	ClassicalMem
19	12792817	12792818	68	ClassicalMem
19	12792818	12792819	67	ClassicalMem
19	12792819	12792820	69	ClassicalMem
19	12792820	12792821	71	ClassicalMem
19	12792821	12792822	70	ClassicalMem
19	12792822	12792823	68	ClassicalMem
19	12792823	12792825	70	ClassicalMem
19	12792825	12792826	71	ClassicalMem
19	12792826	12792829	73	ClassicalMem
19	12792829	12792831	71	ClassicalMem
19	12792831	12792832	72	ClassicalMem
19	12792832	12792833	73	ClassicalMem
19	12792833	12792834	74	ClassicalMem
19	12792834	12792840	75	ClassicalMem
19	12792840	12792841	76	ClassicalMem
19	12792841	12792842	72	ClassicalMem
19	12792842	12792845	71	ClassicalMem
19	12792845	12792846	72	ClassicalMem
19	12792846	12792848	70	ClassicalMem
19	12792848	12792850	73	ClassicalMem
19	12792850	12792851	76	ClassicalMem
19	12792851	12792852	72	ClassicalMem
19	12792852	12792853	71	ClassicalMem
19	12792853	12792854	72	ClassicalMem
19	12792854	12792856	70	ClassicalMem
19	12792856	12792857	73	ClassicalMem
19	12792857	12792858	75	ClassicalMem
19	12792858	12792859	77	ClassicalMem
19	12792859	12792860	74	ClassicalMem
19	12792860	12792861	78	ClassicalMem
19	12792861	12792862	77	ClassicalMem
19	12792862	12792864	76	ClassicalMem
19	12792864	12792868	78	ClassicalMem
19	12792868	12792869	79	ClassicalMem
19	12792869	12792870	82	ClassicalMem
19	12792870	12792871	84	ClassicalMem
19	12792871	12792872	83	ClassicalMem
19	12792872	12792874	84	ClassicalMem
19	12792874	12792875	88	ClassicalMem
19	12792875	12792876	87	ClassicalMem
19	12792876	12792877	89	ClassicalMem
19	12792877	12792878	90	ClassicalMem
19	12792878	12792881	92	ClassicalMem
19	12792881	12792882	94	ClassicalMem
19	12792882	12792884	96	ClassicalMem
19	12792884	12792888	98	ClassicalMem
19	12792888	12792889	97	ClassicalMem
19	12792889	12792890	98	ClassicalMem
19	12792890	12792891	96	ClassicalMem
19	12792891	12792892	102	ClassicalMem
19	12792892	12792893	101	ClassicalMem
19	12792893	12792894	103	ClassicalMem
19	12792894	12792895	104	ClassicalMem
19	12792895	12792896	105	ClassicalMem
19	12792896	12792897	104	ClassicalMem
19	12792897	12792900	106	ClassicalMem
19	12792900	12792901	105	ClassicalMem
19	12792901	12792902	107	ClassicalMem
19	12792902	12792903	108	ClassicalMem
19	12792903	12792904	106	ClassicalMem
19	12792904	12792905	103	ClassicalMem
19	12792905	12792908	104	ClassicalMem
19	12792908	12792910	105	ClassicalMem
19	12792910	12792911	104	ClassicalMem
19	12792911	12792912	106	ClassicalMem
19	12792912	12792914	107	ClassicalMem
19	12792914	12792917	106	ClassicalMem
19	12792917	12792920	107	ClassicalMem
19	12792920	12792922	105	ClassicalMem
19	12792922	12792923	108	ClassicalMem
19	12792923	12792924	109	ClassicalMem
19	12792924	12792926	112	ClassicalMem
19	12792926	12792927	113	ClassicalMem
19	12792927	12792928	112	ClassicalMem
19	12792928	12792929	114	ClassicalMem
19	12792929	12792931	115	ClassicalMem
19	12792931	12792932	116	ClassicalMem
19	12792932	12792933	114	ClassicalMem
19	12792933	12792934	112	ClassicalMem
19	12792934	12792935	113	ClassicalMem
19	12792935	12792936	117	ClassicalMem
19	12792936	12792937	120	ClassicalMem
19	12792937	12792938	121	ClassicalMem
19	12792938	12792939	123	ClassicalMem
19	12792939	12792940	124	ClassicalMem
19	12792940	12792941	123	ClassicalMem
19	12792941	12792942	124	ClassicalMem
19	12792942	12792943	125	ClassicalMem
19	12792943	12792945	126	ClassicalMem
19	12792945	12792946	125	ClassicalMem
19	12792946	12792947	126	ClassicalMem
19	12792947	12792948	128	ClassicalMem
19	12792948	12792949	125	ClassicalMem
19	12792949	12792950	126	ClassicalMem
19	12792950	12792951	122	ClassicalMem
19	12792951	12792953	123	ClassicalMem
19	12792953	12792955	126	ClassicalMem
19	12792955	12792956	127	ClassicalMem
19	12792956	12792957	125	ClassicalMem
19	12792957	12792959	122	ClassicalMem
19	12792959	12792960	124	ClassicalMem
19	12792960	12792961	121	ClassicalMem
19	12792961	12792962	124	ClassicalMem
19	12792962	12792963	123	ClassicalMem
19	12792963	12792964	122	ClassicalMem
19	12792964	12792967	120	ClassicalMem
19	12792967	12792968	118	ClassicalMem
19	12792968	12792969	120	ClassicalMem
19	12792969	12792970	118	ClassicalMem
19	12792970	12792972	117	ClassicalMem
19	12792972	12792973	116	ClassicalMem
19	12792973	12792974	117	ClassicalMem
19	12792974	12792975	115	ClassicalMem
19	12792975	12792976	117	ClassicalMem
19	12792976	12792977	116	ClassicalMem
19	12792977	12792978	115	ClassicalMem
19	12792978	12792979	112	ClassicalMem
19	12792979	12792981	113	ClassicalMem
19	12792981	12792982	111	ClassicalMem
19	12792982	12792984	110	ClassicalMem
19	12792984	12792985	108	ClassicalMem
19	12792985	12792986	114	ClassicalMem
19	12792986	12792987	113	ClassicalMem
19	12792987	12792988	91	ClassicalMem
19	12792988	12792989	94	ClassicalMem
19	12792989	12792990	93	ClassicalMem
19	12792990	12792991	95	ClassicalMem
19	12792991	12792993	91	ClassicalMem
19	12792993	12792994	89	ClassicalMem
19	12792994	12792995	90	ClassicalMem
19	12792995	12792996	91	ClassicalMem
19	12792996	12792997	96	ClassicalMem
19	12792997	12792998	102	ClassicalMem
19	12792998	12792999	103	ClassicalMem
19	12792999	12793000	104	ClassicalMem
19	12793000	12793001	105	ClassicalMem
19	12793001	12793003	108	ClassicalMem
19	12793003	12793004	109	ClassicalMem
19	12793004	12793005	107	ClassicalMem
19	12793005	12793006	108	ClassicalMem
19	12793006	12793007	113	ClassicalMem
19	12793007	12793008	116	ClassicalMem
19	12793008	12793009	115	ClassicalMem
19	12793009	12793010	116	ClassicalMem
19	12793010	12793011	115	ClassicalMem
19	12793011	12793012	119	ClassicalMem
19	12793012	12793013	118	ClassicalMem
19	12793013	12793014	117	ClassicalMem
19	12793014	12793015	118	ClassicalMem
19	12793015	12793016	119	ClassicalMem
19	12793016	12793017	123	ClassicalMem
19	12793017	12793018	129	ClassicalMem
19	12793018	12793019	132	ClassicalMem
19	12793019	12793020	135	ClassicalMem
19	12793020	12793021	140	ClassicalMem
19	12793021	12793022	144	ClassicalMem
19	12793022	12793023	145	ClassicalMem
19	12793023	12793024	144	ClassicalMem
19	12793024	12793025	146	ClassicalMem
19	12793025	12793027	149	ClassicalMem
19	12793027	12793028	152	ClassicalMem
19	12793028	12793029	153	ClassicalMem
19	12793029	12793030	154	ClassicalMem
19	12793030	12793031	160	ClassicalMem
19	12793031	12793032	161	ClassicalMem
19	12793032	12793033	162	ClassicalMem
19	12793033	12793035	164	ClassicalMem
19	12793035	12793036	166	ClassicalMem
19	12793036	12793037	172	ClassicalMem
19	12793037	12793038	182	ClassicalMem
19	12793038	12793041	186	ClassicalMem
19	12793041	12793042	188	ClassicalMem
19	12793042	12793044	189	ClassicalMem
19	12793044	12793045	194	ClassicalMem
19	12793045	12793046	195	ClassicalMem
19	12793046	12793047	202	ClassicalMem
19	12793047	12793048	201	ClassicalMem
19	12793048	12793049	203	ClassicalMem
19	12793049	12793050	206	ClassicalMem
19	12793050	12793051	210	ClassicalMem
19	12793051	12793052	216	ClassicalMem
19	12793052	12793053	220	ClassicalMem
19	12793053	12793055	217	ClassicalMem
19	12793055	12793056	219	ClassicalMem
19	12793056	12793057	222	ClassicalMem
19	12793057	12793058	228	ClassicalMem
19	12793058	12793059	236	ClassicalMem
19	12793059	12793060	239	ClassicalMem
19	12793060	12793061	243	ClassicalMem
19	12793061	12793062	250	ClassicalMem
19	12793062	12793063	255	ClassicalMem
19	12793063	12793064	267	ClassicalMem
19	12793064	12793065	271	ClassicalMem
19	12793065	12793066	277	ClassicalMem
19	12793066	12793067	278	ClassicalMem
19	12793067	12793069	283	ClassicalMem
19	12793069	12793070	286	ClassicalMem
19	12793070	12793072	303	ClassicalMem
19	12793072	12793073	311	ClassicalMem
19	12793073	12793074	324	ClassicalMem
19	12793074	12793075	333	ClassicalMem
19	12793075	12793076	353	ClassicalMem
19	12793076	12793077	352	ClassicalMem
19	12793077	12793078	357	ClassicalMem
19	12793078	12793079	365	ClassicalMem
19	12793079	12793080	376	ClassicalMem
19	12793080	12793082	396	ClassicalMem
19	12793082	12793083	405	ClassicalMem
19	12793083	12793084	407	ClassicalMem
19	12793084	12793086	418	ClassicalMem
19	12793086	12793089	420	ClassicalMem
19	12793089	12793090	428	ClassicalMem
19	12793090	12793092	430	ClassicalMem
19	12793092	12793093	431	ClassicalMem
19	12793093	12793094	433	ClassicalMem
19	12793094	12793095	438	ClassicalMem
19	12793095	12793096	437	ClassicalMem
19	12793096	12793097	435	ClassicalMem
19	12793097	12793098	433	ClassicalMem
19	12793098	12793099	439	ClassicalMem
19	12793099	12793100	444	ClassicalMem
19	12793100	12793101	447	ClassicalMem
19	12793101	12793102	445	ClassicalMem
19	12793102	12793103	448	ClassicalMem
19	12793103	12793104	453	ClassicalMem
19	12793104	12793105	469	ClassicalMem
19	12793105	12793106	474	ClassicalMem
19	12793106	12793107	477	ClassicalMem
19	12793107	12793108	479	ClassicalMem
19	12793108	12793109	498	ClassicalMem
19	12793109	12793110	502	ClassicalMem
19	12793110	12793111	513	ClassicalMem
19	12793111	12793112	512	ClassicalMem
19	12793112	12793113	518	ClassicalMem
19	12793113	12793114	521	ClassicalMem
19	12793114	12793115	530	ClassicalMem
19	12793115	12793117	533	ClassicalMem
19	12793117	12793118	528	ClassicalMem
19	12793118	12793119	532	ClassicalMem
19	12793119	12793120	530	ClassicalMem
19	12793120	12793121	547	ClassicalMem
19	12793121	12793123	548	ClassicalMem
19	12793123	12793124	551	ClassicalMem
19	12793124	12793125	556	ClassicalMem
19	12793125	12793126	558	ClassicalMem
19	12793126	12793127	557	ClassicalMem
19	12793127	12793129	562	ClassicalMem
19	12793129	12793130	568	ClassicalMem
19	12793130	12793131	567	ClassicalMem
19	12793131	12793132	570	ClassicalMem
19	12793132	12793133	572	ClassicalMem
19	12793133	12793134	571	ClassicalMem
19	12793134	12793135	580	ClassicalMem
19	12793135	12793137	581	ClassicalMem
19	12793137	12793138	580	ClassicalMem
19	12793138	12793140	585	ClassicalMem
19	12793140	12793141	599	ClassicalMem
19	12793141	12793142	602	ClassicalMem
19	12793142	12793143	606	ClassicalMem
19	12793143	12793144	607	ClassicalMem
19	12793144	12793145	605	ClassicalMem
19	12793145	12793146	611	ClassicalMem
19	12793146	12793147	604	ClassicalMem
19	12793147	12793148	612	ClassicalMem
19	12793148	12793150	611	ClassicalMem
19	12793150	12793151	610	ClassicalMem
19	12793151	12793152	609	ClassicalMem
19	12793152	12793153	607	ClassicalMem
19	12793153	12793154	610	ClassicalMem
19	12793154	12793155	613	ClassicalMem
19	12793155	12793156	622	ClassicalMem
19	12793156	12793157	621	ClassicalMem
19	12793157	12793158	628	ClassicalMem
19	12793158	12793159	621	ClassicalMem
19	12793159	12793160	627	ClassicalMem
19	12793160	12793161	624	ClassicalMem
19	12793161	12793162	619	ClassicalMem
19	12793162	12793163	618	ClassicalMem
19	12793163	12793164	617	ClassicalMem
19	12793164	12793165	616	ClassicalMem
19	12793165	12793166	622	ClassicalMem
19	12793166	12793168	624	ClassicalMem
19	12793168	12793169	655	ClassicalMem
19	12793169	12793170	658	ClassicalMem
19	12793170	12793171	642	ClassicalMem
19	12793171	12793172	643	ClassicalMem
19	12793172	12793173	651	ClassicalMem
19	12793173	12793174	645	ClassicalMem
19	12793174	12793175	640	ClassicalMem
19	12793175	12793176	627	ClassicalMem
19	12793176	12793177	634	ClassicalMem
19	12793177	12793178	644	ClassicalMem
19	12793178	12793179	637	ClassicalMem
19	12793179	12793180	628	ClassicalMem
19	12793180	12793181	610	ClassicalMem
19	12793181	12793182	625	ClassicalMem
19	12793182	12793183	618	ClassicalMem
19	12793183	12793184	619	ClassicalMem
19	12793184	12793186	610	ClassicalMem
19	12793186	12793187	614	ClassicalMem
19	12793187	12793188	616	ClassicalMem
19	12793188	12793189	614	ClassicalMem
19	12793189	12793190	616	ClassicalMem
19	12793190	12793191	613	ClassicalMem
19	12793191	12793193	614	ClassicalMem
19	12793193	12793194	612	ClassicalMem
19	12793194	12793195	607	ClassicalMem
19	12793195	12793196	610	ClassicalMem
19	12793196	12793197	617	ClassicalMem
19	12793197	12793198	619	ClassicalMem
19	12793198	12793199	614	ClassicalMem
19	12793199	12793200	609	ClassicalMem
19	12793200	12793201	607	ClassicalMem
19	12793201	12793203	606	ClassicalMem
19	12793203	12793204	602	ClassicalMem
19	12793204	12793205	588	ClassicalMem
19	12793205	12793206	586	ClassicalMem
19	12793206	12793208	582	ClassicalMem
19	12793208	12793209	566	ClassicalMem
19	12793209	12793210	563	ClassicalMem
19	12793210	12793211	558	ClassicalMem
19	12793211	12793212	554	ClassicalMem
19	12793212	12793213	550	ClassicalMem
19	12793213	12793214	548	ClassicalMem
19	12793214	12793215	538	ClassicalMem
19	12793215	12793216	529	ClassicalMem
19	12793216	12793217	523	ClassicalMem
19	12793217	12793218	522	ClassicalMem
19	12793218	12793219	518	ClassicalMem
19	12793219	12793220	513	ClassicalMem
19	12793220	12793221	489	ClassicalMem
19	12793221	12793222	485	ClassicalMem
19	12793222	12793223	480	ClassicalMem
19	12793223	12793224	473	ClassicalMem
19	12793224	12793225	464	ClassicalMem
19	12793225	12793226	461	ClassicalMem
19	12793226	12793227	459	ClassicalMem
19	12793227	12793228	450	ClassicalMem
19	12793228	12793229	447	ClassicalMem
19	12793229	12793230	439	ClassicalMem
19	12793230	12793231	435	ClassicalMem
19	12793231	12793232	430	ClassicalMem
19	12793232	12793233	425	ClassicalMem
19	12793233	12793234	423	ClassicalMem
19	12793234	12793235	413	ClassicalMem
19	12793235	12793236	406	ClassicalMem
19	12793236	12793237	398	ClassicalMem
19	12793237	12793238	386	ClassicalMem
19	12793238	12793239	377	ClassicalMem
19	12793239	12793240	376	ClassicalMem
19	12793240	12793241	359	ClassicalMem
19	12793241	12793242	354	ClassicalMem
19	12793242	12793243	347	ClassicalMem
19	12793243	12793244	345	ClassicalMem
19	12793244	12793245	342	ClassicalMem
19	12793245	12793246	336	ClassicalMem
19	12793246	12793247	335	ClassicalMem
19	12793247	12793249	325	ClassicalMem
19	12793249	12793250	318	ClassicalMem
19	12793250	12793251	316	ClassicalMem
19	12793251	12793252	310	ClassicalMem
19	12793252	12793253	308	ClassicalMem
19	12793253	12793254	305	ClassicalMem
19	12793254	12793255	302	ClassicalMem
19	12793255	12793256	290	ClassicalMem
19	12793256	12793257	286	ClassicalMem
19	12793257	12793259	277	ClassicalMem
19	12793259	12793260	266	ClassicalMem
19	12793260	12793261	268	ClassicalMem
19	12793261	12793262	262	ClassicalMem
19	12793262	12793263	259	ClassicalMem
19	12793263	12793265	249	ClassicalMem
19	12793265	12793266	237	ClassicalMem
19	12793266	12793267	234	ClassicalMem
19	12793267	12793268	230	ClassicalMem
19	12793268	12793269	222	ClassicalMem
19	12793269	12793270	216	ClassicalMem
19	12793270	12793271	214	ClassicalMem
19	12793271	12793272	211	ClassicalMem
19	12793272	12793273	192	ClassicalMem
19	12793273	12793274	187	ClassicalMem
19	12793274	12793275	184	ClassicalMem
19	12793275	12793276	178	ClassicalMem
19	12793276	12793277	173	ClassicalMem
19	12793277	12793278	159	ClassicalMem
19	12793278	12793279	161	ClassicalMem
19	12793279	12793280	157	ClassicalMem
19	12793280	12793281	156	ClassicalMem
19	12793281	12793282	142	ClassicalMem
19	12793282	12793283	139	ClassicalMem
19	12793283	12793284	136	ClassicalMem
19	12793284	12793285	135	ClassicalMem
19	12793285	12793286	131	ClassicalMem
19	12793286	12793287	123	ClassicalMem
19	12793287	12793288	119	ClassicalMem
19	12793288	12793289	120	ClassicalMem
19	12793289	12793290	111	ClassicalMem
19	12793290	12793293	109	ClassicalMem
19	12793293	12793294	111	ClassicalMem
19	12793294	12793295	112	ClassicalMem
19	12793295	12793296	108	ClassicalMem
19	12793296	12793297	106	ClassicalMem
19	12793297	12793298	101	ClassicalMem
19	12793298	12793299	99	ClassicalMem
19	12793299	12793300	96	ClassicalMem
19	12793300	12793301	88	ClassicalMem
19	12793301	12793303	86	ClassicalMem
19	12793303	12793304	95	ClassicalMem
19	12793304	12793305	94	ClassicalMem
19	12793305	12793306	93	ClassicalMem
19	12793306	12793307	92	ClassicalMem
19	12793307	12793308	89	ClassicalMem
19	12793308	12793309	88	ClassicalMem
19	12793309	12793310	86	ClassicalMem
19	12793310	12793311	85	ClassicalMem
19	12793311	12793312	81	ClassicalMem
19	12793312	12793313	84	ClassicalMem
19	12793313	12793314	90	ClassicalMem
19	12793314	12793315	91	ClassicalMem
19	12793315	12793318	94	ClassicalMem
19	12793318	12793319	97	ClassicalMem
19	12793319	12793320	99	ClassicalMem
19	12793320	12793322	101	ClassicalMem
19	12793322	12793323	102	ClassicalMem
19	12793323	12793324	112	ClassicalMem
19	12793324	12793325	113	ClassicalMem
19	12793325	12793326	117	ClassicalMem
19	12793326	12793327	126	ClassicalMem
19	12793327	12793328	128	ClassicalMem
19	12793328	12793329	129	ClassicalMem
19	12793329	12793330	130	ClassicalMem
19	12793330	12793331	131	ClassicalMem
19	12793331	12793332	133	ClassicalMem
19	12793332	12793333	135	ClassicalMem
19	12793333	12793334	136	ClassicalMem
19	12793334	12793335	138	ClassicalMem
19	12793335	12793336	140	ClassicalMem
19	12793336	12793337	141	ClassicalMem
19	12793337	12793338	143	ClassicalMem
19	12793338	12793339	146	ClassicalMem
19	12793339	12793341	147	ClassicalMem
19	12793341	12793344	148	ClassicalMem
19	12793344	12793345	149	ClassicalMem
19	12793345	12793348	150	ClassicalMem
19	12793348	12793349	154	ClassicalMem
19	12793349	12793350	157	ClassicalMem
19	12793350	12793351	159	ClassicalMem
19	12793351	12793352	162	ClassicalMem
19	12793352	12793353	163	ClassicalMem
19	12793353	12793354	165	ClassicalMem
19	12793354	12793355	161	ClassicalMem
19	12793355	12793356	165	ClassicalMem
19	12793356	12793357	160	ClassicalMem
19	12793357	12793358	163	ClassicalMem
19	12793358	12793359	165	ClassicalMem
19	12793359	12793360	168	ClassicalMem
19	12793360	12793361	170	ClassicalMem
19	12793361	12793362	169	ClassicalMem
19	12793362	12793363	168	ClassicalMem
19	12793363	12793364	165	ClassicalMem
19	12793364	12793365	157	ClassicalMem
19	12793365	12793366	158	ClassicalMem
19	12793366	12793367	159	ClassicalMem
19	12793367	12793368	161	ClassicalMem
19	12793368	12793369	160	ClassicalMem
19	12793369	12793370	165	ClassicalMem
19	12793370	12793372	168	ClassicalMem
19	12793372	12793373	169	ClassicalMem
19	12793373	12793374	168	ClassicalMem
19	12793374	12793375	167	ClassicalMem
19	12793375	12793376	168	ClassicalMem
19	12793376	12793377	167	ClassicalMem
19	12793377	12793378	169	ClassicalMem
19	12793378	12793379	168	ClassicalMem
19	12793379	12793381	167	ClassicalMem
19	12793381	12793382	170	ClassicalMem
19	12793382	12793383	171	ClassicalMem
19	12793383	12793384	170	ClassicalMem
19	12793384	12793385	172	ClassicalMem
19	12793385	12793386	169	ClassicalMem
19	12793386	12793387	171	ClassicalMem
19	12793387	12793388	169	ClassicalMem
19	12793388	12793389	168	ClassicalMem
19	12793389	12793390	167	ClassicalMem
19	12793390	12793391	169	ClassicalMem
19	12793391	12793393	172	ClassicalMem
19	12793393	12793394	170	ClassicalMem
19	12793394	12793397	169	ClassicalMem
19	12793397	12793398	170	ClassicalMem
19	12793398	12793399	169	ClassicalMem
19	12793399	12793401	170	ClassicalMem
19	12793401	12793402	169	ClassicalMem
19	12793402	12793403	165	ClassicalMem
19	12793403	12793405	161	ClassicalMem
19	12793405	12793406	162	ClassicalMem
19	12793406	12793407	159	ClassicalMem
19	12793407	12793410	158	ClassicalMem
19	12793410	12793412	155	ClassicalMem
19	12793412	12793413	149	ClassicalMem
19	12793413	12793414	145	ClassicalMem
19	12793414	12793415	146	ClassicalMem
19	12793415	12793416	144	ClassicalMem
19	12793416	12793419	142	ClassicalMem
19	12793419	12793421	139	ClassicalMem
19	12793421	12793422	138	ClassicalMem
19	12793422	12793423	136	ClassicalMem
19	12793423	12793424	126	ClassicalMem
19	12793424	12793425	124	ClassicalMem
19	12793425	12793426	119	ClassicalMem
19	12793426	12793427	116	ClassicalMem
19	12793427	12793428	115	ClassicalMem
19	12793428	12793429	114	ClassicalMem
19	12793429	12793431	112	ClassicalMem
19	12793431	12793432	113	ClassicalMem
19	12793432	12793433	111	ClassicalMem
19	12793433	12793434	110	ClassicalMem
19	12793434	12793435	108	ClassicalMem
19	12793435	12793436	103	ClassicalMem
19	12793436	12793437	102	ClassicalMem
19	12793437	12793438	101	ClassicalMem
19	12793438	12793439	98	ClassicalMem
19	12793439	12793441	100	ClassicalMem
19	12793441	12793443	98	ClassicalMem
19	12793443	12793445	97	ClassicalMem
19	12793445	12793446	95	ClassicalMem
19	12793446	12793448	94	ClassicalMem
19	12793448	12793449	93	ClassicalMem
19	12793449	12793450	91	ClassicalMem
19	12793450	12793451	89	ClassicalMem
19	12793451	12793452	86	ClassicalMem
19	12793452	12793453	85	ClassicalMem
19	12793453	12793457	82	ClassicalMem
19	12793457	12793458	78	ClassicalMem
19	12793458	12793459	76	ClassicalMem
19	12793459	12793460	72	ClassicalMem
19	12793460	12793464	67	ClassicalMem
19	12793464	12793465	66	ClassicalMem
19	12793465	12793466	65	ClassicalMem
19	12793466	12793467	64	ClassicalMem
19	12793467	12793469	62	ClassicalMem
19	12793469	12793470	57	ClassicalMem
19	12793470	12793471	54	ClassicalMem
19	12793471	12793473	55	ClassicalMem
19	12793473	12793475	54	ClassicalMem
19	12793475	12793477	53	ClassicalMem
19	12793477	12793478	52	ClassicalMem
19	12793478	12793479	51	ClassicalMem
19	12793479	12793481	49	ClassicalMem
19	12793481	12793482	46	ClassicalMem
19	12793482	12793484	44	ClassicalMem
19	12793484	12793486	42	ClassicalMem
19	12793486	12793490	39	ClassicalMem
19	12793490	12793491	37	ClassicalMem
19	12793491	12793497	34	ClassicalMem
19	12793497	12793498	32	ClassicalMem
19	12793498	12793499	31	ClassicalMem
19	12793499	12793500	30	ClassicalMem
19	12793500	12793501	29	ClassicalMem
19	12793501	12793502	27	ClassicalMem
19	12793502	12793503	26	ClassicalMem
19	12793503	12793505	25	ClassicalMem
19	12793505	12793509	23	ClassicalMem
19	12793509	12793511	21	ClassicalMem
19	12793511	12793514	19	ClassicalMem
19	12793514	12793516	17	ClassicalMem
19	12793516	12793518	15	ClassicalMem
19	12793518	12793520	14	ClassicalMem
19	12793520	12793523	13	ClassicalMem
19	12793523	12793525	12	ClassicalMem
19	12793525	12793531	11	ClassicalMem
19	12793531	12793537	8	ClassicalMem
19	12793537	12793539	6	ClassicalMem
19	12793539	12793546	4	ClassicalMem
19	12793546	12793557	3	ClassicalMem
19	12793557	12793572	4	ClassicalMem
19	12793572	12793577	3	ClassicalMem
19	12793577	12793582	2	ClassicalMem
19	12793582	12793602	3	ClassicalMem
19	12793602	12793624	2	ClassicalMem
19	12793624	12793629	3	ClassicalMem
19	12793629	12793632	4	ClassicalMem
19	12793632	12793634	5	ClassicalMem
19	12793634	12793640	6	ClassicalMem
19	12793640	12793641	7	ClassicalMem
19	12793641	12793644	8	ClassicalMem
19	12793644	12793647	9	ClassicalMem
19	12793647	12793648	10	ClassicalMem
19	12793648	12793655	12	ClassicalMem
19	12793655	12793659	14	ClassicalMem
19	12793659	12793668	15	ClassicalMem
19	12793668	12793669	16	ClassicalMem
19	12793669	12793670	17	ClassicalMem
19	12793670	12793681	18	ClassicalMem
19	12793681	12793682	19	ClassicalMem
19	12793682	12793685	18	ClassicalMem
19	12793685	12793691	19	ClassicalMem
19	12793691	12793694	20	ClassicalMem
19	12793694	12793695	19	ClassicalMem
19	12793695	12793698	20	ClassicalMem
19	12793698	12793700	21	ClassicalMem
19	12793700	12793701	23	ClassicalMem
19	12793701	12793702	24	ClassicalMem
19	12793702	12793703	25	ClassicalMem
19	12793703	12793706	27	ClassicalMem
19	12793706	12793712	29	ClassicalMem
19	12793712	12793713	30	ClassicalMem
19	12793713	12793714	31	ClassicalMem
19	12793714	12793724	33	ClassicalMem
19	12793724	12793727	32	ClassicalMem
19	12793727	12793728	33	ClassicalMem
19	12793728	12793729	34	ClassicalMem
19	12793729	12793730	33	ClassicalMem
19	12793730	12793732	34	ClassicalMem
19	12793732	12793734	33	ClassicalMem
19	12793734	12793735	32	ClassicalMem
19	12793735	12793740	34	ClassicalMem
19	12793740	12793741	33	ClassicalMem
19	12793741	12793742	32	ClassicalMem
19	12793742	12793744	33	ClassicalMem
19	12793744	12793747	32	ClassicalMem
19	12793747	12793748	31	ClassicalMem
19	12793748	12793754	29	ClassicalMem
19	12793754	12793755	30	ClassicalMem
19	12793755	12793757	28	ClassicalMem
19	12793757	12793759	27	ClassicalMem
19	12793759	12793764	26	ClassicalMem
19	12793764	12793768	27	ClassicalMem
19	12793768	12793770	26	ClassicalMem
19	12793770	12793772	24	ClassicalMem
19	12793772	12793774	26	ClassicalMem
19	12793774	12793781	27	ClassicalMem
19	12793781	12793785	26	ClassicalMem
19	12793785	12793791	25	ClassicalMem
19	12793791	12793795	24	ClassicalMem
19	12793795	12793796	25	ClassicalMem
19	12793796	12793798	26	ClassicalMem
19	12793798	12793800	25	ClassicalMem
19	12793800	12793802	23	ClassicalMem
19	12793802	12793803	22	ClassicalMem
19	12793803	12793806	21	ClassicalMem
19	12793806	12793812	19	ClassicalMem
19	12793812	12793813	18	ClassicalMem
19	12793813	12793814	17	ClassicalMem
19	12793814	12793820	15	ClassicalMem
19	12793820	12793822	17	ClassicalMem
19	12793822	12793827	18	ClassicalMem
19	12793827	12793828	17	ClassicalMem
19	12793828	12793829	16	ClassicalMem
19	12793829	12793830	17	ClassicalMem
19	12793830	12793831	16	ClassicalMem
19	12793831	12793835	17	ClassicalMem
19	12793835	12793847	15	ClassicalMem
19	12793847	12793852	16	ClassicalMem
19	12793852	12793854	17	ClassicalMem
19	12793854	12793856	16	ClassicalMem
19	12793856	12793859	17	ClassicalMem
19	12793859	12793864	18	ClassicalMem
19	12793864	12793872	17	ClassicalMem
19	12793872	12793877	15	ClassicalMem
19	12793877	12793881	16	ClassicalMem
19	12793881	12793885	17	ClassicalMem
19	12793885	12793895	18	ClassicalMem
19	12793895	12793896	17	ClassicalMem
19	12793896	12793898	16	ClassicalMem
19	12793898	12793909	17	ClassicalMem
19	12793909	12793911	18	ClassicalMem
19	12793911	12793912	19	ClassicalMem
19	12793912	12793913	22	ClassicalMem
19	12793913	12793916	23	ClassicalMem
19	12793916	12793920	27	ClassicalMem
19	12793920	12793925	25	ClassicalMem
19	12793925	12793927	26	ClassicalMem
19	12793927	12793929	27	ClassicalMem
19	12793929	12793931	28	ClassicalMem
19	12793931	12793932	27	ClassicalMem
19	12793932	12793939	28	ClassicalMem
19	12793939	12793942	29	ClassicalMem
19	12793942	12793943	28	ClassicalMem
19	12793943	12793944	29	ClassicalMem
19	12793944	12793947	30	ClassicalMem
19	12793947	12793948	29	ClassicalMem
19	12793948	12793949	31	ClassicalMem
19	12793949	12793953	32	ClassicalMem
19	12793953	12793954	35	ClassicalMem
19	12793954	12793955	38	ClassicalMem
19	12793955	12793959	39	ClassicalMem
19	12793959	12793961	38	ClassicalMem
19	12793961	12793962	39	ClassicalMem
19	12793962	12793965	41	ClassicalMem
19	12793965	12793969	42	ClassicalMem
19	12793969	12793970	43	ClassicalMem
19	12793970	12793971	44	ClassicalMem
19	12793971	12793972	46	ClassicalMem
19	12793972	12793974	47	ClassicalMem
19	12793974	12793977	48	ClassicalMem
19	12793977	12793979	47	ClassicalMem
19	12793979	12793981	48	ClassicalMem
19	12793981	12793982	47	ClassicalMem
19	12793982	12793986	49	ClassicalMem
19	12793986	12793987	50	ClassicalMem
19	12793987	12793989	51	ClassicalMem
19	12793989	12793991	52	ClassicalMem
19	12793991	12793992	53	ClassicalMem
19	12793992	12793993	54	ClassicalMem
19	12793993	12793998	55	ClassicalMem
19	12790928	12790930	1	DN
19	12790930	12790931	2	DN
19	12790931	12790939	3	DN
19	12790939	12790946	4	DN
19	12790946	12790947	5	DN
19	12790947	12790975	6	DN
19	12790975	12790979	7	DN
19	12790979	12790983	8	DN
19	12790983	12790985	9	DN
19	12790985	12790992	11	DN
19	12790992	12790997	12	DN
19	12790997	12790998	14	DN
19	12790998	12791000	15	DN
19	12791000	12791003	17	DN
19	12791003	12791006	18	DN
19	12791006	12791007	19	DN
19	12791007	12791011	20	DN
19	12791011	12791016	21	DN
19	12791016	12791020	22	DN
19	12791020	12791023	23	DN
19	12791023	12791024	24	DN
19	12791024	12791028	25	DN
19	12791028	12791030	24	DN
19	12791030	12791031	23	DN
19	12791031	12791039	22	DN
19	12791039	12791040	21	DN
19	12791040	12791043	22	DN
19	12791043	12791045	23	DN
19	12791045	12791047	26	DN
19	12791047	12791049	25	DN
19	12791049	12791051	26	DN
19	12791051	12791059	27	DN
19	12791059	12791063	28	DN
19	12791063	12791067	31	DN
19	12791067	12791069	33	DN
19	12791069	12791072	34	DN
19	12791072	12791074	35	DN
19	12791074	12791078	37	DN
19	12791078	12791081	39	DN
19	12791081	12791082	40	DN
19	12791082	12791083	41	DN
19	12791083	12791084	43	DN
19	12791084	12791085	44	DN
19	12791085	12791086	42	DN
19	12791086	12791088	43	DN
19	12791088	12791095	44	DN
19	12791095	12791097	45	DN
19	12791097	12791099	43	DN
19	12791099	12791100	45	DN
19	12791100	12791103	44	DN
19	12791103	12791109	43	DN
19	12791109	12791110	45	DN
19	12791110	12791111	46	DN
19	12791111	12791112	45	DN
19	12791112	12791116	49	DN
19	12791116	12791119	48	DN
19	12791119	12791121	49	DN
19	12791121	12791123	51	DN
19	12791123	12791124	50	DN
19	12791124	12791132	49	DN
19	12791132	12791133	51	DN
19	12791133	12791140	52	DN
19	12791140	12791145	51	DN
19	12791145	12791146	48	DN
19	12791146	12791148	47	DN
19	12791148	12791151	48	DN
19	12791151	12791157	47	DN
19	12791157	12791159	48	DN
19	12791159	12791161	47	DN
19	12791161	12791163	48	DN
19	12791163	12791164	45	DN
19	12791164	12791167	46	DN
19	12791167	12791169	45	DN
19	12791169	12791171	44	DN
19	12791171	12791172	46	DN
19	12791172	12791174	45	DN
19	12791174	12791175	43	DN
19	12791175	12791178	42	DN
19	12791178	12791179	40	DN
19	12791179	12791181	39	DN
19	12791181	12791182	38	DN
19	12791182	12791183	37	DN
19	12791183	12791184	34	DN
19	12791184	12791185	33	DN
19	12791185	12791186	34	DN
19	12791186	12791188	33	DN
19	12791188	12791189	32	DN
19	12791189	12791192	31	DN
19	12791192	12791195	30	DN
19	12791195	12791199	29	DN
19	12791199	12791200	27	DN
19	12791200	12791206	26	DN
19	12791206	12791207	25	DN
19	12791207	12791209	24	DN
19	12791209	12791210	22	DN
19	12791210	12791212	21	DN
19	12791212	12791213	17	DN
19	12791213	12791219	18	DN
19	12791219	12791221	17	DN
19	12791221	12791229	12	DN
19	12791229	12791232	13	DN
19	12791232	12791243	12	DN
19	12791243	12791249	11	DN
19	12791249	12791257	10	DN
19	12791257	12791261	9	DN
19	12791261	12791264	8	DN
19	12791264	12791267	7	DN
19	12791267	12791271	6	DN
19	12791271	12791285	4	DN
19	12791285	12791298	3	DN
19	12791298	12791303	2	DN
19	12791467	12791472	2	DN
19	12791472	12791476	4	DN
19	12791476	12791481	8	DN
19	12791481	12791484	44	DN
19	12791484	12791485	50	DN
19	12791485	12791486	112	DN
19	12791486	12791487	115	DN
19	12791487	12791488	117	DN
19	12791488	12791489	126	DN
19	12791489	12791490	131	DN
19	12791490	12791491	136	DN
19	12791491	12791492	137	DN
19	12791492	12791493	142	DN
19	12791493	12791494	145	DN
19	12791494	12791495	147	DN
19	12791495	12791496	148	DN
19	12791496	12791497	155	DN
19	12791497	12791498	161	DN
19	12791498	12791499	171	DN
19	12791499	12791500	180	DN
19	12791500	12791501	188	DN
19	12791501	12791502	189	DN
19	12791502	12791503	198	DN
19	12791503	12791504	200	DN
19	12791504	12791505	210	DN
19	12791505	12791506	215	DN
19	12791506	12791507	223	DN
19	12791507	12791508	238	DN
19	12791508	12791509	244	DN
19	12791509	12791510	250	DN
19	12791510	12791511	256	DN
19	12791511	12791512	264	DN
19	12791512	12791513	274	DN
19	12791513	12791514	283	DN
19	12791514	12791515	293	DN
19	12791515	12791516	298	DN
19	12791516	12791517	300	DN
19	12791517	12791518	315	DN
19	12791518	12791519	318	DN
19	12791519	12791520	326	DN
19	12791520	12791521	341	DN
19	12791521	12791522	343	DN
19	12791522	12791523	354	DN
19	12791523	12791524	360	DN
19	12791524	12791525	369	DN
19	12791525	12791526	378	DN
19	12791526	12791527	389	DN
19	12791527	12791528	399	DN
19	12791528	12791529	410	DN
19	12791529	12791530	419	DN
19	12791530	12791531	429	DN
19	12791531	12791532	451	DN
19	12791532	12791533	463	DN
19	12791533	12791534	480	DN
19	12791534	12791535	493	DN
19	12791535	12791536	505	DN
19	12791536	12791537	512	DN
19	12791537	12791538	525	DN
19	12791538	12791539	553	DN
19	12791539	12791540	565	DN
19	12791540	12791541	577	DN
19	12791541	12791542	583	DN
19	12791542	12791543	596	DN
19	12791543	12791544	602	DN
19	12791544	12791545	621	DN
19	12791545	12791546	631	DN
19	12791546	12791547	637	DN
19	12791547	12791548	647	DN
19	12791548	12791549	679	DN
19	12791549	12791550	682	DN
19	12791550	12791551	703	DN
19	12791551	12791552	723	DN
19	12791552	12791553	733	DN
19	12791553	12791554	744	DN
19	12791554	12791555	764	DN
19	12791555	12791556	786	DN
19	12791556	12791557	797	DN
19	12791557	12791558	803	DN
19	12791558	12791559	834	DN
19	12791559	12791560	839	DN
19	12791560	12791561	844	DN
19	12791561	12791562	871	DN
19	12791562	12791563	889	DN
19	12791563	12791564	898	DN
19	12791564	12791565	911	DN
19	12791565	12791566	925	DN
19	12791566	12791567	952	DN
19	12791567	12791568	950	DN
19	12791568	12791569	966	DN
19	12791569	12791570	973	DN
19	12791570	12791571	977	DN
19	12791571	12791572	1010	DN
19	12791572	12791573	1032	DN
19	12791573	12791574	1058	DN
19	12791574	12791575	1062	DN
19	12791575	12791576	1108	DN
19	12791576	12791577	1141	DN
19	12791577	12791579	1168	DN
19	12791579	12791580	1181	DN
19	12791580	12791581	1184	DN
19	12791581	12791582	1192	DN
19	12791582	12791583	1223	DN
19	12791583	12791584	1239	DN
19	12791584	12791585	1271	DN
19	12791585	12791586	1289	DN
19	12791586	12791587	1332	DN
19	12791587	12791588	1343	DN
19	12791588	12791589	1361	DN
19	12791589	12791590	1408	DN
19	12791590	12791591	1419	DN
19	12791591	12791592	1440	DN
19	12791592	12791593	1442	DN
19	12791593	12791594	1459	DN
19	12791594	12791595	1509	DN
19	12791595	12791596	1524	DN
19	12791596	12791597	1545	DN
19	12791597	12791598	1546	DN
19	12791598	12791599	1587	DN
19	12791599	12791600	1583	DN
19	12791600	12791601	1608	DN
19	12791601	12791602	1655	DN
19	12791602	12791603	1654	DN
19	12791603	12791604	1674	DN
19	12791604	12791605	1681	DN
19	12791605	12791606	1720	DN
19	12791606	12791607	1734	DN
19	12791607	12791608	1731	DN
19	12791608	12791609	1752	DN
19	12791609	12791610	1754	DN
19	12791610	12791611	1763	DN
19	12791611	12791612	1791	DN
19	12791612	12791613	1807	DN
19	12791613	12791614	1811	DN
19	12791614	12791615	1830	DN
19	12791615	12791616	1857	DN
19	12791616	12791617	1866	DN
19	12791617	12791618	1883	DN
19	12791618	12791619	1935	DN
19	12791619	12791620	1948	DN
19	12791620	12791621	1945	DN
19	12791621	12791622	1995	DN
19	12791622	12791623	2049	DN
19	12791623	12791624	2084	DN
19	12791624	12791625	2122	DN
19	12791625	12791626	2145	DN
19	12791626	12791627	2161	DN
19	12791627	12791628	2183	DN
19	12791628	12791629	2189	DN
19	12791629	12791630	2257	DN
19	12791630	12791631	2306	DN
19	12791631	12791632	2311	DN
19	12791632	12791633	2324	DN
19	12791633	12791634	2391	DN
19	12791634	12791635	2457	DN
19	12791635	12791636	2481	DN
19	12791636	12791637	2534	DN
19	12791637	12791638	2553	DN
19	12791638	12791639	2548	DN
19	12791639	12791640	2572	DN
19	12791640	12791641	2630	DN
19	12791641	12791642	2671	DN
19	12791642	12791643	2708	DN
19	12791643	12791644	2714	DN
19	12791644	12791645	2796	DN
19	12791645	12791646	2885	DN
19	12791646	12791647	2954	DN
19	12791647	12791648	2966	DN
19	12791648	12791649	2959	DN
19	12791649	12791650	3029	DN
19	12791650	12791651	3047	DN
19	12791651	12791652	3125	DN
19	12791652	12791653	3140	DN
19	12791653	12791654	3198	DN
19	12791654	12791655	3185	DN
19	12791655	12791656	3285	DN
19	12791656	12791657	3352	DN
19	12791657	12791658	3356	DN
19	12791658	12791659	3342	DN
19	12791659	12791660	3389	DN
19	12791660	12791661	3419	DN
19	12791661	12791662	3435	DN
19	12791662	12791663	3441	DN
19	12791663	12791664	3482	DN
19	12791664	12791665	3638	DN
19	12791665	12791666	3665	DN
19	12791666	12791667	3658	DN
19	12791667	12791668	3675	DN
19	12791668	12791669	3701	DN
19	12791669	12791670	3750	DN
19	12791670	12791671	3793	DN
19	12791671	12791672	3795	DN
19	12791672	12791673	3781	DN
19	12791673	12791674	3825	DN
19	12791674	12791675	3844	DN
19	12791675	12791676	3806	DN
19	12791676	12791677	3815	DN
19	12791677	12791678	3864	DN
19	12791678	12791679	3903	DN
19	12791679	12791680	3937	DN
19	12791680	12791681	3977	DN
19	12791681	12791682	3976	DN
19	12791682	12791683	3957	DN
19	12791683	12791684	3956	DN
19	12791684	12791685	3951	DN
19	12791685	12791686	4026	DN
19	12791686	12791687	4029	DN
19	12791687	12791688	4068	DN
19	12791688	12791689	4058	DN
19	12791689	12791690	4046	DN
19	12791690	12791691	4145	DN
19	12791691	12791692	4130	DN
19	12791692	12791693	4168	DN
19	12791693	12791694	4191	DN
[truncated: 7,285 more rows]

## Sheet: Extended data Fig 2b
Source data for Extended Data Fig 2b (number of scRNA-seq reads in the 5' gene expression library in the Stewart et al data, over the RHOB gene)
chromosome	start	end	number of scRNA-seq reads	poulation
2	20447073	20447077	8	ClassicalMem
2	20447077	20447085	9	ClassicalMem
2	20447085	20447087	10	ClassicalMem
2	20447087	20447088	11	ClassicalMem
2	20447088	20447090	12	ClassicalMem
2	20447090	20447092	14	ClassicalMem
2	20447092	20447095	15	ClassicalMem
2	20447095	20447096	16	ClassicalMem
2	20447096	20447098	17	ClassicalMem
2	20447098	20447100	18	ClassicalMem
2	20447100	20447103	19	ClassicalMem
2	20447103	20447107	21	ClassicalMem
2	20447107	20447108	22	ClassicalMem
2	20447108	20447110	23	ClassicalMem
2	20447110	20447111	24	ClassicalMem
2	20447111	20447113	25	ClassicalMem
2	20447113	20447119	27	ClassicalMem
2	20447119	20447120	28	ClassicalMem
2	20447120	20447121	29	ClassicalMem
2	20447121	20447122	30	ClassicalMem
2	20447122	20447125	32	ClassicalMem
2	20447125	20447126	35	ClassicalMem
2	20447126	20447130	36	ClassicalMem
2	20447130	20447131	38	ClassicalMem
2	20447131	20447133	39	ClassicalMem
2	20447133	20447134	40	ClassicalMem
2	20447134	20447136	45	ClassicalMem
2	20447136	20447137	47	ClassicalMem
2	20447137	20447138	48	ClassicalMem
2	20447138	20447140	49	ClassicalMem
2	20447140	20447141	47	ClassicalMem
2	20447141	20447142	48	ClassicalMem
2	20447142	20447143	50	ClassicalMem
2	20447143	20447144	52	ClassicalMem
2	20447144	20447146	53	ClassicalMem
2	20447146	20447147	55	ClassicalMem
2	20447147	20447149	58	ClassicalMem
2	20447149	20447151	60	ClassicalMem
2	20447151	20447152	61	ClassicalMem
2	20447152	20447154	62	ClassicalMem
2	20447154	20447155	68	ClassicalMem
2	20447155	20447156	73	ClassicalMem
2	20447156	20447158	75	ClassicalMem
2	20447158	20447159	79	ClassicalMem
2	20447159	20447160	80	ClassicalMem
2	20447160	20447162	82	ClassicalMem
2	20447162	20447164	86	ClassicalMem
2	20447164	20447165	89	ClassicalMem
2	20447165	20447166	91	ClassicalMem
2	20447166	20447167	90	ClassicalMem
2	20447167	20447169	92	ClassicalMem
2	20447169	20447170	91	ClassicalMem
2	20447170	20447171	93	ClassicalMem
2	20447171	20447172	94	ClassicalMem
2	20447172	20447173	96	ClassicalMem
2	20447173	20447174	98	ClassicalMem
2	20447174	20447175	99	ClassicalMem
2	20447175	20447176	101	ClassicalMem
2	20447176	20447177	104	ClassicalMem
2	20447177	20447178	103	ClassicalMem
2	20447178	20447179	105	ClassicalMem
2	20447179	20447180	109	ClassicalMem
2	20447180	20447182	111	ClassicalMem
2	20447182	20447183	114	ClassicalMem
2	20447183	20447185	116	ClassicalMem
2	20447185	20447186	117	ClassicalMem
2	20447186	20447188	118	ClassicalMem
2	20447188	20447189	120	ClassicalMem
2	20447189	20447190	122	ClassicalMem
2	20447190	20447191	124	ClassicalMem
2	20447191	20447192	126	ClassicalMem
2	20447192	20447193	129	ClassicalMem
2	20447193	20447197	136	ClassicalMem
2	20447197	20447198	139	ClassicalMem
2	20447198	20447199	141	ClassicalMem
2	20447199	20447200	145	ClassicalMem
2	20447200	20447202	147	ClassicalMem
2	20447202	20447203	148	ClassicalMem
2	20447203	20447204	146	ClassicalMem
2	20447204	20447205	147	ClassicalMem
2	20447205	20447206	151	ClassicalMem
2	20447206	20447207	152	ClassicalMem
2	20447207	20447209	154	ClassicalMem
2	20447209	20447210	155	ClassicalMem
2	20447210	20447211	157	ClassicalMem
2	20447211	20447212	159	ClassicalMem
2	20447212	20447213	158	ClassicalMem
2	20447213	20447215	156	ClassicalMem
2	20447215	20447216	157	ClassicalMem
2	20447216	20447218	163	ClassicalMem
2	20447218	20447221	165	ClassicalMem
2	20447221	20447223	168	ClassicalMem
2	20447223	20447224	169	ClassicalMem
2	20447224	20447225	174	ClassicalMem
2	20447225	20447229	173	ClassicalMem
2	20447229	20447230	175	ClassicalMem
2	20447230	20447232	173	ClassicalMem
2	20447232	20447233	177	ClassicalMem
2	20447233	20447234	176	ClassicalMem
2	20447234	20447235	174	ClassicalMem
2	20447235	20447236	175	ClassicalMem
2	20447236	20447238	176	ClassicalMem
2	20447238	20447239	175	ClassicalMem
2	20447239	20447240	177	ClassicalMem
2	20447240	20447242	180	ClassicalMem
2	20447242	20447243	179	ClassicalMem
2	20447243	20447244	177	ClassicalMem
2	20447244	20447245	179	ClassicalMem
2	20447245	20447246	178	ClassicalMem
2	20447246	20447247	176	ClassicalMem
2	20447247	20447248	173	ClassicalMem
2	20447248	20447249	175	ClassicalMem
2	20447249	20447252	173	ClassicalMem
2	20447252	20447253	174	ClassicalMem
2	20447253	20447254	176	ClassicalMem
2	20447254	20447255	174	ClassicalMem
2	20447255	20447256	171	ClassicalMem
2	20447256	20447258	169	ClassicalMem
2	20447258	20447259	164	ClassicalMem
2	20447259	20447260	169	ClassicalMem
2	20447260	20447262	168	ClassicalMem
2	20447262	20447263	165	ClassicalMem
2	20447263	20447264	166	ClassicalMem
2	20447264	20447265	163	ClassicalMem
2	20447265	20447266	161	ClassicalMem
2	20447266	20447267	163	ClassicalMem
2	20447267	20447271	161	ClassicalMem
2	20447271	20447272	162	ClassicalMem
2	20447272	20447273	160	ClassicalMem
2	20447273	20447274	159	ClassicalMem
2	20447274	20447275	163	ClassicalMem
2	20447275	20447276	161	ClassicalMem
2	20447276	20447278	159	ClassicalMem
2	20447278	20447279	157	ClassicalMem
2	20447279	20447280	156	ClassicalMem
2	20447280	20447281	154	ClassicalMem
2	20447281	20447282	156	ClassicalMem
2	20447282	20447283	154	ClassicalMem
2	20447283	20447284	153	ClassicalMem
2	20447284	20447285	155	ClassicalMem
2	20447285	20447286	154	ClassicalMem
2	20447286	20447287	153	ClassicalMem
2	20447287	20447288	152	ClassicalMem
2	20447288	20447289	151	ClassicalMem
2	20447289	20447290	149	ClassicalMem
2	20447290	20447292	145	ClassicalMem
2	20447292	20447293	141	ClassicalMem
2	20447293	20447294	134	ClassicalMem
2	20447294	20447295	136	ClassicalMem
2	20447295	20447296	137	ClassicalMem
2	20447296	20447297	138	ClassicalMem
2	20447297	20447298	135	ClassicalMem
2	20447298	20447299	132	ClassicalMem
2	20447299	20447300	131	ClassicalMem
2	20447300	20447301	128	ClassicalMem
2	20447301	20447302	130	ClassicalMem
2	20447302	20447305	132	ClassicalMem
2	20447305	20447307	129	ClassicalMem
2	20447307	20447308	126	ClassicalMem
2	20447308	20447309	128	ClassicalMem
2	20447309	20447310	129	ClassicalMem
2	20447310	20447311	127	ClassicalMem
2	20447311	20447315	125	ClassicalMem
2	20447315	20447316	124	ClassicalMem
2	20447316	20447317	118	ClassicalMem
2	20447317	20447318	119	ClassicalMem
2	20447318	20447321	117	ClassicalMem
2	20447321	20447322	113	ClassicalMem
2	20447322	20447323	112	ClassicalMem
2	20447323	20447324	111	ClassicalMem
2	20447324	20447325	106	ClassicalMem
2	20447325	20447326	105	ClassicalMem
2	20447326	20447328	104	ClassicalMem
2	20447328	20447329	105	ClassicalMem
2	20447329	20447331	103	ClassicalMem
2	20447331	20447332	102	ClassicalMem
2	20447332	20447333	99	ClassicalMem
2	20447333	20447334	101	ClassicalMem
2	20447334	20447335	98	ClassicalMem
2	20447335	20447336	97	ClassicalMem
2	20447336	20447337	95	ClassicalMem
2	20447337	20447339	94	ClassicalMem
2	20447339	20447340	92	ClassicalMem
2	20447340	20447341	89	ClassicalMem
2	20447341	20447342	90	ClassicalMem
2	20447342	20447343	91	ClassicalMem
2	20447343	20447344	92	ClassicalMem
2	20447344	20447348	90	ClassicalMem
2	20447348	20447349	89	ClassicalMem
2	20447349	20447350	90	ClassicalMem
2	20447350	20447352	91	ClassicalMem
2	20447352	20447353	90	ClassicalMem
2	20447353	20447355	87	ClassicalMem
2	20447355	20447356	85	ClassicalMem
2	20447356	20447359	86	ClassicalMem
2	20447359	20447360	80	ClassicalMem
2	20447360	20447361	81	ClassicalMem
2	20447361	20447363	84	ClassicalMem
2	20447363	20447366	83	ClassicalMem
2	20447366	20447368	81	ClassicalMem
2	20447368	20447370	79	ClassicalMem
2	20447370	20447371	77	ClassicalMem
2	20447371	20447373	75	ClassicalMem
2	20447373	20447374	76	ClassicalMem
2	20447374	20447375	71	ClassicalMem
2	20447375	20447376	69	ClassicalMem
2	20447376	20447378	68	ClassicalMem
2	20447378	20447379	69	ClassicalMem
2	20447379	20447381	67	ClassicalMem
2	20447381	20447382	64	ClassicalMem
2	20447382	20447383	65	ClassicalMem
2	20447383	20447384	64	ClassicalMem
2	20447384	20447385	62	ClassicalMem
2	20447385	20447386	61	ClassicalMem
2	20447386	20447388	62	ClassicalMem
2	20447388	20447391	60	ClassicalMem
2	20447391	20447394	59	ClassicalMem
2	20447394	20447396	57	ClassicalMem
2	20447396	20447399	56	ClassicalMem
2	20447399	20447401	54	ClassicalMem
2	20447401	20447402	53	ClassicalMem
2	20447402	20447404	51	ClassicalMem
2	20447404	20447407	50	ClassicalMem
2	20447407	20447408	52	ClassicalMem
2	20447408	20447409	49	ClassicalMem
2	20447409	20447410	47	ClassicalMem
2	20447410	20447417	48	ClassicalMem
2	20447417	20447422	47	ClassicalMem
2	20447422	20447425	46	ClassicalMem
2	20447425	20447432	47	ClassicalMem
2	20447432	20447433	46	ClassicalMem
2	20447433	20447436	45	ClassicalMem
2	20447436	20447441	44	ClassicalMem
2	20447441	20447442	43	ClassicalMem
2	20447442	20447443	42	ClassicalMem
2	20447443	20447448	41	ClassicalMem
2	20447448	20447450	40	ClassicalMem
2	20447450	20447451	39	ClassicalMem
2	20447451	20447452	38	ClassicalMem
2	20447452	20447454	37	ClassicalMem
2	20447454	20447456	34	ClassicalMem
2	20447456	20447460	33	ClassicalMem
2	20447460	20447461	31	ClassicalMem
2	20447461	20447462	28	ClassicalMem
2	20447462	20447467	27	ClassicalMem
2	20447467	20447471	28	ClassicalMem
2	20447471	20447473	29	ClassicalMem
2	20447473	20447478	27	ClassicalMem
2	20447478	20447482	25	ClassicalMem
2	20447482	20447486	24	ClassicalMem
2	20447486	20447491	22	ClassicalMem
2	20447491	20447495	21	ClassicalMem
2	20447495	20447496	20	ClassicalMem
2	20447496	20447501	19	ClassicalMem
2	20447501	20447502	18	ClassicalMem
2	20447502	20447505	17	ClassicalMem
2	20447505	20447507	16	ClassicalMem
2	20447507	20447510	14	ClassicalMem
2	20447510	20447516	12	ClassicalMem
2	20447516	20447519	11	ClassicalMem
2	20447519	20447520	10	ClassicalMem
2	20447520	20447525	9	ClassicalMem
2	20447525	20447528	7	ClassicalMem
2	20447528	20447533	6	ClassicalMem
2	20447533	20447535	5	ClassicalMem
2	20447535	20447541	4	ClassicalMem
2	20447541	20447549	3	ClassicalMem
2	20447549	20447567	2	ClassicalMem
2	20447567	20447571	1	ClassicalMem
2	20447579	20447679	1	ClassicalMem
2	20447803	20447809	1	ClassicalMem
2	20447809	20447812	2	ClassicalMem
2	20447812	20447817	4	ClassicalMem
2	20447817	20447823	6	ClassicalMem
2	20447823	20447880	7	ClassicalMem
2	20447880	20447903	8	ClassicalMem
2	20447903	20447909	7	ClassicalMem
2	20447909	20447912	6	ClassicalMem
2	20447912	20447917	4	ClassicalMem
2	20447917	20447918	2	ClassicalMem
2	20447918	20447921	3	ClassicalMem
2	20447921	20447923	4	ClassicalMem
2	20447923	20447952	3	ClassicalMem
2	20447952	20447961	4	ClassicalMem
2	20447961	20447980	6	ClassicalMem
2	20447980	20447984	5	ClassicalMem
2	20447984	20448010	6	ClassicalMem
2	20448010	20448018	7	ClassicalMem
2	20448018	20448021	6	ClassicalMem
2	20448021	20448026	5	ClassicalMem
2	20448026	20448030	6	ClassicalMem
2	20448030	20448052	7	ClassicalMem
2	20448052	20448061	6	ClassicalMem
2	20448061	20448073	4	ClassicalMem
2	20448073	20448078	5	ClassicalMem
2	20448078	20448084	6	ClassicalMem
2	20448084	20448094	5	ClassicalMem
2	20448094	20448110	6	ClassicalMem
2	20448110	20448111	5	ClassicalMem
2	20448111	20448126	6	ClassicalMem
2	20448126	20448127	5	ClassicalMem
2	20448127	20448138	6	ClassicalMem
2	20448138	20448159	7	ClassicalMem
2	20448159	20448173	8	ClassicalMem
2	20448173	20448178	7	ClassicalMem
2	20448178	20448211	6	ClassicalMem
2	20448211	20448227	5	ClassicalMem
2	20448227	20448230	4	ClassicalMem
2	20448230	20448238	3	ClassicalMem
2	20448238	20448255	2	ClassicalMem
2	20448255	20448259	3	ClassicalMem
2	20448259	20448277	2	ClassicalMem
2	20448277	20448294	3	ClassicalMem
2	20448294	20448313	2	ClassicalMem
2	20448313	20448326	3	ClassicalMem
2	20448326	20448346	4	ClassicalMem
2	20448346	20448350	5	ClassicalMem
2	20448350	20448351	6	ClassicalMem
2	20448351	20448354	7	ClassicalMem
2	20448354	20448355	8	ClassicalMem
2	20448355	20448370	7	ClassicalMem
2	20448370	20448377	8	ClassicalMem
2	20448377	20448383	7	ClassicalMem
2	20448383	20448387	9	ClassicalMem
2	20448387	20448389	12	ClassicalMem
2	20448389	20448400	13	ClassicalMem
2	20448400	20448413	14	ClassicalMem
2	20448413	20448424	13	ClassicalMem
2	20448424	20448426	15	ClassicalMem
2	20448426	20448427	14	ClassicalMem
2	20448427	20448429	16	ClassicalMem
2	20448429	20448431	17	ClassicalMem
2	20448431	20448438	18	ClassicalMem
2	20448438	20448446	22	ClassicalMem
2	20448446	20448448	21	ClassicalMem
2	20448448	20448449	22	ClassicalMem
2	20448449	20448450	23	ClassicalMem
2	20448450	20448451	22	ClassicalMem
2	20448451	20448454	21	ClassicalMem
2	20448454	20448459	20	ClassicalMem
2	20448459	20448470	22	ClassicalMem
2	20448470	20448473	21	ClassicalMem
2	20448473	20448476	22	ClassicalMem
2	20448476	20448483	23	ClassicalMem
2	20448483	20448485	21	ClassicalMem
2	20448485	20448487	22	ClassicalMem
2	20448487	20448488	19	ClassicalMem
2	20448488	20448489	20	ClassicalMem
2	20448489	20448496	19	ClassicalMem
2	20448496	20448500	21	ClassicalMem
2	20448500	20448503	20	ClassicalMem
2	20448503	20448508	21	ClassicalMem
2	20448508	20448509	22	ClassicalMem
2	20448509	20448513	23	ClassicalMem
2	20448513	20448517	24	ClassicalMem
2	20448517	20448522	25	ClassicalMem
2	20448522	20448524	27	ClassicalMem
2	20448524	20448527	25	ClassicalMem
2	20448527	20448529	24	ClassicalMem
2	20448529	20448530	23	ClassicalMem
2	20448530	20448531	25	ClassicalMem
2	20448531	20448533	24	ClassicalMem
2	20448533	20448534	25	ClassicalMem
2	20448534	20448537	26	ClassicalMem
2	20448537	20448538	28	ClassicalMem
2	20448538	20448548	24	ClassicalMem
2	20448548	20448549	23	ClassicalMem
2	20448549	20448559	22	ClassicalMem
2	20448559	20448568	20	ClassicalMem
2	20448568	20448573	21	ClassicalMem
2	20448573	20448576	20	ClassicalMem
2	20448576	20448583	19	ClassicalMem
2	20448583	20448585	21	ClassicalMem
2	20448585	20448588	20	ClassicalMem
2	20448588	20448593	19	ClassicalMem
2	20448593	20448596	20	ClassicalMem
2	20448596	20448603	18	ClassicalMem
2	20448603	20448608	17	ClassicalMem
2	20448608	20448609	16	ClassicalMem
2	20448609	20448613	15	ClassicalMem
2	20448613	20448614	14	ClassicalMem
2	20448614	20448617	15	ClassicalMem
2	20448617	20448622	14	ClassicalMem
2	20448622	20448627	12	ClassicalMem
2	20448627	20448630	11	ClassicalMem
2	20448630	20448633	9	ClassicalMem
2	20448633	20448634	8	ClassicalMem
2	20448634	20448637	7	ClassicalMem
2	20448637	20448642	5	ClassicalMem
2	20448642	20448655	6	ClassicalMem
2	20448655	20448657	7	ClassicalMem
2	20448657	20448660	8	ClassicalMem
2	20448660	20448666	7	ClassicalMem
2	20448666	20448673	8	ClassicalMem
2	20448673	20448683	9	ClassicalMem
2	20448683	20448686	7	ClassicalMem
2	20448686	20448688	8	ClassicalMem
2	20448688	20448695	7	ClassicalMem
2	20448695	20448699	8	ClassicalMem
2	20448699	20448700	9	ClassicalMem
2	20448700	20448703	10	ClassicalMem
2	20448703	20448707	11	ClassicalMem
2	20448707	20448712	12	ClassicalMem
2	20448712	20448714	13	ClassicalMem
2	20448714	20448718	12	ClassicalMem
2	20448718	20448719	13	ClassicalMem
2	20448719	20448720	14	ClassicalMem
2	20448720	20448725	15	ClassicalMem
2	20448725	20448731	17	ClassicalMem
2	20448731	20448736	18	ClassicalMem
2	20448736	20448742	20	ClassicalMem
2	20448742	20448747	22	ClassicalMem
2	20448747	20448753	24	ClassicalMem
2	20448753	20448754	26	ClassicalMem
2	20448754	20448755	27	ClassicalMem
2	20448755	20448757	26	ClassicalMem
2	20448757	20448762	25	ClassicalMem
2	20448762	20448766	27	ClassicalMem
2	20448766	20448769	26	ClassicalMem
2	20448769	20448773	27	ClassicalMem
2	20448773	20448777	26	ClassicalMem
2	20448777	20448785	27	ClassicalMem
2	20448785	20448786	28	ClassicalMem
2	20448786	20448787	27	ClassicalMem
2	20448787	20448792	28	ClassicalMem
2	20448792	20448795	29	ClassicalMem
2	20448795	20448796	28	ClassicalMem
2	20448796	20448798	29	ClassicalMem
2	20448798	20448799	30	ClassicalMem
2	20448799	20448800	29	ClassicalMem
2	20448800	20448801	28	ClassicalMem
2	20448801	20448808	29	ClassicalMem
2	20448808	20448812	30	ClassicalMem
2	20448812	20448818	29	ClassicalMem
2	20448818	20448820	28	ClassicalMem
2	20448820	20448823	27	ClassicalMem
2	20448823	20448825	28	ClassicalMem
2	20448825	20448827	26	ClassicalMem
2	20448827	20448831	27	ClassicalMem
2	20448831	20448832	26	ClassicalMem
2	20448832	20448836	27	ClassicalMem
2	20448836	20448838	25	ClassicalMem
2	20448838	20448842	26	ClassicalMem
2	20448842	20448846	23	ClassicalMem
2	20448846	20448847	24	ClassicalMem
2	20448847	20448850	22	ClassicalMem
2	20448850	20448853	23	ClassicalMem
2	20448853	20448854	21	ClassicalMem
2	20448854	20448857	20	ClassicalMem
2	20448857	20448862	21	ClassicalMem
2	20448862	20448864	19	ClassicalMem
2	20448864	20448867	20	ClassicalMem
2	20448867	20448869	22	ClassicalMem
2	20448869	20448870	20	ClassicalMem
2	20448870	20448877	21	ClassicalMem
2	20448877	20448882	20	ClassicalMem
2	20448882	20448885	24	ClassicalMem
2	20448885	20448886	23	ClassicalMem
2	20448886	20448890	25	ClassicalMem
2	20448890	20448892	26	ClassicalMem
2	20448892	20448895	25	ClassicalMem
2	20448895	20448901	26	ClassicalMem
2	20448901	20448903	25	ClassicalMem
2	20448903	20448906	26	ClassicalMem
2	20448906	20448907	27	ClassicalMem
2	20448907	20448908	26	ClassicalMem
2	20448908	20448912	25	ClassicalMem
2	20448912	20448915	28	ClassicalMem
2	20448915	20448916	30	ClassicalMem
2	20448916	20448919	31	ClassicalMem
2	20448919	20448923	30	ClassicalMem
2	20448923	20448927	29	ClassicalMem
2	20448927	20448928	28	ClassicalMem
2	20448928	20448929	29	ClassicalMem
2	20448929	20448932	32	ClassicalMem
2	20448932	20448936	31	ClassicalMem
2	20448936	20448938	32	ClassicalMem
2	20448938	20448939	31	ClassicalMem
2	20448939	20448943	32	ClassicalMem
2	20448943	20448945	33	ClassicalMem
2	20448945	20448946	35	ClassicalMem
2	20448946	20448950	34	ClassicalMem
2	20448950	20448954	33	ClassicalMem
2	20448954	20448957	34	ClassicalMem
2	20448957	20448960	33	ClassicalMem
2	20448960	20448963	36	ClassicalMem
2	20448963	20448964	37	ClassicalMem
2	20448964	20448967	36	ClassicalMem
2	20448967	20448968	34	ClassicalMem
2	20448968	20448970	35	ClassicalMem
2	20448970	20448972	34	ClassicalMem
2	20448972	20448976	35	ClassicalMem
2	20448976	20448982	37	ClassicalMem
2	20448982	20448986	35	ClassicalMem
2	20448986	20448987	33	ClassicalMem
2	20448987	20448990	34	ClassicalMem
2	20448990	20448995	33	ClassicalMem
2	20448995	20448996	32	ClassicalMem
2	20448996	20449002	31	ClassicalMem
2	20449002	20449003	32	ClassicalMem
2	20449003	20449006	30	ClassicalMem
2	20449006	20449008	29	ClassicalMem
2	20449008	20449011	32	ClassicalMem
2	20449011	20449012	33	ClassicalMem
2	20449012	20449014	30	ClassicalMem
2	20449014	20449015	31	ClassicalMem
2	20449015	20449016	29	ClassicalMem
2	20449016	20449019	28	ClassicalMem
2	20449019	20449026	29	ClassicalMem
2	20449026	20449028	30	ClassicalMem
2	20449028	20449029	29	ClassicalMem
2	20449029	20449036	26	ClassicalMem
2	20449036	20449039	23	ClassicalMem
2	20449039	20449041	22	ClassicalMem
2	20449041	20449043	23	ClassicalMem
2	20449043	20449045	22	ClassicalMem
2	20449045	20449051	20	ClassicalMem
2	20449051	20449054	22	ClassicalMem
2	20449054	20449060	21	ClassicalMem
2	20449060	20449063	20	ClassicalMem
2	20449063	20449067	19	ClassicalMem
2	20449067	20449068	20	ClassicalMem
2	20449068	20449072	19	ClassicalMem
2	20449072	20449076	18	ClassicalMem
2	20449076	20449078	17	ClassicalMem
2	20449078	20449079	18	ClassicalMem
2	20449079	20449082	20	ClassicalMem
2	20449082	20449085	18	ClassicalMem
2	20449085	20449086	19	ClassicalMem
2	20449086	20449087	20	ClassicalMem
2	20449087	20449091	18	ClassicalMem
2	20449091	20449093	21	ClassicalMem
2	20449093	20449102	23	ClassicalMem
2	20449102	20449103	22	ClassicalMem
2	20449103	20449105	23	ClassicalMem
2	20449105	20449107	24	ClassicalMem
2	20449107	20449108	26	ClassicalMem
2	20449108	20449109	23	ClassicalMem
2	20449109	20449111	25	ClassicalMem
2	20449111	20449113	24	ClassicalMem
2	20449113	20449115	25	ClassicalMem
2	20449115	20449116	27	ClassicalMem
2	20449116	20449119	28	ClassicalMem
2	20449119	20449120	29	ClassicalMem
2	20449120	20449121	30	ClassicalMem
2	20449121	20449127	31	ClassicalMem
2	20449127	20449137	32	ClassicalMem
2	20449137	20449140	33	ClassicalMem
2	20449140	20449145	34	ClassicalMem
2	20449145	20449146	36	ClassicalMem
2	20449146	20449151	37	ClassicalMem
2	20449151	20449152	36	ClassicalMem
2	20449152	20449153	39	ClassicalMem
2	20449153	20449154	40	ClassicalMem
2	20449154	20449164	41	ClassicalMem
2	20449164	20449165	42	ClassicalMem
2	20449165	20449166	44	ClassicalMem
2	20449166	20449167	45	ClassicalMem
2	20449167	20449169	44	ClassicalMem
2	20449169	20449172	45	ClassicalMem
2	20449172	20449173	32	ClassicalMem
2	20449173	20449174	43	ClassicalMem
2	20449174	20449175	50	ClassicalMem
2	20449175	20449180	51	ClassicalMem
2	20449180	20449183	52	ClassicalMem
2	20449183	20449184	48	ClassicalMem
2	20449184	20449192	47	ClassicalMem
2	20449192	20449193	49	ClassicalMem
2	20449193	20449197	50	ClassicalMem
2	20449197	20449199	51	ClassicalMem
2	20449199	20449203	52	ClassicalMem
2	20449203	20449204	53	ClassicalMem
2	20449204	20449205	52	ClassicalMem
2	20449205	20449206	51	ClassicalMem
2	20449206	20449209	50	ClassicalMem
2	20449209	20449210	49	ClassicalMem
2	20449210	20449211	50	ClassicalMem
2	20449211	20449212	49	ClassicalMem
2	20449212	20449213	50	ClassicalMem
2	20449213	20449216	49	ClassicalMem
2	20449216	20449217	47	ClassicalMem
2	20449217	20449218	46	ClassicalMem
2	20449218	20449219	48	ClassicalMem
2	20449219	20449221	47	ClassicalMem
2	20449221	20449223	44	ClassicalMem
2	20449223	20449226	45	ClassicalMem
2	20449226	20449227	44	ClassicalMem
2	20449227	20449229	43	ClassicalMem
2	20449229	20449232	44	ClassicalMem
2	20449232	20449233	47	ClassicalMem
2	20449233	20449235	49	ClassicalMem
2	20449235	20449236	50	ClassicalMem
2	20449236	20449237	52	ClassicalMem
2	20449237	20449238	51	ClassicalMem
2	20449238	20449240	50	ClassicalMem
2	20449240	20449242	51	ClassicalMem
2	20449242	20449245	53	ClassicalMem
2	20449245	20449246	54	ClassicalMem
2	20449246	20449250	53	ClassicalMem
2	20449250	20449251	52	ClassicalMem
2	20449251	20449252	53	ClassicalMem
2	20449252	20449254	50	ClassicalMem
2	20449254	20449261	49	ClassicalMem
2	20449261	20449265	51	ClassicalMem
2	20449265	20449266	49	ClassicalMem
2	20449266	20449267	48	ClassicalMem
2	20449267	20449269	46	ClassicalMem
2	20449269	20449270	47	ClassicalMem
2	20449270	20449271	46	ClassicalMem
2	20449271	20449274	45	ClassicalMem
2	20449274	20449275	44	ClassicalMem
2	20449275	20449276	42	ClassicalMem
2	20449276	20449277	41	ClassicalMem
2	20449277	20449279	42	ClassicalMem
2	20449279	20449281	39	ClassicalMem
2	20449281	20449284	40	ClassicalMem
2	20449284	20449285	41	ClassicalMem
2	20449285	20449286	42	ClassicalMem
2	20449286	20449290	43	ClassicalMem
2	20449290	20449295	44	ClassicalMem
2	20449295	20449296	43	ClassicalMem
2	20449296	20449299	42	ClassicalMem
2	20449299	20449302	41	ClassicalMem
2	20449302	20449305	8	ClassicalMem
2	20449305	20449306	49	ClassicalMem
2	20449306	20449313	48	ClassicalMem
2	20449313	20449315	49	ClassicalMem
2	20449315	20449316	48	ClassicalMem
2	20449316	20449321	49	ClassicalMem
2	20449321	20449323	50	ClassicalMem
2	20449323	20449325	51	ClassicalMem
2	20449325	20449334	50	ClassicalMem
2	20449334	20449335	49	ClassicalMem
2	20449335	20449336	50	ClassicalMem
2	20449336	20449338	48	ClassicalMem
2	20449338	20449339	46	ClassicalMem
2	20449339	20449341	44	ClassicalMem
2	20449341	20449342	46	ClassicalMem
2	20449342	20449343	47	ClassicalMem
2	20449343	20449345	46	ClassicalMem
2	20449345	20449348	43	ClassicalMem
2	20449348	20449349	44	ClassicalMem
2	20449349	20449354	43	ClassicalMem
2	20449354	20449357	42	ClassicalMem
2	20449357	20449364	41	ClassicalMem
2	20449364	20449367	40	ClassicalMem
2	20449367	20449368	39	ClassicalMem
2	20449368	20449372	38	ClassicalMem
2	20449372	20449380	37	ClassicalMem
2	20449380	20449381	36	ClassicalMem
2	20449381	20449387	34	ClassicalMem
2	20449387	20449388	33	ClassicalMem
2	20449388	20449389	31	ClassicalMem
2	20449389	20449392	29	ClassicalMem
2	20449392	20449393	28	ClassicalMem
2	20449393	20449397	26	ClassicalMem
2	20449397	20449400	24	ClassicalMem
2	20449400	20449402	23	ClassicalMem
2	20449402	20449404	21	ClassicalMem
2	20449404	20449405	19	ClassicalMem
2	20449405	20449406	18	ClassicalMem
2	20449406	20449411	16	ClassicalMem
2	20449411	20449416	15	ClassicalMem
2	20449416	20449420	12	ClassicalMem
2	20449420	20449421	11	ClassicalMem
2	20449421	20449423	10	ClassicalMem
2	20449423	20449431	9	ClassicalMem
2	20449431	20449434	8	ClassicalMem
2	20449434	20449435	7	ClassicalMem
2	20449435	20449439	5	ClassicalMem
2	20449439	20449440	3	ClassicalMem
2	20449440	20449442	1	ClassicalMem
2	20449829	20449863	1	ClassicalMem
2	20449863	20449909	2	ClassicalMem
2	20449909	20449929	3	ClassicalMem
2	20449929	20449963	2	ClassicalMem
2	20447070	20447071	1	DN
2	20447071	20447072	3	DN
2	20447072	20447073	4	DN
2	20447073	20447075	22	DN
2	20447075	20447076	24	DN
2	20447076	20447082	26	DN
2	20447082	20447083	27	DN
2	20447083	20447086	30	DN
2	20447086	20447087	31	DN
2	20447087	20447090	33	DN
2	20447090	20447092	36	DN
2	20447092	20447093	37	DN
2	20447093	20447095	38	DN
2	20447095	20447097	41	DN
2	20447097	20447098	42	DN
2	20447098	20447099	43	DN
2	20447099	20447100	46	DN
2	20447100	20447101	47	DN
2	20447101	20447103	49	DN
2	20447103	20447104	52	DN
2	20447104	20447105	57	DN
2	20447105	20447107	62	DN
2	20447107	20447108	63	DN
2	20447108	20447109	64	DN
2	20447109	20447110	68	DN
2	20447110	20447111	71	DN
2	20447111	20447112	75	DN
2	20447112	20447113	78	DN
2	20447113	20447114	80	DN
2	20447114	20447115	82	DN
2	20447115	20447118	85	DN
2	20447118	20447119	88	DN
2	20447119	20447120	93	DN
2	20447120	20447121	99	DN
2	20447121	20447122	101	DN
2	20447122	20447123	105	DN
2	20447123	20447124	107	DN
2	20447124	20447125	110	DN
2	20447125	20447126	113	DN
2	20447126	20447127	115	DN
2	20447127	20447128	116	DN
2	20447128	20447129	117	DN
2	20447129	20447130	121	DN
2	20447130	20447131	123	DN
2	20447131	20447132	124	DN
2	20447132	20447133	126	DN
2	20447133	20447134	129	DN
2	20447134	20447136	140	DN
2	20447136	20447138	145	DN
2	20447138	20447139	148	DN
2	20447139	20447140	150	DN
2	20447140	20447141	151	DN
2	20447141	20447142	153	DN
2	20447142	20447143	158	DN
2	20447143	20447144	159	DN
2	20447144	20447145	164	DN
2	20447145	20447146	165	DN
2	20447146	20447147	168	DN
2	20447147	20447148	170	DN
2	20447148	20447149	171	DN
2	20447149	20447150	175	DN
2	20447150	20447151	177	DN
2	20447151	20447152	180	DN
2	20447152	20447154	182	DN
2	20447154	20447155	189	DN
2	20447155	20447156	192	DN
2	20447156	20447157	199	DN
2	20447157	20447158	200	DN
2	20447158	20447159	208	DN
2	20447159	20447160	210	DN
2	20447160	20447161	213	DN
2	20447161	20447162	216	DN
2	20447162	20447163	225	DN
2	20447163	20447164	227	DN
2	20447164	20447165	234	DN
2	20447165	20447166	237	DN
2	20447166	20447167	240	DN
2	20447167	20447168	241	DN
2	20447168	20447169	243	DN
2	20447169	20447170	246	DN
2	20447170	20447171	250	DN
2	20447171	20447172	255	DN
2	20447172	20447173	274	DN
2	20447173	20447174	283	DN
2	20447174	20447175	287	DN
2	20447175	20447176	290	DN
2	20447176	20447177	302	DN
2	20447177	20447178	313	DN
2	20447178	20447179	315	DN
2	20447179	20447180	318	DN
2	20447180	20447181	321	DN
2	20447181	20447182	331	DN
2	20447182	20447183	333	DN
2	20447183	20447184	335	DN
2	20447184	20447185	337	DN
2	20447185	20447186	341	DN
2	20447186	20447187	340	DN
2	20447187	20447188	355	DN
2	20447188	20447189	367	DN
2	20447189	20447190	376	DN
2	20447190	20447191	393	DN
2	20447191	20447192	399	DN
2	20447192	20447193	408	DN
2	20447193	20447194	415	DN
2	20447194	20447195	428	DN
2	20447195	20447196	430	DN
2	20447196	20447197	441	DN
2	20447197	20447198	448	DN
2	20447198	20447199	457	DN
2	20447199	20447200	465	DN
2	20447200	20447201	473	DN
2	20447201	20447202	477	DN
2	20447202	20447203	481	DN
2	20447203	20447204	484	DN
2	20447204	20447205	485	DN
2	20447205	20447206	493	DN
2	20447206	20447207	499	DN
2	20447207	20447208	518	DN
2	20447208	20447209	521	DN
2	20447209	20447210	526	DN
2	20447210	20447211	543	DN
2	20447211	20447212	556	DN
2	20447212	20447213	559	DN
2	20447213	20447214	560	DN
2	20447214	20447215	562	DN
2	20447215	20447216	575	DN
2	20447216	20447217	597	DN
2	20447217	20447218	602	DN
2	20447218	20447219	608	DN
2	20447219	20447220	606	DN
2	20447220	20447221	612	DN
2	20447221	20447222	627	DN
2	20447222	20447223	633	DN
2	20447223	20447224	631	DN
2	20447224	20447225	639	DN
2	20447225	20447226	641	DN
2	20447226	20447228	657	DN
2	20447228	20447229	659	DN
2	20447229	20447230	666	DN
2	20447230	20447231	669	DN
2	20447231	20447232	681	DN
2	20447232	20447233	715	DN
2	20447233	20447234	730	DN
2	20447234	20447235	749	DN
2	20447235	20447237	751	DN
2	20447237	20447238	757	DN
2	20447238	20447239	762	DN
2	20447239	20447240	766	DN
2	20447240	20447241	777	DN
2	20447241	20447242	795	DN
2	20447242	20447243	806	DN
2	20447243	20447244	810	DN
2	20447244	20447245	817	DN
2	20447245	20447246	823	DN
2	20447246	20447247	820	DN
2	20447247	20447248	829	DN
2	20447248	20447249	838	DN
2	20447249	20447250	858	DN
2	20447250	20447251	868	DN
2	20447251	20447252	875	DN
2	20447252	20447253	889	DN
2	20447253	20447254	891	DN
2	20447254	20447255	901	DN
2	20447255	20447256	919	DN
2	20447256	20447257	914	DN
2	20447257	20447258	920	DN
2	20447258	20447259	924	DN
2	20447259	20447260	961	DN
2	20447260	20447261	958	DN
2	20447261	20447262	956	DN
2	20447262	20447263	982	DN
2	20447263	20447264	1000	DN
2	20447264	20447265	1004	DN
2	20447265	20447266	1007	DN
2	20447266	20447267	1012	DN
2	20447267	20447268	1017	DN
2	20447268	20447269	1015	DN
2	20447269	20447270	1039	DN
2	20447270	20447271	1052	DN
2	20447271	20447272	1068	DN
2	20447272	20447273	1051	DN
2	20447273	20447274	1052	DN
2	20447274	20447275	1067	DN
2	20447275	20447277	1066	DN
2	20447277	20447278	1058	DN
2	20447278	20447279	1064	DN
2	20447279	20447280	1076	DN
2	20447280	20447281	1080	DN
2	20447281	20447282	1078	DN
2	20447282	20447283	1076	DN
2	20447283	20447284	1085	DN
2	20447284	20447285	1091	DN
2	20447285	20447286	1095	DN
2	20447286	20447287	1098	DN
2	20447287	20447288	1086	DN
2	20447288	20447289	1077	DN
2	20447289	20447290	1078	DN
2	20447290	20447291	1076	DN
2	20447291	20447292	1079	DN
2	20447292	20447293	1074	DN
2	20447293	20447294	1068	DN
2	20447294	20447295	1072	DN
2	20447295	20447296	1081	DN
2	20447296	20447297	1073	DN
2	20447297	20447298	1075	DN
2	20447298	20447299	1070	DN
2	20447299	20447300	1069	DN
2	20447300	20447301	1065	DN
2	20447301	20447302	1063	DN
2	20447302	20447303	1069	DN
2	20447303	20447304	1066	DN
2	20447304	20447305	1069	DN
2	20447305	20447306	1067	DN
2	20447306	20447307	1072	DN
2	20447307	20447309	1054	DN
2	20447309	20447310	1049	DN
2	20447310	20447311	1030	DN
2	20447311	20447312	1026	DN
2	20447312	20447313	1028	DN
2	20447313	20447314	1029	DN
2	20447314	20447315	1035	DN
2	20447315	20447316	1031	DN
2	20447316	20447317	1014	DN
2	20447317	20447318	1017	DN
2	20447318	20447319	1011	DN
2	20447319	20447320	1017	DN
2	20447320	20447321	1009	DN
2	20447321	20447322	996	DN
2	20447322	20447323	990	DN
2	20447323	20447325	998	DN
2	20447325	20447326	1007	DN
2	20447326	20447327	1004	DN
2	20447327	20447328	1003	DN
2	20447328	20447329	1008	DN
2	20447329	20447330	999	DN
2	20447330	20447331	997	DN
2	20447331	20447332	988	DN
2	20447332	20447333	958	DN
2	20447333	20447334	952	DN
2	20447334	20447335	932	DN
2	20447335	20447338	939	DN
2	20447338	20447339	936	DN
2	20447339	20447340	938	DN
2	20447340	20447341	929	DN
2	20447341	20447342	914	DN
2	20447342	20447343	907	DN
2	20447343	20447344	912	DN
2	20447344	20447345	904	DN
2	20447345	20447346	906	DN
2	20447346	20447347	907	DN
2	20447347	20447348	901	DN
2	20447348	20447349	893	DN
2	20447349	20447350	872	DN
2	20447350	20447351	863	DN
2	20447351	20447352	855	DN
2	20447352	20447353	841	DN
2	20447353	20447355	839	DN
2	20447355	20447356	827	DN
2	20447356	20447357	825	DN
2	20447357	20447358	826	DN
2	20447358	20447359	822	DN
2	20447359	20447360	788	DN
2	20447360	20447361	794	DN
2	20447361	20447362	801	DN
2	20447362	20447363	774	DN
2	20447363	20447364	761	DN
2	20447364	20447365	755	DN
2	20447365	20447366	751	DN
2	20447366	20447367	747	DN
2	20447367	20447368	744	DN
2	20447368	20447369	745	DN
2	20447369	20447370	719	DN
2	20447370	20447371	707	DN
2	20447371	20447372	687	DN
2	20447372	20447373	688	DN
2	20447373	20447374	697	DN
2	20447374	20447375	678	DN
2	20447375	20447376	676	DN
2	20447376	20447377	670	DN
2	20447377	20447378	671	DN
2	20447378	20447379	665	DN
2	20447379	20447380	652	DN
2	20447380	20447381	647	DN
2	20447381	20447382	642	DN
2	20447382	20447383	646	DN
2	20447383	20447384	635	DN
2	20447384	20447385	625	DN
2	20447385	20447386	617	DN
2	20447386	20447388	616	DN
2	20447388	20447389	617	DN
2	20447389	20447390	605	DN
2	20447390	20447391	591	DN
2	20447391	20447392	592	DN
2	20447392	20447394	589	DN
2	20447394	20447395	572	DN
2	20447395	20447396	561	DN
2	20447396	20447397	562	DN
2	20447397	20447399	555	DN
2	20447399	20447400	547	DN
2	20447400	20447401	546	DN
2	20447401	20447402	547	DN
2	20447402	20447403	541	DN
2	20447403	20447404	538	DN
2	20447404	20447405	533	DN
2	20447405	20447406	525	DN
2	20447406	20447407	516	DN
2	20447407	20447408	517	DN
2	20447408	20447409	513	DN
2	20447409	20447410	508	DN
2	20447410	20447411	513	DN
2	20447411	20447412	503	DN
2	20447412	20447413	495	DN
2	20447413	20447414	490	DN
2	20447414	20447415	483	DN
2	20447415	20447416	476	DN
2	20447416	20447417	470	DN
2	20447417	20447418	461	DN
2	20447418	20447419	462	DN
2	20447419	20447420	452	DN
2	20447420	20447421	444	DN
2	20447421	20447422	440	DN
2	20447422	20447423	437	DN
2	20447423	20447424	431	DN
2	20447424	20447425	419	DN
2	20447425	20447426	408	DN
2	20447426	20447427	402	DN
2	20447427	20447428	400	DN
2	20447428	20447429	396	DN
2	20447429	20447430	399	DN
2	20447430	20447432	395	DN
2	20447432	20447433	389	DN
2	20447433	20447434	382	DN
2	20447434	20447435	375	DN
2	20447435	20447436	370	DN
2	20447436	20447437	363	DN
2	20447437	20447438	358	DN
2	20447438	20447439	351	DN
2	20447439	20447440	346	DN
2	20447440	20447441	351	DN
2	20447441	20447442	348	DN
2	20447442	20447443	340	DN
2	20447443	20447444	332	DN
2	20447444	20447445	327	DN
2	20447445	20447446	319	DN
2	20447446	20447447	318	DN
2	20447447	20447448	316	DN
2	20447448	20447449	318	DN
2	20447449	20447450	315	DN
2	20447450	20447451	313	DN
2	20447451	20447452	309	DN
2	20447452	20447453	314	DN
2	20447453	20447454	315	DN
2	20447454	20447455	297	DN
2	20447455	20447456	289	DN
2	20447456	20447457	286	DN
2	20447457	20447458	283	DN
2	20447458	20447459	273	DN
2	20447459	20447460	272	DN
2	20447460	20447461	261	DN
2	20447461	20447462	252	DN
2	20447462	20447463	248	DN
2	20447463	20447464	242	DN
2	20447464	20447465	237	DN
2	20447465	20447466	233	DN
2	20447466	20447467	231	DN
2	20447467	20447468	229	DN
2	20447468	20447469	228	DN
2	20447469	20447470	227	DN
2	20447470	20447471	221	DN
2	20447471	20447472	222	DN
2	20447472	20447473	221	DN
2	20447473	20447474	201	DN
2	20447474	20447476	199	DN
2	20447476	20447477	192	DN
2	20447477	20447478	190	DN
2	20447478	20447479	188	DN
2	20447479	20447480	186	DN
2	20447480	20447481	185	DN
2	20447481	20447482	183	DN
2	20447482	20447483	180	DN
2	20447483	20447484	177	DN
2	20447484	20447485	176	DN
2	20447485	20447486	178	DN
2	20447486	20447487	176	DN
2	20447487	20447488	173	DN
2	20447488	20447489	171	DN
2	20447489	20447490	172	DN
2	20447490	20447491	168	DN
2	20447491	20447493	160	DN
2	20447493	20447495	158	DN
2	20447495	20447496	156	DN
2	20447496	20447498	155	DN
2	20447498	20447500	152	DN
2	20447500	20447501	148	DN
2	20447501	20447502	142	DN
2	20447502	20447504	139	DN
2	20447504	20447505	136	DN
2	20447505	20447506	135	DN
2	20447506	20447507	131	DN
2	20447507	20447510	135	DN
2	20447510	20447511	128	DN
2	20447511	20447512	127	DN
2	20447512	20447513	129	DN
2	20447513	20447514	130	DN
2	20447514	20447515	127	DN
2	20447515	20447516	125	DN
2	20447516	20447518	122	DN
2	20447518	20447519	119	DN
2	20447519	20447520	120	DN
2	20447520	20447521	121	DN
2	20447521	20447522	120	DN
2	20447522	20447523	119	DN
2	20447523	20447524	120	DN
2	20447524	20447525	119	DN
2	20447525	20447526	117	DN
2	20447526	20447527	110	DN
2	20447527	20447528	111	DN
2	20447528	20447529	109	DN
2	20447529	20447531	102	DN
2	20447531	20447533	101	DN
2	20447533	20447534	99	DN
2	20447534	20447535	97	DN
2	20447535	20447537	94	DN
2	20447537	20447538	93	DN
2	20447538	20447539	94	DN
2	20447539	20447540	93	DN
2	20447540	20447541	87	DN
2	20447541	20447542	86	DN
2	20447542	20447544	85	DN
2	20447544	20447545	89	DN
2	20447545	20447547	91	DN
2	20447547	20447548	90	DN
2	20447548	20447549	89	DN
2	20447549	20447550	88	DN
2	20447550	20447551	91	DN
2	20447551	20447552	93	DN
2	20447552	20447553	85	DN
2	20447553	20447556	86	DN
2	20447556	20447558	85	DN
2	20447558	20447559	86	DN
2	20447559	20447561	83	DN
2	20447561	20447562	82	DN
2	20447562	20447564	81	DN
2	20447564	20447566	80	DN
2	20447566	20447567	79	DN
2	20447567	20447568	80	DN
2	20447568	20447569	77	DN
2	20447569	20447570	78	DN
2	20447570	20447571	77	DN
2	20447571	20447572	76	DN
2	20447572	20447573	74	DN
2	20447573	20447575	75	DN
2	20447575	20447576	74	DN
2	20447576	20447577	75	DN
2	20447577	20447579	74	DN
2	20447579	20447580	75	DN
2	20447580	20447581	74	DN
2	20447581	20447582	73	DN
2	20447582	20447583	72	DN
2	20447583	20447584	73	DN
2	20447584	20447585	74	DN
2	20447585	20447587	70	DN
2	20447587	20447588	69	DN
2	20447588	20447589	68	DN
2	20447589	20447590	67	DN
2	20447590	20447592	65	DN
2	20447592	20447593	64	DN
2	20447593	20447594	66	DN
2	20447594	20447595	68	DN
2	20447595	20447596	69	DN
2	20447596	20447597	66	DN
2	20447597	20447598	65	DN
2	20447598	20447599	63	DN
2	20447599	20447600	62	DN
2	20447600	20447601	61	DN
2	20447601	20447602	63	DN
2	20447602	20447606	61	DN
2	20447606	20447607	62	DN
2	20447607	20447610	58	DN
2	20447610	20447611	60	DN
2	20447611	20447612	62	DN
2	20447612	20447613	59	DN
2	20447613	20447619	58	DN
2	20447619	20447620	57	DN
2	20447620	20447621	56	DN
2	20447621	20447622	59	DN
2	20447622	20447623	58	DN
2	20447623	20447624	57	DN
2	20447624	20447630	59	DN
2	20447630	20447631	58	DN
2	20447631	20447633	55	DN
2	20447633	20447635	59	DN
2	20447635	20447636	62	DN
2	20447636	20447638	61	DN
2	20447638	20447640	60	DN
2	20447640	20447644	59	DN
2	20447644	20447645	56	DN
2	20447645	20447648	55	DN
2	20447648	20447650	54	DN
2	20447650	20447651	53	DN
2	20447651	20447652	51	DN
2	20447652	20447653	53	DN
2	20447653	20447655	52	DN
2	20447655	20447656	50	DN
2	20447656	20447657	51	DN
2	20447657	20447658	50	DN
2	20447658	20447660	49	DN
2	20447660	20447661	48	DN
2	20447661	20447663	49	DN
2	20447663	20447665	51	DN
2	20447665	20447666	52	DN
2	20447666	20447667	51	DN
2	20447667	20447673	50	DN
2	20447673	20447676	49	DN
2	20447676	20447679	47	DN
2	20447679	20447684	46	DN
2	20447684	20447685	45	DN
2	20447685	20447691	47	DN
2	20447691	20447692	46	DN
2	20447692	20447693	47	DN
2	20447693	20447694	44	DN
2	20447694	20447697	42	DN
2	20447697	20447698	41	DN
2	20447698	20447701	42	DN
2	20447701	20447702	40	DN
2	20447702	20447703	41	DN
2	20447703	20447706	42	DN
2	20447706	20447710	41	DN
2	20447710	20447711	39	DN
2	20447711	20447712	38	DN
2	20447712	20447719	39	DN
2	20447719	20447720	40	DN
2	20447720	20447721	41	DN
2	20447721	20447724	39	DN
2	20447724	20447726	37	DN
2	20447726	20447727	36	DN
2	20447727	20447733	35	DN
2	20447733	20447734	31	DN
2	20447734	20447735	32	DN
2	20447735	20447736	30	DN
2	20447736	20447740	29	DN
2	20447740	20447745	28	DN
2	20447745	20447749	27	DN
2	20447749	20447750	28	DN
2	20447750	20447752	27	DN
2	20447752	20447754	25	DN
2	20447754	20447760	26	DN
2	20447760	20447763	27	DN
2	20447763	20447765	25	DN
2	20447765	20447768	24	DN
2	20447768	20447779	23	DN
2	20447779	20447780	22	DN
2	20447780	20447782	23	DN
2	20447782	20447783	25	DN
2	20447783	20447785	24	DN
2	20447785	20447787	23	DN
2	20447787	20447788	24	DN
2	20447788	20447792	23	DN
2	20447792	20447795	22	DN
2	20447795	20447798	21	DN
2	20447798	20447802	20	DN
2	20447802	20447803	19	DN
2	20447803	20447807	18	DN
2	20447807	20447808	17	DN
2	20447808	20447811	18	DN
2	20447811	20447812	17	DN
2	20447812	20447819	16	DN
2	20447819	20447820	15	DN
2	20447820	20447821	14	DN
2	20447821	20447827	13	DN
2	20447827	20447833	14	DN
2	20447833	20447834	13	DN
2	20447834	20447835	12	DN
2	20447835	20447840	11	DN
2	20447840	20447842	12	DN
2	20447842	20447850	11	DN
2	20447850	20447854	10	DN
2	20447854	20447856	9	DN
2	20447856	20447859	8	DN
2	20447859	20447860	9	DN
2	20447860	20447870	8	DN
2	20447870	20447880	9	DN
2	20447880	20447882	8	DN
2	20447882	20447887	6	DN
2	20447887	20447888	5	DN
2	20447888	20447892	6	DN
2	20447892	20447897	7	DN
2	20447897	20447908	8	DN
2	20447908	20447921	7	DN
2	20447921	20447927	8	DN
2	20447927	20447939	7	DN
2	20447939	20447940	8	DN
2	20447940	20447942	7	DN
2	20447942	20447951	8	DN
2	20447951	20447959	9	DN
2	20447959	20447964	8	DN
2	20447964	20447966	9	DN
2	20447966	20447968	10	DN
2	20447968	20447970	11	DN
2	20447970	20447972	10	DN
2	20447972	20447974	12	DN
2	20447974	20447988	13	DN
2	20447988	20447992	12	DN
2	20447992	20447997	11	DN
2	20447997	20448002	10	DN
2	20448002	20448020	11	DN
2	20448020	20448021	12	DN
2	20448021	20448024	11	DN
2	20448024	20448026	12	DN
2	20448026	20448035	13	DN
2	20448035	20448039	14	DN
2	20448039	20448043	13	DN
2	20448043	20448048	14	DN
2	20448048	20448051	15	DN
2	20448051	20448061	14	DN
2	20448061	20448064	15	DN
2	20448064	20448065	14	DN
2	20448065	20448066	15	DN
2	20448066	20448067	14	DN
2	20448067	20448068	15	DN
2	20448068	20448072	14	DN
2	20448072	20448074	12	DN
2	20448074	20448093	11	DN
2	20448093	20448094	12	DN
2	20448094	20448098	13	DN
2	20448098	20448102	14	DN
2	20448102	20448107	13	DN
2	20448107	20448108	12	DN
2	20448108	20448118	13	DN
2	20448118	20448121	15	DN
2	20448121	20448124	16	DN
2	20448124	20448125	15	DN
2	20448125	20448129	16	DN
2	20448129	20448130	17	DN
2	20448130	20448132	18	DN
2	20448132	20448135	19	DN
2	20448135	20448139	18	DN
2	20448139	20448140	19	DN
2	20448140	20448142	20	DN
2	20448142	20448143	19	DN
2	20448143	20448148	18	DN
2	20448148	20448150	17	DN
2	20448150	20448153	18	DN
2	20448153	20448157	19	DN
2	20448157	20448164	20	DN
2	20448164	20448176	21	DN
2	20448176	20448180	22	DN
2	20448180	20448181	23	DN
2	20448181	20448185	24	DN
2	20448185	20448186	25	DN
2	20448186	20448187	27	DN
2	20448187	20448193	28	DN
2	20448193	20448194	27	DN
2	20448194	20448195	26	DN
2	20448195	20448196	27	DN
2	20448196	20448198	28	DN
2	20448198	20448199	27	DN
2	20448199	20448200	28	DN
2	20448200	20448201	29	DN
2	20448201	20448202	30	DN
2	20448202	20448208	32	DN
2	20448208	20448210	31	DN
2	20448210	20448213	33	DN
2	20448213	20448216	34	DN
2	20448216	20448218	35	DN
2	20448218	20448219	34	DN
2	20448219	20448220	35	DN
2	20448220	20448222	34	DN
2	20448222	20448225	35	DN
2	20448225	20448228	33	DN
2	20448228	20448230	34	DN
2	20448230	20448232	33	DN
2	20448232	20448234	32	DN
2	20448234	20448236	33	DN
2	20448236	20448239	34	DN
2	20448239	20448240	33	DN
2	20448240	20448241	32	DN
2	20448241	20448248	33	DN
2	20448248	20448250	34	DN
2	20448250	20448252	33	DN
2	20448252	20448253	34	DN
2	20448253	20448255	33	DN
2	20448255	20448260	34	DN
2	20448260	20448261	37	DN
2	20448261	20448264	36	DN
2	20448264	20448276	35	DN
2	20448276	20448277	34	DN
2	20448277	20448280	35	DN
2	20448280	20448281	34	DN
2	20448281	20448283	33	DN
2	20448283	20448285	32	DN
2	20448285	20448286	31	DN
2	20448286	20448289	30	DN
2	20448289	20448295	32	DN
2	20448295	20448297	31	DN
2	20448297	20448300	32	DN
2	20448300	20448301	31	DN
2	20448301	20448302	30	DN
2	20448302	20448305	28	DN
2	20448305	20448309	29	DN
2	20448309	20448310	30	DN
2	20448310	20448311	28	DN
2	20448311	20448313	30	DN
2	20448313	20448315	29	DN
2	20448315	20448318	30	DN
2	20448318	20448319	29	DN
2	20448319	20448321	28	DN
2	20448321	20448322	27	DN
2	20448322	20448340	26	DN
2	20448340	20448341	28	DN
2	20448341	20448348	27	DN
2	20448348	20448352	26	DN
2	20448352	20448353	25	DN
2	20448353	20448357	26	DN
2	20448357	20448359	25	DN
2	20448359	20448360	26	DN
2	20448360	20448364	23	DN
2	20448364	20448365	24	DN
2	20448365	20448374	23	DN
2	20448374	20448377	24	DN
2	20448377	20448379	23	DN
2	20448379	20448383	24	DN
2	20448383	20448384	25	DN
2	20448384	20448385	26	DN
2	20448385	20448386	27	DN
2	20448386	20448388	26	DN
2	20448388	20448389	27	DN
2	20448389	20448391	25	DN
2	20448391	20448396	26	DN
2	20448396	20448397	25	DN
2	20448397	20448400	24	DN
2	20448400	20448405	25	DN
2	20448405	20448409	24	DN
2	20448409	20448410	23	DN
2	20448410	20448415	22	DN
2	20448415	20448416	21	DN
2	20448416	20448417	19	DN
2	20448417	20448427	20	DN
2	20448427	20448428	21	DN
2	20448428	20448429	20	DN
2	20448429	20448430	19	DN
2	20448430	20448434	20	DN
2	20448434	20448437	19	DN
2	20448437	20448440	20	DN
2	20448440	20448447	18	DN
2	20448447	20448448	19	DN
2	20448448	20448451	20	DN
2	20448451	20448453	22	DN
2	20448453	20448455	21	DN
2	20448455	20448459	20	DN
2	20448459	20448464	19	DN
2	20448464	20448467	18	DN
2	20448467	20448468	17	DN
2	20448468	20448474	18	DN
2	20448474	20448479	17	DN
2	20448479	20448483	16	DN
2	20448483	20448485	14	DN
2	20448485	20448488	13	DN
2	20448488	20448496	12	DN
2	20448496	20448500	13	DN
2	20448500	20448517	11	DN
2	20448517	20448518	10	DN
2	20448518	20448521	11	DN
2	20448521	20448527	14	DN
2	20448527	20448528	13	DN
2	20448528	20448530	15	DN
2	20448530	20448531	16	DN
2	20448531	20448532	17	DN
2	20448532	20448534	18	DN
2	20448534	20448535	19	DN
2	20448535	20448536	20	DN
2	20448536	20448537	21	DN
2	20448537	20448542	20	DN
2	20448542	20448545	21	DN
2	20448545	20448547	23	DN
2	20448547	20448551	22	DN
2	20448551	20448552	20	DN
2	20448552	20448554	21	DN
2	20448554	20448573	22	DN
2	20448573	20448580	23	DN
2	20448580	20448591	24	DN
2	20448591	20448596	23	DN
2	20448596	20448597	22	DN
2	20448597	20448600	23	DN
2	20448600	20448618	24	DN
2	20448618	20448621	23	DN
2	20448621	20448622	20	DN
2	20448622	20448623	19	DN
2	20448623	20448628	18	DN
2	20448628	20448630	16	DN
2	20448630	20448632	15	DN
2	20448632	20448634	14	DN
2	20448634	20448636	13	DN
2	20448636	20448643	12	DN
2	20448643	20448645	13	DN
2	20448645	20448648	11	DN
2	20448648	20448652	10	DN
2	20448652	20448658	9	DN
2	20448658	20448662	11	DN
2	20448662	20448664	13	DN
2	20448664	20448668	14	DN
2	20448668	20448673	13	DN
2	20448673	20448679	12	DN
2	20448679	20448680	13	DN
2	20448680	20448683	12	DN
2	20448683	20448686	13	DN
2	20448686	20448691	15	DN
2	20448691	20448695	16	DN
2	20448695	20448697	17	DN
2	20448697	20448700	16	DN
2	20448700	20448705	15	DN
2	20448705	20448707	16	DN
2	20448707	20448709	17	DN
2	20448709	20448711	18	DN
2	20448711	20448715	19	DN
2	20448715	20448718	20	DN
2	20448718	20448719	21	DN
2	20448719	20448720	22	DN
2	20448720	20448723	23	DN
2	20448723	20448728	25	DN
2	20448728	20448730	26	DN
2	20448730	20448735	25	DN
2	20448735	20448742	26	DN
2	20448742	20448743	25	DN
2	20448743	20448746	26	DN
2	20448746	20448749	27	DN
2	20448749	20448752	29	DN
2	20448752	20448756	30	DN
2	20448756	20448758	32	DN
2	20448758	20448760	30	DN
2	20448760	20448762	31	DN
2	20448762	20448764	29	DN
2	20448764	20448767	28	DN
2	20448767	20448773	29	DN
2	20448773	20448775	30	DN
2	20448775	20448777	31	DN
2	20448777	20448779	32	DN
2	20448779	20448783	31	DN
2	20448783	20448786	30	DN
2	20448786	20448788	28	DN
2	20448788	20448790	29	DN
2	20448790	20448791	30	DN
2	20448791	20448795	31	DN
2	20448795	20448798	30	DN
2	20448798	20448800	31	DN
2	20448800	20448801	32	DN
2	20448801	20448805	34	DN
2	20448805	20448807	33	DN
2	20448807	20448808	32	DN
2	20448808	20448809	33	DN
2	20448809	20448811	32	DN
2	20448811	20448812	31	DN
2	20448812	20448815	32	DN
2	20448815	20448818	31	DN
2	20448818	20448819	30	DN
2	20448819	20448820	29	DN
2	20448820	20448823	28	DN
2	20448823	20448830	26	DN
2	20448830	20448831	27	DN
2	20448831	20448835	26	DN
2	20448835	20448838	25	DN
2	20448838	20448840	26	DN
2	20448840	20448843	27	DN
2	20448843	20448846	25	DN
2	20448846	20448849	24	DN
2	20448849	20448850	23	DN
2	20448850	20448856	24	DN
2	20448856	20448860	22	DN
2	20448860	20448861	21	DN
2	20448861	20448862	22	DN
2	20448862	20448867	23	DN
2	20448867	20448873	22	DN
2	20448873	20448878	21	DN
2	20448878	20448882	22	DN
2	20448882	20448884	25	DN
2	20448884	20448888	26	DN
2	20448888	20448891	25	DN
2	20448891	20448892	23	DN
2	20448892	20448896	24	DN
2	20448896	20448898	25	DN
2	20448898	20448900	24	DN
2	20448900	20448901	25	DN
2	20448901	20448904	23	DN
2	20448904	20448906	24	DN
2	20448906	20448908	25	DN
2	20448908	20448909	24	DN
2	20448909	20448912	25	DN
2	20448912	20448913	24	DN
2	20448913	20448916	25	DN
2	20448916	20448917	26	DN
2	20448917	20448918	27	DN
2	20448918	20448919	28	DN
2	20448919	20448920	29	DN
2	20448920	20448922	30	DN
2	20448922	20448923	31	DN
2	20448923	20448924	32	DN
2	20448924	20448927	33	DN
2	20448927	20448928	34	DN
2	20448928	20448932	33	DN
2	20448932	20448935	34	DN
2	20448935	20448938	35	DN
2	20448938	20448940	34	DN
2	20448940	20448949	33	DN
2	20448949	20448950	32	DN
2	20448950	20448952	31	DN
2	20448952	20448954	30	DN
2	20448954	20448956	33	DN
2	20448956	20448959	34	DN
2	20448959	20448960	36	DN
2	20448960	20448961	37	DN
2	20448961	20448962	36	DN
2	20448962	20448971	35	DN
2	20448971	20448972	36	DN
2	20448972	20448974	37	DN
2	20448974	20448975	38	DN
2	20448975	20448977	37	DN
2	20448977	20448978	36	DN
2	20448978	20448980	35	DN
2	20448980	20448982	36	DN
2	20448982	20448983	35	DN
2	20448983	20448984	36	DN
2	20448984	20448990	35	DN
2	20448990	20448991	34	DN
2	20448991	20448992	35	DN
2	20448992	20448995	34	DN
2	20448995	20448996	35	DN
2	20448996	20449000	34	DN
2	20449000	20449004	32	DN
2	20449004	20449006	31	DN
2	20449006	20449008	30	DN
2	20449008	20449009	31	DN
2	20449009	20449011	30	DN
2	20449011	20449013	31	DN
2	20449013	20449016	30	DN
2	20449016	20449017	29	DN
2	20449017	20449018	28	DN
2	20449018	20449022	27	DN
2	20449022	20449023	26	DN
2	20449023	20449024	25	DN
2	20449024	20449025	24	DN
2	20449025	20449029	25	DN
2	20449029	20449030	27	DN
2	20449030	20449031	26	DN
2	20449031	20449032	27	DN
2	20449032	20449033	26	DN
2	20449033	20449035	27	DN
2	20449035	20449037	26	DN
2	20449037	20449041	27	DN
2	20449041	20449042	30	DN
2	20449042	20449044	33	DN
2	20449044	20449048	34	DN
2	20449048	20449051	35	DN
2	20449051	20449053	38	DN
2	20449053	20449054	41	DN
2	20449054	20449056	38	DN
2	20449056	20449057	37	DN
2	20449057	20449059	36	DN
2	20449059	20449064	35	DN
2	20449064	20449065	36	DN
2	20449065	20449070	37	DN
2	20449070	20449071	40	DN
2	20449071	20449073	39	DN
2	20449073	20449074	40	DN
2	20449074	20449075	39	DN
2	20449075	20449076	40	DN
2	20449076	20449078	42	DN
2	20449078	20449079	44	DN
2	20449079	20449080	45	DN
2	20449080	20449082	44	DN
2	20449082	20449083	42	DN
2	20449083	20449086	41	DN
2	20449086	20449091	43	DN
2	20449091	20449093	42	DN
2	20449093	20449094	43	DN
2	20449094	20449095	44	DN
2	20449095	20449096	43	DN
2	20449096	20449097	44	DN
2	20449097	20449098	46	DN
2	20449098	20449103	47	DN
2	20449103	20449104	48	DN
2	20449104	20449107	49	DN
2	20449107	20449108	51	DN
2	20449108	20449109	50	DN
2	20449109	20449110	51	DN
2	20449110	20449111	53	DN
2	20449111	20449112	52	DN
2	20449112	20449113	53	DN
2	20449113	20449115	54	DN
2	20449115	20449116	57	DN
2	20449116	20449117	59	DN
2	20449117	20449121	62	DN
2	20449121	20449124	66	DN
2	20449124	20449125	67	DN
2	20449125	20449126	66	DN
2	20449126	20449129	70	DN
2	20449129	20449131	67	DN
2	20449131	20449132	68	DN
2	20449132	20449133	69	DN
2	20449133	20449136	68	DN
2	20449136	20449138	69	DN
2	20449138	20449139	71	DN
2	20449139	20449141	72	DN
2	20449141	20449142	71	DN
2	20449142	20449143	68	DN
2	20449143	20449144	70	DN
2	20449144	20449145	71	DN
2	20449145	20449148	72	DN
2	20449148	20449151	71	DN
2	20449151	20449152	69	DN
2	20449152	20449153	71	DN
2	20449153	20449155	69	DN
2	20449155	20449156	71	DN
2	20449156	20449157	72	DN
2	20449157	20449158	70	DN
2	20449158	20449160	72	DN
2	20449160	20449161	73	DN
2	20449161	20449162	74	DN
2	20449162	20449164	75	DN
2	20449164	20449165	76	DN
2	20449165	20449166	77	DN
2	20449166	20449168	78	DN
2	20449168	20449169	79	DN
2	20449169	20449170	81	DN
2	20449170	20449171	79	DN
2	20449171	20449173	82	DN
2	20449173	20449174	93	DN
2	20449174	20449177	94	DN
2	20449177	20449178	97	DN
2	20449178	20449179	95	DN
2	20449179	20449180	94	DN
2	20449180	20449181	95	DN
2	20449181	20449184	96	DN
2	20449184	20449185	97	DN
2	20449185	20449186	99	DN
2	20449186	20449187	100	DN
2	20449187	20449188	101	DN
2	20449188	20449190	104	DN
2	20449190	20449192	105	DN
2	20449192	20449193	104	DN
2	20449193	20449195	105	DN
2	20449195	20449196	104	DN
2	20449196	20449197	110	DN
2	20449197	20449198	109	DN
2	20449198	20449200	112	DN
2	20449200	20449201	113	DN
2	20449201	20449203	114	DN
2	20449203	20449204	115	DN
2	20449204	20449205	114	DN
2	20449205	20449208	113	DN
2	20449208	20449210	114	DN
2	20449210	20449212	116	DN
2	20449212	20449213	117	DN
2	20449213	20449214	121	DN
2	20449214	20449215	122	DN
2	20449215	20449217	116	DN
2	20449217	20449220	115	DN
2	20449220	20449223	112	DN
2	20449223	20449226	114	DN
2	20449226	20449227	111	DN
2	20449227	20449228	110	DN
2	20449228	20449230	111	DN
2	20449230	20449231	112	DN
2	20449231	20449233	113	DN
2	20449233	20449234	114	DN
2	20449234	20449235	118	DN
2	20449235	20449237	123	DN
2	20449237	20449238	124	DN
2	20449238	20449239	122	DN
2	20449239	20449240	124	DN
2	20449240	20449242	126	DN
2	20449242	20449244	127	DN
2	20449244	20449245	128	DN
2	20449245	20449246	129	DN
2	20449246	20449247	128	DN
2	20449247	20449248	132	DN
2	20449248	20449250	133	DN
2	20449250	20449251	134	DN
2	20449251	20449252	133	DN
2	20449252	20449253	134	DN
2	20449253	20449254	136	DN
2	20449254	20449255	137	DN
2	20449255	20449256	135	DN
2	20449256	20449258	134	DN
2	20449258	20449259	135	DN
2	20449259	20449260	136	DN
2	20449260	20449261	135	DN
2	20449261	20449262	133	DN
2	20449262	20449263	136	DN
2	20449263	20449264	137	DN
2	20449264	20449265	136	DN
2	20449265	20449266	138	DN
2	20449266	20449268	139	DN
2	20449268	20449269	137	DN
2	20449269	20449270	135	DN
2	20449270	20449271	136	DN
2	20449271	20449272	131	DN
2	20449272	20449273	133	DN
2	20449273	20449274	132	DN
2	20449274	20449275	134	DN
2	20449275	20449276	133	DN
2	20449276	20449277	131	DN
2	20449277	20449278	134	DN
2	20449278	20449280	137	DN
2	20449280	20449281	140	DN
2	20449281	20449282	142	DN
2	20449282	20449283	144	DN
2	20449283	20449284	145	DN
2	20449284	20449285	144	DN
2	20449285	20449286	143	DN
2	20449286	20449287	141	DN
2	20449287	20449288	142	DN
2	20449288	20449289	143	DN
2	20449289	20449290	144	DN
2	20449290	20449291	143	DN
2	20449291	20449293	147	DN
2	20449293	20449294	146	DN
2	20449294	20449296	147	DN
2	20449296	20449297	142	DN
2	20449297	20449298	141	DN
2	20449298	20449299	139	DN
2	20449299	20449300	137	DN
2	20449300	20449301	136	DN
2	20449301	20449302	135	DN
2	20449302	20449303	86	DN
2	20449303	20449304	85	DN
2	20449304	20449305	86	DN
2	20449305	20449306	145	DN
2	20449306	20449307	143	DN
2	20449307	20449308	144	DN
2	20449308	20449309	142	DN
2	20449309	20449310	141	DN
2	20449310	20449311	142	DN
2	20449311	20449312	138	DN
2	20449312	20449313	137	DN
2	20449313	20449314	146	DN
2	20449314	20449315	148	DN
2	20449315	20449316	146	DN
2	20449316	20449317	147	DN
2	20449317	20449319	150	DN
2	20449319	20449321	149	DN
2	20449321	20449323	151	DN
2	20449323	20449324	155	DN
2	20449324	20449325	150	DN
2	20449325	20449326	151	DN
2	20449326	20449330	150	DN
2	20449330	20449332	149	DN
2	20449332	20449333	151	DN
2	20449333	20449334	150	DN
2	20449334	20449335	147	DN
2	20449335	20449337	146	DN
2	20449337	20449338	147	DN
2	20449338	20449339	148	DN
2	20449339	20449341	147	DN
2	20449341	20449343	146	DN
2	20449343	20449344	142	DN
2	20449344	20449345	141	DN
2	20449345	20449348	137	DN
2	20449348	20449349	136	DN
2	20449349	20449350	135	DN
2	20449350	20449351	131	DN
2	20449351	20449354	130	DN
2	20449354	20449355	127	DN
2	20449355	20449356	126	DN
2	20449356	20449359	125	DN
2	20449359	20449360	126	DN
2	20449360	20449361	125	DN
2	20449361	20449362	122	DN
2	20449362	20449363	119	DN
2	20449363	20449364	118	DN
2	20449364	20449365	117	DN
2	20449365	20449366	114	DN
2	20449366	20449367	113	DN
2	20449367	20449369	110	DN
2	20449369	20449370	109	DN
2	20449370	20449372	105	DN
2	20449372	20449374	101	DN
2	20449374	20449375	100	DN
2	20449375	20449377	99	DN
2	20449377	20449380	95	DN
2	20449380	20449381	86	DN
2	20449381	20449382	83	DN
2	20449382	20449383	81	DN
2	20449383	20449384	79	DN
2	20449384	20449386	78	DN
2	20449386	20449387	76	DN
2	20449387	20449388	73	DN
2	20449388	20449391	71	DN
2	20449391	20449393	64	DN
2	20449393	20449394	63	DN
2	20449394	20449396	61	DN
2	20449396	20449397	59	DN
2	20449397	20449399	58	DN
2	20449399	20449401	56	DN
2	20449401	20449402	55	DN
2	20449402	20449403	54	DN
2	20449403	20449404	53	DN
2	20449404	20449405	50	DN
2	20449405	20449406	46	DN
2	20449406	20449407	39	DN
2	20449407	20449410	37	DN
2	20449410	20449411	36	DN
2	20449411	20449413	35	DN
2	20449413	20449414	32	DN
2	20449414	20449416	30	DN
2	20449416	20449417	27	DN
2	20449417	20449421	25	DN
2	20449421	20449422	23	DN
2	20449422	20449423	22	DN
2	20449423	20449424	18	DN
2	20449424	20449425	17	DN
2	20449425	20449426	16	DN
2	20449426	20449428	15	DN
2	20449428	20449431	14	DN
2	20449431	20449432	15	DN
2	20449432	20449434	12	DN
2	20449434	20449436	11	DN
2	20449436	20449437	10	DN
2	20449437	20449438	9	DN
2	20449438	20449439	5	DN
2	20449439	20449444	4	DN
2	20449444	20449450	3	DN
2	20449450	20449459	2	DN
2	20449459	20449531	1	DN
2	20449645	20449660	1	DN
2	20449660	20449717	2	DN
2	20449717	20449745	3	DN
2	20449745	20449760	2	DN
2	20449760	20449773	1	DN
2	20449773	20449814	2	DN
2	20449814	20449816	1	DN
2	20449817	20449876	1	DN
2	20447073	20447074	4	IgMMem
2	20447074	20447086	5	IgMMem
2	20447086	20447088	6	IgMMem
2	20447088	20447097	7	IgMMem
2	20447097	20447102	8	IgMMem
2	20447102	20447103	10	IgMMem
2	20447103	20447104	11	IgMMem
2	20447104	20447109	14	IgMMem
2	20447109	20447113	15	IgMMem
2	20447113	20447115	16	IgMMem
2	20447115	20447116	17	IgMMem
2	20447116	20447118	18	IgMMem
2	20447118	20447120	19	IgMMem
2	20447120	20447121	21	IgMMem
2	20447121	20447122	22	IgMMem
2	20447122	20447124	23	IgMMem
2	20447124	20447125	24	IgMMem
2	20447125	20447127	25	IgMMem
2	20447127	20447128	26	IgMMem
2	20447128	20447130	27	IgMMem
2	20447130	20447132	30	IgMMem
2	20447132	20447133	31	IgMMem
2	20447133	20447134	32	IgMMem
2	20447134	20447135	37	IgMMem
2	20447135	20447136	38	IgMMem
2	20447136	20447137	40	IgMMem
2	20447137	20447143	45	IgMMem
2	20447143	20447144	46	IgMMem
2	20447144	20447145	48	IgMMem
2	20447145	20447146	49	IgMMem
2	20447146	20447147	50	IgMMem
2	20447147	20447149	51	IgMMem
2	20447149	20447150	54	IgMMem
2	20447150	20447151	56	IgMMem
2	20447151	20447152	55	IgMMem
2	20447152	20447153	56	IgMMem
2	20447153	20447154	57	IgMMem
2	20447154	20447155	58	IgMMem
2	20447155	20447156	61	IgMMem
2	20447156	20447157	63	IgMMem
2	20447157	20447158	64	IgMMem
2	20447158	20447160	67	IgMMem
2	20447160	20447161	73	IgMMem
2	20447161	20447162	75	IgMMem
2	20447162	20447163	79	IgMMem
2	20447163	20447164	81	IgMMem
2	20447164	20447168	87	IgMMem
2	20447168	20447169	88	IgMMem
2	20447169	20447170	89	IgMMem
2	20447170	20447171	92	IgMMem
2	20447171	20447172	94	IgMMem
2	20447172	20447173	98	IgMMem
2	20447173	20447174	101	IgMMem
2	20447174	20447175	100	IgMMem
2	20447175	20447176	102	IgMMem
2	20447176	20447177	104	IgMMem
2	20447177	20447178	106	IgMMem
2	20447178	20447179	107	IgMMem
2	20447179	20447181	111	IgMMem
2	20447181	20447182	113	IgMMem
2	20447182	20447184	115	IgMMem
2	20447184	20447186	116	IgMMem
2	20447186	20447187	115	IgMMem
2	20447187	20447188	118	IgMMem
2	20447188	20447189	123	IgMMem
2	20447189	20447190	125	IgMMem
2	20447190	20447191	132	IgMMem
2	20447191	20447192	134	IgMMem
2	20447192	20447193	138	IgMMem
2	20447193	20447194	141	IgMMem
2	20447194	20447195	143	IgMMem
2	20447195	20447196	145	IgMMem
2	20447196	20447197	149	IgMMem
2	20447197	20447198	150	IgMMem
2	20447198	20447199	151	IgMMem
2	20447199	20447201	156	IgMMem
2	20447201	20447202	158	IgMMem
2	20447202	20447204	156	IgMMem
2	20447204	20447205	158	IgMMem
2	20447205	20447206	163	IgMMem
2	20447206	20447207	164	IgMMem
2	20447207	20447209	169	IgMMem
2	20447209	20447210	171	IgMMem
2	20447210	20447211	175	IgMMem
2	20447211	20447215	181	IgMMem
2	20447215	20447216	183	IgMMem
2	20447216	20447218	195	IgMMem
2	20447218	20447219	198	IgMMem
2	20447219	20447220	200	IgMMem
2	20447220	20447222	202	IgMMem
2	20447222	20447223	206	IgMMem
[truncated: 2,297 more rows]
