# Supplementary material for: sciCSR infers B cell state transition and predicts class-switch recombination dynamics using single-cell transcriptomic data
Source: Nat Methods. 2023 Nov 6;21(5):823–34. doi: 10.1038/s41592-023-02060-1 (PMC11093741; doi:10.1038/s41592-023-02060-1)
Supplement: Supplementary file 12 — Source data for Extended Data Fig. 3. [file 41592_2023_2060_MOESM12_ESM.xlsx]

## Sheet: Extended data Fig 3a_King_histo
Source data for Extended Data Figure 3a (King et al. - sparsity of transcripts expressed as the proportion of cells with positive read counts for each gene)
Proportion of cells with positive read counts	Number of genes
(1e-04,1e-04]	0
(1e-04,2e-04]	746
(2e-04,3e-04]	479
(3e-04,3e-04]	356
(3e-04,5e-04]	614
(5e-04,6e-04]	644
(6e-04,9e-04]	405
(9e-04,0.0012]	445
(0.0012,0.0016]	537
(0.0016,0.0022]	533
(0.0022,0.0029]	495
(0.0029,0.004]	495
(0.004,0.0054]	529
(0.0054,0.0074]	542
(0.0074,0.01]	509
(0.01,0.0136]	564
(0.0136,0.0185]	628
(0.0185,0.0251]	765
(0.0251,0.0341]	816
(0.0341,0.0464]	970
(0.0464,0.0631]	1062
(0.0631,0.0858]	1194
(0.0858,0.1166]	1084
(0.1166,0.1585]	937
(0.1585,0.2154]	848
(0.2154,0.2929]	597
(0.2929,0.3981]	437
(0.3981,0.5412]	277
(0.5412,0.7356]	152
(0.7356,1]	172

## Sheet: Extended data Fig 3a_King_IGHC
Source data for Extended Data Figure 3a (King et al. - sparsity of IGHC sterile/productive transcripts)
IGHC gene	type	% of cells with positive read counts
M	sterile	0.125794
M	productive	0.247928
M	uninformative	0.658746
G3	sterile	0.116192
G3	productive	0.0344018
G3	uninformative	0.180506
G1	sterile	0.1164
G1	productive	0.10134
G1	uninformative	0.255665
A1	sterile	0.0790274
A1	productive	0.0273556
A1	uninformative	0.15543
G2	sterile	0.0699088
G2	productive	0.0186516
G2	uninformative	0.100235
G4	sterile	0.00241779
G4	productive	0.00538823
G4	uninformative	0.0651423
E	sterile	0.00283227
E	productive	0.00020724
E	uninformative	0.001727
A2	sterile	0.0191351
A2	productive	0.00379939
A2	uninformative	0.0466289

## Sheet: Extended data Fig 3a_Stewart_hi
Source data for Extended Data Figure 3a (Stewart et al. - sparsity of transcripts expressed as the proportion of cells with positive read counts for each gene)
Proportion of cells with positive read counts	Number of genes
(1e-04,1e-04]	226
(1e-04,2e-04]	0
(2e-04,3e-04]	441
(3e-04,3e-04]	0
(3e-04,5e-04]	973
(5e-04,6e-04]	320
(6e-04,9e-04]	468
(9e-04,0.0012]	519
(0.0012,0.0016]	391
(0.0016,0.0022]	471
(0.0022,0.0029]	469
(0.0029,0.004]	446
(0.004,0.0054]	484
(0.0054,0.0074]	537
(0.0074,0.01]	578
(0.01,0.0136]	675
(0.0136,0.0185]	736
(0.0185,0.0251]	835
(0.0251,0.0341]	984
(0.0341,0.0464]	1046
(0.0464,0.0631]	1087
(0.0631,0.0858]	1001
(0.0858,0.1166]	833
(0.1166,0.1585]	679
(0.1585,0.2154]	495
(0.2154,0.2929]	400
(0.2929,0.3981]	278
(0.3981,0.5412]	168
(0.5412,0.7356]	100
(0.7356,1]	174

## Sheet: Extended data Fig 3a_Stewart_IG
Source data for Extended Data Figure 3a (Stewart et al. - sparsity of IGHC sterile/productive transcripts)
IGHC gene	type	% of cells with positive read counts
M	sterile	0.179911
M	productive	0.179227
M	uninformative	0.571885
G1	sterile	0.16851
G1	productive	0.028731
G1	uninformative	0.324022
G3	sterile	0.0607684
G3	productive	0.00706875
G3	uninformative	0.215255
A1	sterile	0.0857371
A1	productive	0.0457188
A1	uninformative	0.355718
G2	sterile	0.289591
G2	productive	0.00330635
G2	uninformative	0.334739
G4	sterile	0.0173298
G4	productive	0.00307833
G4	uninformative	0.154372
E	sterile	0.0407023
E	productive	0.000114012
E	uninformative	0.0411584
A2	sterile	0.0229164
A2	productive	0.0115152
A2	uninformative	0.172842

## Sheet: Extended data Fig 3b
Source data for Extended Data Fig. 3 (Number of sterile transcripts of different isotypes, expressed per cell)
dataset	cell_type	type	% cells
King et al.	Activated	no sterile transcripts observed	0.699913
King et al.	DZ GC	no sterile transcripts observed	0.691976
King et al.	LZ GC	no sterile transcripts observed	0.69783
King et al.	MBC	no sterile transcripts observed	0.495256
King et al.	Naive	no sterile transcripts observed	0.738315
King et al.	Plasmablast	no sterile transcripts observed	0.194444
King et al.	preGC	no sterile transcripts observed	0.577629
King et al.	prePB	no sterile transcripts observed	0.687831
Stewart et al.	Classical_Memory	no sterile transcripts observed	0.59011
Stewart et al.	DN	no sterile transcripts observed	0.375798
Stewart et al.	IgM_Memory	no sterile transcripts observed	0.254275
Stewart et al.	Naive	no sterile transcripts observed	0.505145
Stewart et al.	Transitional	no sterile transcripts observed	0.459979
King et al.	Activated	sterile transcripts of 1 isotype observed	0.206474
King et al.	DZ GC	sterile transcripts of 1 isotype observed	0.241788
King et al.	LZ GC	sterile transcripts of 1 isotype observed	0.213689
King et al.	MBC	sterile transcripts of 1 isotype observed	0.286053
King et al.	Naive	sterile transcripts of 1 isotype observed	0.206503
King et al.	Plasmablast	sterile transcripts of 1 isotype observed	0.505051
King et al.	preGC	sterile transcripts of 1 isotype observed	0.253756
King et al.	prePB	sterile transcripts of 1 isotype observed	0.195767
Stewart et al.	Classical_Memory	sterile transcripts of 1 isotype observed	0.296154
Stewart et al.	DN	sterile transcripts of 1 isotype observed	0.375479
Stewart et al.	IgM_Memory	sterile transcripts of 1 isotype observed	0.383343
Stewart et al.	Naive	sterile transcripts of 1 isotype observed	0.359214
Stewart et al.	Transitional	sterile transcripts of 1 isotype observed	0.500534
King et al.	Activated	sterile transcripts of >1 isotype observed	0.0936133
King et al.	DZ GC	sterile transcripts of >1 isotype observed	0.0662359
King et al.	LZ GC	sterile transcripts of >1 isotype observed	0.0884808
King et al.	MBC	sterile transcripts of >1 isotype observed	0.218691
King et al.	Naive	sterile transcripts of >1 isotype observed	0.0551821
King et al.	Plasmablast	sterile transcripts of >1 isotype observed	0.300505
King et al.	preGC	sterile transcripts of >1 isotype observed	0.168614
King et al.	prePB	sterile transcripts of >1 isotype observed	0.116402
Stewart et al.	Classical_Memory	sterile transcripts of >1 isotype observed	0.113736
Stewart et al.	DN	sterile transcripts of >1 isotype observed	0.248723
Stewart et al.	IgM_Memory	sterile transcripts of >1 isotype observed	0.362383
Stewart et al.	Naive	sterile transcripts of >1 isotype observed	0.135641
Stewart et al.	Transitional	sterile transcripts of >1 isotype observed	0.0394877

## Sheet: Extended data Fig 3c
Source data for Extended data Fig. 3C (Stewart et al., cell type, UMAP coordinates, CSR potential, Sterile IgG1, Sterile IgA1 expression, for each cell [ each row in the table ])
library_id	UMAP_1	UMAP_2	CSR_potential	sterile_IGHG1	sterile_IGHA1
Classical_Memory	1.79009	10.4922	0.984511	0	0
Classical_Memory	0.313897	9.99044	0.811105	0	0
Classical_Memory	2.90304	10.2395	1	0	0
Classical_Memory	2.98677	10.6876	1	0	0
Classical_Memory	2.48084	8.73183	1	0	0
Classical_Memory	3.38953	10.3438	1	0	0
Classical_Memory	2.70245	11.018	1	0	7.6014
Classical_Memory	3.48744	10.5271	1	0	0
Classical_Memory	3.44006	10.3656	1	0	0
Classical_Memory	3.03685	10.3229	1	0	0
Classical_Memory	2.92565	10.5671	1	0	0
Classical_Memory	2.47044	10.0933	1	0	0
Classical_Memory	0.627542	10.2532	1	0	0
Classical_Memory	3.28735	10.8795	1	0	0
Classical_Memory	4.18037	10.253	1	0	0
Classical_Memory	2.58187	9.60894	1	0	0
Classical_Memory	2.39349	9.73546	1	0	0
Classical_Memory	3.75871	9.73309	1	0	0
Classical_Memory	2.55518	10.2129	1	0	0
Classical_Memory	1.8473	10.4685	1	0	0
Classical_Memory	3.39332	9.71008	1	0	0
Classical_Memory	3.77025	10.3726	1	0	0
Classical_Memory	3.43481	10.1472	1	0	0
Classical_Memory	2.71974	9.76102	1	0	0
Classical_Memory	2.93021	10.2118	1	0	0
Classical_Memory	2.07373	10.5193	1	0	0
Classical_Memory	2.84442	9.56756	1	0	0
Classical_Memory	4.16039	10.5697	1	0	0
Classical_Memory	2.69777	11.0567	1	0	0
Classical_Memory	3.06005	9.58818	1	0	0
Classical_Memory	2.84593	10.9305	1	0	0
Classical_Memory	1.57548	10.0969	1	0	0
Classical_Memory	2.9933	10.3251	1	0	0
Classical_Memory	3.61367	8.15638	1	0	0
Classical_Memory	3.54243	9.8294	1	0	0
Classical_Memory	1.57891	10.3354	1	0	0
Classical_Memory	-0.388975	10.4671	1	0	0
Classical_Memory	3.3119	10.7976	1	0	0
Classical_Memory	2.63311	10.4651	1	0	0
Classical_Memory	1.51558	9.02626	1	8.11203	0
Classical_Memory	2.74272	10.9868	1	0	0
Classical_Memory	2.69563	10.4213	1	0	0
Classical_Memory	2.54739	10.5841	1	0	0
Classical_Memory	1.89997	10.569	1	0	0
Classical_Memory	3.51833	9.85397	1	0	0
Classical_Memory	3.16775	10.2765	1	0	0
Classical_Memory	3.19631	10.9191	1	0	0
Classical_Memory	2.8128	10.0105	1	0	8.11203
Classical_Memory	2.36259	9.68629	1	0	0
Classical_Memory	2.51532	9.52275	1	0	0
Classical_Memory	1.88803	9.30041	1	0	0
Classical_Memory	2.80159	9.79775	0.302043	0	0
Classical_Memory	2.81313	10.5042	1	0	0
Classical_Memory	2.2698	10.8166	1	0	0
Classical_Memory	1.89593	9.43183	1	0	0
Classical_Memory	2.62689	11.271	1	0	0
Classical_Memory	2.50637	10.1012	1	0	0
Classical_Memory	2.09873	10.2288	1	0	0
Classical_Memory	3.70901	10.0368	1	0	0
Classical_Memory	2.97286	10.1581	1	0	0
Classical_Memory	0.233779	9.84476	1	0	0
Classical_Memory	2.65228	9.82802	1	0	0
Classical_Memory	1.17411	10.5644	1	0	0
Classical_Memory	2.92311	9.79026	1	0	0
Classical_Memory	2.99094	10.7512	1	0	0
Classical_Memory	3.02411	9.71924	1	0	0
Classical_Memory	3.3694	10.1834	1	0	0
Classical_Memory	2.68069	10.4358	1	0	0
Classical_Memory	3.14598	10.998	1	0	0
Classical_Memory	0.65953	10.2294	1	0	0
Classical_Memory	2.18335	10.1036	1	8.80503	0
Classical_Memory	3.2286	10.408	1	0	0
Classical_Memory	2.83419	9.36776	1	0	0
Classical_Memory	3.55807	11.1464	1	0	0
Classical_Memory	3.43707	9.57464	1	0	0
Classical_Memory	2.35832	10.5135	1	0	0
Classical_Memory	1.91219	10.6974	1	0	0
Classical_Memory	2.49093	11.197	1	0	0
Classical_Memory	2.45948	9.73744	1	0	7.82445
Classical_Memory	1.82038	10.1403	1	0	0
Classical_Memory	1.6682	9.35941	1	0	0
Classical_Memory	2.68997	11.0228	1	0	0
Classical_Memory	2.70852	11.0103	1	8.11203	0
Classical_Memory	2.30559	10.7438	1	0	0
Classical_Memory	3.15534	10.1983	1	0	0
Classical_Memory	2.83689	9.34644	0.319408	0	0
Classical_Memory	2.52021	9.9509	1	0	0
Classical_Memory	3.3491	9.29955	1	0	0
Classical_Memory	3.10836	9.46427	1	0	0
Classical_Memory	3.31648	10.9747	1	0	0
Classical_Memory	1.92333	9.88449	1	0	0
Classical_Memory	3.52459	9.92297	1	0	0
Classical_Memory	3.2758	10.5716	1	7.95793	0
Classical_Memory	2.98362	10.6117	1	0	0
Classical_Memory	2.76819	10.1093	1	0	0
Classical_Memory	3.22363	9.74683	1	0	0
Classical_Memory	3.63036	10.3816	1	0	0
Classical_Memory	3.09527	10.5516	1	0	8.51739
Classical_Memory	2.20229	10.6822	1	0	0
Classical_Memory	3.43436	8.63928	1	0	0
Classical_Memory	2.52102	9.3685	1	0	0
Classical_Memory	3.10941	9.53919	1	0	0
Classical_Memory	2.30792	10.6003	1	0	0
Classical_Memory	2.98747	9.82356	1	0	0
Classical_Memory	3.12677	9.79942	1	0	0
Classical_Memory	1.7531	9.24304	1	0	0
Classical_Memory	2.60387	10.2768	1	0	0
Classical_Memory	2.76888	10.7056	1	0	0
Classical_Memory	3.58464	9.0732	1	0	0
Classical_Memory	2.525	9.91634	1	0	0
Classical_Memory	2.23362	10.8367	1	0	0
Classical_Memory	2.65747	10.3551	1	0	0
Classical_Memory	1.44029	10.1431	0.964846	0	0
Classical_Memory	2.04265	9.63346	1	0	0
Classical_Memory	2.14805	10.6706	1	0	0
Classical_Memory	2.63748	10.7882	1	0	0
Classical_Memory	3.12021	10.4086	1	0	0
Classical_Memory	3.08025	10.1112	1	0	0
Classical_Memory	3.40383	9.71402	1	0	0
Classical_Memory	3.11911	10.8013	1	0	0
Classical_Memory	3.63949	10.1568	1	0	0
Classical_Memory	3.07213	9.28701	1	0	0
Classical_Memory	2.52286	10.4285	1	0	0
Classical_Memory	2.89022	10.5014	1	0	0
Classical_Memory	2.15222	10.348	1	0	0
Classical_Memory	3.89614	9.45303	1	0	0
Classical_Memory	2.20132	9.78484	1	0	0
Classical_Memory	2.11836	10.2318	1	0	0
Classical_Memory	3.46699	9.95722	1	0	0
Classical_Memory	1.72782	8.85308	0.426649	0	0
Classical_Memory	2.64927	9.90348	1	0	0
Classical_Memory	2.97238	10.6686	0.98773	0	0
Classical_Memory	2.68103	10.4275	0.87733	0	7.26513
Classical_Memory	3.43199	10.5385	1	0	0
Classical_Memory	2.52993	10.2361	1	0	0
Classical_Memory	2.74546	10.0884	1	0	0
Classical_Memory	3.00963	10.6297	1	0	0
Classical_Memory	2.92441	10.1779	1	0	0
Classical_Memory	2.02522	10.5113	0.995695	0	0
Classical_Memory	2.54008	10.5127	1	0	0
Classical_Memory	3.54201	10.8333	1	0	0
Classical_Memory	2.51743	10.1094	1	0	0
Classical_Memory	2.84524	10.3365	1	0	0
Classical_Memory	2.6718	10.3081	1	0	0
Classical_Memory	1.81324	10.5348	1	0	0
Classical_Memory	2.84981	9.0714	0.835639	0	0
Classical_Memory	2.81211	9.79351	1	0	0
Classical_Memory	2.00515	10.2908	1	0	0
Classical_Memory	2.59067	9.4254	1	0	0
Classical_Memory	3.13978	10.7364	1	0	0
Classical_Memory	2.91804	9.19247	1	0	0
Classical_Memory	2.62037	9.41001	1	0	0
Classical_Memory	1.99903	9.38325	1	0	0
Classical_Memory	2.99326	10.2998	1	0	0
Classical_Memory	1.89219	10.3464	1	0	0
Classical_Memory	3.26656	10.4875	1	0	0
Classical_Memory	2.15546	10.9426	1	0	8.11203
Classical_Memory	3.33803	9.52329	1	0	0
Classical_Memory	3.8851	9.72241	1	0	0
Classical_Memory	2.93383	10.3578	1	0	0
Classical_Memory	2.58925	9.84742	1	0	0
Classical_Memory	3.56741	9.83914	1	0	0
Classical_Memory	2.67909	10.42	1	0	0
Classical_Memory	2.83456	10.4346	1	0	0
Classical_Memory	-0.0814688	10.3142	1	0	8.11203
Classical_Memory	2.42753	10.5185	1	0	0
Classical_Memory	2.31531	9.74302	1	0	0
Classical_Memory	3.60667	9.77381	1	0	0
Classical_Memory	3.02168	10.8319	1	0	0
Classical_Memory	1.65804	11.1966	1	0	0
Classical_Memory	3.90269	10.2662	1	0	0
Classical_Memory	2.83188	11.121	1	0	7.26513
Classical_Memory	2.40598	10.6237	1	7.82445	7.82445
Classical_Memory	1.62424	9.94127	1	0	0
Classical_Memory	2.43872	10.1443	1	0	0
Classical_Memory	2.02684	10.2799	1	0	0
Classical_Memory	3.33264	9.35796	1	0	0
Classical_Memory	1.82414	10.4752	1	0	0
Classical_Memory	3.0577	10.1341	1	0	0
Classical_Memory	3.05642	10.251	0.792728	0	0
Classical_Memory	2.5487	10.1629	1	0	0
Classical_Memory	1.6816	9.50457	1	0	0
Classical_Memory	2.72987	9.88598	1	0	0
Classical_Memory	3.7721	10.2301	1	0	0
Classical_Memory	1.48503	9.80279	1	0	0
Classical_Memory	3.36895	10.6702	1	0	0
Classical_Memory	3.53422	10.105	1	0	8.51739
Classical_Memory	2.85875	10.4371	1	0	0
Classical_Memory	3.07681	10.8198	1	0	0
Classical_Memory	2.92812	8.4467	1	0	0
Classical_Memory	3.18064	10.1067	1	0	0
Classical_Memory	2.66289	9.6076	1	0	0
Classical_Memory	2.30979	9.90272	1	0	0
Classical_Memory	1.34217	10.474	1	0	0
Classical_Memory	2.7157	8.76372	1	0	0
Classical_Memory	2.79145	10.1657	1	0	0
Classical_Memory	1.97129	10.5562	1	0	0
Classical_Memory	1.87293	10.7318	1	0	0
Classical_Memory	3.46084	9.63204	1	0	0
Classical_Memory	2.78967	10.4457	1	0	0
Classical_Memory	2.66305	9.29347	1	0	0
Classical_Memory	3.55148	8.71676	0.787339	0	0
Classical_Memory	0.365978	9.54338	1	0	0
Classical_Memory	2.55732	10.4129	1	7.41918	0
Classical_Memory	2.99888	10.475	1	8.11203	0
Classical_Memory	1.88449	10.7434	1	0	0
Classical_Memory	2.46738	10.4187	0.833802	0	0
Classical_Memory	1.55548	10.7489	1	0	0
Classical_Memory	2.57095	9.78511	1	0	0
Classical_Memory	2.05331	10.397	1	0	0
Classical_Memory	3.58654	10.3754	1	0	0
Classical_Memory	2.93352	10.5675	1	0	0
Classical_Memory	2.37739	8.95826	1	0	0
Classical_Memory	-0.166271	9.62017	1	0	0
Classical_Memory	2.75515	10.7666	1	0	0
Classical_Memory	2.17252	10.646	1	0	0
Classical_Memory	2.43615	10.902	1	0	0
Classical_Memory	2.59447	10.5228	0.779824	0	0
Classical_Memory	2.92097	10.3135	0.833802	0	0
Classical_Memory	2.29287	10.5006	1	0	0
Classical_Memory	2.74217	9.93075	1	0	0
Classical_Memory	2.09904	8.9652	1	0	0
Classical_Memory	2.82551	10.5654	1	0	0
Classical_Memory	2.66457	10.72	0.999826	0	0
Classical_Memory	3.06378	10.8962	1	0	0
Classical_Memory	3.33688	11.0481	1	0	0
Classical_Memory	2.41965	10.3555	1	0	0
Classical_Memory	3.39962	9.10451	0.88166	0	0
Classical_Memory	3.60119	10.3694	1	0	0
Classical_Memory	2.87797	9.91514	1	0	0
Classical_Memory	2.71264	10.604	1	0	0
Classical_Memory	2.21549	10.9768	0.285821	0	0
Classical_Memory	2.61719	10.3524	1	9.21044	0
Classical_Memory	3.17583	10.6066	1	0	0
Classical_Memory	2.79498	10.1008	1	0	8.51739
Classical_Memory	2.96962	10.5852	1	0	0
Classical_Memory	2.56656	10.4066	1	0	0
Classical_Memory	2.78247	9.81095	1	0	0
Classical_Memory	2.94211	10.248	1	0	0
Classical_Memory	2.96529	10.8751	1	0	0
Classical_Memory	1.52108	10.5434	1	0	0
Classical_Memory	2.6933	10.4742	1	0	0
Classical_Memory	2.89019	9.89376	1	0	0
Classical_Memory	3.66293	10.4685	1	0	0
Classical_Memory	2.82132	10.7806	1	0	0
Classical_Memory	2.38425	10.2757	1	0	0
Classical_Memory	3.2853	8.73049	1	0	0
Classical_Memory	3.24048	10.0307	0.973435	0	0
Classical_Memory	3.74385	10.54	1	0	0
Classical_Memory	0.456093	9.12097	1	7.82445	0
Classical_Memory	2.72096	10.3055	1	0	0
Classical_Memory	2.69514	10.4254	1	0	0
Classical_Memory	2.99239	10.1449	1	0	0
Classical_Memory	2.33683	10.3752	1	0	0
Classical_Memory	3.28617	10.27	0.837728	0	0
Classical_Memory	2.05809	9.22896	0.919175	0	0
Classical_Memory	3.33946	10.689	0.388657	0	7.82445
Classical_Memory	4.52461	10.6899	1	0	0
Classical_Memory	2.79595	10.5195	1	0	0
Classical_Memory	2.41937	10.5446	1	0	0
Classical_Memory	1.93125	9.86851	1	0	0
Classical_Memory	2.78507	10.142	1	0	0
Classical_Memory	2.09297	9.73416	1	0	0
Classical_Memory	3.65368	10.0855	1	0	0
Classical_Memory	3.16598	9.8249	0.817765	0	7.26513
Classical_Memory	2.52597	11.2516	1	0	0
Classical_Memory	3.49681	9.94612	1	0	0
Classical_Memory	2.43765	9.98091	1	0	0
Classical_Memory	2.52538	10.0676	1	0	0
Classical_Memory	1.80587	10.0517	1	0	0
Classical_Memory	2.68051	10.1721	1	0	0
Classical_Memory	3.3675	9.43995	1	0	0
Classical_Memory	2.53889	10.5829	1	0	0
Classical_Memory	3.39392	10.6429	1	0	0
Classical_Memory	2.97466	9.8707	1	0	0
Classical_Memory	3.22763	10.7193	1	0	0
Classical_Memory	2.53243	10.2658	1	0	0
Classical_Memory	3.42685	9.67567	1	0	0
Classical_Memory	1.37837	9.34157	1	0	0
Classical_Memory	3.27553	10.1374	0.366323	0	0
Classical_Memory	2.3277	10.3131	1	0	0
Classical_Memory	2.49222	9.73448	1	0	0
Classical_Memory	2.43265	10.0833	1	0	0
Classical_Memory	2.51099	9.54816	1	0	0
Classical_Memory	3.11076	11.2259	1	0	0
Classical_Memory	2.36743	10.3875	0.80562	0	0
Classical_Memory	2.71181	11.1878	1	0	0
Classical_Memory	3.23637	10.4653	1	7.82445	0
Classical_Memory	3.07148	9.95814	1	7.1317	0
Classical_Memory	2.53656	11.3304	1	0	0
Classical_Memory	2.07305	10.8905	1	0	0
Classical_Memory	2.86378	10.6462	1	0	8.11203
Classical_Memory	3.18408	10.8701	1	0	0
Classical_Memory	2.10374	10.2382	1	0	0
Classical_Memory	3.82568	10.3938	1	0	0
Classical_Memory	2.98751	10.9947	1	0	0
Classical_Memory	2.33884	10.0612	1	0	0
Classical_Memory	3.9955	9.92998	1	0	0
Classical_Memory	2.91748	8.60634	1	0	8.11203
Classical_Memory	0.256995	9.29683	1	0	0
Classical_Memory	3.23821	9.8359	0.222411	0	0
Classical_Memory	3.03944	9.91433	1	0	0
Classical_Memory	3.17416	10.4491	1	0	0
Classical_Memory	2.21018	10.5132	1	0	0
Classical_Memory	3.19554	10.353	1	0	0
Classical_Memory	1.87113	10.2751	1	0	0
Classical_Memory	2.6433	10.7729	1	0	0
Classical_Memory	3.38564	10.7646	1	9.21044	0
Classical_Memory	3.81071	10.069	1	0	0
Classical_Memory	1.00745	10.342	1	0	0
Classical_Memory	2.53015	10.6833	1	0	0
Classical_Memory	3.37339	11.1076	1	0	0
Classical_Memory	3.80402	9.85838	1	0	0
Classical_Memory	1.2637	10.2444	1	8.51739	0
Classical_Memory	3.32399	10.4943	1	0	0
Classical_Memory	2.18892	11.0745	1	0	0
Classical_Memory	3.06873	10.6968	1	0	0
Classical_Memory	2.55589	9.97046	1	0	0
Classical_Memory	1.50081	9.90341	1	0	0
Classical_Memory	3.32172	10.4681	1	0	0
Classical_Memory	1.74022	10.7186	1	0	0
Classical_Memory	2.2693	9.86976	1	0	0
Classical_Memory	3.12555	10.6065	1	0	0
Classical_Memory	2.34456	10.8674	0.830991	7.82445	0
Classical_Memory	2.83248	10.3689	1	0	0
Classical_Memory	3.24434	10.9503	1	0	0
Classical_Memory	2.67692	9.74221	1	0	0
Classical_Memory	2.85854	11.1037	1	0	0
Classical_Memory	2.74149	10.5398	1	0	0
Classical_Memory	2.19006	10.4277	1	0	8.51739
Classical_Memory	3.36624	10.3469	1	0	0
Classical_Memory	3.28145	9.47677	1	0	0
Classical_Memory	3.31714	10.6649	1	0	0
Classical_Memory	1.23347	8.91647	1	0	0
Classical_Memory	1.08377	9.57504	1	0	0
Classical_Memory	2.88735	10.1819	1	0	0
Classical_Memory	2.70768	9.30431	1	0	0
Classical_Memory	1.75291	9.88802	1	0	0
Classical_Memory	2.14079	9.33079	1	0	0
Classical_Memory	5.2146	8.55488	1	0	0
Classical_Memory	1.64653	9.9127	1	0	0
Classical_Memory	3.0216	9.23104	1	0	0
Classical_Memory	2.92243	9.89479	1	8.51739	0
Classical_Memory	3.45837	10.3491	1	0	0
Classical_Memory	2.15846	10.8809	1	0	0
Classical_Memory	2.29571	9.52093	1	7.82445	0
Classical_Memory	2.48344	9.95039	0.308453	0	0
Classical_Memory	2.25697	10.375	1	0	0
Classical_Memory	2.49626	10.9468	1	0	0
Classical_Memory	3.10035	10.2221	1	0	0
Classical_Memory	1.87988	10.2063	1	0	0
Classical_Memory	3.41952	9.35982	1	0	0
Classical_Memory	2.84945	9.8662	1	0	0
Classical_Memory	2.82635	10.2683	1	0	0
Classical_Memory	2.98061	10.9013	1	0	0
Classical_Memory	3.22905	9.14031	1	0	0
Classical_Memory	1.8824	9.73492	1	0	0
Classical_Memory	2.74994	9.91963	1	0	0
Classical_Memory	2.56944	9.84785	1	0	0
Classical_Memory	2.84522	9.4059	1	0	0
Classical_Memory	2.6911	10.0364	1	0	0
Classical_Memory	3.70401	9.87183	1	0	0
Classical_Memory	2.01467	9.65472	1	0	0
Classical_Memory	2.30582	9.5513	1	0	0
Classical_Memory	1.99341	9.72326	0.97651	0	0
Classical_Memory	2.67144	9.67271	1	0	0
Classical_Memory	2.61503	9.18829	1	0	0
Classical_Memory	3.00524	10.0475	1	0	8.51739
Classical_Memory	1.68178	10.2986	1	0	0
Classical_Memory	3.23759	9.65576	1	7.41918	0
Classical_Memory	3.1155	10.7878	1	0	0
Classical_Memory	2.44871	10.6826	1	0	0
Classical_Memory	3.48857	10.0973	1	0	0
Classical_Memory	3.0291	10.979	1	0	0
Classical_Memory	3.28909	9.52074	1	0	0
Classical_Memory	3.04658	9.9589	1	0	0
Classical_Memory	2.06073	11.0937	1	8.11203	0
Classical_Memory	3.18441	10.6408	1	0	0
Classical_Memory	3.48077	10.0105	1	0	0
Classical_Memory	1.52799	10.7105	1	8.11203	0
Classical_Memory	2.67371	9.76588	1	0	0
Classical_Memory	2.31318	10.1163	1	0	0
Classical_Memory	2.66105	10.5799	1	0	0
Classical_Memory	2.80086	10.3077	1	0	0
Classical_Memory	1.28895	9.66584	1	0	0
Classical_Memory	1.94988	10.1552	1	0	0
Classical_Memory	3.72838	9.52786	1	0	0
Classical_Memory	2.25888	10.5603	1	0	0
Classical_Memory	2.45508	10.1551	1	0	0
Classical_Memory	2.80741	10.6903	1	0	0
Classical_Memory	2.70972	9.51008	1	0	0
Classical_Memory	2.38212	10.2213	0.219547	0	0
Classical_Memory	2.93872	10.3998	1	0	7.82445
Classical_Memory	2.08199	9.652	1	0	0
Classical_Memory	1.74231	10.6713	1	0	0
Classical_Memory	2.33227	10.0473	1	0	0
Classical_Memory	2.27038	10.0581	1	0	0
Classical_Memory	3.45914	9.67247	1	0	0
Classical_Memory	2.90735	9.32527	1	0	0
Classical_Memory	3.82591	8.98389	1	0	0
Classical_Memory	2.52901	9.52494	1	0	0
Classical_Memory	1.64804	10.3896	1	0	0
Classical_Memory	3.28715	9.87115	1	0	7.6014
Classical_Memory	0.883249	9.71423	1	0	0
Classical_Memory	2.40559	9.91083	1	0	7.95793
Classical_Memory	1.66705	9.46936	1	0	0
Classical_Memory	2.359	10.0694	1	0	0
Classical_Memory	2.37887	10.2865	1	0	0
Classical_Memory	3.24907	10.0809	1	0	0
Classical_Memory	2.32834	10.104	1	0	8.51739
Classical_Memory	2.60716	10.4247	1	0	0
Classical_Memory	4.10421	9.94962	1	0	0
Classical_Memory	3.86954	8.81985	1	0	0
Classical_Memory	3.17479	10.7784	1	0	0
Classical_Memory	2.74199	10.408	1	0	8.11203
Classical_Memory	3.73019	10.1392	1	0	7.82445
Classical_Memory	3.28527	11.1227	1	0	0
Classical_Memory	2.8796	10.3616	1	0	0
Classical_Memory	2.8578	11.3156	1	0	0
Classical_Memory	2.81933	9.33024	0.320334	8.51739	0
Classical_Memory	2.15212	8.52712	1	0	0
Classical_Memory	2.46521	9.55383	1	0	0
Classical_Memory	2.96966	9.5877	1	0	0
Classical_Memory	3.23033	10.8642	1	0	0
Classical_Memory	3.0225	10.1565	1	0	0
Classical_Memory	2.95902	10.9891	1	0	0
Classical_Memory	2.5335	9.94562	1	0	0
Classical_Memory	3.54405	8.35564	0.369868	0	0
Classical_Memory	2.90399	10.352	0.788928	0	0
Classical_Memory	2.38716	10.8301	1	0	8.11203
Classical_Memory	2.3307	10.2183	1	7.82445	0
Classical_Memory	0.787445	10.0094	1	0	0
Classical_Memory	3.41357	10.3283	1	8.51739	0
Classical_Memory	2.24096	10.6303	1	7.26513	0
Classical_Memory	2.61356	10.6322	1	0	0
Classical_Memory	3.35726	10.4537	1	0	0
Classical_Memory	2.36973	10.1971	1	0	0
Classical_Memory	4.26231	9.98813	1	0	0
Classical_Memory	2.96559	10.0335	1	0	0
Classical_Memory	2.79616	9.83617	1	0	0
Classical_Memory	2.97176	9.85868	1	0	0
Classical_Memory	2.25497	10.2418	1	0	0
Classical_Memory	2.20998	9.88038	0.841393	0	0
Classical_Memory	3.40126	10.369	1	0	0
Classical_Memory	2.81997	10.8924	1	0	0
Classical_Memory	2.43622	9.90836	1	0	0
Classical_Memory	3.31707	10.0262	0.760316	0	0
Classical_Memory	2.81173	8.95146	1	9.21044	0
Classical_Memory	1.66324	10.3527	1	0	0
Classical_Memory	3.35452	10.719	1	0	0
Classical_Memory	3.20806	10.1545	1	0	0
Classical_Memory	1.52271	10.5853	1	0	0
Classical_Memory	5.86769	9.07924	1	0	0
Classical_Memory	2.01132	10.7123	1	0	0
Classical_Memory	1.39224	10.4908	1	0	0
Classical_Memory	2.62287	10.4999	1	0	8.11203
Classical_Memory	3.17576	10.1955	1	0	0
Classical_Memory	3.90508	10.334	1	0	0
Classical_Memory	3.25081	10.5402	1	0	0
Classical_Memory	4.31399	10.5854	1	8.11203	0
Classical_Memory	2.98292	9.09577	0.819849	0	0
Classical_Memory	1.45855	10.2586	1	0	0
Classical_Memory	1.9429	10.6945	1	0	0
Classical_Memory	2.38084	10.4251	1	0	0
Classical_Memory	2.82427	10.6482	1	0	0
Classical_Memory	2.51068	10.3528	1	0	0
Classical_Memory	2.91681	9.96847	1	0	0
Classical_Memory	1.82816	10.9563	1	0	0
Classical_Memory	2.68683	10.8132	0.840266	0	0
Classical_Memory	2.23683	10.16	1	0	0
Classical_Memory	2.15138	10.8432	1	0	0
Classical_Memory	2.74593	10.0602	1	0	0
Classical_Memory	2.1889	10.3591	1	0	0
Classical_Memory	1.85852	10.3817	1	0	0
Classical_Memory	2.92825	11.0269	1	0	0
Classical_Memory	-0.068941	9.49369	1	0	0
Classical_Memory	3.46466	9.72782	1	0	0
Classical_Memory	2.42465	10.235	1	0	0
Classical_Memory	2.74996	10.3518	1	0	0
Classical_Memory	3.25445	10.4195	1	0	0
Classical_Memory	3.68005	10.18	1	0	0
Classical_Memory	2.69609	9.99258	1	0	7.6014
Classical_Memory	1.98922	9.13449	1	0	8.11203
Classical_Memory	2.679	10.2238	1	0	8.51739
Classical_Memory	2.29343	9.13738	1	0	7.82445
Classical_Memory	3.2539	9.45272	1	0	0
Classical_Memory	-0.210797	9.62204	1	0	0
Classical_Memory	2.45094	10.6146	1	0	0
Classical_Memory	4.09136	10.1705	1	0	0
Classical_Memory	3.69713	7.92534	1	0	0
Classical_Memory	3.42883	9.90866	1	0	8.51739
Classical_Memory	2.71363	10.5985	1	0	0
Classical_Memory	2.8731	10.1921	1	0	0
Classical_Memory	2.95707	10.1628	1	0	0
Classical_Memory	2.8393	10.0619	1	0	0
Classical_Memory	3.10672	10.0561	1	0	0
Classical_Memory	3.21167	9.43912	1	0	0
Classical_Memory	1.8455	10.3691	1	0	0
Classical_Memory	2.50193	10.4449	1	0	0
Classical_Memory	3.20375	10.5443	1	0	0
Classical_Memory	1.94398	10.5793	1	0	0
Classical_Memory	3.7265	9.59033	1	0	0
Classical_Memory	3.5564	9.73311	1	0	0
Classical_Memory	2.84191	10.3127	1	0	0
Classical_Memory	3.08976	10.5832	1	0	0
Classical_Memory	3.10146	10.9774	1	0	0
Classical_Memory	2.76683	10.1112	1	0	9.21044
Classical_Memory	3.04432	9.77793	1	0	0
Classical_Memory	3.374	9.67556	1	9.21044	0
Classical_Memory	2.81957	10.5666	1	0	0
Classical_Memory	2.05477	10.7977	1	0	0
Classical_Memory	2.93794	10.5457	1	0	0
Classical_Memory	3.16874	10.3376	1	0	0
Classical_Memory	1.80408	9.76421	1	0	0
Classical_Memory	2.28131	9.77162	1	0	0
Classical_Memory	3.04785	10.3632	1	0	0
Classical_Memory	2.42336	10.721	0.779228	0	0
Classical_Memory	1.52608	9.75032	1	0	0
Classical_Memory	2.23084	9.73985	1	0	0
Classical_Memory	3.37881	9.85553	1	0	0
Classical_Memory	4.53533	10.1446	1	0	0
Classical_Memory	2.88318	9.92739	1	0	0
Classical_Memory	1.96695	10.3503	1	0	0
Classical_Memory	0.364222	9.43747	1	7.70671	0
Classical_Memory	2.34633	10.8007	1	0	0
Classical_Memory	2.63726	10.5816	1	0	0
Classical_Memory	3.4209	10.4777	1	0	0
Classical_Memory	2.51196	10.0362	1	0	0
Classical_Memory	2.71584	10.7696	1	0	0
Classical_Memory	2.81492	11.2591	1	0	0
Classical_Memory	2.87226	10.0275	0.295889	0	0
Classical_Memory	2.91726	10.4009	1	0	0
Classical_Memory	3.6209	8.11577	1	0	0
Classical_Memory	1.77734	9.93143	1	0	0
Classical_Memory	2.11161	10.3218	1	0	0
Classical_Memory	2.7696	10.6676	1	0	0
Classical_Memory	1.71336	10.058	1	0	0
Classical_Memory	3.69726	9.71177	1	0	0
Classical_Memory	2.18292	10.8908	1	0	0
Classical_Memory	3.42867	9.87074	1	0	0
Classical_Memory	2.47854	9.85179	1	0	0
Classical_Memory	3.28498	10.3193	1	0	7.82445
Classical_Memory	3.12761	10.2487	1	0	0
Classical_Memory	2.90442	10.4884	1	0	0
Classical_Memory	2.84182	10.497	1	0	0
Classical_Memory	3.37394	10.1042	1	0	0
Classical_Memory	2.98374	11.008	0.383823	0	0
Classical_Memory	2.59339	10.369	1	0	0
Classical_Memory	3.10437	10.6878	1	0	0
Classical_Memory	2.91899	10.7038	1	7.82445	0
Classical_Memory	0.590489	9.83686	0.804713	0	0
Classical_Memory	3.22779	9.06598	1	0	0
Classical_Memory	3.04512	9.76673	0.444367	0	0
Classical_Memory	2.75282	10.8992	1	0	0
Classical_Memory	3.28412	9.7127	1	0	0
Classical_Memory	2.02907	8.95505	1	0	0
Classical_Memory	2.50583	10.1632	1	0	0
Classical_Memory	2.42265	10.7434	1	0	0
Classical_Memory	1.02582	9.09285	1	0	7.82445
Classical_Memory	3.25917	10.4497	1	0	0
Classical_Memory	3.22246	10.5567	1	0	0
Classical_Memory	3.21151	10.2315	1	7.82445	0
Classical_Memory	2.99394	10.8602	1	0	0
Classical_Memory	3.31706	9.99203	1	0	0
Classical_Memory	2.92033	10.4386	1	0	0
Classical_Memory	2.83223	9.69511	1	0	0
Classical_Memory	3.0539	10.2797	1	0	0
Classical_Memory	1.32571	10.0408	1	0	0
Classical_Memory	2.8321	10.1183	1	0	0
Classical_Memory	2.52619	8.57636	1	0	0
Classical_Memory	3.17927	9.87946	1	0	0
Classical_Memory	2.10855	10.4256	1	0	0
Classical_Memory	2.84793	10.7303	1	0	0
Classical_Memory	2.67803	10.0111	1	0	0
Classical_Memory	2.77278	10.5603	1	0	0
Classical_Memory	2.98401	10.7375	1	0	0
Classical_Memory	3.37064	10.4628	1	0	0
Classical_Memory	3.42467	9.1331	1	0	0
Classical_Memory	2.09012	10.2973	1	0	0
Classical_Memory	2.78018	10.3594	1	0	8.51739
Classical_Memory	2.46709	9.85624	1	0	0
Classical_Memory	1.95553	10.9416	1	0	0
Classical_Memory	1.94842	10.4193	1	0	0
Classical_Memory	3.45784	9.77431	1	0	0
Classical_Memory	2.09135	10.5163	1	0	0
Classical_Memory	3.04826	10.5343	1	0	0
Classical_Memory	3.02614	10.9734	1	0	0
Classical_Memory	2.87321	10.7527	1	0	0
Classical_Memory	2.79202	10.5177	1	9.21044	0
Classical_Memory	2.98429	10.4957	1	0	0
Classical_Memory	2.12432	9.6165	1	0	0
Classical_Memory	2.59917	10.8331	1	0	0
Classical_Memory	4.3812	9.43806	1	0	0
Classical_Memory	3.93132	8.65731	1	0	0
Classical_Memory	2.6034	10.7704	1	0	0
Classical_Memory	1.82137	10.4188	1	0	0
Classical_Memory	3.18405	10.0722	1	0	0
Classical_Memory	4.39627	10.1193	1	0	0
Classical_Memory	1.66587	10.7853	1	0	0
Classical_Memory	4.1338	10.2535	1	0	0
Classical_Memory	0.0840304	10.639	1	0	0
Classical_Memory	2.41684	10.8203	1	0	0
Classical_Memory	3.53151	10.5904	1	0	0
Classical_Memory	2.66312	9.99517	1	0	0
Classical_Memory	1.42915	8.97826	1	0	0
Classical_Memory	3.17637	9.60612	1	0	0
Classical_Memory	2.54722	9.91327	1	0	0
Classical_Memory	2.62335	10.3777	1	0	0
Classical_Memory	3.44427	10.3387	1	0	0
Classical_Memory	2.69642	10.2898	1	0	0
Classical_Memory	1.45109	9.89779	1	0	0
Classical_Memory	2.80491	9.9564	1	0	0
Classical_Memory	2.83671	10.2374	1	0	0
Classical_Memory	3.32337	9.32442	1	0	0
Classical_Memory	3.22012	10.1711	1	0	0
Classical_Memory	2.7137	9.77937	1	0	8.11203
Classical_Memory	3.34405	10.6513	1	0	0
Classical_Memory	2.4464	9.66401	1	0	0
Classical_Memory	3.11568	10.2275	1	0	0
Classical_Memory	2.66913	10.3663	1	0	0
Classical_Memory	2.93153	11.4136	1	0	0
Classical_Memory	2.60605	10.1441	1	0	0
Classical_Memory	3.70145	9.67303	1	0	0
Classical_Memory	3.23144	10.5787	1	8.11203	0
Classical_Memory	2.84091	10.421	1	0	0
Classical_Memory	3.15605	9.97063	1	0	0
Classical_Memory	3.11083	11.3432	1	0	0
Classical_Memory	3.78267	10.2393	1	0	0
Classical_Memory	2.40449	10.3538	1	0	0
Classical_Memory	2.07987	10.5383	1	0	0
Classical_Memory	3.32889	10.8683	0.801115	0	0
Classical_Memory	0.934446	10.6143	1	0	0
Classical_Memory	2.96891	10.314	1	0	0
Classical_Memory	3.28682	11.3922	1	0	0
Classical_Memory	3.40264	10.4487	1	0	0
Classical_Memory	2.63323	9.91579	1	0	0
Classical_Memory	3.66405	10.0733	1	0	8.51739
Classical_Memory	2.62238	9.01825	1	0	0
Classical_Memory	1.80659	10.0459	1	0	0
Classical_Memory	2.69634	10.0374	1	0	0
Classical_Memory	2.37805	9.78075	0.80874	0	0
Classical_Memory	1.02914	9.79806	1	0	0
Classical_Memory	2.18972	10.6667	1	0	7.6014
Classical_Memory	4.4902	10.5052	1	0	0
Classical_Memory	3.35321	9.74944	1	0	0
Classical_Memory	2.59257	10.0993	1	0	0
Classical_Memory	2.89021	10.4311	1	0	0
Classical_Memory	2.36951	10.944	1	0	0
Classical_Memory	3.05244	10.0379	1	0	0
Classical_Memory	3.53928	10.1807	1	0	0
Classical_Memory	3.1933	10.3747	1	0	0
Classical_Memory	3.28151	10.1188	0.987752	0	0
Classical_Memory	2.06561	10.3048	1	0	0
Classical_Memory	2.61869	10.6903	0.864392	0	0
Classical_Memory	2.88739	10.88	1	0	0
Classical_Memory	2.65805	10.2824	1	0	0
Classical_Memory	2.60449	10.0625	1	0	0
Classical_Memory	3.1701	10.1374	1	0	0
Classical_Memory	3.1651	10.2906	1	0	0
Classical_Memory	2.72793	9.76796	1	0	0
Classical_Memory	2.99613	9.42627	1	0	7.26513
Classical_Memory	3.19628	9.55386	1	0	0
Classical_Memory	3.36205	9.45685	1	7.82445	0
Classical_Memory	3.06578	11.1757	1	0	0
Classical_Memory	2.91552	10.1269	1	0	0
Classical_Memory	3.32141	10.1785	1	0	0
Classical_Memory	3.93942	9.47515	1	0	0
Classical_Memory	-0.295532	10.4477	1	0	0
Classical_Memory	3.32437	9.98482	1	0	0
Classical_Memory	2.75462	10.1089	1	0	0
Classical_Memory	3.47238	10.3586	1	0	0
Classical_Memory	2.62502	9.65455	1	0	0
Classical_Memory	2.83977	10.7674	1	0	0
Classical_Memory	2.9269	10.1657	1	0	0
Naive	2.21745	8.83094	0.858645	0	0
Naive	2.73224	9.55821	1	0	0
Naive	3.88567	9.78065	1	0	0
Naive	5.01242	10.435	0.743895	0	0
Naive	4.34899	10.0505	1	0	0
Naive	3.61434	10.3199	1	0	0
Naive	3.59998	9.08882	1	0	0
Naive	3.44721	10.2082	0.407175	0	0
Naive	3.84692	10.7734	1	0	0
Naive	4.17634	10.066	1	6.81354	0
Naive	4.85065	10.3086	1	0	0
Naive	2.68441	9.74187	1	0	7.41918
Naive	5.32272	10.9448	1	0	0
Naive	3.20027	10.517	1	0	0
Naive	3.62128	10.2519	1	0	0
Naive	3.93885	10.519	1	0	0
Naive	3.33046	11.1453	1	0	0
Naive	4.06525	10.1737	1	0	0
Naive	3.27225	10.8096	0.931558	8.51739	0
Naive	4.97287	10.3562	1	0	0
Naive	2.01078	10.067	1	6.81354	0
IgM_Memory	3.61664	9.92362	0.404978	0	0
IgM_Memory	3.24708	8.53992	1	0	0
IgM_Memory	1.70924	9.1243	1	0	0
IgM_Memory	2.76891	9.16284	1	7.82445	0
IgM_Memory	2.02066	9.88567	1	0	0
IgM_Memory	1.53387	8.46881	1	0	7.82445
IgM_Memory	3.23398	8.92841	1	0	0
IgM_Memory	3.13316	9.22033	1	0	0
IgM_Memory	2.74188	9.7174	1	0	0
IgM_Memory	3.4429	7.88803	0.492864	0	0
IgM_Memory	1.46805	9.38434	1	0	0
IgM_Memory	1.77345	8.17932	1	8.80503	0
IgM_Memory	2.7288	10.0123	1	0	0
IgM_Memory	2.9716	9.40627	0.88014	0	0
IgM_Memory	3.47515	8.39833	1	0	0
IgM_Memory	1.91574	9.77293	1	0	0
IgM_Memory	1.40151	8.71677	1	0	0
IgM_Memory	3.1052	8.53134	0.396555	0	0
IgM_Memory	2.17982	9.1412	1	0	7.1317
IgM_Memory	1.44715	9.19752	1	0	0
IgM_Memory	2.98071	11.2407	1	0	0
IgM_Memory	2.35097	10.4795	1	0	0
IgM_Memory	3.42583	8.1271	1	0	0
DN	3.30144	9.98579	1	9.21044	0
DN	2.01791	8.83448	0.887111	0	0
DN	1.92029	8.97609	1	0	0
DN	1.60824	10.0893	1	0	0
DN	3.42842	9.37412	1	0	0
DN	-0.800078	6.99983	1	0	6.72663
DN	1.69706	10.1638	1	0	0
DN	2.35735	10.6868	0.902332	7.01402	0
DN	3.00358	10.4467	1	0	0
DN	2.86785	10.0873	1	0	0
DN	2.29442	8.97904	1	0	0
DN	2.01245	10.6362	1	0	0
DN	1.25695	9.78374	1	0	0
DN	1.77138	9.66665	1	0	0
DN	2.01106	11.3102	1	0	0
DN	2.8807	9.51428	1	7.82445	0
DN	2.64994	9.20666	1	0	0
DN	2.0991	9.3943	1	0	0
DN	2.68897	9.35697	1	0	0
DN	1.39999	9.10454	1	0	0
DN	2.3947	10.5456	1	0	0
DN	3.00352	8.76509	1	8.51739	0
DN	1.74041	9.45449	0.787588	0	0
DN	2.56111	9.60303	1	0	0
DN	3.83918	9.8541	1	7.1317	0
DN	4.58044	9.87894	1	0	0
DN	1.63131	8.57317	1	0	0
DN	3.69311	8.53974	1	0	0
DN	1.6328	9.82259	1	0	0
DN	1.25694	9.45989	1	0	0
DN	0.789917	10.7751	0.809577	0	0
DN	1.63672	9.41731	1	0	0
DN	3.84857	9.90712	1	0	0
DN	2.86172	9.86204	1	7.1317	0
DN	1.85951	11.6782	1	0	7.6014
DN	1.35985	8.99615	1	0	0
DN	2.34525	9.32546	1	0	0
DN	2.79975	9.4423	1	0	0
DN	3.37225	9.71754	1	0	0
DN	2.39139	9.18421	1	0	0
DN	3.32177	9.91501	1	7.82445	0
DN	3.0583	10.1103	1	0	0
DN	2.71394	9.02832	1	0	0
DN	1.09038	8.86333	1	0	0
DN	3.25978	9.6895	1	7.6014	0
DN	2.7837	9.74416	1	0	0
DN	1.56366	11.3396	1	0	0
DN	3.28074	11.0082	0.872622	0	0
DN	1.01496	8.67034	1	0	0
DN	1.60603	10.5063	1	0	0
DN	1.79517	8.66999	1	0	0
DN	2.8125	9.62478	0.763492	0	0
DN	1.67596	10.9582	1	0	0
DN	2.82793	9.72268	1	0	0
DN	1.66337	10.2205	1	0	0
DN	2.49422	9.22803	1	0	0
DN	2.6921	11.2115	1	0	0
DN	2.25105	10.3808	1	0	0
DN	2.74178	8.51033	1	0	0
DN	1.06197	9.91505	1	0	0
DN	2.77786	8.54716	0.315536	0	0
DN	1.46175	9.15216	1	0	0
DN	1.42681	10.2546	1	0	7.6014
DN	2.53445	10.0166	1	8.11203	0
DN	2.74787	8.13045	1	0	0
DN	2.11459	9.47557	1	0	0
DN	2.82615	9.59145	1	0	0
DN	0.81458	10.0834	1	0	0
DN	4.66203	8.52839	1	0	0
DN	1.22303	10.9128	1	0	0
DN	3.11609	8.56822	1	0	0
DN	1.84308	9.6338	1	0	0
DN	3.2158	10.0661	1	0	0
DN	4.11583	10.0304	1	0	0
DN	-0.476854	6.89742	1	0	0
DN	2.32756	9.56953	1	0	0
DN	1.48585	10.2568	1	0	0
DN	2.29956	9.4773	1	0	0
DN	3.57172	10.6782	1	9.21044	0
DN	1.79665	10.8902	1	0	0
Classical_Memory	2.48639	10.5774	1	0	0
Classical_Memory	2.87018	10.3145	1	0	0
Classical_Memory	3.44617	10.49	1	0	0
Classical_Memory	1.77969	9.68958	1	0	0
Classical_Memory	3.09762	11.1697	1	8.2943	0
Classical_Memory	0.627257	9.34295	1	0	0
Classical_Memory	1.06275	9.12295	1	0	0
Classical_Memory	2.84292	10.5382	1	0	0
Classical_Memory	3.11158	9.57902	0.359517	0	0
Classical_Memory	2.67464	8.82497	1	0	0
Classical_Memory	3.25796	10.4921	0.328262	0	0
Classical_Memory	3.42691	10.4908	1	0	0
Classical_Memory	0.701485	7.96836	1	0	0
Classical_Memory	2.9016	9.79639	1	0	0
Classical_Memory	2.39708	7.40573	1	0	0
Classical_Memory	3.22815	10.4512	0.969804	0	0
Classical_Memory	5.5078	9.22436	1	0	0
Classical_Memory	1.20878	7.92938	1	0	7.01402
Classical_Memory	3.04519	10.0983	1	0	0
Classical_Memory	3.54235	9.81307	1	0	0
IgM_Memory	2.34103	7.92038	0.458697	7.26513	0
IgM_Memory	3.4049	9.40236	1	0	0
DN	3.12888	8.90599	1	0	0
DN	2.72787	9.34183	1	0	0
DN	2.64733	8.50975	1	7.6014	0
DN	0.671423	8.72141	0.441535	8.2943	0
DN	3.02758	11.3051	1	0	0
DN	-0.149636	8.38646	1	0	0
Classical_Memory	-2.15325	10.4561	1	0	0
Classical_Memory	1.54747	10.1731	1	0	0
Classical_Memory	-0.223168	10.4814	1	0	7.6014
Classical_Memory	2.84751	9.9092	1	0	8.11203
Classical_Memory	-0.295727	10.4444	1	7.82445	0
Classical_Memory	2.35133	10.5976	1	0	8.11203
Classical_Memory	2.31852	9.73506	1	0	0
Classical_Memory	-0.0544791	9.95065	1	0	0
Classical_Memory	-0.176889	10.5669	1	0	0
Classical_Memory	1.4126	10.1069	1	0	0
Classical_Memory	-0.312024	10.1788	1	0	0
Classical_Memory	-1.00904	10.5503	1	0	0
Classical_Memory	1.3478	10.6455	1	0	0
Classical_Memory	1.0163	9.79682	1	0	0
Classical_Memory	0.726416	10.1769	1	0	0
Classical_Memory	0.360614	8.93034	1	0	8.51739
Classical_Memory	1.57837	9.71276	0.736274	7.82445	0
Classical_Memory	2.23857	10.8289	1	0	0
Classical_Memory	4.19647	9.02041	1	0	0
Classical_Memory	2.76871	10.7341	1	0	0
Classical_Memory	-0.591836	9.28683	1	0	0
Classical_Memory	1.94861	10.0359	1	0	8.11203
Classical_Memory	0.393595	10.4676	1	0	0
Classical_Memory	2.0972	10.492	1	0	0
Classical_Memory	-0.25378	9.84606	1	0	0
Classical_Memory	1.1869	9.82477	1	0	8.51739
Classical_Memory	0.041348	9.99999	1	0	0
Classical_Memory	1.66876	10.7811	1	0	0
Classical_Memory	0.183061	9.41076	1	0	0
Classical_Memory	1.8478	10.3311	1	0	0
Classical_Memory	1.85751	10.2225	1	7.6014	0
Classical_Memory	0.373266	9.93482	1	0	0
Classical_Memory	0.380295	10.4992	1	0	8.51739
Classical_Memory	2.50219	10.1792	1	0	0
Classical_Memory	2.34873	10.4684	1	0	0
Classical_Memory	2.14385	10.5209	1	0	0
Classical_Memory	0.703814	9.34256	1	0	0
Classical_Memory	-1.02997	10.5298	1	0	0
Classical_Memory	0.146306	10.2158	1	0	0
Classical_Memory	1.66301	10.9278	1	0	0
Classical_Memory	-0.880737	9.84556	1	0	0
Classical_Memory	2.87182	10.3864	1	0	0
Classical_Memory	-0.0577792	8.94589	1	0	0
Classical_Memory	0.0886923	10.1146	1	0	0
Classical_Memory	0.254484	10.9051	1	0	0
Classical_Memory	0.665488	10.2443	0.794061	0	0
Classical_Memory	0.689168	9.61273	1	0	0
Classical_Memory	2.10332	10.2681	1	0	0
Classical_Memory	1.35334	9.73065	1	0	0
Classical_Memory	-0.838112	10.1891	1	0	0
Classical_Memory	0.882129	9.55628	1	0	0
Classical_Memory	0.533851	10.5498	1	0	0
Classical_Memory	2.8184	11.2067	1	0	0
Classical_Memory	0.566867	10.5671	1	0	0
Classical_Memory	0.261453	10.0229	1	0	0
Classical_Memory	0.427276	9.73269	1	0	0
Classical_Memory	1.71923	10.3087	1	0	0
Classical_Memory	-0.101541	10.2007	1	0	0
Classical_Memory	0.913855	10.1643	1	0	0
Classical_Memory	0.393445	10.0589	1	0	0
Classical_Memory	0.392872	10.2088	1	0	0
Classical_Memory	1.72904	9.48243	0.45801	0	7.26513
Classical_Memory	1.46145	10.2784	1	0	7.01402
Classical_Memory	0.669207	9.98958	1	0	0
Classical_Memory	1.65436	9.92713	1	0	0
Classical_Memory	0.774511	10.1538	1	0	0
Classical_Memory	0.425624	9.95701	1	0	0
Classical_Memory	0.292869	9.88548	1	0	0
Classical_Memory	-0.124758	9.99235	1	0	0
Classical_Memory	-0.28079	9.73209	1	0	7.82445
Classical_Memory	2.69106	10.8638	1	0	0
Classical_Memory	3.62081	5.87523	1	0	0
Classical_Memory	1.38277	10.2699	1	0	0
Classical_Memory	1.36991	10.1544	1	0	0
Classical_Memory	1.01107	10.0961	1	0	0
Classical_Memory	1.94147	10.3358	1	0	0
Classical_Memory	-0.0575904	10.6671	1	0	0
Classical_Memory	1.41878	10.2207	1	0	0
Classical_Memory	0.157934	9.78002	1	0	0
Classical_Memory	1.20111	9.79141	1	0	0
Classical_Memory	0.620771	8.8946	1	0	0
Classical_Memory	1.9729	10.6857	1	0	0
Classical_Memory	3.31949	10.6422	1	0	0
Classical_Memory	2.86513	10.6006	1	0	0
Classical_Memory	1.06667	10.1711	1	0	0
Classical_Memory	1.61083	10.0939	1	0	0
Classical_Memory	0.912836	9.98888	1	0	0
Classical_Memory	3.03136	11.0385	1	0	0
Classical_Memory	2.57323	10.3125	1	0	0
Classical_Memory	1.49127	10.0408	1	0	0
Classical_Memory	0.976078	8.39038	1	0	0
Classical_Memory	0.788709	9.78122	1	0	0
Classical_Memory	1.86882	10.2675	1	0	0
Classical_Memory	0.322538	10.0914	1	0	0
Classical_Memory	-0.24375	10.0388	1	0	0
Classical_Memory	1.33984	9.86249	1	0	0
Classical_Memory	1.2468	9.97892	1	0	0
Classical_Memory	2.29975	9.9185	1	0	0
Classical_Memory	1.49143	10.4121	1	0	0
Classical_Memory	0.167395	12.0438	1	0	0
Classical_Memory	0.930265	10.0738	1	0	0
Classical_Memory	-1.48319	10.0649	1	0	6.90875
Classical_Memory	2.22632	10.5635	1	0	0
Classical_Memory	-1.31438	10.5454	1	0	0
Classical_Memory	0.882693	9.8758	1	0	0
Classical_Memory	-0.0316116	10.181	1	0	0
Classical_Memory	1.70134	10.1628	1	0	0
Classical_Memory	1.08813	10.055	1	0	0
Classical_Memory	1.79012	10.0608	0.856064	0	7.26513
Classical_Memory	2.31137	10.7187	1	0	8.51739
Classical_Memory	2.20968	8.87323	1	0	0
Classical_Memory	2.12963	10.5781	1	0	0
Classical_Memory	1.80952	10.5902	1	0	0
Classical_Memory	-0.0566138	9.29498	1	0	0
Classical_Memory	1.96206	10.2371	1	0	0
Classical_Memory	2.22844	9.67537	1	0	0
Classical_Memory	1.91359	10.4712	1	0	0
Classical_Memory	0.80324	9.95244	1	0	0
Classical_Memory	1.19304	10.8583	1	0	0
Classical_Memory	2.89162	9.83664	1	0	0
Classical_Memory	0.642807	10.1975	1	0	0
Classical_Memory	2.80426	10.1372	1	0	0
Classical_Memory	1.16285	9.93381	1	0	0
Classical_Memory	2.22957	10.0187	1	0	0
Classical_Memory	0.853004	10.119	1	0	0
Classical_Memory	1.83372	10.6844	1	0	0
Classical_Memory	2.01066	10.8856	1	0	0
Classical_Memory	-0.406684	9.36529	1	0	0
Classical_Memory	1.23504	9.33421	1	0	0
Classical_Memory	1.67791	10.7405	1	0	0
Classical_Memory	2.13103	10.3541	1	0	0
Classical_Memory	2.18511	10.5947	1	0	0
Classical_Memory	-0.257329	10.191	0.851448	0	0
Classical_Memory	2.12469	10.4058	1	0	0
Classical_Memory	2.34923	10.7318	1	0	0
Classical_Memory	1.63884	9.73669	1	0	0
Classical_Memory	2.80746	10.4397	0.978664	0	0
Classical_Memory	1.8417	10.0159	1	0	0
Classical_Memory	0.9706	9.89049	0.819388	0	0
Classical_Memory	0.835889	10.647	1	0	0
Classical_Memory	2.24439	10.4741	1	0	0
Classical_Memory	1.74167	10.0344	1	0	0
Classical_Memory	1.11539	10.1553	1	0	0
Classical_Memory	0.367103	10.1994	1	0	0
Classical_Memory	2.39781	10.3483	1	0	0
Classical_Memory	2.17573	10.654	1	0	0
Classical_Memory	2.1992	9.53799	1	0	0
Classical_Memory	2.1161	10.6592	1	0	0
Classical_Memory	0.269692	11.3085	1	0	0
Classical_Memory	2.49869	10.5575	1	0	7.82445
Classical_Memory	1.18471	9.64248	1	0	0
Classical_Memory	0.101644	10.1882	1	0	7.82445
Classical_Memory	-0.965585	10.2593	1	0	0
Classical_Memory	2.90292	9.80638	1	0	0
Classical_Memory	1.97254	10.2396	1	0	0
Classical_Memory	1.78507	10.3453	1	0	0
Classical_Memory	1.25671	9.41927	1	0	8.11203
Classical_Memory	1.1778	10.001	1	0	0
Classical_Memory	-0.33099	10.5276	1	0	0
Classical_Memory	0.383724	10.8004	1	0	0
Classical_Memory	0.394238	10.1552	1	0	0
Classical_Memory	2.22386	9.39592	1	0	0
Classical_Memory	2.6155	9.89133	1	0	0
Classical_Memory	-2.10434	10.7765	1	0	0
Classical_Memory	-0.852616	10.6089	1	0	7.26513
Classical_Memory	1.61788	10.2766	1	0	0
Classical_Memory	1.70804	9.72388	1	0	0
Classical_Memory	-0.202046	9.3585	1	0	0
Classical_Memory	-0.443312	10.176	1	0	0
Classical_Memory	5.20205	7.43327	1	0	0
Classical_Memory	2.58269	10.4044	1	0	0
Classical_Memory	-0.452297	9.89141	1	0	0
Classical_Memory	5.00283	7.34055	1	0	0
Classical_Memory	-0.29129	9.78286	1	0	0
Classical_Memory	1.62916	10.5911	1	0	0
Classical_Memory	2.23021	10.5213	1	0	0
Classical_Memory	2.02965	10.0244	1	0	0
Classical_Memory	2.04607	9.80491	1	0	0
Classical_Memory	0.936229	10.1181	1	0	0
Classical_Memory	-0.211933	9.84182	1	0	0
Classical_Memory	3.14535	10.1663	1	0	0
Classical_Memory	-0.145656	9.23821	1	0	0
Classical_Memory	-0.278187	9.31696	1	0	0
Classical_Memory	1.61891	9.54108	1	8.11203	0
Classical_Memory	2.27882	10.215	1	0	0
Classical_Memory	0.491334	10.1291	1	0	0
Classical_Memory	0.746991	9.53984	1	0	0
Classical_Memory	1.68108	10.131	1	0	0
Classical_Memory	-0.185108	9.14121	1	0	0
Classical_Memory	-0.130311	10.2725	1	0	0
IgM_Memory	1.69515	8.69911	1	0	0
DN	-0.701417	10.2828	1	0	0
DN	0.790096	10.3093	1	0	0
DN	0.774265	11.255	1	0	0
DN	0.534058	9.86707	1	0	0
DN	0.104351	10.8847	1	7.82445	0
DN	0.352709	9.18128	1	0	0
DN	1.25051	9.45799	1	0	0
DN	0.618294	10.2632	1	0	0
DN	2.67013	10.0598	1	0	8.51739
DN	0.153949	10.6124	1	0	0
DN	-0.133093	9.23596	1	0	7.41918
DN	1.71975	10.1544	1	0	0
DN	1.28808	11.5511	1	0	0
DN	2.13076	10.233	1	0	0
DN	0.0614439	9.93836	1	0	0
DN	-0.0311238	9.31742	1	0	0
DN	-0.577636	10.6585	1	0	0
DN	5.33304	7.19213	1	0	0
DN	-0.317641	8.3582	1	0	0
DN	0.280401	11.6523	1	0	0
DN	0.300063	9.1171	1	6.81354	0
DN	0.46347	9.95666	1	7.01402	0
DN	1.15495	9.84292	1	0	0
DN	0.698011	10.2185	1	8.51739	0
DN	0.954824	9.73011	1	0	0
DN	1.91129	10.0866	1	0	0
DN	1.54124	9.22333	1	0	0
DN	1.51905	10.381	1	0	0
DN	-0.490377	10.5559	1	0	7.82445
DN	-1.1582	10.0635	1	7.26513	0
DN	-0.121714	11.0711	1	0	0
DN	-0.450146	9.68937	1	0	0
DN	1.64877	9.26917	0.911245	0	0
DN	0.881892	10.5211	1	0	0
DN	0.710785	10.9235	1	0	0
DN	1.08656	10.3937	1	0	7.26513
DN	0.553564	10.1917	1	0	0
DN	-0.764386	8.44633	1	0	0
DN	0.960224	9.47012	0.545654	0	0
DN	1.50451	10.0673	1	0	0
Classical_Memory	1.96069	10.1216	1	0	0
DN	1.24584	9.45027	1	0	0
Classical_Memory	2.18318	9.74672	1	7.26513	0
Classical_Memory	1.73738	10.1881	0.825647	0	0
Classical_Memory	1.50203	10.6338	1	0	9.21044
Classical_Memory	1.59374	10.6141	1	0	0
Classical_Memory	2.27526	11.0578	1	0	0
Classical_Memory	0.736926	10.8479	1	0	0
Classical_Memory	1.54965	10.627	1	0	0
Classical_Memory	1.00941	11.2048	1	0	0
Classical_Memory	1.65729	10.6787	1	0	0
Classical_Memory	1.75275	10.5743	1	0	0
Classical_Memory	2.93071	10.8573	1	0	0
DN	2.64178	10.4011	1	0	0
DN	1.01229	10.1966	1	0	0
DN	1.7581	10.5282	1	0	0
DN	1.40121	10.0021	1	0	0
Classical_Memory	4.02816	10.128	1	0	0
Classical_Memory	2.50767	10.0753	1	7.82445	0
Classical_Memory	2.64373	9.87482	1	0	8.51739
DN	-0.490978	7.04883	1	8.51739	0
Classical_Memory	3.62701	10.0237	1	0	0
Classical_Memory	0.402105	9.26814	1	0	0
Classical_Memory	2.10031	9.62797	1	0	0
IgM_Memory	1.80103	8.75745	1	8.11203	0
IgM_Memory	0.318566	9.27992	1	0	0
DN	1.14661	7.65809	1	0	0
DN	1.75817	9.45484	1	0	7.26513
DN	-1.22338	8.91478	0.218847	0	0
Classical_Memory	2.20952	6.93843	1	0	0
Classical_Memory	2.92321	10.0282	1	0	0
Classical_Memory	3.10737	9.71742	1	0	0
Classical_Memory	1.88991	9.40532	1	0	0
Classical_Memory	-0.0130501	9.47047	1	0	7.82445
Classical_Memory	3.80442	9.62659	1	0	0
Classical_Memory	0.868162	6.17178	1	0	0
Classical_Memory	3.68825	9.80631	1	0	0
Classical_Memory	1.58304	6.68076	1	0	0
Classical_Memory	2.09963	5.96651	0.673677	7.6014	6.50379
Classical_Memory	2.77249	9.31718	1	0	0
Classical_Memory	1.81107	6.12325	1	0	0
Classical_Memory	3.30797	9.65148	1	7.6014	0
Classical_Memory	1.91848	6.16939	1	7.6014	0
Classical_Memory	2.94446	8.67249	1	0	0
Classical_Memory	1.61843	6.54792	1	0	0
Classical_Memory	1.89671	9.47112	1	0	0
Classical_Memory	2.81846	8.04125	1	0	0
Classical_Memory	3.30397	10.7618	1	0	0
Classical_Memory	2.89886	9.32237	1	0	0
Classical_Memory	-0.41269	8.02467	1	0	0
Classical_Memory	1.9287	6.37227	1	0	0
Classical_Memory	1.51139	9.66758	1	0	0
Classical_Memory	2.31878	9.25174	1	0	0
Classical_Memory	2.09787	9.96597	1	0	0
Classical_Memory	1.35147	5.98049	0.815482	0	0
Classical_Memory	2.57349	9.75449	1	0	0
Classical_Memory	-0.134079	7.17756	1	0	0
Classical_Memory	-1.39377	8.58209	1	0	0
Classical_Memory	2.37703	8.65383	1	8.51739	0
Classical_Memory	1.87458	5.92871	1	0	0
Classical_Memory	0.962444	5.63614	1	0	0
Classical_Memory	3.65323	9.50338	1	7.6014	0
Classical_Memory	-1.65263	7.93949	1	0	0
Classical_Memory	1.35875	5.76561	1	7.41918	0
Classical_Memory	3.70877	7.31667	1	0	0
Classical_Memory	1.80347	10.0296	1	0	0
Classical_Memory	3.12287	9.49411	1	0	0
Classical_Memory	3.14767	8.21676	1	0	0
Classical_Memory	-0.807212	11.2657	0.918615	0	0
Classical_Memory	2.22074	5.95599	0.96103	7.1317	0
Classical_Memory	0.0388904	5.93992	0.403115	0	7.19619
Classical_Memory	4.17387	7.65314	1	0	0
Classical_Memory	0.550291	6.00928	1	6.81354	0
Classical_Memory	2.95371	9.9752	1	0	0
Classical_Memory	0.815068	7.73309	1	0	0
Classical_Memory	1.39821	8.31098	1	0	0
Classical_Memory	2.93083	9.97897	1	0	0
Classical_Memory	3.81011	9.86091	1	0	0
Classical_Memory	2.26041	9.65909	1	0	0
Classical_Memory	3.8742	8.70975	1	0	0
Classical_Memory	2.37469	8.24753	1	0	0
Classical_Memory	3.67877	8.75605	1	0	0
Classical_Memory	1.04349	8.72798	0.59022	0	0
Classical_Memory	1.57186	6.1452	1	0	0
Classical_Memory	3.60854	9.95599	1	0	0
Classical_Memory	1.04339	8.14701	1	0	0
Classical_Memory	2.62037	8.08885	1	0	0
Classical_Memory	1.79598	8.46699	1	0	7.26513
Classical_Memory	0.458498	5.75877	1	0	6.68586
Classical_Memory	0.896925	9.94234	1	0	0
Classical_Memory	2.23831	9.70184	1	0	0
Classical_Memory	3.40051	9.83257	1	0	0
Classical_Memory	2.32432	7.51101	1	0	0
Naive	3.49586	7.68618	0.35181	0	0
Naive	2.67181	8.1463	1	0	0
Naive	5.67753	8.86313	0.488525	0	0
Naive	7.28529	10.6085	0.501223	0	0
Naive	1.16392	6.94424	1	0	0
Naive	4.78049	10.1236	1	0	0
Naive	4.67168	7.91113	0.324576	0	0
Naive	6.45381	10.6726	0.46295	0	0
Naive	5.85288	10.6893	0.447448	0	0
Naive	8.44604	7.89919	1	0	0
Naive	6.51124	8.95644	1	6.72663	0
Naive	1.78641	6.54328	0.521507	0	7.6014
Naive	3.16018	7.54894	0.515983	6.81354	0
Naive	3.56984	8.42064	1	0	0
Naive	2.97749	8.73898	0.475722	0	0
Naive	1.31343	6.06409	1	6.72663	0
Naive	0.939926	7.27756	1	0	0
Naive	1.77562	6.93008	1	0	0
Naive	3.34667	8.44079	1	6.50379	0
Naive	4.84834	8.4542	0.452006	6.43935	0
Naive	1.72482	5.65109	0.282497	0	0
Naive	2.71698	7.75158	0.516358	0	0
Naive	2.77272	7.71276	1	0	0
Naive	5.17867	9.24624	1	0	0
Naive	2.79657	8.47065	0.862184	6.03468	0
Naive	3.42751	8.37337	0.895243	6.72663	0
Naive	5.44333	9.30319	1	7.01402	0
Naive	1.08007	6.63727	1	7.07112	0
Naive	-1.24778	6.72665	1	7.47631	6.37883
Naive	3.33111	7.38656	1	0	0
Naive	3.63906	8.57275	1	0	0
Naive	3.48694	6.48441	0.896897	0	0
Naive	2.33774	5.80053	0.549504	0	0
Naive	3.37218	8.08293	1	7.19619	0
Naive	3.47852	8.77272	1	0	0
Transitional	6.78895	9.24584	0.515507	0	0
Transitional	3.54095	7.98877	0.313182	6.43935	0
Transitional	5.12301	9.46113	0.167398	0	0
IgM_Memory	2.53184	6.53279	0.551908	6.72663	0
IgM_Memory	1.57877	7.56772	1	0	0
IgM_Memory	3.1115	9.12265	1	8.11203	0
IgM_Memory	2.63248	7.34886	1	0	0
IgM_Memory	2.93189	8.02745	1	0	0
IgM_Memory	2.56678	6.89277	1	7.82445	0
IgM_Memory	1.63219	6.38216	1	0	0
IgM_Memory	2.08274	5.76085	1	0	0
IgM_Memory	3.92827	8.72377	1	0	0
IgM_Memory	2.85532	7.57599	1	0	0
IgM_Memory	3.22429	7.63469	1	8.11203	0
IgM_Memory	2.10354	7.39857	1	0	0
IgM_Memory	2.87425	7.92353	1	0	0
IgM_Memory	2.66746	7.41883	1	0	0
IgM_Memory	1.75913	6.99514	1	0	0
IgM_Memory	2.90726	6.83443	1	8.80503	0
IgM_Memory	1.3511	7.05337	0.264647	0	0
IgM_Memory	-1.58427	8.10251	1	7.01402	0
IgM_Memory	4.01761	7.31929	1	7.6014	0
IgM_Memory	2.39122	7.3027	1	6.32177	0
IgM_Memory	4.93363	9.18445	0.908422	0	0
IgM_Memory	2.32769	5.87841	1	7.26513	0
IgM_Memory	3.24352	8.35621	1	0	0
IgM_Memory	3.35403	7.9839	1	0	0
IgM_Memory	1.77911	6.05264	1	6.86001	0
IgM_Memory	1.8396	6.64307	1	7.01402	0
IgM_Memory	1.64521	7.47147	1	6.90875	0
IgM_Memory	1.79545	6.64412	1	6.64669	0
IgM_Memory	3.06094	7.39982	1	0	0
IgM_Memory	0.281514	6.90338	1	0	7.6014
IgM_Memory	2.98853	7.71914	1	0	0
IgM_Memory	4.02053	7.5117	0.889257	7.6014	0
IgM_Memory	3.43186	8.60619	1	7.01402	0
IgM_Memory	3.80333	8.71345	1	0	0
IgM_Memory	3.78489	7.92115	0.930701	7.1317	0
IgM_Memory	1.17078	5.6897	1	5.95484	5.95484
IgM_Memory	2.85668	7.52213	1	6.72663	0
IgM_Memory	2.37432	7.54977	1	0	0
IgM_Memory	1.56037	5.98601	1	0	6.47105
IgM_Memory	2.37997	6.7924	0.287753	6.81354	0
IgM_Memory	3.71871	7.44074	0.186181	0	0
IgM_Memory	3.38319	8.04658	1	7.6014	0
IgM_Memory	1.53826	5.51417	1	6.57268	5.88093
IgM_Memory	3.22711	6.4713	1	6.90875	0
IgM_Memory	1.76726	7.03131	1	7.6014	0
IgM_Memory	0.616023	5.79148	0.576705	7.70671	0
IgM_Memory	3.83834	7.32994	1	0	0
IgM_Memory	2.97377	6.8072	1	0	0
IgM_Memory	1.93642	6.20509	0.669618	6.57268	0
IgM_Memory	1.17553	5.72379	1	7.01402	6.32177
IgM_Memory	1.62379	5.4683	1	6.66608	0
IgM_Memory	3.9434	8.25618	1	0	0
IgM_Memory	2.43722	9.23828	0.934242	7.01402	0
IgM_Memory	0.443108	5.72623	1	0	0
IgM_Memory	2.53436	5.82097	1	0	0
IgM_Memory	2.3739	8.69482	1	0	0
IgM_Memory	0.480176	6.61585	0.911137	7.26513	0
IgM_Memory	0.738495	6.79296	1	7.41918	0
IgM_Memory	2.62727	5.87223	0.494866	7.41918	0
IgM_Memory	2.29811	6.31701	0.3391	0	0
IgM_Memory	2.32843	7.92136	1	8.51739	0
IgM_Memory	1.16361	5.80507	1	7.63529	0
IgM_Memory	1.32981	5.63846	1	6.1215	6.1215
IgM_Memory	2.24003	8.37892	0.458788	0	0
IgM_Memory	3.06275	8.84034	1	7.41918	0
IgM_Memory	2.37946	5.92503	1	0	0
IgM_Memory	0.980803	6.74256	1	0	7.6014
IgM_Memory	3.49459	8.61365	1	0	0
IgM_Memory	3.2659	9.35704	1	0	0
IgM_Memory	2.58989	6.37562	1	7.26513	0
IgM_Memory	2.35412	8.70169	1	7.6014	0
IgM_Memory	2.28355	7.924	1	6.68586	5.99396
IgM_Memory	3.00672	7.8327	1	0	0
IgM_Memory	1.31324	5.68758	1	7.70671	0
IgM_Memory	2.2741	8.09598	1	0	0
IgM_Memory	3.68281	8.24765	1	0	0
IgM_Memory	1.43879	8.77445	1	0	0
IgM_Memory	1.1307	7.71876	1	0	0
IgM_Memory	3.17386	8.20743	1	8.36328	0
IgM_Memory	3.29012	7.45816	1	0	0
IgM_Memory	2.90194	8.11494	1	7.41918	0
IgM_Memory	1.60036	7.74824	0.596215	7.1317	0
IgM_Memory	3.10035	8.81854	0.493603	0	0
IgM_Memory	1.8562	6.15817	1	0	7.21864
IgM_Memory	2.72012	6.03516	0.991471	7.74444	0
IgM_Memory	1.79997	6.12881	1	0	0
IgM_Memory	2.71995	7.46086	1	0	0
IgM_Memory	1.37281	5.5077	0.582637	0	5.65849
IgM_Memory	1.70429	6.23927	1	0	0
IgM_Memory	4.8847	8.49731	1	0	0
IgM_Memory	0.940857	6.47893	1	7.19619	0
IgM_Memory	2.12005	6.1768	1	0	6.43935
IgM_Memory	3.06361	9.06568	1	0	0
IgM_Memory	2.71069	6.90765	1	7.01402	0
IgM_Memory	1.1813	6.48333	1	0	0
IgM_Memory	2.45273	6.90778	1	8.51739	0
IgM_Memory	1.34371	6.79414	1	0	0
IgM_Memory	1.69199	5.66806	1	6.07714	5.38629
IgM_Memory	2.43519	8.5541	1	0	0
IgM_Memory	2.82411	7.34994	1	0	0
IgM_Memory	1.01356	6.20633	0.290545	0	0
IgM_Memory	3.29304	8.1981	1	0	0
IgM_Memory	1.29669	7.13296	1	0	0
IgM_Memory	1.28112	5.56638	1	5.88093	5.88093
IgM_Memory	3.99777	8.22248	1	0	0
IgM_Memory	2.25113	6.08156	1	6.32177	0
IgM_Memory	1.58291	5.43806	1	7.5369	0
IgM_Memory	1.86778	6.16158	0.53284	7.65267	0
IgM_Memory	3.64059	7.09127	1	0	0
IgM_Memory	2.57174	6.79724	0.617868	0	0
IgM_Memory	1.76869	6.03579	0.661571	0	0
IgM_Memory	3.3779	7.23071	0.496474	0	0
IgM_Memory	2.8628	7.13501	1	0	0
IgM_Memory	3.40303	7.21977	1	0	0
IgM_Memory	4.03016	9.2889	1	6.72663	0
IgM_Memory	1.30527	6.47512	0.891929	7.95793	0
IgM_Memory	2.65327	6.65391	1	0	0
IgM_Memory	0.773648	6.55838	0.500459	8.11203	0
IgM_Memory	2.06565	8.6562	1	0	0
IgM_Memory	2.90863	8.37278	1	7.26513	0
IgM_Memory	3.9607	10.4759	0.844945	0	0
IgM_Memory	2.50683	7.98571	1	0	0
IgM_Memory	1.9543	8.07564	1	0	0
IgM_Memory	2.35071	7.36861	1	7.01402	0
IgM_Memory	3.63646	7.6091	1	0	0
IgM_Memory	3.19265	7.31627	1	0	0
IgM_Memory	3.59295	7.63448	1	7.26513	0
IgM_Memory	1.72845	6.0493	0.571012	6.81354	0
IgM_Memory	2.46171	7.02135	1	0	7.1317
IgM_Memory	2.65607	8.56058	1	7.6014	0
IgM_Memory	5.9127	7.88367	1	0	0
IgM_Memory	2.80651	7.08526	1	0	0
IgM_Memory	3.15781	7.4362	1	0	0
IgM_Memory	1.08408	7.26544	1	0	0
IgM_Memory	0.160155	7.95012	1	7.6014	7.6014
IgM_Memory	1.98252	6.09216	1	0	0
IgM_Memory	3.26557	8.24966	1	7.6014	0
IgM_Memory	4.04335	7.96832	1	0	0
IgM_Memory	3.0494	7.51675	1	0	0
IgM_Memory	2.19493	5.5907	1	6.37883	0
IgM_Memory	2.87858	7.67681	1	7.1317	0
IgM_Memory	2.50081	7.24928	1	0	0
IgM_Memory	0.369352	6.11273	0.40259	6.32177	0
IgM_Memory	1.45443	6.37895	0.642679	8.11203	0
IgM_Memory	1.41031	6.24779	0.951278	6.37883	0
IgM_Memory	2.00175	5.95357	1	0	0
IgM_Memory	0.656099	5.84547	1	6.34989	0
IgM_Memory	2.9733	9.37031	1	0	0
IgM_Memory	2.32767	7.51154	1	0	0
IgM_Memory	2.1009	5.70479	0.261459	6.32177	0
IgM_Memory	3.15084	6.74497	0.512395	0	6.90875
IgM_Memory	2.3096	6.89844	1	0	0
IgM_Memory	2.97305	8.41285	0.96217	7.19619	0
IgM_Memory	0.634569	5.92967	1	7.41918	0
IgM_Memory	2.88079	6.66996	1	7.82445	0
IgM_Memory	3.0687	7.12455	1	0	0
IgM_Memory	2.05639	6.09502	0.719557	5.84594	0
IgM_Memory	2.26731	5.97911	1	8.11203	0
IgM_Memory	2.47316	8.60215	1	0	0
IgM_Memory	2.81355	7.51095	0.318701	6.72663	0
IgM_Memory	3.10185	9.45313	1	0	0
IgM_Memory	1.89582	6.37229	1	0	0
IgM_Memory	3.39972	6.87479	1	0	0
IgM_Memory	3.62161	8.24404	1	0	0
IgM_Memory	1.6464	7.18777	0.619917	7.26513	0
IgM_Memory	2.44815	8.02296	1	0	0
IgM_Memory	2.34426	5.68524	0.776987	5.50086	0
IgM_Memory	3.10609	7.60616	1	0	0
IgM_Memory	1.71211	5.7212	0.671017	5.60312	0
IgM_Memory	2.73961	6.16552	0.991037	6.81354	0
IgM_Memory	2.3601	8.37863	0.894683	0	0
IgM_Memory	1.18675	5.50398	0.636917	6.34989	0
IgM_Memory	2.34486	6.74514	0.568416	7.41918	0
IgM_Memory	1.53302	5.92275	0.580248	0	0
IgM_Memory	2.45418	8.21636	1	7.01402	0
IgM_Memory	3.10861	9.26086	1	0	0
IgM_Memory	1.3595	6.16845	1	7.36515	0
IgM_Memory	3.7812	7.07014	1	0	0
IgM_Memory	1.79683	6.61431	1	0	0
IgM_Memory	1.52794	5.77876	0.519542	0	0
IgM_Memory	0.947386	5.71095	1	6.16792	0
IgM_Memory	2.79966	9.61112	1	0	0
IgM_Memory	2.13921	6.10558	1	7.50614	0
IgM_Memory	3.77027	7.23248	0.934887	0	0
IgM_Memory	2.6444	6.03552	1	0	0
IgM_Memory	2.68708	6.41618	0.715277	6.43935	5.7478
IgM_Memory	2.36532	6.06146	0.446977	0	0
IgM_Memory	1.33287	5.82777	0.347504	6.37883	0
IgM_Memory	2.17699	6.05995	0.43936	0	0
IgM_Memory	4.30425	8.02596	0.461986	0	0
IgM_Memory	1.4093	7.0544	1	0	0
IgM_Memory	3.57575	6.80911	1	7.70671	0
IgM_Memory	2.64069	8.67145	1	0	0
IgM_Memory	1.43811	5.46191	1	0	6.16792
IgM_Memory	-0.0656998	6.22825	0.498367	6.57268	6.16792
IgM_Memory	4.03058	7.50472	0.574261	7.33919	0
IgM_Memory	1.42738	5.63062	1	6.32177	0
IgM_Memory	2.83135	6.33115	1	0	0
IgM_Memory	3.39098	9.36679	1	0	0
IgM_Memory	1.26248	6.09553	1	6.2678	0
IgM_Memory	1.66189	6.9104	1	8.0067	0
IgM_Memory	1.95416	7.15005	1	5.60312	0
IgM_Memory	1.65711	7.47174	1	7.41918	0
IgM_Memory	1.82386	8.51693	0.920462	7.41918	0
IgM_Memory	2.18651	6.70556	1	0	0
IgM_Memory	2.93416	7.02925	1	7.41918	0
IgM_Memory	2.37661	8.05849	0.90799	6.43935	0
IgM_Memory	1.38259	7.43322	1	7.6014	0
IgM_Memory	0.787267	5.68307	1	6.34989	0
IgM_Memory	2.30691	7.03157	0.949165	6.90875	0
IgM_Memory	2.27352	6.73914	0.892136	0	0
IgM_Memory	3.57923	7.61602	1	6.81354	6.81354
IgM_Memory	3.06058	7.57956	1	0	0
IgM_Memory	4.2571	9.81203	1	6.81354	0
IgM_Memory	3.99825	7.38219	0.821819	0	0
IgM_Memory	3.58567	8.06019	1	7.26513	0
IgM_Memory	1.81909	6.16171	0.212028	6.1215	0
IgM_Memory	1.54998	5.93239	0.61981	0	5.36488
IgM_Memory	1.88925	5.4892	0.553053	6.76914	0
IgM_Memory	0.856709	6.18567	0.886462	0	0
IgM_Memory	2.47714	6.77242	1	0	0
IgM_Memory	3.3163	10.6069	1	0	0
IgM_Memory	1.95576	8.02082	0.727831	0	0
IgM_Memory	1.11559	7.24319	0.97967	0	0
IgM_Memory	4.32555	9.29496	1	0	0
IgM_Memory	3.9604	8.94976	0.846435	0	0
IgM_Memory	2.38235	5.99875	1	6.90875	0
IgM_Memory	1.5984	6.63213	0.636425	7.19619	0
IgM_Memory	2.67249	8.65917	1	0	0
IgM_Memory	0.520422	6.4275	1	8.33511	0
IgM_Memory	2.55156	8.5249	1	7.95793	0
IgM_Memory	3.26791	7.50845	1	7.82445	0
IgM_Memory	2.26772	6.14699	1	0	0
IgM_Memory	0.588926	5.94052	1	6.75477	0
IgM_Memory	3.11044	8.14599	1	0	0
IgM_Memory	0.724957	7.17489	1	7.01402	0
IgM_Memory	2.1508	6.68327	0.940173	7.26513	0
IgM_Memory	2.58883	6.54889	0.235871	0	0
IgM_Memory	2.47528	8.17303	1	0	0
IgM_Memory	1.79686	5.74304	1	6.72663	0
IgM_Memory	1.97895	8.30643	1	0	0
IgM_Memory	2.34704	8.02645	1	0	0
IgM_Memory	4.39879	10.2103	1	0	0
IgM_Memory	3.06328	7.87927	1	0	0
IgM_Memory	1.41854	6.40157	1	6.32177	0
IgM_Memory	3.57011	7.60786	1	0	0
IgM_Memory	2.18736	7.28918	0.904395	7.6014	0
IgM_Memory	2.21151	7.97985	1	0	0
IgM_Memory	3.13583	6.99908	1	0	0
IgM_Memory	4.10037	7.40044	1	0	0
IgM_Memory	2.59066	6.03914	1	0	0
IgM_Memory	2.19569	6.49676	0.933161	7.26513	0
IgM_Memory	2.74208	8.75443	1	7.1317	0
IgM_Memory	1.30641	5.67695	1	7.44326	0
IgM_Memory	2.18476	7.32021	1	0	0
IgM_Memory	1.78428	5.68629	1	7.10095	0
IgM_Memory	2.44615	6.24455	1	0	0
IgM_Memory	2.77118	7.26549	0.507929	0	0
IgM_Memory	-0.227443	8.65275	1	0	7.01402
IgM_Memory	2.36881	5.67932	1	6.90875	0
IgM_Memory	2.59608	6.10408	1	0	0
IgM_Memory	2.60948	5.8196	1	6.43935	0
IgM_Memory	4.36669	9.3112	0.0876129	0	0
IgM_Memory	2.41586	6.46277	0.938573	0	0
IgM_Memory	1.76397	5.6615	1	0	0
IgM_Memory	1.67359	5.51888	1	0	0
IgM_Memory	3.0703	6.75253	1	0	0
IgM_Memory	2.89057	7.18766	0.356141	6.50379	0
IgM_Memory	2.15052	6.07068	1	0	0
IgM_Memory	3.50783	7.04969	0.811023	0	0
IgM_Memory	0.0831627	6.62053	0.916914	0	0
IgM_Memory	2.2018	7.79161	1	0	0
IgM_Memory	2.39962	7.9648	0.589232	7.82445	0
IgM_Memory	2.72604	5.95633	1	6.57268	0
IgM_Memory	3.2743	8.38952	1	0	6.90875
IgM_Memory	3.21154	8.31888	1	8.51739	0
IgM_Memory	1.13041	5.72447	1	8.16917	6.37883
IgM_Memory	3.31961	5.77617	1	7.26513	0
IgM_Memory	3.57518	7.66289	1	6.81354	0
IgM_Memory	2.24801	6.01832	0.483483	0	5.88093
IgM_Memory	2.64051	6.23645	1	0	0
IgM_Memory	2.8223	7.79577	0.457675	0	0
IgM_Memory	1.84341	6.07599	1	0	0
IgM_Memory	2.37828	7.28241	0.57159	6.72663	0
IgM_Memory	2.33415	7.72822	1	0	0
IgM_Memory	1.01472	5.93514	1	8.22978	0
IgM_Memory	2.72651	7.64091	1	0	0
IgM_Memory	3.55254	7.08343	0.590235	6.72663	0
IgM_Memory	2.32194	8.84595	0.453774	0	0
IgM_Memory	1.68119	5.55606	0.572229	0	5.19057
IgM_Memory	1.24119	6.01368	1	6.43935	6.43935
IgM_Memory	3.47315	7.62489	1	0	0
IgM_Memory	2.35796	7.72497	1	0	0
IgM_Memory	3.02376	8.49076	1	0	0
IgM_Memory	3.45195	7.72019	1	0	0
IgM_Memory	2.71039	8.10051	0.391959	0	0
IgM_Memory	2.33557	7.54354	1	0	0
IgM_Memory	3.79779	7.86031	1	0	0
IgM_Memory	1.88897	6.01155	0.339862	6.47105	0
IgM_Memory	2.08855	5.92092	1	6.86001	0
IgM_Memory	0.321614	6.93966	1	7.41918	0
IgM_Memory	1.82114	6.22729	1	0	0
IgM_Memory	1.69573	6.27422	1	0	0
IgM_Memory	3.50074	7.8166	1	0	0
IgM_Memory	2.21403	7.94604	1	0	0
IgM_Memory	1.46048	6.9433	1	7.07112	0
IgM_Memory	2.75468	7.14486	1	0	0
IgM_Memory	3.98308	8.30102	1	7.1317	0
IgM_Memory	1.75759	6.23977	1	0	0
IgM_Memory	3.44864	7.74548	1	7.41918	0
IgM_Memory	2.21035	6.76981	0.516796	0	0
IgM_Memory	1.24077	5.78742	1	7.19619	0
IgM_Memory	1.79761	5.79606	0.5928	0	0
IgM_Memory	2.73688	8.14653	1	0	0
IgM_Memory	3.73893	9.51355	0.387176	7.01402	0
IgM_Memory	3.29921	8.5696	0.905979	7.6014	0
IgM_Memory	2.32866	8.05549	1	0	0
IgM_Memory	3.01592	7.02897	0.841721	7.70671	0
IgM_Memory	1.03989	5.84126	1	0	0
IgM_Memory	2.41073	8.08126	1	0	0
IgM_Memory	2.50868	6.6687	1	0	0
IgM_Memory	2.59933	6.81221	1	0	0
IgM_Memory	3.12298	7.74205	1	0	6.72663
IgM_Memory	3.10117	8.52818	0.876943	0	0
IgM_Memory	1.8072	5.92019	1	7.6014	0
IgM_Memory	1.37854	5.64354	1	5.84594	0
IgM_Memory	2.40158	6.40198	1	7.95793	0
IgM_Memory	1.08957	6.36756	0.699477	7.68474	6.07714
IgM_Memory	3.36133	8.14928	0.510208	0	0
IgM_Memory	2.11039	5.93175	0.75315	0	0
IgM_Memory	2.30526	7.31379	1	0	0
IgM_Memory	1.71573	6.64183	1	0	0
IgM_Memory	3.37828	7.51377	0.940247	0	0
IgM_Memory	3.84781	7.43231	1	0	0
IgM_Memory	2.71862	6.7518	1	0	0
IgM_Memory	1.27888	5.84405	0.699373	6.14444	0
IgM_Memory	1.59378	5.75979	0.503814	0	0
IgM_Memory	2.35387	6.10921	1	0	6.50379
IgM_Memory	2.9224	8.96084	1	0	0
IgM_Memory	1.82256	7.69315	0.867762	7.82445	0
IgM_Memory	3.49168	7.5815	0.889385	0	0
IgM_Memory	1.85695	6.37463	1	0	0
IgM_Memory	1.42366	6.14612	1	0	0
IgM_Memory	2.1167	7.37146	1	0	0
IgM_Memory	2.96383	7.83622	1	0	0
IgM_Memory	1.88474	5.92456	0.471657	0	0
IgM_Memory	2.69858	6.53192	1	6.90875	0
IgM_Memory	2.92189	7.20542	1	7.95793	0
IgM_Memory	2.30388	6.80652	1	7.6014	0
IgM_Memory	2.1418	6.16959	1	0	0
IgM_Memory	2.3663	6.32869	1	7.26513	0
IgM_Memory	4.59532	8.43042	0.419801	7.26513	7.26513
IgM_Memory	3.93655	7.73013	1	7.26513	0
IgM_Memory	1.37943	5.82688	1	0	6.03468
IgM_Memory	2.39539	8.6801	1	7.82445	0
IgM_Memory	4.58104	10.0238	1	0	0
IgM_Memory	2.94112	6.8425	1	0	0
IgM_Memory	3.13901	7.99269	1	0	0
IgM_Memory	2.66374	7.49225	1	0	7.1317
IgM_Memory	2.11247	6.24336	0.919487	0	0
IgM_Memory	2.78829	8.8924	0.507383	0	0
IgM_Memory	3.25421	7.19551	1	7.82445	0
IgM_Memory	1.34239	6.02675	0.574969	0	0
IgM_Memory	1.99349	7.94622	0.906666	0	0
IgM_Memory	2.05472	5.75078	1	0	0
IgM_Memory	3.16958	6.6594	1	0	0
IgM_Memory	2.84818	6.05804	0.528496	6.37883	6.37883
IgM_Memory	1.71225	5.64115	0.750045	6.69927	0
IgM_Memory	2.73377	6.20999	1	7.1317	0
IgM_Memory	3.27354	8.5142	0.908028	0	6.57268
IgM_Memory	3.26968	8.67591	1	7.6014	0
IgM_Memory	1.93648	5.64613	1	6.14444	0
IgM_Memory	1.63687	7.07183	0.527415	7.1317	0
IgM_Memory	2.30637	5.78605	1	5.99396	0
IgM_Memory	1.2762	6.78136	0.947214	6.90875	0
IgM_Memory	1.61666	5.90748	1	7.47631	0
IgM_Memory	3.0858	8.34145	1	7.82445	0
IgM_Memory	2.04619	7.82279	0.444601	0	0
IgM_Memory	3.66218	7.16283	1	7.50614	0
IgM_Memory	1.43674	5.59311	1	5.65849	0
IgM_Memory	4.0752	7.4883	1	6.72663	0
IgM_Memory	1.00935	5.88563	0.401665	0	5.99396
IgM_Memory	0.643248	6.58243	0.590385	0	0
IgM_Memory	2.06777	6.30132	0.967671	0	0
IgM_Memory	2.62077	7.35367	1	0	0
IgM_Memory	2.27975	5.99427	1	0	7.01402
IgM_Memory	2.11146	7.78521	0.21064	7.82445	0
IgM_Memory	3.7938	10.7234	1	8.11203	0
IgM_Memory	1.09674	6.59008	0.842035	0	0
IgM_Memory	2.85071	6.51164	0.561885	0	0
IgM_Memory	3.99747	7.02273	1	0	0
IgM_Memory	2.67041	5.86769	1	7.31389	0
IgM_Memory	3.55502	8.30546	1	0	0
IgM_Memory	2.81376	6.52434	0.32169	0	0
IgM_Memory	2.02906	7.2181	1	7.50614	0
IgM_Memory	3.94094	8.10144	1	0	0
IgM_Memory	1.74752	7.23023	1	0	0
IgM_Memory	4.16727	7.92532	1	0	0
IgM_Memory	2.76421	8.56483	1	0	0
IgM_Memory	-0.688192	6.88411	0.71819	0	6.03468
IgM_Memory	2.55048	7.74707	1	0	0
IgM_Memory	2.92553	8.59372	0.475134	7.6014	0
IgM_Memory	1.85882	6.23636	1	5.9172	0
IgM_Memory	2.6157	7.74547	1	6.90875	0
IgM_Memory	1.53103	5.76421	1	6.03468	0
IgM_Memory	2.37734	7.73946	1	0	0
IgM_Memory	2.08201	5.88852	1	0	0
IgM_Memory	0.99019	5.69222	0.728453	6.43935	6.03468
IgM_Memory	1.32963	6.6775	1	6.72663	0
IgM_Memory	1.99536	6.09382	0.451966	6.50379	0
IgM_Memory	2.12723	5.5276	0.929015	6.90875	0
IgM_Memory	1.12249	5.48151	1	5.95484	0
IgM_Memory	2.49395	6.53109	1	7.1317	7.1317
IgM_Memory	2.37224	6.13523	1	0	0
IgM_Memory	3.42406	8.20891	1	7.26513	0
IgM_Memory	3.21925	9.361	0.853455	0	0
IgM_Memory	2.32226	7.54837	1	0	0
IgM_Memory	1.12495	5.66917	0.712212	5.95484	0
IgM_Memory	0.689255	6.09322	0.876214	0	0
IgM_Memory	-0.570139	6.57134	1	0	0
IgM_Memory	1.90065	6.72788	0.488481	7.01402	0
IgM_Memory	7.17588	10.2868	0.95206	0	0
IgM_Memory	3.64729	8.11203	1	8.11203	0
IgM_Memory	2.70155	7.79524	1	6.81354	0
IgM_Memory	3.23658	8.41002	0.459037	0	0
IgM_Memory	2.13027	5.57229	0.722526	6.03468	0
IgM_Memory	2.00026	5.5557	0.785105	0	0
IgM_Memory	2.11918	6.75595	1	0	0
IgM_Memory	3.44085	7.89411	1	7.26513	0
IgM_Memory	2.07323	8.01982	1	0	0
IgM_Memory	2.55322	8.9503	1	0	0
IgM_Memory	3.44662	7.94745	1	0	0
IgM_Memory	1.15865	5.9856	0.391161	0	0
IgM_Memory	0.610975	6.14339	1	7.19619	0
IgM_Memory	2.39573	6.50844	1	0	0
IgM_Memory	2.76484	6.42084	1	0	0
IgM_Memory	1.28519	8.98043	1	0	0
IgM_Memory	1.67568	7.62813	1	7.70671	0
IgM_Memory	1.72885	6.38898	1	0	0
IgM_Memory	2.46296	6.81535	0.914203	0	0
IgM_Memory	0.446599	5.95277	1	6.90875	0
IgM_Memory	2.24736	6.91262	0.486319	0	0
IgM_Memory	1.40636	5.97019	1	0	0
IgM_Memory	2.17342	6.67295	1	0	0
IgM_Memory	3.45148	8.05622	0.940192	7.82445	7.1317
IgM_Memory	0.801312	6.51322	1	5.84594	5.84594
IgM_Memory	0.644609	5.9085	1	7.04216	0
IgM_Memory	3.29766	8.38019	0.910252	6.64669	0
IgM_Memory	3.06937	6.79151	1	0	0
IgM_Memory	3.65216	9.11818	1	7.82445	0
IgM_Memory	2.84747	6.56662	1	6.81354	0
IgM_Memory	5.09243	8.94436	1	7.1317	0
IgM_Memory	2.85155	6.36651	1	7.41918	0
IgM_Memory	3.32557	7.9556	1	7.82445	0
IgM_Memory	2.0967	5.65829	1	6.48184	5.38629
IgM_Memory	2.02853	5.88803	1	6.50379	0
IgM_Memory	3.44934	7.2562	0.505446	7.01402	0
IgM_Memory	1.70953	7.7493	1	7.95793	0
IgM_Memory	1.91885	7.77097	0.962524	6.72663	0
IgM_Memory	0.286146	6.26842	0.902235	7.07112	0
IgM_Memory	2.19236	5.65114	0.97053	5.60312	0
IgM_Memory	1.52425	5.34176	1	6.96	0
IgM_Memory	1.12222	6.28517	1	0	0
IgM_Memory	3.70763	7.00863	1	6.72663	0
IgM_Memory	2.18724	7.62222	1	0	0
IgM_Memory	1.39317	5.56062	0.604326	6.37883	0
IgM_Memory	4.89098	9.53877	1	0	0
IgM_Memory	2.41908	8.8387	1	7.26513	0
IgM_Memory	5.09246	9.51687	0.539908	0	0
IgM_Memory	0.954945	5.6445	0.59811	7.47631	0
IgM_Memory	2.06193	6.01682	1	0	0
IgM_Memory	2.40358	7.6576	0.198731	7.6014	0
IgM_Memory	1.90827	7.60529	1	0	0
IgM_Memory	2.27597	6.05205	1	6.57268	0
IgM_Memory	2.30918	5.93765	1	0	5.47686
IgM_Memory	3.69462	8.01707	0.336882	0	0
IgM_Memory	3.24428	9.15932	1	0	0
IgM_Memory	-1.23316	8.05698	1	5.84594	6.53764
IgM_Memory	1.83076	5.41794	1	0	0
IgM_Memory	3.57677	9.13455	1	0	0
IgM_Memory	3.19879	7.33623	0.554151	0	0
IgM_Memory	1.48828	6.98606	1	8.11203	0
IgM_Memory	2.80955	6.7664	0.985494	0	0
IgM_Memory	1.05789	6.64343	1	0	0
IgM_Memory	3.80103	8.26985	0.315632	6.2678	0
IgM_Memory	1.0775	8.95171	0.901943	0	0
IgM_Memory	2.47533	7.04448	0.891499	0	0
IgM_Memory	2.26337	7.28119	0.856247	0	0
IgM_Memory	3.25542	7.43834	1	0	0
IgM_Memory	2.52731	6.33772	0.918527	0	0
IgM_Memory	2.0417	7.02065	1	0	0
IgM_Memory	3.92205	7.19182	1	7.26513	0
IgM_Memory	2.40053	9.24494	1	0	0
IgM_Memory	1.10386	6.57229	0.948912	0	0
IgM_Memory	2.89095	8.19233	1	0	0
IgM_Memory	2.32603	6.63866	1	0	0
IgM_Memory	3.11156	8.68733	0.849299	0	0
IgM_Memory	3.92444	7.6046	0.870528	0	0
IgM_Memory	3.57678	9.03013	1	0	0
IgM_Memory	2.83102	8.40807	0.889192	8.11203	0
IgM_Memory	1.67906	6.24856	1	6.90875	0
IgM_Memory	0.712007	5.7004	0.615945	5.38629	0
IgM_Memory	2.4968	6.77513	1	0	0
IgM_Memory	2.22381	6.67825	0.965462	6.72663	0
IgM_Memory	2.65252	6.10515	1	6.21661	0
IgM_Memory	1.85943	6.62029	1	0	0
IgM_Memory	2.26945	8.53221	1	0	0
IgM_Memory	2.90598	9.01527	1	0	0
IgM_Memory	1.34253	6.06784	1	0	0
IgM_Memory	3.13282	6.67756	1	7.91142	0
IgM_Memory	3.44935	6.73443	1	7.76385	0
IgM_Memory	2.23318	7.17365	1	0	0
IgM_Memory	2.50116	8.17876	1	0	0
IgM_Memory	4.00535	8.09804	1	0	0
IgM_Memory	3.62692	8.81386	1	7.82445	0
IgM_Memory	0.213634	6.91897	1	0	0
IgM_Memory	1.46966	5.76971	1	0	0
IgM_Memory	1.71546	5.57501	1	0	6.1215
IgM_Memory	4.11021	8.19506	1	8.11203	0
IgM_Memory	3.09292	8.23802	1	0	0
IgM_Memory	1.63851	6.99931	1	7.33919	6.64669
IgM_Memory	2.85613	6.99664	1	6.72663	6.72663
IgM_Memory	1.0186	6.90689	1	0	0
IgM_Memory	1.57809	5.94228	1	0	0
IgM_Memory	2.28107	5.90816	0.99694	0	0
IgM_Memory	2.14456	5.6091	1	7.70671	0
IgM_Memory	1.26462	7.1144	1	0	0
IgM_Memory	3.81894	7.62726	1	0	0
IgM_Memory	1.4993	5.34849	0.930745	6.40863	0
IgM_Memory	3.41367	8.5227	1	0	0
IgM_Memory	2.98019	6.27965	1	7.82445	0
IgM_Memory	2.06485	6.9312	1	0	0
IgM_Memory	1.15293	5.53066	1	6.53764	0
IgM_Memory	3.84772	8.50277	1	7.6014	0
IgM_Memory	1.39357	6.01561	0.699469	6.97768	0
IgM_Memory	1.96917	5.61497	1	7.95793	6.16792
IgM_Memory	2.38205	8.22341	1	0	0
IgM_Memory	3.81375	7.36391	0.557749	6.64669	0
IgM_Memory	3.54072	7.375	0.885145	0	0
IgM_Memory	1.07285	5.59718	0.655297	0	6.43935
IgM_Memory	2.1699	5.83251	0.550492	6.03468	6.03468
IgM_Memory	1.46341	5.58163	0.671524	6.90875	0
IgM_Memory	1.44904	5.57907	0.650303	5.81214	0
IgM_Memory	3.05834	8.06605	0.354804	0	0
IgM_Memory	2.94443	6.31995	0.75073	6.72663	0
IgM_Memory	1.96928	9.26699	0.924225	0	0
IgM_Memory	3.71899	7.1394	0.957584	6.90875	0
IgM_Memory	2.37877	5.99877	1	7.62671	0
IgM_Memory	3.56387	7.8112	0.923621	0	0
IgM_Memory	0.416495	6.85466	1	6.90875	0
IgM_Memory	2.99819	6.86199	0.545549	6.81354	0
IgM_Memory	0.503979	5.85457	1	0	0
IgM_Memory	2.33259	7.5835	1	7.01402	0
IgM_Memory	1.59818	5.48064	0.617033	5.63041	0
IgM_Memory	2.72829	8.02475	1	0	0
IgM_Memory	2.45025	6.64209	0.991037	0	0
IgM_Memory	2.83111	7.36757	1	7.26513	0
IgM_Memory	1.54836	7.09241	1	0	0
IgM_Memory	3.92838	8.21036	0.864324	0	7.01402
IgM_Memory	2.29709	6.54921	0.539796	7.26513	0
IgM_Memory	2.68949	7.71431	1	6.21661	0
IgM_Memory	2.45678	6.06798	1	7.82445	0
IgM_Memory	2.58267	7.80086	0.874335	0	0
IgM_Memory	3.38545	7.02093	1	0	0
IgM_Memory	1.59863	7.17074	1	7.6014	0
IgM_Memory	2.73038	5.82639	0.669653	0	6.2678
IgM_Memory	4.4881	7.69387	1	7.26513	0
IgM_Memory	2.82506	6.62578	1	0	0
IgM_Memory	3.51001	8.65987	1	0	0
IgM_Memory	2.39585	5.89437	0.616702	7.01402	0
IgM_Memory	1.98998	7.37067	0.368945	0	0
IgM_Memory	1.50193	5.62302	1	8.0067	0
IgM_Memory	3.0603	8.55902	0.886417	0	0
IgM_Memory	1.77608	5.47767	1	6.03468	0
IgM_Memory	1.5753	5.55841	1	7.01402	0
IgM_Memory	1.96918	7.8721	1	0	0
IgM_Memory	1.3555	5.77635	1	0	0
IgM_Memory	1.79197	5.85129	0.979351	7.01402	0
IgM_Memory	2.79284	7.48106	1	0	0
IgM_Memory	2.39727	7.26557	0.930452	0	0
IgM_Memory	1.92943	6.97264	1	8.51739	0
IgM_Memory	2.49517	6.70631	0.572631	6.64669	0
IgM_Memory	1.84975	5.97517	1	0	0
IgM_Memory	1.54088	5.40699	0.598541	6.48184	0
IgM_Memory	2.76796	8.36767	0.488353	0	0
IgM_Memory	1.32401	5.93719	1	0	0
IgM_Memory	1.97093	6.63648	0.447777	0	0
IgM_Memory	1.47462	6.37715	1	7.5369	0
IgM_Memory	2.03131	6.1472	0.619357	7.82445	0
IgM_Memory	1.19723	5.66102	1	7.26513	0
IgM_Memory	1.99047	5.67055	1	0	0
IgM_Memory	1.42097	5.63138	1	8.03201	0
IgM_Memory	2.5746	6.86557	0.985467	0	0
IgM_Memory	1.9766	5.80173	0.426985	6.50379	0
IgM_Memory	2.9742	6.09245	1	0	0
IgM_Memory	3.27799	8.5641	1	0	0
IgM_Memory	2.09153	7.40003	1	7.41918	0
IgM_Memory	3.41734	7.03086	0.896589	0	7.1317
IgM_Memory	5.473	7.49462	1	7.82445	0
IgM_Memory	3.59156	6.83861	1	7.26513	0
IgM_Memory	3.03407	6.82055	1	0	0
IgM_Memory	3.78411	7.64578	1	0	0
IgM_Memory	3.25835	8.77209	0.381281	8.11203	0
IgM_Memory	3.13603	7.32807	1	6.81354	0
IgM_Memory	0.241276	7.2302	0.930677	0	0
IgM_Memory	3.13708	6.86129	1	0	0
IgM_Memory	3.0898	7.71493	1	0	0
IgM_Memory	1.47058	5.65276	0.850396	6.19196	5.50086
IgM_Memory	2.84331	6.34805	1	7.1317	0
IgM_Memory	1.69062	5.6995	1	6.16792	6.16792
IgM_Memory	3.0201	6.14779	1	7.1317	0
IgM_Memory	3.81125	7.14945	0.4061	8.11203	0
IgM_Memory	2.39271	5.83972	0.455939	0	0
IgM_Memory	3.18107	8.47247	1	0	0
IgM_Memory	2.52562	5.8453	1	6.43935	0
IgM_Memory	3.39696	7.59289	1	7.26513	0
IgM_Memory	0.691756	5.82306	1	0	0
IgM_Memory	2.00592	6.49132	1	0	0
IgM_Memory	2.33735	7.8369	1	0	0
IgM_Memory	0.475575	6.50392	0.959247	0	0
IgM_Memory	1.85018	5.66862	1	7.33919	0
IgM_Memory	-1.58587	7.76935	1	0	0
IgM_Memory	2.2264	6.68756	1	0	0
IgM_Memory	2.90465	7.60351	1	6.81354	0
IgM_Memory	2.80893	7.46604	1	0	0
IgM_Memory	1.38999	8.01934	1	0	0
IgM_Memory	2.29928	8.34564	1	0	0
IgM_Memory	1.56262	5.50716	1	6.57268	0
IgM_Memory	1.55507	8.08147	1	0	6.72663
IgM_Memory	3.04915	8.59055	1	9.21044	0
IgM_Memory	3.07202	7.11243	1	0	0
IgM_Memory	3.95207	7.29735	1	6.64669	0
IgM_Memory	2.89775	6.17506	1	0	0
IgM_Memory	2.15677	6.67549	0.885395	0	0
IgM_Memory	1.52373	5.60373	1	7.07112	0
IgM_Memory	2.11063	7.3271	1	0	0
IgM_Memory	1.43831	5.81108	1	7.82445	0
IgM_Memory	3.64044	6.86681	1	0	0
IgM_Memory	3.17909	7.95159	1	0	0
IgM_Memory	1.74627	7.36988	1	0	0
IgM_Memory	0.61947	7.64778	1	0	0
IgM_Memory	3.25217	7.80867	1	0	0
IgM_Memory	3.71817	8.31846	0.932846	0	0
IgM_Memory	1.69876	6.52831	1	7.41918	0
IgM_Memory	0.967218	5.7959	0.737789	6.57268	0
IgM_Memory	2.13629	6.27976	0.545429	0	0
IgM_Memory	1.99693	7.46084	0.435371	0	0
IgM_Memory	0.515685	5.79535	0.704568	6.32177	0
IgM_Memory	2.98774	8.91531	1	0	0
IgM_Memory	0.933833	5.8	0.747695	6.03468	0
IgM_Memory	2.47442	9.05329	1	0	0
IgM_Memory	2.9805	6.68017	1	0	0
IgM_Memory	2.31248	7.14167	0.439392	7.82445	0
IgM_Memory	2.15562	8.30881	1	0	0
IgM_Memory	2.35496	5.52701	1	7.07112	0
IgM_Memory	1.55359	5.56252	1	6.72663	0
IgM_Memory	2.20808	5.68021	1	5.63041	0
IgM_Memory	3.84511	7.73187	1	0	0
IgM_Memory	1.10606	6.6917	1	7.26513	0
IgM_Memory	2.17181	8.65323	1	0	0
IgM_Memory	3.87422	8.94898	1	0	7.41918
IgM_Memory	2.51142	6.81071	0.89918	0	0
IgM_Memory	3.22141	8.14706	0.540447	0	6.81354
IgM_Memory	2.69351	7.99939	1	0	0
IgM_Memory	1.07407	6.37984	1	0	0
IgM_Memory	4.64546	8.81004	1	0	0
IgM_Memory	2.52638	7.37296	1	8.36328	0
IgM_Memory	0.962737	6.19499	1	6.32177	0
IgM_Memory	1.08475	6.22616	1	7.6014	0
IgM_Memory	2.23254	8.59243	0.905823	0	0
IgM_Memory	5.27139	7.15379	0.409856	0	0
IgM_Memory	3.43511	7.15216	1	0	0
IgM_Memory	5.97065	7.63683	1	0	0
IgM_Memory	2.66369	7.781	0.859176	7.41918	0
IgM_Memory	4.89508	9.70869	1	0	0
IgM_Memory	3.42546	8.08066	1	0	0
IgM_Memory	1.1074	9.45587	1	0	0
IgM_Memory	2.77239	7.46754	1	0	0
IgM_Memory	1.22766	5.56295	1	7.07112	0
IgM_Memory	1.52505	6.26505	0.536567	0	0
IgM_Memory	2.59858	7.3839	1	0	0
IgM_Memory	2.32507	6.162	0.541481	7.67036	0
IgM_Memory	2.89543	8.52035	0.888117	8.51739	0
IgM_Memory	1.97403	7.33936	1	0	0
IgM_Memory	1.96309	5.8525	1	7.47631	6.37883
IgM_Memory	2.42579	7.15672	0.470626	7.01402	0
IgM_Memory	2.75347	7.33389	1	7.82445	0
IgM_Memory	3.53003	6.77884	0.885423	0	0
IgM_Memory	1.96312	8.47939	1	0	0
IgM_Memory	1.88294	7.05353	1	0	0
IgM_Memory	3.09567	6.15147	0.921999	0	0
IgM_Memory	1.82765	5.84402	1	6.72663	0
IgM_Memory	1.7717	5.47445	1	5.7478	0
IgM_Memory	3.01929	6.32114	1	6.81354	0
IgM_Memory	1.85548	7.55167	1	0	0
IgM_Memory	2.65102	7.11944	1	8.51739	0
IgM_Memory	1.95287	5.93759	0.680298	7.32393	0
IgM_Memory	2.06017	5.69459	0.66076	7.1317	0
IgM_Memory	2.35264	7.53519	0.518275	0	0
IgM_Memory	3.34389	8.65227	1	7.82445	0
IgM_Memory	1.62711	5.43342	0.966912	7.31389	0
IgM_Memory	3.63282	8.32673	0.893272	7.41918	0
IgM_Memory	1.83787	5.90275	1	5.84594	0
IgM_Memory	2.06931	8.55934	1	0	0
IgM_Memory	2.57573	6.41181	1	0	0
IgM_Memory	1.50669	9.22727	1	0	0
IgM_Memory	1.89044	6.35275	1	6.07714	0
IgM_Memory	1.29725	5.85055	0.813183	0	6.1215
IgM_Memory	1.6178	6.48975	1	0	0
IgM_Memory	2.3646	5.78105	1	7.07112	0
IgM_Memory	1.75276	9.20145	1	0	0
IgM_Memory	0.110164	6.48565	1	6.96	0
IgM_Memory	3.73624	8.17087	0.458951	0	0
IgM_Memory	1.71393	7.43525	1	0	0
IgM_Memory	2.51855	8.36031	1	0	7.1317
IgM_Memory	3.72513	7.67301	1	0	0
IgM_Memory	3.11964	7.48433	1	0	0
IgM_Memory	1.3111	6.41718	1	6.32177	0
IgM_Memory	1.691	5.39741	0.935605	0	5.7635
IgM_Memory	0.492009	6.0537	0.786152	0	0
IgM_Memory	1.98047	5.63073	1	0	0
IgM_Memory	1.4494	5.79505	1	0	5.7478
IgM_Memory	3.27376	6.40229	1	0	0
IgM_Memory	1.91732	6.50018	1	7.01402	0
IgM_Memory	2.98792	6.01135	1	0	0
IgM_Memory	2.62148	7.24341	1	0	0
IgM_Memory	3.90763	9.11147	1	7.82445	0
IgM_Memory	1.58466	5.65322	0.746707	7.03647	0
IgM_Memory	2.00503	5.42867	1	5.68737	0
IgM_Memory	1.96438	7.41022	1	0	0
IgM_Memory	1.5884	5.51899	0.681579	6.34989	5.65849
IgM_Memory	1.6857	6.25585	1	0	0
IgM_Memory	1.92323	5.77082	0.284788	0	0
IgM_Memory	1.60949	6.96759	1	0	7.41918
IgM_Memory	2.43665	8.85946	1	6.90875	0
IgM_Memory	2.68766	6.93141	1	0	0
IgM_Memory	4.0994	8.48592	1	7.26513	0
IgM_Memory	1.17976	6.86363	0.90982	7.1317	0
IgM_Memory	1.08351	5.91162	1	6.69927	6.29442
IgM_Memory	0.508289	6.12754	1	0	0
IgM_Memory	3.98709	7.67219	0.9063	0	0
IgM_Memory	2.65247	6.46356	1	8.2943	0
IgM_Memory	2.84981	7.47408	1	0	0
IgM_Memory	2.57636	7.74903	0.905963	0	0
IgM_Memory	1.68356	7.26635	1	7.6014	0
IgM_Memory	2.30353	7.71619	1	0	0
IgM_Memory	2.42872	7.02003	1	0	0
IgM_Memory	2.32049	5.93691	0.986017	0	0
IgM_Memory	3.64675	7.0885	1	7.26513	0
IgM_Memory	3.1696	8.01172	1	0	0
IgM_Memory	2.37769	7.94862	1	0	0
IgM_Memory	1.66536	6.68018	1	0	0
IgM_Memory	2.71921	7.61448	1	0	0
IgM_Memory	2.17017	6.15083	1	0	0
IgM_Memory	4.01901	7.34966	1	7.26513	0
IgM_Memory	2.299	6.03138	0.450474	0	0
IgM_Memory	3.14913	6.60845	1	0	0
IgM_Memory	1.2575	6.4316	1	7.41918	0
IgM_Memory	1.92794	7.36225	1	7.50614	0
IgM_Memory	2.33386	6.45759	1	6.57268	0
IgM_Memory	1.66598	6.70195	1	0	0
IgM_Memory	3.86619	7.84825	1	0	0
IgM_Memory	2.08744	7.73687	0.451306	0	0
IgM_Memory	2.0237	6.06486	0.411384	6.76914	0
IgM_Memory	3.48942	6.77904	0.390348	0	0
IgM_Memory	3.09196	7.69359	1	9.21044	0
IgM_Memory	2.04304	6.23878	1	0	0
IgM_Memory	1.38212	7.07797	0.8856	0	0
IgM_Memory	2.25914	7.63476	1	0	0
IgM_Memory	2.83449	6.01324	1	0	0
IgM_Memory	2.0632	6.23577	0.743317	7.19619	0
IgM_Memory	0.706316	6.10318	0.275912	0	0
IgM_Memory	-0.897306	7.44281	1	0	0
IgM_Memory	0.97913	5.55526	0.699493	6.97768	0
IgM_Memory	1.33663	7.59915	1	0	0
IgM_Memory	3.61902	8.10929	1	0	0
IgM_Memory	3.61789	8.80958	1	0	0
IgM_Memory	1.45875	6.53106	1	0	0
IgM_Memory	2.43944	5.95981	1	0	0
IgM_Memory	2.34519	6.7303	1	7.26513	0
IgM_Memory	2.25032	5.61982	1	5.65849	6.75477
IgM_Memory	2.37152	5.84806	0.470104	0	7.82445
IgM_Memory	3.53375	5.77839	0.311806	6.57268	0
IgM_Memory	3.65473	8.26987	1	7.6014	0
IgM_Memory	2.40988	7.98988	1	0	0
IgM_Memory	3.42178	8.37256	1	0	0
IgM_Memory	3.28121	6.42588	1	0	0
IgM_Memory	2.46299	5.94514	0.689716	6.90875	0
IgM_Memory	2.17147	9.09668	1	7.41918	0
IgM_Memory	3.13275	6.25791	1	6.64669	0
IgM_Memory	2.88465	6.00013	0.995162	0	0
IgM_Memory	1.30726	8.6736	1	7.41918	0
IgM_Memory	2.56398	8.53945	1	7.50614	0
IgM_Memory	1.80843	8.09613	1	0	0
IgM_Memory	3.32527	7.50293	1	7.82445	0
IgM_Memory	1.72634	9.87726	1	7.1317	0
IgM_Memory	2.81517	7.86243	1	0	0
IgM_Memory	1.75464	8.6638	1	0	0
IgM_Memory	0.849059	6.71092	1	0	0
IgM_Memory	2.57391	7.90263	1	7.6014	7.6014
IgM_Memory	1.77836	8.39889	1	0	0
IgM_Memory	2.36331	6.89717	1	7.6014	0
IgM_Memory	3.02471	7.99628	0.503298	7.01402	0
IgM_Memory	1.98316	7.88361	1	0	0
DN	1.4602	8.55254	1	7.1317	0
DN	1.59922	6.81709	1	0	0
DN	3.71444	7.62432	1	0	0
DN	2.72509	9.06453	1	0	0
DN	5.44007	10.3371	1	0	0
DN	-0.0128592	7.44558	0.539236	0	0
[truncated: 6,773 more rows]

## Sheet: Extended data Fig 3d
Source data for Extended data Fig. 3d (King et al., cell type, UMAP coordinates, CSR potential, Sterile IgG1, Sterile IgA1 expression, for each cell [ each row in the table ])
library_id	UMAP_1	UMAP_2	CSR_potential	sterile_IGHG1	sterile_IGHA1
Activated	1.02254	4.79076	1	0	0
Naive	-3.08962	3.31797	1	0	0
Plasmablast	12.5012	-0.280578	0.507251	0	4.77034
Naive	-3.55879	1.82723	0.587431	7.41918	0
Naive	-2.67298	3.43389	1	0	0
Naive	-3.22307	3.67478	0.582909	0	0
Naive	-0.413715	5.50105	0.519565	0	0
Plasmablast	12.0932	-1.08934	1	0	5.31762
Naive	-2.42549	5.39662	0.557079	7.01402	0
prePB	10.663	-2.00813	0.446325	6.63144	5.71713
Naive	-3.2904	3.05243	1	0	0
Naive	-3.55526	0.562612	1	0	0
Activated	0.792603	5.0491	1	0	0
Naive	-2.46817	1.1879	0.884265	7.6014	0
Naive	-2.39569	3.51084	0.667842	0	0
Plasmablast	11.8034	-2.58741	1	0	5.15397
Activated	-0.0938378	4.31261	1	0	0
Naive	-4.66732	4.7475	1	0	0
MBC	-2.09763	4.44072	0.403401	0	0
Naive	-3.21482	4.18373	1	0	0
Naive	-2.20453	5.04652	0.763201	0	0
Naive	-4.14881	2.74193	1	0	0
Naive	-1.85139	4.42554	1	6.72663	0
Plasmablast	12.5279	-0.960169	0.520356	3.57915	4.81179
Naive	-2.67956	2.3874	1	0	0
Naive	-4.1226	3.06618	1	0	0
Naive	-4.09656	2.63248	0.519888	0	0
Naive	-2.08191	3.32104	0.290492	0	0
Naive	-4.23293	3.24847	0.511332	0	0
Naive	-3.78899	1.2676	1	0	0
Naive	-2.31514	2.88267	1	6.72663	0
Naive	-2.51381	1.77993	0.661543	0	0
Naive	-1.8122	2.56131	0.854496	0	0
Naive	-4.05345	1.97056	1	0	0
Naive	-0.586905	4.33615	0.857432	0	0
Naive	-0.640959	1.45771	1	0	0
Activated	1.11711	4.57835	0.167415	0	0
Naive	-4.289	2.45959	1	0	0
Naive	-5.20433	1.88865	0.80985	0	0
Naive	-2.73864	4.97409	0.607986	0	8.6509
Naive	-1.33792	3.25955	1	6.72663	0
Naive	-2.22968	4.72573	1	0	0
Naive	-4.88169	2.24287	1	0	0
Naive	-0.921384	5.42095	0.374275	0	0
Naive	-1.95416	2.68744	0.254142	6.43935	0
Plasmablast	12.3698	-0.704103	1	0	0
Naive	-1.42779	5.35126	0.837142	0	0
Naive	-4.3975	3.19061	0.868499	0	0
Naive	-3.39033	0.295499	0.689103	0	0
preGC	-0.419784	1.27047	0.211749	0	0
Naive	-3.05557	2.49374	1	0	0
Plasmablast	12.6205	-1.03193	1	3.89339	0
Naive	-3.20888	4.88841	0.505966	0	0
Naive	-2.98976	0.270422	0.617613	7.1317	0
DZ GC	1.72415	-11.4402	1	0	0
Naive	-1.61612	3.26264	1	0	0
Activated	1.01471	4.52258	0.308884	6.37883	0
Naive	-4.1188	3.9075	0.176963	0	0
Naive	-1.96279	3.31962	1	0	0
Naive	-5.09439	1.36759	1	0	0
Naive	-2.05079	2.86473	1	0	0
Naive	-2.91364	5.17729	1	0	0
Naive	-2.72495	1.91083	1	0	0
Naive	-3.54776	1.63519	1	0	0
Naive	-1.75547	2.90022	1	0	0
Naive	-2.20192	2.78857	0.664801	7.74444	0
Naive	-0.027146	5.25113	1	0	0
Naive	-3.1718	3.8502	1	0	0
Naive	-4.99173	2.7993	1	0	0
Naive	-3.83578	3.95944	1	0	0
DZ GC	1.34704	-10.0791	0.255267	0	0
Naive	-3.82665	2.99912	0.494495	0	0
Naive	-4.1525	5.74538	1	0	0
Naive	-2.82333	0.940784	0.565906	6.21661	6.90875
Naive	-2.95931	4.15172	0.617675	0	0
Naive	-3.40941	2.77293	1	6.81354	0
Naive	-0.474838	-0.627642	0.552165	0	0
Naive	-1.12569	0.881556	0.874277	0	0
Activated	0.0503863	4.4908	0.912269	0	6.32177
Naive	-1.74811	5.88191	1	0	0
Naive	-3.10808	5.71466	0.522214	7.95793	0
Naive	-2.89844	4.17924	0.589407	0	0
DZ GC	0.822382	-11.8856	1	0	0
Naive	-0.207868	-0.707598	0.465177	0	0
Naive	-1.18095	1.14177	1	0	0
Naive	-1.35653	4.75234	0.295902	0	0
Naive	-2.34612	4.07504	1	0	0
Naive	-2.00522	3.74837	1	0	0
Naive	-4.9932	2.73603	1	0	0
Naive	-2.94947	3.6083	1	0	0
Naive	-2.60498	4.69142	1	0	0
Naive	-4.35064	3.0151	1	0	0
prePB	10.7308	-1.90916	0.326323	0	7.52448
Naive	-4.2295	5.14123	0.698426	0	0
Naive	-3.10902	1.57293	1	0	0
Naive	-2.21764	5.30966	1	0	0
Naive	-2.49075	5.7593	0.489868	0	0
Naive	-1.4938	2.64457	0.625728	7.26513	7.26513
Naive	-5.30994	1.4795	1	0	0
Naive	-2.95524	3.07747	0.552118	0	0
Naive	-1.11871	4.75034	1	0	0
Naive	-3.13201	1.60666	0.628755	0	0
Naive	-2.24885	0.141471	1	0	0
Naive	-0.825187	2.03742	1	0	6.90875
Naive	-4.44838	2.99881	0.483431	0	0
Naive	-3.52555	2.93118	0.449531	0	0
Naive	-4.55839	1.75772	1	0	0
Plasmablast	11.0242	-2.33498	0.584664	0	0
Naive	-1.95718	2.68625	1	6.16792	0
Naive	-0.568003	2.02283	0.41886	0	0
Naive	-2.07596	2.57233	0.17822	6.72663	0
Naive	-3.8546	2.10792	0.414196	0	0
Naive	-5.10616	2.64152	1	0	0
Naive	-4.25982	3.65335	1	7.91142	0
Naive	-3.17237	4.86117	0.578417	0	0
MBC	-0.799537	4.07225	0.427393	0	0
Activated	0.945095	4.68374	1	0	0
Naive	-2.45609	3.55985	1	6.72663	0
Naive	-1.61818	5.38679	0.515343	0	0
Naive	-0.798672	0.91396	0.851243	0	0
Naive	-4.33919	4.04731	0.443984	0	0
Naive	-3.96554	5.26821	1	0	0
Plasmablast	12.4944	0.0637977	1	0	0
Plasmablast	12.0672	-2.44045	1	0	3.37039
Naive	-3.97634	2.27966	1	0	0
Plasmablast	12.4437	-0.831051	0.55884	0	5.39717
Naive	-2.88238	2.86397	1	0	0
Naive	-4.37738	0.636249	0.482778	0	0
Activated	0.454369	2.41387	0.0955251	0	0
Naive	-0.14316	3.84815	0.880129	0	6.90875
Naive	-3.77298	3.50799	0.496405	0	0
Naive	-1.48932	2.60616	0.276196	0	0
Activated	1.84779	4.50837	1	0	0
Naive	-2.99986	2.73935	1	0	0
Naive	-2.21858	3.74515	0.55187	0	0
Naive	-2.7845	4.5154	0.460736	0	0
Naive	-3.32705	4.63266	0.849787	0	0
Naive	-0.309592	4.3272	1	0	0
prePB	5.41483	-4.98242	1	0	0
Naive	-4.08685	4.18339	0.569402	0	0
Naive	-3.66797	1.88143	1	0	0
Naive	-2.5358	1.98857	1	0	0
Naive	-1.8272	2.85292	1	8.11203	0
Naive	-4.446	3.25868	1	7.6014	0
MBC	0.736643	3.67767	1	0	0
Naive	-3.49191	4.61596	0.775835	0	0
Plasmablast	12.4061	-1.32158	1	3.44371	0
Naive	-2.72443	2.76383	0.580031	8.0067	0
Naive	-3.85442	1.77331	1	0	0
Naive	-2.94772	1.47491	0.501299	0	0
Naive	-4.61413	3.31314	1	0	7.1317
Naive	-3.75971	4.09976	1	0	0
Naive	0.358803	4.26485	0.878195	6.90875	0
Naive	-2.94319	4.76667	1	0	0
Naive	-2.81271	0.396061	1	0	0
Naive	-1.76453	1.89206	0.50547	7.05172	0
Naive	-5.80506	4.06758	0.571049	0	0
Naive	-0.380899	4.76835	1	0	7.6014
Naive	-3.20012	3.16905	1	0	0
Naive	-2.24366	5.25267	1	0	0
Naive	-2.85755	4.87754	0.555292	0	0
Naive	-5.40923	4.57861	0.706095	0	0
Activated	2.03088	4.64842	0.683233	8.11203	7.41918
Naive	-3.35834	3.99603	1	0	0
Naive	-4.3235	4.66197	1	0	0
Naive	-1.13607	5.6903	1	0	0
Naive	-1.55366	2.90614	0.316965	6.50379	0
Naive	-1.56687	5.69586	0.407373	0	0
Naive	-1.49474	1.87886	1	0	0
Naive	-5.65277	4.28249	1	0	0
DZ GC	0.500847	-11.187	1	0	0
Naive	-3.28997	1.6121	0.58427	6.43935	0
Naive	-3.94221	5.54243	0.589184	0	0
MBC	-3.97342	5.39033	0.911715	0	0
Naive	-1.95077	2.87905	1	0	0
Naive	-3.55261	3.74828	1	7.01402	0
Naive	-1.84094	5.2505	0.238846	0	0
Plasmablast	11.365	-2.66892	0.950087	5.60312	0
Naive	-2.26112	4.86248	1	0	0
Naive	-3.09437	4.29463	0.431157	0	0
Naive	-3.44983	1.27409	1	0	0
Naive	-1.24461	4.85468	0.41808	0	0
Naive	-0.566226	3.58037	0.278629	0	0
Naive	-1.64584	3.8532	1	0	0
Naive	-1.63374	3.76238	0.291407	6.21661	0
Naive	-6.09405	1.88569	1	7.26513	0
Naive	-3.58517	4.34556	1	0	0
Naive	-1.34222	5.84226	1	0	0
Naive	-1.1808	4.97249	0.519124	0	0
Activated	-0.439577	5.39367	1	0	0
Naive	-2.74493	4.66129	0.49471	0	0
Naive	-3.46248	3.35699	1	0	8.36328
Naive	-0.510307	2.8726	1	0	0
Naive	-2.6313	1.99274	1	0	6.37883
Naive	-2.78635	3.7368	1	0	0
Naive	-0.124033	4.35281	1	0	0
Naive	-0.727096	5.39736	0.466579	0	0
Naive	-2.49472	5.18	0.557598	0	0
Naive	-1.88916	1.27831	1	0	0
Naive	-0.228101	4.44801	1	0	0
Naive	-1.91987	5.9554	1	0	0
Naive	-4.3587	5.20501	0.486497	0	0
Naive	-3.22784	5.6342	1	0	0
Naive	-1.78093	3.03991	0.595536	0	7.6014
Naive	-3.95324	4.80301	0.504208	0	0
Plasmablast	12.326	-2.07174	1	6.63819	0
Plasmablast	11.956	-0.295801	0.485189	0	5.71165
Naive	-4.12767	3.42438	0.378135	0	0
Naive	-5.75954	2.46884	1	0	0
Naive	-3.17574	4.38488	1	0	0
Naive	-1.76624	5.48322	0.577477	0	0
Naive	-2.56836	3.5481	0.457151	0	0
Naive	-0.128667	4.61685	0.60499	6.90875	0
Naive	-6.09725	2.4386	1	0	0
Naive	-1.93071	0.319075	0.254917	0	0
Naive	-3.66004	4.02078	1	0	0
Naive	-3.23498	3.08077	1	0	0
Naive	-1.86765	4.99103	0.691894	0	7.67036
Naive	-2.14806	5.73405	1	0	0
Naive	-0.561988	0.18255	1	0	0
Naive	-3.18023	3.59719	1	0	0
Naive	-1.31155	2.4411	1	0	6.81354
Naive	-2.16102	2.16227	0.461536	0	0
Naive	-2.62658	4.61716	1	0	0
Naive	-5.16292	3.11133	0.970284	7.70671	7.70671
Naive	-6.08493	3.78689	0.190777	0	0
Naive	-0.724407	5.28541	0.50375	0	7.46172
Naive	-3.29248	2.18181	0.473086	0	0
Naive	-2.27633	1.79241	0.246727	0	0
Naive	-1.55297	4.90512	0.572643	0	0
Naive	-2.99624	4.58608	0.597542	0	0
Naive	-0.0293751	4.02724	0.511864	0	0
Naive	-5.24325	4.69598	0.313143	0	0
Naive	-2.84441	5.59085	0.581991	6.64669	0
Naive	-1.00734	4.06316	0.720405	6.72663	6.72663
Naive	-5.22454	2.03959	0.575618	0	0
Naive	-5.58339	1.49397	0.829679	0	0
Naive	-2.36339	5.26554	0.855488	0	0
Naive	-2.45785	0.593251	1	0	0
Naive	-2.27243	2.08765	0.915643	0	0
Naive	-2.22144	2.72845	1	0	0
Naive	-3.61377	2.60422	0.270174	0	0
Activated	0.899066	3.39289	0.522	0	0
Activated	1.9638	4.08408	0.453297	0	0
Naive	-3.33473	1.9843	0.333796	7.74444	0
Naive	-1.29528	1.23305	1	0	7.82445
Naive	-4.58573	4.65832	0.493289	0	0
Naive	-3.44694	4.89345	0.21517	6.2678	0
Naive	-1.94798	5.97705	1	0	0
Naive	-4.85118	3.15763	0.60985	7.01402	0
Naive	-1.43336	3.38996	0.541223	0	7.74444
Naive	-5.03854	3.81622	0.485347	0	0
Naive	-4.13842	2.43973	0.059362	0	0
Naive	-1.91792	2.00262	1	7.56863	0
Naive	-2.50363	2.69563	1	0	0
Naive	-2.48692	4.79422	0.620834	0	0
Naive	-1.15948	3.30164	0.0692843	0	0
Naive	-1.40762	4.83039	1	0	0
Naive	-3.02267	2.88613	1	0	0
Naive	-3.50358	5.81634	0.530516	0	0
Naive	-3.03112	1.99526	0.581874	0	0
Naive	-3.38383	5.1828	0.509561	0	0
Naive	-2.92173	3.65359	1	0	0
Naive	-2.72445	5.47482	1	0	0
Naive	-2.7663	5.07189	1	0	0
Naive	-4.8799	4.89224	0.581254	6.57268	0
Naive	-3.61794	1.04363	0.942574	0	0
Naive	-2.73736	2.84368	0.182995	7.26513	0
Naive	-3.79398	1.7108	0.883794	0	0
Naive	-2.72523	1.67888	1	0	0
Naive	-4.57703	4.15833	1	0	0
Naive	-2.19802	3.46304	0.535966	0	0
DZ GC	0.215685	-11.632	0.457334	0	6.57268
MBC	-4.23503	2.98401	0.754096	7.92977	0
Naive	-4.9677	1.97154	1	0	0
Naive	-4.59327	5.21613	0.822601	0	0
Naive	-3.5398	5.65793	1	0	0
Naive	-2.08008	5.08024	1	0	0
Naive	-3.67586	5.03256	0.625071	0	0
Naive	-1.64023	5.45644	1	0	6.90875
Naive	-1.35646	4.83889	0.632456	0	0
Naive	-1.95733	3.22131	0.233312	0	0
Naive	-2.71244	5.84116	0.582781	0	0
Naive	-1.0866	1.22759	0.473377	0	0
Naive	-3.12572	3.8169	1	0	0
Naive	-4.50342	2.07276	0.612274	0	0
Naive	-5.41448	3.33068	1	0	0
Naive	-3.68325	4.36413	0.568331	0	0
Naive	-3.10729	5.53355	1	0	0
Naive	-2.53832	3.52232	1	0	0
Naive	-4.27482	1.01074	0.590164	7.33919	0
Naive	-1.84601	5.87431	1	0	0
Naive	-3.48141	3.48848	0.32358	0	0
Naive	-3.48694	5.31692	1	0	0
Naive	-4.661	2.95963	0.482448	0	0
Naive	-3.94749	4.55211	0.565271	0	0
Naive	-2.58578	5.10578	0.167834	0	0
Naive	-2.87148	5.15759	0.576855	0	0
Naive	-4.95999	2.05158	0.372849	0	0
Naive	-3.53003	4.98161	1	7.26513	0
Naive	-3.54593	1.85215	0.948679	5.9172	0
Naive	-2.6431	4.30185	0.529838	0	0
Naive	-3.65455	2.35069	0.832545	0	0
Naive	-3.39991	4.5952	0.54427	0	0
Naive	-3.04982	2.44831	0.165423	0	0
Naive	-1.31207	3.88217	0.220874	0	6.64669
Naive	-1.59283	3.63755	0.560012	0	0
Naive	-3.34392	4.64519	0.217466	0	0
Naive	-1.58506	4.92538	1	0	0
Naive	-5.77327	3.4595	0.549065	0	0
Naive	-2.36338	4.19088	1	0	0
Naive	-5.33068	4.20633	0.524709	7.1317	0
Naive	-3.38572	4.72486	0.820782	0	0
Naive	-3.41145	2.30583	1	0	0
Naive	-3.03098	3.04801	0.358339	7.19619	6.50379
Naive	-5.5373	3.58931	1	0	0
Naive	-2.616	1.5819	1	0	0
Naive	-1.45613	5.47096	1	0	0
Naive	-1.99649	3.11738	0.394007	0	0
Naive	-4.0222	4.62983	0.620964	0	0
Naive	-3.61291	2.37013	0.568775	0	0
Activated	2.02699	3.98152	0.123752	0	0
Naive	-5.31235	4.79972	0.448826	0	0
Naive	-1.57749	5.29353	0.529063	0	6.81354
Naive	-1.37852	2.56787	1	7.82445	0
Naive	0.336519	3.15687	0.42067	0	0
Naive	0.101966	4.81468	0.137449	0	0
Plasmablast	12.5035	-0.764435	0.851158	5.14545	5.48025
Naive	-5.14659	1.99463	1	0	0
Naive	-2.0747	2.89825	1	0	0
Naive	-2.35985	5.01288	1	0	0
Naive	-5.159	2.24568	1	6.43935	6.43935
Naive	-4.07614	5.78909	0.46214	0	0
Naive	-3.64814	3.27523	1	0	0
Naive	-4.35595	2.86416	1	0	0
Naive	-1.24033	3.73586	1	0	0
DZ GC	-2.17136	3.11922	0.567555	0	7.26513
Naive	-2.64234	5.80995	0.608292	0	0
Naive	-0.926684	4.57678	0.882563	6.90875	0
Plasmablast	12.551	-0.361606	1	0	4.82641
Naive	-5.79968	2.49274	1	0	0
Naive	-2.37741	5.27997	0.224675	0	0
Naive	-3.57792	5.67581	1	0	0
Naive	-6.0727	2.56222	0.817407	0	0
Naive	-4.93222	5.11448	0.614508	0	0
Naive	-1.82609	5.05817	0.576104	0	6.37883
Naive	-2.89554	4.51238	0.867027	0	0
Naive	-5.28288	4.63009	1	0	0
Naive	-2.36237	2.62663	1	0	0
Naive	-3.86107	0.843834	1	0	0
Naive	-3.97465	5.72549	1	0	0
Naive	-4.23961	4.94242	0.516593	0	0
DZ GC	0.352884	-11.7101	0.655912	7.91142	0
Naive	-1.83096	4.65429	0.597454	0	0
Naive	-4.20337	0.716537	0.626896	0	0
Naive	-0.832022	5.13684	1	0	0
Naive	-1.62565	2.19609	0.492577	0	0
Naive	-4.01999	5.50049	1	0	0
Naive	-1.37111	4.98546	0.575542	0	0
Naive	-3.39457	4.73043	0.251868	0	0
Naive	-5.56	4.32542	1	0	0
Naive	-3.58025	4.61409	1	0	0
Naive	-3.73033	1.85483	0.543084	0	0
Naive	-1.66161	5.94316	1	0	0
Naive	-5.32337	4.14505	0.546665	0	0
Naive	-0.911833	4.08992	1	7.01402	0
Naive	-3.08005	5.31985	1	0	0
Naive	-1.26338	3.48565	0.316519	0	0
Naive	-3.21447	5.9466	1	0	0
Naive	-6.14564	1.31843	1	0	0
Naive	-5.21051	5.05449	1	0	0
Naive	-1.31845	5.36858	1	0	0
Naive	-5.1465	3.3266	0.625982	0	0
Naive	-3.12345	5.64018	1	8.11203	0
Naive	-4.1476	2.16443	0.491396	0	0
Naive	-5.40221	1.81391	1	6.50379	0
Naive	-3.72045	2.47586	1	0	0
Naive	-5.68273	2.17721	1	0	0
Activated	1.85646	4.5218	1	0	0
Naive	-1.32248	5.48471	0.381257	0	0
DZ GC	0.665506	-11.0893	0.477412	0	0
Naive	-1.60227	4.31085	1	0	0
Naive	-4.25568	3.13799	0.123391	0	0
Naive	-5.98693	3.56012	1	7.82445	0
Naive	-0.4335	4.01877	0.586574	6.43935	0
Naive	-0.628463	1.66034	0.600921	7.26513	0
Naive	-2.91158	5.58095	1	0	0
Naive	-3.19983	1.36247	1	0	0
Naive	-1.87979	2.55784	0.581391	0	0
Naive	-3.74783	4.43178	1	0	0
Naive	-3.34745	4.17096	0.930636	0	0
Naive	-3.62332	1.69714	0.705715	0	6.57268
Naive	-1.73941	4.80324	1	0	0
Naive	-5.45039	3.01326	0.114966	0	0
Naive	-4.0253	3.04788	1	0	0
Naive	-2.995	5.71002	0.0968447	0	0
Naive	-3.89669	2.10328	0.453874	0	6.72663
Naive	-1.70953	4.22219	0.430009	0	0
Naive	-1.26606	5.67492	0.524206	0	0
Naive	-2.35945	5.58405	0.708958	0	0
Naive	-1.40988	4.86217	1	0	6.43935
Naive	-3.70855	4.46564	0.486813	0	0
Naive	-2.14513	4.14462	0.568715	0	0
Naive	-3.75349	5.63726	0.513936	0	0
Naive	-2.57353	5.71052	1	0	0
Naive	-2.77892	4.96017	0.908585	0	0
DZ GC	1.87655	-9.62462	1	6.81354	7.50614
Naive	-1.56712	3.9226	0.834082	0	0
Naive	-4.46104	1.3294	1	0	0
Naive	-3.08684	3.88482	1	0	0
Naive	-5.41424	3.46456	1	0	0
Naive	-2.28877	3.30615	1	0	0
Naive	-5.00227	3.17089	0.488662	0	0
Naive	-1.79816	3.92227	0.874457	0	7.26513
Naive	-5.39851	3.67612	1	0	0
Naive	-5.37882	1.81652	1	0	0
Naive	-5.83646	3.18361	1	0	0
Plasmablast	11.1932	1.31166	1	3.35426	4.02978
Naive	-1.31396	4.08269	1	0	0
Naive	-1.62375	3.53657	0.186706	0	0
Naive	-0.826851	2.12438	1	0	0
Naive	-5.39426	1.57083	1	0	0
Naive	-0.60242	4.79393	1	0	0
Naive	-4.66627	2.86861	1	0	0
Plasmablast	12.4181	-0.278318	1	0	4.66418
Naive	-1.42591	2.94403	0.616827	0	0
Naive	-1.12581	1.99716	1	0	0
Naive	-5.58068	3.35982	1	0	0
Naive	-4.90456	0.623591	1	0	0
Naive	-5.32283	1.70219	1	0	0
Naive	-3.14829	2.3981	1	0	0
Naive	-4.87725	2.65633	0.557227	0	0
Naive	-1.43294	0.997687	1	0	0
Naive	-2.15577	0.767757	0.568439	7.82445	0
Naive	-1.75473	4.07917	1	0	0
Naive	-3.31759	4.87868	1	0	0
Naive	-4.17558	2.80592	1	0	0
Naive	-2.01032	4.56552	0.529243	0	0
Naive	-4.70487	1.80706	1	0	0
Naive	-4.59596	1.73358	0.778959	0	0
Naive	-2.39281	2.37678	1	6.37883	0
Naive	-4.69136	5.13937	0.814735	0	0
Naive	-4.94927	2.8651	0.522268	0	0
Naive	-3.37506	3.47067	0.515371	0	0
Naive	-5.56677	4.1309	1	0	0
Naive	-4.78469	2.81103	0.811901	0	0
Naive	-3.44128	6.00036	1	0	0
Naive	-2.2153	4.73851	1	0	0
Naive	0.0632629	3.98759	1	0	0
Naive	-2.35111	4.31644	0.805482	0	0
Plasmablast	11.9061	-1.84822	1	0	6.76049
Naive	-0.76417	3.29552	1	0	0
Naive	-5.2722	1.79892	1	0	0
Naive	-1.75476	3.7327	1	0	0
Naive	-4.90822	2.89096	0.880618	7.82445	0
Naive	-1.30104	4.7136	1	0	0
Naive	-4.48887	2.89374	1	0	0
Naive	-5.08416	2.02181	0.813117	0	0
Naive	-5.25144	1.31782	0.225583	0	0
Naive	-4.26737	2.63031	1	0	0
Naive	-5.25815	4.22792	1	0	0
Naive	-2.81466	4.20294	1	0	0
Naive	-2.30003	4.45745	1	0	0
Naive	-1.47758	5.01929	1	0	0
Naive	-2.91049	2.38246	1	0	0
Naive	-5.37005	1.21219	1	0	0
Naive	-4.88196	1.1295	0.191263	0	0
Naive	-3.02661	3.87156	1	0	0
Naive	-3.77894	4.87226	1	0	0
DZ GC	0.440622	-10.0081	1	0	7.1317
Activated	1.42833	3.96425	1	0	0
Naive	-4.17682	2.42845	1	0	0
Plasmablast	12.3558	-1.81685	1	0	5.1886
Naive	-3.46351	2.58974	0.572959	0	0
Naive	-5.39136	2.55787	1	0	0
Naive	-5.51885	4.4014	0.799375	0	0
Naive	-5.59146	3.21824	1	0	0
Naive	-3.76347	0.789878	0.104537	0	0
preGC	-0.435917	0.0468167	1	0	0
DZ GC	1.265	-8.91524	1	6.43935	0
Naive	-5.62254	3.48196	0.512357	0	0
MBC	-4.91641	0.939945	1	0	0
Naive	-5.28595	4.19333	1	0	0
Naive	-5.43374	4.35087	1	0	0
Naive	-5.35639	3.18105	0.340548	0	0
Naive	-1.99672	-1.64433	1	0	0
Naive	-3.99269	2.70252	1	0	0
Naive	-1.23057	4.2263	1	0	0
Naive	-3.71846	1.3158	0.519803	0	0
Naive	-5.0978	4.87024	0.532563	0	0
Naive	-4.95124	1.51666	1	0	0
Naive	-4.89544	5.41481	0.617274	0	0
Naive	-2.63797	-0.455726	1	0	0
Naive	-2.49337	-1.68227	1	0	7.26513
Naive	-2.4804	2.13074	1	0	0
Naive	-5.39131	1.26028	1	0	0
DZ GC	0.831584	-10.0473	1	0	0
Naive	-3.74621	3.86472	1	0	0
Naive	-5.01229	3.46859	1	0	6.81354
prePB	4.2326	-4.89325	0.788426	0	0
Naive	-3.83328	2.07227	1	0	0
Naive	-2.61422	2.89185	0.630842	0	0
Naive	-2.06667	1.21653	0.427892	0	0
Naive	-2.99593	1.52901	1	0	0
Naive	-1.79967	5.16896	1	0	8.51739
Naive	-1.91573	5.38952	0.552043	0	0
Naive	-5.9171	3.28892	0.79257	0	0
Naive	-2.99732	4.77784	1	0	0
Naive	-5.30374	4.78873	0.873004	0	0
Naive	-4.35841	4.16528	1	0	0
DZ GC	0.515414	-9.63908	1	0	0
Naive	-2.69785	4.21036	1	0	0
Naive	-3.47397	3.61586	1	0	0
Naive	-6.03255	2.35427	1	0	0
Plasmablast	11.935	1.12229	1	0	3.61717
Naive	0.253783	2.26699	1	7.26513	6.57268
Naive	-5.71533	3.34497	1	0	0
Naive	-6.30449	1.70701	1	0	0
Naive	-5.01246	3.7428	0.603844	0	0
Naive	-4.53398	4.73361	1	0	0
DZ GC	0.810634	-11.917	0.270587	0	0
Plasmablast	11.9367	-2.5774	1	4.20805	5.29669
Naive	-3.76868	2.36779	0.108754	0	0
Naive	-4.15499	3.27333	1	0	0
Naive	-4.39338	5.09341	0.401607	0	0
Naive	-2.44096	3.57407	1	0	0
Naive	-4.26402	2.65536	1	0	0
Naive	-4.97616	3.18731	1	0	0
Plasmablast	10.4641	1.64686	1	0	0
DZ GC	1.19235	-10.198	0.500948	0	0
Plasmablast	11.5968	-2.8186	1	0	0
Naive	-3.38447	3.52967	0.546716	0	0
Naive	-5.55413	4.02532	0.780853	0	0
Naive	-5.70512	3.24532	0.264046	0	0
Naive	-2.16446	-0.733668	0.812039	0	0
Naive	-4.46897	2.90268	0.369829	0	0
Naive	-5.15121	1.72051	1	0	0
Naive	-3.46044	3.2322	1	0	0
Activated	-0.288546	4.49112	1	0	0
Naive	-5.63078	3.32318	1	0	0
Naive	0.596687	5.03528	0.590983	0	0
Plasmablast	12.2859	-0.959306	1	0	0
Naive	-3.50995	2.00109	0.145254	0	0
Naive	-4.10299	3.77962	0.615214	0	0
Plasmablast	11.0267	1.62108	1	0	0
Activated	0.204234	4.19692	0.861962	0	0
Naive	-5.26296	4.6445	0.711723	0	0
Naive	-5.73323	3.63767	1	0	0
Activated	1.27802	3.55062	0.755644	0	8.11203
Plasmablast	12.2825	0.254399	1	0	5.73576
Naive	-2.02877	-1.39091	1	0	0
DZ GC	0.518678	-10.3967	1	0	0
Naive	-0.513748	4.56358	1	0	0
Naive	-4.58187	4.07104	1	0	0
Naive	-2.06459	3.30305	1	0	0
DZ GC	2.27428	-8.98519	1	0	0
Naive	-3.46564	2.14783	1	0	0
Naive	-5.69036	0.900315	1	0	0
Naive	-5.91783	2.07979	1	0	0
Naive	-3.64429	1.2448	0.501542	0	0
Naive	-5.95093	2.82987	0.631919	0	0
Naive	-2.72859	1.83985	0.830961	0	0
Naive	-5.08439	2.0166	1	0	0
Plasmablast	12.1572	-2.21983	1	0	4.82396
Naive	-3.6176	2.38462	1	0	0
Naive	-3.07214	3.22014	0.760759	0	0
Naive	-1.50632	2.70916	1	0	0
Naive	-2.60274	3.56422	0.794088	0	0
Naive	-4.23275	2.85573	1	0	9.21044
Naive	-4.4191	0.0110201	0.743067	0	0
Naive	-4.18255	1.08954	0.835437	0	0
Naive	-3.19907	3.7371	1	0	0
Naive	-5.05556	1.23954	0.862811	0	0
Naive	-4.73505	4.45079	1	0	0
Naive	-4.69827	4.10342	1	0	0
Naive	-5.38064	4.77617	1	0	0
Naive	-3.99551	3.22854	0.534327	0	0
Naive	-4.16769	1.9778	1	0	0
Naive	-5.28253	4.12921	0.215293	0	0
DZ GC	0.293678	-10.7844	1	0	0
Plasmablast	12.5185	-0.697148	1	0	4.35572
Naive	-3.12558	3.77868	1	0	0
Naive	-4.51689	3.8411	1	0	0
Naive	-4.4715	4.71685	0.450473	0	0
Naive	-2.73556	-0.952656	1	0	0
Naive	-5.57451	3.80093	1	0	0
Naive	-1.79723	4.5508	1	0	0
Naive	-4.19277	5.2401	1	0	0
Naive	-1.10889	3.29559	0.487571	0	0
Naive	-1.33436	0.879626	0.813218	0	0
Naive	-2.82778	2.22115	0.587799	0	0
Naive	-3.7414	3.75656	1	0	0
MBC	-2.42946	4.24187	0.836746	0	0
Naive	-3.1848	5.47786	1	0	0
Naive	-5.849	3.35741	1	0	0
Naive	-3.14972	3.22128	1	0	0
Naive	-3.81484	1.76906	0.80646	0	0
Naive	-2.49421	3.82831	1	0	0
Naive	-2.93866	4.57159	1	0	0
Naive	-1.85099	1.74115	1	0	0
DZ GC	1.36646	-10.773	0.430603	0	6.45191
Naive	-3.86648	4.99846	0.472002	0	0
Naive	-4.35084	-0.414394	1	0	0
Naive	-3.31919	3.75916	0.556471	0	0
Naive	-5.97568	3.59803	1	0	0
Naive	-3.46475	5.26041	1	0	0
Naive	-4.70368	4.93923	0.455126	0	0
Naive	-5.52668	3.10343	1	0	0
Naive	-3.74558	4.99273	0.624984	0	0
Naive	-2.46463	3.99027	1	0	0
Naive	-4.13277	5.67649	0.487312	0	0
MBC	-1.82891	1.39181	0.57394	0	0
Naive	-5.26805	0.899898	1	0	0
Naive	-1.59223	1.21619	0.214732	0	0
Naive	-6.02955	3.6425	0.781303	0	0
Naive	-3.71273	2.34665	1	0	0
Naive	-2.21804	4.70323	1	0	0
Naive	-1.67986	3.55017	1	0	0
Naive	-2.5648	2.04789	0.833369	0	0
Naive	-5.37649	2.22054	0.300701	0	0
Naive	-5.861	3.97255	1	0	0
Plasmablast	12.3854	0.0744419	1	4.70582	4.02168
Naive	-3.76349	1.51199	1	0	0
Naive	-1.88868	3.14158	0.599285	0	0
Naive	-3.77276	2.49739	0.818508	0	0
Naive	-3.1475	4.69973	0.596169	0	0
Naive	-1.9239	5.01006	1	0	0
DZ GC	0.744431	-10.8858	0.825054	0	0
Plasmablast	12.5063	-0.101765	1	4.10891	0
Naive	-0.975965	5.34959	1	0	0
Naive	-0.877126	5.6361	0.483805	0	0
Plasmablast	11.6361	1.36923	1	0	4.61843
Naive	-2.11051	3.41094	1	0	0
Naive	-0.748898	3.76675	1	0	0
Naive	-4.22686	2.66472	1	0	0
Naive	-2.67487	4.47637	1	0	0
Naive	-2.89997	4.86121	0.871112	7.6014	0
Naive	-1.59158	2.98674	0.57542	0	0
Naive	-3.17941	4.19736	0.212788	0	0
Naive	-4.37005	2.93746	1	0	0
Naive	0.407775	4.29229	0.496646	0	0
Naive	-4.18811	3.11712	0.931634	0	0
Naive	-1.30902	5.10877	0.582068	0	0
DZ GC	1.44112	-10.2006	1	0	0
Naive	-4.19435	2.49654	1	0	0
Naive	-2.90336	2.86803	0.524753	0	0
Naive	-4.95984	4.10051	0.739608	0	0
Naive	-4.34238	1.80483	1	0	0
Naive	-0.720749	4.16693	0.185563	0	0
Naive	-4.31227	2.81175	1	0	0
Naive	-2.77892	3.31431	1	6.43935	0
Naive	-5.47893	4.04671	0.561606	0	0
Naive	-3.50423	4.17731	1	0	7.26513
Naive	-2.86322	5.79977	1	0	0
Naive	-3.37468	3.80461	0.696759	0	0
Naive	-3.09067	2.96237	0.526009	0	0
Naive	-3.87476	4.70529	1	0	0
Naive	-1.67081	3.45353	1	0	7.1317
Naive	-2.51442	3.41055	1	0	0
Naive	-2.20597	2.89056	1	0	0
Naive	-3.23622	5.44514	0.530032	0	0
Naive	-3.53061	4.65785	1	0	0
Naive	-4.43901	2.60925	1	0	0
Naive	-5.45716	3.09247	0.827035	0	0
Naive	-3.52873	2.29863	0.553785	0	0
Naive	-5.90139	3.44585	1	0	0
Naive	-3.70111	0.268563	1	0	0
Naive	-0.823585	5.06904	1	0	0
Naive	-4.57658	4.16997	1	0	0
Naive	-2.11834	4.28696	0.853253	0	0
Naive	-2.50153	3.69034	1	0	0
Naive	-3.37932	3.98815	0.244113	0	0
Naive	-4.24865	3.34241	1	0	0
Naive	-0.926426	3.83292	1	0	0
Naive	-4.88511	2.08755	1	0	0
Naive	-3.76266	4.29065	1	0	0
Naive	-5.50701	2.14469	0.447781	0	0
Naive	-6.03807	3.47517	1	0	0
Naive	-3.96264	5.12143	0.563246	0	0
Naive	-3.44536	3.80118	1	0	0
Naive	-1.82996	1.21216	0.839511	0	0
Naive	-4.39265	5.51704	0.536086	0	0
Naive	-1.4871	4.37789	1	0	0
Naive	-5.89705	3.93101	1	0	0
DZ GC	1.95009	-11.3247	1	0	0
Naive	-5.06316	3.7288	1	0	0
Naive	-2.91881	3.02135	0.536307	0	0
Naive	-0.971525	2.92957	1	0	0
Naive	-5.50067	3.67726	1	0	0
Naive	-4.65206	1.80982	1	0	0
Naive	-3.66155	3.31703	0.408673	0	0
Naive	-2.52993	5.14612	0.838014	0	0
Naive	-3.35447	2.61812	0.538767	0	0
Naive	-2.95675	3.46685	1	0	0
Naive	-4.45938	5.18796	0.3919	0	0
Naive	-3.97941	0.846712	1	0	0
Naive	-3.25059	5.44503	0.856273	0	0
Plasmablast	12.1526	-2.35982	1	5.2934	7.08097
Naive	-1.41601	3.47669	0.618949	0	0
Naive	-6.05034	1.44049	1	0	7.07112
Naive	-1.54443	4.74834	1	0	0
Naive	-2.84585	1.92864	0.489019	0	0
Naive	-5.14098	4.55578	1	0	0
Naive	-5.42401	3.74859	1	0	0
prePB	4.79973	-4.64326	1	0	0
Naive	-3.91293	1.25353	1	0	0
Naive	-4.16014	2.10513	0.555088	0	0
Naive	-1.56978	5.02352	0.629716	7.01402	0
Naive	-5.78221	2.43726	1	0	0
Naive	-3.77102	4.30334	0.532384	0	0
Naive	-3.04389	2.38571	0.499932	0	0
Naive	-4.83808	3.53782	1	0	0
Naive	-3.7086	2.66793	1	0	0
Naive	-1.17159	3.92248	1	0	0
DZ GC	0.991733	-10.2949	0.152085	0	0
Naive	-3.29503	4.24177	1	0	0
Naive	0.0456126	4.26469	1	0	0
Naive	-2.12703	4.15602	1	0	0
Naive	-5.27833	2.76588	0.52259	0	0
Naive	-5.4449	3.90332	1	0	0
Plasmablast	12.3323	-0.0296245	0.988004	0	3.98732
Naive	-3.45113	4.81559	0.532537	0	0
Naive	-2.8085	2.92702	0.5355	0	0
Naive	-1.42418	2.71554	0.598447	0	0
Naive	-5.3179	4.93056	0.450914	0	0
Naive	-1.42426	1.88984	1	0	0
MBC	-1.36655	3.10102	0.536689	0	0
Naive	-3.42984	4.20836	0.576795	0	0
Naive	-3.67678	3.10112	0.170164	0	0
Plasmablast	11.7407	-2.6698	0.74858	5.28006	4.4977
Naive	-2.90606	1.75686	0.294893	0	0
Naive	-2.16341	4.29439	0.488288	0	0
Plasmablast	11.958	0.540812	1	4.65407	2.76373
Naive	-3.51618	3.96814	1	0	0
Naive	-1.52791	4.04922	1	0	0
Naive	-4.12993	1.38052	0.652091	6.72663	0
Naive	-2.40782	2.22153	1	0	0
Naive	-3.53249	2.75508	1	0	0
Naive	-3.39398	-0.264632	1	0	0
Naive	-3.73527	1.67174	0.590355	0	0
Naive	-1.56874	3.37157	1	0	0
Naive	-4.2198	3.9627	1	0	0
Naive	-2.32593	2.52053	0.446938	0	0
Naive	-1.63951	3.13615	1	0	0
Naive	-1.17486	4.704	0.540747	0	0
Plasmablast	12.2422	0.491765	0.815613	5.28006	0
Naive	-4.75722	1.94054	1	0	0
Naive	-5.48677	2.19489	1	0	0
Naive	-1.11354	3.40187	0.487984	0	7.1317
Naive	-6.02745	1.5683	1	0	0
Naive	-5.00402	2.54755	1	0	0
Naive	-3.03083	2.43248	1	0	0
Naive	-4.49685	1.5433	0.86237	0	0
Naive	-5.76475	1.61476	1	0	0
Naive	-5.32398	3.3557	1	0	0
Naive	-3.42635	1.83251	0.555804	0	0
Naive	-3.09714	2.70027	1	0	0
Plasmablast	12.2824	-1.88009	1	0	4.57788
Naive	-2.02132	0.634147	0.554447	0	0
Naive	-5.22318	2.12653	1	0	0
Naive	-2.69527	2.19696	0.139837	8.11203	0
Naive	-3.81291	4.7848	1	0	0
Naive	-4.28352	1.60579	1	0	0
Activated	0.487147	5.25951	1	0	0
Plasmablast	12.0727	-1.72859	1	4.87851	0
Naive	-4.94959	3.28208	0.487592	0	0
Naive	-3.46239	2.33468	1	0	0
Naive	-4.7166	1.3819	1	0	0
Naive	-4.05983	3.12605	1	0	0
Naive	-1.6146	4.34704	1	0	0
Naive	-3.06253	4.21469	0.822236	0	0
Naive	-0.783936	4.59578	1	0	0
Naive	-3.40683	4.58698	0.536298	0	0
Naive	-3.27562	4.09733	1	0	0
Naive	-5.14117	3.79472	0.847456	0	0
Naive	-4.6827	4.47418	0.760365	0	0
Naive	-1.88157	4.54421	1	0	0
Naive	-1.39324	4.32673	1	0	0
Naive	-2.30443	4.21228	1	0	0
Naive	-3.96252	4.20736	1	0	0
Naive	-5.52097	3.72628	0.418951	0	0
Naive	-5.98217	3.35834	1	0	0
Naive	-5.07583	3.83107	1	0	0
Naive	-2.40202	2.02635	0.5589	0	0
Naive	-5.15427	3.14031	0.860251	0	0
Naive	-2.41369	5.31039	1	0	0
Naive	-4.20084	4.13304	1	0	0
Naive	-4.322	3.80754	1	0	0
Naive	-4.74928	4.75164	1	0	0
Naive	-0.748105	4.95525	0.484391	0	0
Naive	-4.99605	5.21195	1	0	0
Naive	-4.32183	3.59205	1	0	0
Naive	-4.13059	2.14176	0.54028	0	0
Naive	-3.6051	3.06916	1	0	7.01402
Naive	-5.65589	3.08781	1	0	0
Naive	-3.21577	1.82005	0.465272	0	0
Plasmablast	11.9747	-2.22608	1	5.84594	3.11581
Naive	-2.11515	-0.617418	0.397175	0	0
Naive	-1.48958	4.93924	0.533038	0	0
Naive	-3.53933	4.99549	0.580056	0	0
Naive	-2.33264	-1.31993	1	0	0
Naive	-5.97208	2.48915	1	0	0
Naive	-1.85727	2.18803	0.502487	8.51739	0
Naive	-3.65732	1.85406	1	0	0
Naive	-0.3063	5.31032	0.622441	0	0
Plasmablast	12.1894	-1.55134	1	0	0
Naive	-4.32502	5.36514	0.307461	0	0
Naive	-1.59261	5.50119	0.546402	0	0
Naive	-2.78545	1.0834	0.949113	6.81354	0
Naive	-2.48037	2.28185	1	0	0
Naive	-1.81604	1.94625	1	0	0
Naive	-4.37583	2.79421	1	0	0
Naive	-2.76218	3.96854	1	0	0
Naive	-3.72512	2.56327	1	0	0
Plasmablast	10.7154	-2.27398	1	4.90919	0
Naive	-4.92234	3.83086	1	0	0
Naive	-2.2127	5.69824	1	0	0
DZ GC	-0.838202	-11.1339	0.231261	6.72663	0
Naive	-6.02083	3.31987	0.420703	0	0
Naive	-1.75445	3.39186	1	0	0
Naive	-4.12046	3.20854	1	0	0
Naive	-1.5927	2.43312	0.263869	0	8.11203
Naive	-3.42723	5.30184	0.849584	0	0
Naive	-5.17501	3.88143	1	0	0
Naive	-5.46351	4.00755	0.866276	0	0
Naive	-3.95232	5.5686	1	0	0
Naive	-3.25421	4.08297	1	0	0
Naive	-4.85068	2.52075	1	0	0
Naive	-2.51519	4.01423	1	0	0
Naive	-1.80898	3.95934	1	8.2943	0
Plasmablast	10.6919	1.77536	1	0	4.14491
Naive	-3.30957	2.5154	0.45274	0	0
Naive	-2.83063	3.45374	1	0	0
Naive	-5.05759	3.63657	1	0	0
DZ GC	1.67769	-8.50102	1	0	0
Naive	-2.46096	3.49569	1	0	0
Naive	-3.68778	2.9268	1	0	0
Plasmablast	11.3398	-2.07468	1	0	0
Naive	-1.83603	2.98908	0.576124	0	0
Naive	-4.2899	1.62515	0.562905	0	0
Naive	-2.217	3.30377	0.71848	0	0
Naive	-3.6497	2.09823	0.517765	0	0
Naive	-3.11882	3.29146	0.531977	0	0
Naive	-5.76768	2.26679	0.792152	0	0
Naive	-2.37549	4.19095	0.529554	0	0
Naive	-1.50319	4.00455	1	0	0
Naive	-3.95489	5.55278	0.530081	0	0
Naive	-5.94245	3.97798	1	0	0
Naive	-5.15949	0.600657	1	0	0
Naive	-3.79172	4.09742	0.778586	0	0
Naive	-3.88664	2.52661	0.525194	0	0
Naive	0.263231	2.47	1	0	0
Naive	-1.61195	0.620236	0.474713	0	0
Naive	-4.95512	4.27821	1	0	0
Naive	-5.32817	3.1475	1	0	0
Naive	-4.02491	5.16984	1	0	0
Naive	-5.5136	4.66447	1	0	0
Naive	-2.00558	2.34186	1	0	0
Naive	-5.36894	3.90455	0.82371	0	0
Naive	-3.2308	2.19317	1	0	0
Plasmablast	11.975	-2.4531	0.647913	4.7715	3.86783
Naive	-2.34193	2.22578	0.536842	0	0
Naive	-4.04071	3.02791	1	0	0
Naive	-2.5332	3.19679	0.192389	0	0
Naive	-5.69512	3.17957	1	0	0
Naive	-0.558178	-0.816112	0.824459	0	0
Naive	-1.7428	4.39316	1	0	0
Naive	-5.28958	3.16172	1	0	0
Plasmablast	12.5317	-0.00562092	1	5.05939	2.81238
DZ GC	1.39833	-11.5228	0.153584	6.72663	0
Naive	-4.24964	3.81475	0.575717	0	0
Naive	-1.58503	1.09691	1	0	0
Plasmablast	11.6496	-2.75446	1	0	6.15778
Naive	-5.864	3.0829	1	0	0
Naive	-4.98516	2.37368	1	0	0
Naive	-2.74218	2.77592	0.458106	0	0
Naive	-5.19874	0.393625	1	0	0
Naive	-3.42541	3.61028	1	0	0
Naive	-4.58885	2.63661	0.177772	0	0
Naive	-3.33921	3.30243	1	0	0
Naive	-3.10541	3.39745	1	0	0
Naive	-0.531289	3.80832	1	0	0
Naive	-2.60053	2.46464	1	0	0
Naive	-5.25073	3.56623	1	0	0
Naive	-2.61648	2.22735	0.511955	0	0
Naive	-2.46537	4.40007	1	0	0
Naive	-1.51808	2.47708	0.507468	0	0
Naive	-5.39201	4.0393	0.791256	0	0
prePB	5.0407	-4.90433	1	0	0
Naive	-2.11716	2.30627	1	0	0
Naive	-5.06073	2.84475	1	0	0
Naive	-4.581	2.38339	0.861257	0	0
Naive	-3.71598	4.72418	1	0	0
Naive	-4.80886	3.70564	0.832409	0	0
Naive	-4.37893	5.31588	1	0	0
Naive	-4.78762	4.23332	1	0	0
Naive	-4.68252	2.18484	1	0	0
Naive	-5.84256	2.49124	0.837463	0	0
Naive	-5.8495	3.75061	1	0	0
Naive	-2.23076	4.62446	0.564902	0	0
Naive	-2.3416	3.63435	0.522335	0	0
Naive	-1.08231	2.58833	1	0	7.26513
Naive	-4.49077	2.97948	1	0	0
Naive	-2.60257	2.0981	1	0	0
Naive	-2.95688	3.01793	0.559505	0	0
Naive	-5.42086	4.45904	0.876583	0	0
Naive	-4.80259	4.03923	1	0	0
Naive	-3.53672	4.17267	1	0	0
Naive	-2.13242	5.90774	1	0	0
Naive	-3.7862	2.55758	1	0	0
Naive	-2.60133	3.97858	1	0	0
Naive	-3.88472	2.33775	1	0	0
Naive	-4.96584	3.49617	0.824363	0	6.64669
Naive	1.21231	4.8158	0.507517	0	0
Naive	-5.87342	3.10445	0.515071	0	0
Naive	-5.18089	4.6862	1	0	0
DZ GC	0.606475	-10.9477	1	0	0
Naive	-4.85578	2.60019	1	0	0
Naive	-5.70047	1.19768	1	0	0
Naive	-2.06348	4.55662	0.557287	0	0
Plasmablast	12.1165	-2.29154	1	5.01233	5.01233
Naive	-4.65868	3.14887	0.596568	0	0
Naive	-5.94297	2.95121	0.393658	0	0
Naive	-2.97079	3.6567	0.510158	0	0
Naive	-4.42893	2.24198	1	0	0
Naive	-2.05953	3.30947	1	0	0
Naive	-3.17715	3.38802	1	0	0
Naive	-5.976	2.83899	1	0	0
Naive	-3.55482	1.86196	1	0	0
Naive	-5.18286	2.54676	1	0	0
Naive	-2.84629	4.08739	1	0	0
Naive	-5.08694	2.78954	0.87843	0	0
Naive	-2.56634	3.33708	0.617785	5.99396	5.99396
DZ GC	2.05948	-11.5409	1	0	0
Naive	-4.66335	4.24841	0.569383	0	0
preGC	-1.32374	-0.347265	1	0	0
Naive	-4.46659	3.63151	0.281196	0	0
Naive	-4.18383	0.392464	1	0	0
Naive	-3.66124	3.05074	0.530584	0	0
Naive	-2.27138	4.47286	1	0	0
Naive	-3.85953	0.671332	1	0	0
Naive	-5.76854	3.08986	0.468586	0	0
Naive	-3.94377	1.02049	1	6.57268	0
Naive	-5.48945	4.73635	0.822028	0	0
Naive	-4.80115	2.98109	0.535256	0	0
Naive	-5.75266	3.23009	0.870721	0	0
Naive	-4.44997	1.79703	1	0	0
Naive	-4.6989	3.19537	1	0	0
Naive	-4.78216	2.80141	0.863051	0	0
Naive	-3.20341	0.110419	1	0	0
Naive	-3.67205	3.72644	1	0	0
Plasmablast	11.9045	-2.26678	0.68473	0	0
Naive	-5.39517	2.66029	0.816043	0	0
Naive	-3.3892	3.08021	0.616075	7.07112	0
Naive	-2.62756	4.04079	1	0	0
Naive	-5.99957	3.52227	0.540034	0	0
Naive	-5.07101	4.44912	1	0	0
Naive	-5.55638	2.91981	0.215456	0	0
Naive	-4.43415	2.89859	0.278243	0	0
Naive	-5.4351	4.08894	0.799989	0	0
Naive	-3.61772	3.5396	0.538633	0	0
Naive	-2.18127	1.73245	0.21199	0	0
Naive	-5.2134	3.94	1	0	0
Naive	-5.6903	2.6282	1	0	0
DZ GC	1.69396	-11.4342	0.0985621	0	0
Naive	-4.96012	1.95426	1	0	0
Naive	-4.75717	2.52178	1	0	0
Naive	-1.69997	0.791735	1	0	0
Naive	-3.6363	2.8913	1	0	0
Naive	-5.72643	4.5433	1	0	0
Naive	-1.04238	3.11682	0.535653	0	0
Naive	-2.3165	5.46397	1	0	0
Naive	-5.22677	2.29432	0.746037	0	0
Naive	-5.07965	5.02398	0.611174	0	0
Naive	-5.37428	4.24677	0.81614	0	0
Naive	-2.85807	2.5635	1	0	0
Plasmablast	11.7235	-2.55837	0.76167	6.24187	6.24187
Naive	-4.46989	0.705671	1	0	0
Naive	-3.25001	3.46929	0.825764	0	0
Naive	-3.76434	2.47032	0.50613	0	0
Naive	-3.84499	4.68815	1	0	0
Naive	-2.41304	2.38235	1	0	0
Naive	-2.83948	4.69131	1	0	0
Naive	-2.54461	1.36432	1	0	0
Naive	-3.91108	2.7182	0.789861	0	0
Naive	-2.22955	3.25367	0.302784	0	0
Naive	-4.63631	2.38022	1	0	0
Naive	-5.8473	3.92525	1	0	0
Naive	-5.77149	2.82452	1	0	0
Naive	-3.29552	1.63037	1	0	0
Naive	-5.68087	3.45968	1	0	0
Naive	-5.12114	3.58013	0.471074	0	0
Naive	-5.83513	3.85885	0.833377	0	0
Naive	-1.77524	2.60314	1	0	0
Plasmablast	12.0199	-0.211972	0.596815	0	0
Naive	-6.3826	2.48901	1	0	0
DZ GC	1.34026	-11.1009	0.798537	0	0
Naive	-3.76424	3.86553	1	0	0
Naive	-3.48621	5.45622	1	0	0
Naive	-2.74355	3.05864	1	0	0
Naive	-5.00765	1.62115	0.580827	0	0
Naive	-0.369087	-1.30242	0.534228	0	0
DZ GC	1.79274	-11.5977	0.311041	0	0
Naive	-3.63736	3.87447	0.516849	0	0
Naive	-5.6735	4.28032	1	0	0
Naive	-2.60578	4.15892	0.548256	0	0
Naive	-2.95302	1.92065	1	0	0
Naive	-2.90982	3.28351	0.596864	0	0
Naive	-2.27451	5.07181	0.61859	0	0
Naive	-2.98362	1.5228	0.790429	0	0
Naive	-4.3459	1.58581	0.415337	0	0
Naive	-4.34882	5.36345	0.842179	0	0
Naive	-3.67735	2.12564	1	0	0
Naive	-4.17723	4.86433	0.478057	0	0
Naive	-3.77613	4.67762	1	0	0
Naive	-4.88887	5.14721	1	0	0
Naive	-4.1095	4.25573	1	0	0
Naive	-1.59802	0.767818	0.609971	7.01402	0
Naive	-3.73041	2.18102	1	0	0
Naive	-1.30055	4.59967	1	0	0
Naive	-3.62695	4.74187	0.197756	0	0
Naive	-3.7641	1.77299	1	0	0
Naive	-1.24317	4.50359	1	0	0
Naive	-4.04656	3.32933	1	0	0
Naive	-3.98241	5.7499	0.828369	0	0
Naive	-3.69128	2.95091	1	0	0
Naive	-4.73987	3.91896	1	0	0
Naive	-3.14783	5.04181	0.524548	0	0
Plasmablast	11.5508	1.5086	1	0	3.22736
Naive	-2.41659	2.20188	0.555817	0	0
Naive	-3.10907	3.33516	1	0	0
Naive	-3.55209	4.39352	0.389141	0	0
Naive	-4.14162	5.01426	1	0	0
Naive	-1.16912	1.42932	1	0	8.51739
Naive	-4.3118	5.73446	1	0	0
Naive	-2.08208	5.20409	1	0	0
Plasmablast	12.2265	-2.16775	1	4.79977	4.11482
Naive	-2.58787	5.6162	1	0	0
Naive	-4.63068	5.03377	0.829701	0	0
Naive	-5.87212	3.75526	1	0	0
Naive	-5.12871	3.3209	0.417888	0	0
Naive	-0.69404	5.04252	1	0	0
Naive	-1.74334	2.13461	0.832496	0	0
Naive	-4.12933	3.17813	1	0	0
Naive	-2.0777	1.52679	1	0	0
Naive	-3.31928	3.58436	0.507695	0	0
Naive	-2.24673	4.84148	0.609091	0	0
Naive	-1.93975	-1.6056	0.854185	0	0
Naive	-5.18668	2.65881	0.475994	0	0
Naive	-5.10845	2.16293	1	0	0
Naive	-4.4427	3.57176	0.538361	0	0
Naive	-4.01548	4.50724	0.833051	0	0
Naive	-1.632	0.556642	0.281716	7.01402	0
preGC	-0.454983	-0.285061	1	0	0
Naive	-1.75285	0.925064	1	0	0
Naive	-3.11589	2.46645	0.804633	0	0
Naive	-2.71517	4.89164	1	0	0
Naive	-4.91925	3.49009	1	0	0
Naive	-3.28705	4.30722	0.0600806	0	0
Activated	-0.273749	2.99816	0.138169	0	0
Naive	-4.30557	3.55356	1	0	0
Naive	-4.23618	5.25927	0.51975	0	0
Naive	-1.79933	3.4772	0.48254	0	0
DZ GC	-0.0987793	-11.3873	0.502301	0	0
Naive	-4.03033	2.02927	0.313549	0	0
Naive	-3.57137	4.70114	1	0	0
Naive	-3.59196	2.33498	0.461725	0	0
Naive	-4.98446	3.47796	1	0	0
Naive	-2.93595	3.88925	1	0	0
Naive	-5.85391	3.16808	1	0	0
Naive	-2.95379	3.47811	1	0	0
Naive	-4.60737	3.65532	1	0	0
Naive	-3.09851	4.12332	0.157415	0	0
Naive	-2.02554	2.98512	0.200219	0	0
Naive	-4.56451	4.58559	1	0	0
Naive	-4.22301	3.90338	0.561317	0	0
Naive	-5.10569	3.57221	1	0	0
Naive	-1.86298	3.99203	0.565552	0	0
Naive	-2.03776	2.02746	1	0	0
Naive	-4.51929	2.98109	1	0	0
Naive	-4.36466	3.92316	0.372601	0	0
Naive	-3.48055	2.83156	1	0	0
Naive	-1.60211	1.77534	1	0	0
DZ GC	1.42833	-8.36168	1	0	0
Naive	-2.69832	3.80353	0.613719	0	0
Naive	-1.54369	3.39156	1	0	0
Naive	-2.41352	3.99155	1	0	0
Naive	-3.38912	4.61221	0.604429	0	0
Naive	-5.75506	3.29078	1	0	0
Naive	-4.77142	3.96101	0.481615	0	0
Naive	-2.50521	3.50153	1	0	0
Naive	-4.16827	4.91765	0.775071	0	0
Naive	-4.64995	5.12417	0.211139	0	0
Naive	-5.29208	3.71316	1	0	0
Activated	-0.262685	2.82804	1	0	0
Naive	-2.82809	3.9393	0.552073	0	0
Naive	-2.06831	3.09108	1	0	0
DZ GC	1.20199	-11.2402	0.86529	0	0
Plasmablast	12.2038	-1.67108	1	0	0
Naive	-4.90897	4.58039	0.549271	0	0
Naive	-5.02161	3.56509	0.393294	0	0
Naive	-2.74819	4.74283	0.829395	0	0
Naive	-5.35969	3.13615	0.834495	0	0
Naive	-3.40979	3.13226	1	0	0
Naive	-5.18952	3.38933	0.856041	0	0
Naive	-2.49594	3.9041	0.593756	0	0
Naive	-4.58031	2.93712	0.855365	0	0
Naive	-3.86354	3.64432	1	0	0
Naive	-0.955129	1.66848	1	0	0
Naive	-3.0046	2.81923	1	0	0
Naive	-4.96501	3.08144	1	0	0
Naive	-3.53853	3.09783	0.818862	0	0
Naive	-5.12093	4.17542	1	0	0
Naive	-2.09693	2.72256	1	0	0
Naive	-3.67462	5.73119	1	0	0
Naive	-2.50764	3.90944	1	0	0
Naive	-3.58763	5.15796	0.527494	0	0
Naive	-4.5248	5.18001	0.815066	0	0
Naive	-5.604	4.17135	1	0	0
Naive	-3.37357	4.77881	0.729532	0	0
Naive	-4.50512	3.98652	1	0	0
Naive	-4.75644	2.24448	0.0189828	0	0
Naive	-5.19755	4.88833	1	0	0
Naive	-3.76427	3.10631	1	0	0
Naive	-5.25837	4.92657	1	0	0
Naive	-2.27494	5.63163	0.471893	7.01402	0
Naive	-3.7007	5.38003	1	0	0
Naive	-3.14176	2.73886	1	0	0
Naive	-5.18884	3.8097	1	0	0
Naive	-4.38034	5.77317	1	0	0
Naive	-2.25732	4.98922	0.479373	0	0
Naive	-2.64458	3.81566	0.107321	0	0
MBC	-3.7353	3.83573	0.258103	0	0
Naive	-1.48439	2.81807	0.507067	0	0
Naive	-1.771	3.08881	1	0	0
Naive	-4.09784	4.56088	0.56227	0	0
Naive	-4.75382	2.48794	1	0	0
Activated	0.0204248	3.40525	0.391606	0	0
Naive	-4.74028	4.04349	0.525736	0	0
Naive	-4.83284	4.72275	0.822699	0	0
LZ GC	4.30756	-4.45455	1	0	0
Naive	-1.96334	5.18157	1	0	0
Naive	-2.9736	3.25111	0.804824	0	0
Naive	-2.96247	2.51351	1	0	0
Naive	-2.81347	5.37032	0.454522	0	0
Naive	-3.81801	4.65698	1	0	0
Naive	-1.74609	5.79935	1	0	0
Naive	-3.38909	0.500169	1	0	0
Naive	-2.68787	2.67078	0.527349	0	0
Naive	-4.44908	4.03985	1	0	0
Naive	-2.74314	2.35788	1	0	0
Naive	-4.71255	4.68138	1	0	0
Naive	-3.15325	4.94913	0.823503	0	0
Naive	-5.23655	2.04795	0.50801	0	0
Naive	-4.20536	2.86777	1	0	0
Naive	-5.39918	2.47143	1	0	0
Naive	-3.28742	4.66429	1	0	0
Naive	-3.73792	2.85297	1	0	0
Naive	-4.63552	4.08247	1	0	0
Naive	-3.50015	4.53185	0.525515	0	0
Naive	-3.69006	5.27	0.439851	0	0
Naive	-2.81007	2.05626	0.615383	0	0
Naive	-5.19871	4.16284	0.478821	0	0
Naive	-3.88299	1.16933	0.775453	0	0
Naive	-1.30159	2.59351	0.79565	0	0
Naive	-3.44501	3.9523	1	0	0
Naive	-1.19292	0.0242961	1	0	0
Naive	-4.51578	5.44408	1	0	0
Naive	-4.60693	4.55279	1	0	0
Naive	-5.04294	4.87032	1	0	0
Activated	0.09235	3.86377	1	0	0
DZ GC	1.44633	-8.82373	1	0	0
Naive	-5.18037	4.38799	1	7.1317	7.82445
Naive	-3.05854	2.62028	0.568984	0	0
Naive	-1.49937	4.64935	0.774785	0	0
Naive	-1.82404	4.89844	0.540527	0	0
Naive	-3.21504	3.9829	1	0	0
Naive	-5.11861	4.19308	1	0	0
Naive	-4.97969	3.49911	1	0	0
Naive	-3.12265	1.72705	1	0	0
Naive	-3.9123	5.03787	0.483593	0	0
Naive	-2.945	2.25772	0.125153	0	0
Naive	-3.31353	5.68167	0.470112	0	0
Naive	-4.4733	5.64483	0.525694	0	0
Naive	-5.67943	4.26824	1	0	0
Naive	-4.88727	2.61942	1	0	0
Naive	-5.551	2.00899	1	0	0
Naive	-2.63833	5.03845	1	0	0
Naive	-3.67692	4.13699	0.491286	0	0
Naive	-2.0798	4.48077	0.871489	0	0
Plasmablast	11.3807	1.3881	1	4.18548	0
Naive	-2.56396	2.8596	1	0	0
Naive	-0.928535	2.64762	0.85612	0	0
Naive	-4.074	5.47244	1	8.80503	0
Naive	-3.53973	5.6302	0.836393	0	0
Naive	-3.3709	2.19535	0.805136	0	0
Naive	-2.58753	1.45885	0.529345	0	0
Naive	-4.15266	4.65072	0.522756	0	0
Naive	-1.69708	-1.88833	0.512053	0	0
Naive	-4.0269	4.89161	0.46193	0	0
Naive	-3.3599	5.5851	0.462329	0	0
Naive	-3.08434	1.7549	1	0	0
Naive	-3.47639	4.17809	0.538081	0	0
Naive	-2.62052	2.27238	0.48282	0	0
Plasmablast	11.6168	-2.68987	1	0	4.11482
Naive	-5.60094	3.5694	1	0	0
Naive	-3.33819	5.13943	0.466499	0	0
Naive	-5.61601	2.3926	1	0	0
Naive	-3.24712	2.72668	0.262598	0	0
Naive	-3.53392	4.58586	0.510565	0	0
Naive	-5.06277	2.7718	1	0	0
Naive	-3.9167	3.40856	0.54304	0	0
Naive	-4.63254	3.19832	0.383732	0	0
Naive	-3.41083	5.77181	1	0	0
Naive	-3.33	4.66514	0.598722	0	0
Naive	-3.81977	3.57184	0.850835	7.82445	0
Naive	-0.771867	2.71969	0.82219	0	0
Naive	-3.41661	2.29068	0.483517	0	0
Naive	-4.81874	5.05974	0.149885	0	0
Naive	-5.86427	2.99869	0.801069	0	0
Naive	-4.7148	4.79621	0.801935	0	0
Naive	-3.33396	3.55524	1	0	0
Naive	-1.42269	1.3802	0.617428	0	0
Naive	-1.66392	4.95273	1	0	0
Naive	-3.96328	3.58883	1	0	0
Naive	-2.6201	2.91675	1	0	0
Plasmablast	12.5409	-0.294647	1	5.35285	5.60312
Naive	-3.61931	5.56581	1	0	0
Naive	-3.8559	4.37892	0.825575	0	0
Naive	-2.40874	1.7873	0.449751	0	0
Plasmablast	12.0862	1.02368	0.986396	0	2.9963
Naive	-4.76543	2.95419	1	0	0
Naive	-4.50968	2.98822	0.51203	0	0
Naive	-4.9336	5.17992	1	0	0
Naive	-4.08303	4.38064	0.480876	0	0
Naive	-3.68374	5.49327	1	0	0
Naive	-1.1174	4.91573	1	0	0
Naive	-0.210705	1.0603	1	0	0
Naive	-1.17063	5.6237	1	0	0
Naive	-3.66256	5.04395	0.404827	0	0
Naive	-5.66261	4.24725	0.460656	0	0
Naive	-2.96255	1.51549	1	0	0
Naive	-3.72949	5.82753	1	0	0
Naive	-4.85491	2.93076	1	0	0
Plasmablast	12.4675	-1.66485	1	4.28967	0
Naive	-4.60905	3.88467	1	0	0
Naive	-5.93884	3.49287	1	0	0
Naive	-3.54583	4.06277	1	0	0
Naive	-4.89556	2.50159	0.120118	0	0
Naive	-0.47231	1.64332	0.248447	0	0
Naive	-1.06943	3.26598	1	0	0
Naive	-5.23694	3.43562	1	0	0
Naive	-3.35784	5.45261	0.575064	0	0
Naive	-4.39131	2.62733	1	0	0
Naive	-2.8353	2.3225	1	0	0
Naive	-0.323036	2.1906	1	0	0
Naive	-3.86906	5.17588	0.165746	0	0
Plasmablast	12.0062	1.04158	1	5.34808	3.7575
Naive	-4.58342	4.00274	1	0	0
Naive	-3.66129	4.57335	1	0	0
Naive	-3.96894	3.88728	1	0	0
Naive	-5.11558	3.12668	1	0	0
Naive	-4.38412	1.97522	0.818963	0	0
Naive	-2.98908	2.85846	1	0	0
Naive	-3.54921	4.64588	1	0	0
Naive	-3.04822	4.12294	1	0	0
Naive	-4.99538	5.07353	1	0	0
Naive	-4.36708	5.77626	1	0	0
Naive	-3.7342	2.76899	0.438399	0	0
Naive	-3.31007	2.08894	1	0	0
Naive	-5.74811	3.02926	1	0	0
Naive	-2.95238	5.01907	1	0	0
Naive	-0.502925	4.37725	1	0	0
Naive	-5.71698	2.62099	0.536392	0	0
Naive	-2.55983	2.64672	0.566259	0	0
Naive	-1.71577	2.94788	1	0	0
Naive	-3.80132	2.53705	0.787338	0	0
Naive	-4.65104	3.80349	1	0	0
Naive	-2.73333	3.07987	1	0	0
Naive	-1.3547	1.46149	1	0	0
Naive	-2.45787	3.11248	1	0	0
Naive	-1.88343	2.56984	1	0	0
Naive	-2.0687	2.44503	0.582353	0	0
Naive	-1.47788	2.74657	0.281222	0	6.37883
Naive	-4.44908	2.27161	1	0	0
Naive	-3.99816	3.77577	1	0	0
Naive	-3.1903	5.76245	0.572032	0	0
Naive	-4.79996	4.35795	1	0	0
Naive	-1.75605	2.27187	0.79037	0	0
Plasmablast	11.997	1.07222	0.928902	4.492	0
Naive	-3.68321	1.79676	1	0	0
Naive	-3.90835	4.59207	1	0	0
Naive	-2.97565	5.26038	1	0	0
Naive	-1.27331	1.49155	1	0	0
Naive	-2.63773	2.48157	1	0	0
Naive	-3.85216	4.4704	0.496023	0	0
Naive	-1.52641	0.513143	1	0	0
Naive	-2.46706	-0.758785	1	0	0
Naive	-2.61288	5.02318	1	0	0
Naive	-4.55602	4.64362	0.499273	0	0
preGC	-0.609847	-0.162162	0.274659	0	0
Naive	0.0701958	3.14268	0.291514	0	0
Naive	-5.27984	2.38763	0.560146	0	0
Activated	-0.248581	4.95164	1	0	0
Naive	-2.00851	1.07269	1	0	0
Naive	-3.79522	2.03899	0.193233	0	0
Naive	-3.83408	4.42643	0.823044	0	0
Naive	-2.58481	4.10975	0.161741	0	0
Naive	-3.76343	4.34783	1	0	0
Naive	-4.00214	5.60327	0.0747492	0	0
Plasmablast	11.9754	-2.31508	1	0	6.23677
Naive	-3.49062	5.41647	1	0	0
Naive	-3.22669	3.93852	1	0	0
Naive	-3.79337	5.14952	1	0	0
Naive	-3.03742	2.37918	0.809058	0	0
Activated	-0.252981	4.94061	1	0	0
Naive	-2.87602	2.20772	1	0	0
Naive	-3.36413	5.90517	1	0	0
Naive	-4.19613	2.45549	0.512017	0	0
Naive	-3.08061	0.994389	0.492894	0	0
Naive	-1.65125	5.14843	0.478441	0	0
Naive	-2.78575	1.23945	1	7.82445	0
Naive	-3.57559	2.11431	1	0	0
Naive	-3.64913	4.98545	0.819546	0	0
Naive	-0.788345	4.54456	0.831654	0	0
Naive	-5.54424	2.98403	0.491085	0	0
Naive	-2.68448	5.27357	1	0	0
Naive	-3.54579	3.61687	0.261925	7.01402	0
Naive	-3.88799	5.69318	1	0	0
Naive	-4.29303	4.08647	0.787856	0	0
Naive	-4.65083	3.24075	1	0	0
Naive	-5.7379	2.72197	1	0	0
Naive	-1.96306	3.48734	0.534532	0	0
Naive	-3.87536	5.5285	1	0	0
Naive	-2.61128	5.55655	0.105216	0	0
Naive	-1.76415	5.27289	0.520694	0	0
Naive	-0.814044	2.00994	0.578003	0	0
Naive	-1.28216	5.88529	1	0	0
Naive	-2.82949	4.66073	1	0	0
Naive	-4.70397	5.21062	1	0	0
Naive	-1.77964	1.18467	1	0	0
Naive	-3.66749	3.91786	1	0	0
Naive	-2.31535	2.19217	1	0	0
Plasmablast	12.229	-1.8305	1	0	4.82285
Naive	-2.37328	4.89972	1	0	0
Naive	-4.44132	4.57647	0.210803	0	0
Naive	-3.95591	3.92011	0.493281	0	0
Naive	-2.94603	5.13051	0.49604	0	0
Naive	-0.183229	3.94776	1	0	9.21044
Naive	-4.70663	5.0802	1	0	0
Naive	-2.81893	5.46254	1	0	0
Naive	-3.00794	5.01692	1	0	0
Naive	-4.11915	3.46223	1	0	0
Naive	-4.69141	3.66253	0.572739	0	0
Naive	-4.80202	4.5573	0.57362	0	0
Naive	-1.54561	4.93905	1	0	0
Naive	-2.46628	4.52757	0.868358	0	0
Naive	-2.11629	5.4639	1	0	0
Naive	-2.99409	2.2258	0.476958	0	0
Naive	-2.53456	3.74704	0.458794	0	0
Naive	-1.72154	4.71194	0.837991	0	0
Naive	-3.17813	2.50135	1	0	0
Naive	-3.05229	5.90757	1	0	0
Naive	-3.0502	4.38326	1	0	7.95793
Naive	-3.18685	4.82274	1	0	0
Naive	-1.11671	4.39826	0.495488	0	0
DZ GC	2.12163	-11.5157	1	0	0
Naive	-2.64088	5.07408	1	0	0
Naive	-2.50724	4.4544	1	0	0
Naive	-3.87151	4.1977	1	0	0
Naive	-1.97676	2.7408	0.891908	0	0
Naive	-2.70752	3.19543	1	0	0
Naive	-3.54045	4.56753	1	0	0
Naive	-1.68065	5.58921	0.602415	0	0
DZ GC	0.846533	-10.1396	1	7.1317	0
Naive	-4.62978	3.68561	0.583452	0	0
Naive	-2.9324	5.66023	1	0	0
preGC	-0.14422	-0.752364	0.585222	0	7.1317
Naive	-5.15064	5.1214	1	0	0
Naive	-1.79307	4.94014	0.543133	0	0
Naive	-1.76642	2.29131	1	0	0
Naive	-4.796	2.54377	1	0	0
Naive	-1.51774	5.04752	1	0	0
Naive	-0.544806	5.15376	1	0	0
Naive	-3.19375	4.85477	0.452383	0	0
Naive	-0.325001	4.59675	1	0	0
Plasmablast	12.365	0.545337	0.704058	3.06572	0
Naive	-5.76222	4.1489	0.558228	0	0
Naive	-5.84	3.39298	1	0	0
Naive	-0.644747	2.0571	1	0	7.82445
Naive	0.0601809	-0.875494	1	0	0
Naive	-3.63226	5.72391	1	0	0
Naive	-3.92088	2.38663	1	0	0
Naive	-3.6366	3.08018	1	0	0
Naive	-1.30156	4.1797	1	0	0
Naive	-5.57198	2.76155	0.448495	0	0
Naive	-5.44573	4.49454	1	0	0
Naive	-1.95864	4.94809	1	0	0
Naive	-6.18759	3.32151	1	0	0
Naive	-5.11021	0.80273	1	0	0
Naive	-1.72228	5.16623	0.593259	0	0
Naive	-1.79912	1.946	0.826982	0	0
Naive	-1.98086	3.52205	0.451824	0	0
Naive	-1.73	5.81682	1	0	0
Naive	-4.99329	4.80883	1	0	0
Naive	-2.0028	5.05774	1	0	0
Naive	-4.94577	2.51284	1	0	0
Naive	-3.86953	5.45803	0.212574	0	0
Naive	-4.22617	1.50121	1	0	0
Naive	-2.07033	4.74156	0.833647	0	0
Plasmablast	12.5615	-0.165213	1	0	4.10109
Naive	-5.415	4.15634	1	0	0
Naive	-5.82159	1.33099	0.559338	0	0
Naive	-5.27808	4.52682	1	0	0
Naive	-1.31362	5.14723	0.501229	0	0
MBC	-0.868371	4.5443	0.604399	0	0
DZ GC	1.19225	-11.1036	1	6.72663	0
preGC	-0.685586	0.0673681	1	0	0
Naive	-1.0479	4.35102	1	0	0
Plasmablast	12.4332	-1.56935	1	0	5.52545
Naive	-1.55177	4.53218	1	0	0
Naive	-1.22155	1.86231	1	0	0
Naive	-5.94693	3.32842	1	0	0
Naive	-3.47877	1.72999	1	0	0
Activated	0.394823	5.11642	1	0	0
Naive	-5.18016	4.20069	1	0	0
Naive	-0.84084	4.47652	1	0	0
Naive	-2.47345	4.92302	0.852355	0	0
Naive	-1.05784	4.5365	1	0	0
Naive	0.0779512	4.1722	1	0	0
Naive	-4.02946	2.75662	0.599946	0	0
Naive	-0.117759	4.83005	1	0	0
Naive	-4.9702	3.03919	1	0	0
Naive	-2.73019	5.57593	0.579258	0	0
DZ GC	0.206877	-11.4725	1	0	0
Naive	-0.681823	3.12419	0.801519	0	0
DZ GC	1.69287	-10.4069	1	0	0
Naive	-4.24002	5.57344	1	0	0
Plasmablast	12.3781	-0.689187	1	3.09544	5.94213
Naive	-2.62882	3.13669	0.566753	0	0
Naive	-0.881214	4.48102	1	0	0
Naive	-1.53834	3.21295	1	0	0
Naive	-4.12533	2.74802	0.551063	0	0
Naive	-4.93351	3.69984	1	0	0
Naive	-1.44997	4.75324	1	0	7.26513
Naive	-2.07123	1.60651	1	0	0
Naive	-2.2067	2.04928	0.574333	0	0
Naive	-4.57163	2.14907	0.402813	0	0
Naive	-4.67528	3.3507	1	0	0
Naive	-0.7404	4.47262	0.853119	0	0
Naive	-0.632282	2.98181	0.476145	0	0
Plasmablast	11.4593	-1.01956	1	0	7.30677
Naive	-4.04446	2.3317	0.732479	0	0
Naive	-3.96359	5.08301	0.21564	0	7.26513
Naive	-5.83103	3.5151	1	0	0
Naive	-3.09959	5.2643	1	0	0
Naive	-5.3891	3.9887	0.485198	0	0
Naive	-5.2214	4.10453	1	0	0
Naive	-5.86515	3.91946	1	0	0
Naive	-2.2073	4.30568	0.527614	0	0
Naive	-4.09167	5.55169	0.251984	0	0
Plasmablast	12.5332	-1.44967	1	4.57868	3.22272
Naive	-3.89081	5.458	1	0	0
Naive	-3.45927	4.7568	1	0	0
Naive	-3.22968	5.75999	1	0	0
Naive	-1.61797	3.83541	1	0	0
Naive	-4.04927	4.55375	0.241635	0	0
Plasmablast	12.4391	-0.0917812	1	5.37197	4.0629
Naive	-5.22401	3.54633	0.515481	0	0
Naive	-0.232843	5.24321	0.56126	0	0
Naive	-5.99703	1.71854	1	0	0
Naive	-1.57647	5.43686	0.565666	0	0
DZ GC	1.68619	-11.6867	1	0	0
Naive	-4.01212	4.93559	0.514878	0	0
Naive	-4.29899	4.07789	1	0	0
Naive	-5.06402	3.68481	0.575241	0	0
Naive	-2.52146	2.43637	1	0	0
Naive	-2.58461	5.16358	0.874366	0	0
Naive	-0.923579	5.57646	1	0	0
Naive	-1.21859	4.51209	1	0	0
Naive	-5.67071	4.08223	1	0	0
Naive	-3.56498	5.72022	1	0	0
Naive	-4.92102	3.00867	0.795616	0	0
Naive	-3.83087	2.48461	0.122092	0	0
Naive	-2.70215	4.97264	1	0	0
Naive	-4.25485	3.57086	1	0	0
Naive	-4.19864	4.87931	1	0	0
Naive	-5.47907	4.76698	1	0	0
Naive	-1.99903	3.16957	1	0	0
Naive	-5.46896	2.47121	0.493366	0	0
Naive	-3.86509	5.1943	1	0	0
Naive	-2.21657	4.01257	1	0	0
Naive	-4.46077	5.08071	1	0	0
DZ GC	2.55183	-11.1621	1	0	0
Naive	-5.90934	3.53055	1	7.26513	0
Naive	-3.19866	4.69985	1	0	0
Naive	-4.18472	5.68544	0.460585	0	0
Naive	-3.18416	5.59396	1	0	0
Naive	-4.56569	2.38064	1	0	0
Naive	-3.95763	2.70625	0.398387	0	0
Naive	-3.73159	5.09686	1	0	0
Naive	-0.842832	4.5059	1	0	0
Naive	-1.91235	5.03404	0.283693	0	0
Naive	-0.947924	4.96654	1	0	0
DZ GC	1.33589	-9.504	1	0	0
Naive	-0.153971	4.07278	1	0	0
Naive	-5.6936	3.82927	0.597757	0	0
Naive	-1.38434	5.44576	1	0	0
Plasmablast	12.4702	-0.0425863	1	0	0
Naive	-1.13693	4.34172	0.402819	0	0
Naive	0.174616	3.61144	0.290175	0	0
DZ GC	0.838346	-11.4994	1	0	0
Naive	-0.897126	4.30472	0.57419	0	0
Naive	-2.95412	2.4264	1	0	0
Naive	-2.25717	1.94292	0.525288	0	0
Naive	-0.915645	0.947723	1	0	7.41918
Naive	-6.37056	2.12002	0.721629	0	0
Naive	-5.42841	2.24766	0.388292	0	0
Naive	-4.58854	1.55859	0.766323	0	0
Naive	-3.91714	4.61202	1	0	0
Naive	-3.19066	4.06927	0.724019	0	0
Naive	-2.75809	5.09873	0.537247	0	7.6014
Naive	-2.81899	2.72234	1	0	0
Naive	-2.32218	3.69619	1	0	0
Naive	-5.79278	1.39179	1	0	0
Naive	-5.30739	3.03747	1	0	0
Naive	-5.02332	4.79179	1	0	0
Naive	-3.53693	5.74238	1	0	0
Naive	-4.37491	2.60872	0.623619	0	0
Naive	-0.423431	3.40749	1	0	0
Naive	-3.39694	5.59514	0.46373	0	0
Naive	-5.95792	3.68683	1	0	0
Naive	-3.7715	5.67232	1	0	0
Plasmablast	12.3599	-1.49433	1	4.91365	4.22782
Naive	-3.92452	1.96141	0.527288	0	0
Naive	-3.58846	5.32194	0.8296	0	0
Naive	-4.09495	3.59036	1	0	0
Naive	-1.46821	4.43952	1	0	0
Naive	-2.16908	-0.344202	1	0	0
Naive	-4.09018	4.69113	0.487227	0	0
Naive	-4.98662	2.50974	1	0	0
Naive	-4.42661	5.00563	1	0	0
Naive	-0.622694	5.1093	1	0	0
Naive	-3.13733	4.59567	1	0	0
Naive	-0.996369	0.15727	0.521263	0	0
Naive	-2.79262	1.19406	0.643827	0	6.64669
Naive	-3.6496	4.40603	0.537001	0	6.43935
Naive	-4.0662	5.00299	1	0	0
Naive	-4.27604	2.41721	1	0	0
Naive	-0.9403	4.07633	1	0	0
Naive	-5.20467	1.96637	1	0	0
Naive	-2.0224	4.91701	1	0	0
Naive	-4.62972	3.12529	0.532138	0	0
Naive	-5.43373	4.42295	1	0	0
Naive	-0.770149	3.64534	1	0	0
Naive	-4.61893	3.73788	1	0	0
Naive	-2.85759	2.35943	0.0886728	0	0
Naive	-3.93116	3.51434	1	0	0
Naive	-1.06713	4.69651	0.537742	0	0
Naive	-1.94683	4.62052	1	0	0
Naive	-2.76004	2.46435	1	0	0
Naive	-3.73127	3.6808	0.840645	0	0
Naive	-1.94857	1.34814	1	0	0
Naive	-4.31823	0.551765	1	0	0
Naive	-4.60215	1.61927	0.215171	0	0
Activated	1.76015	4.51168	0.847489	0	0
Naive	-1.47434	3.8499	1	7.70671	0
Naive	-5.75382	3.00191	0.812078	0	0
Naive	-4.6611	3.63537	0.541528	0	0
Activated	1.70545	4.58908	0.631972	0	0
Naive	-1.90146	5.01151	1	0	0
Naive	-1.86526	5.5479	0.83938	0	0
Plasmablast	12.0929	0.358065	0.558755	0	6.2678
Naive	-3.1257	1.98707	1	0	0
Naive	-2.29734	4.18546	1	0	0
Naive	-1.773	4.87168	1	0	0
Naive	-2.37919	3.18718	0.462937	0	0
Naive	-2.24682	4.65317	0.454039	0	0
Naive	-5.27255	1.8619	1	7.6014	0
Naive	-1.50632	3.21145	0.538616	0	0
Naive	-3.24698	0.94661	0.511921	0	0
Naive	-6.10149	2.81105	0.54692	0	0
Naive	-1.13531	3.94134	1	0	0
Naive	-6.29324	2.35238	0.51767	0	0
Naive	-1.43938	4.30867	0.136726	0	0
Naive	-1.93494	4.6759	1	0	0
Naive	-4.40087	5.61754	0.494416	0	0
Naive	-5.74412	1.67339	1	0	0
Naive	-0.744439	4.26002	0.845435	0	0
Naive	-3.76642	4.91769	1	0	0
Naive	-3.41925	2.49408	0.803873	0	0
Naive	-4.13602	5.22528	0.842243	0	0
Naive	-1.69201	4.3852	0.574172	0	0
Naive	-2.16566	3.48521	0.836401	0	0
Naive	-1.70992	4.9157	1	0	0
Naive	-2.05882	4.1301	0.537691	0	0
Naive	-3.63788	1.81249	0.470473	0	0
Naive	-4.22397	1.38831	0.492605	0	0
Naive	-5.07919	2.72855	1	0	0
Naive	-2.91167	4.2734	1	0	0
Naive	-3.32276	5.21178	1	0	0
Naive	-5.80764	3.42338	0.499321	0	0
Naive	0.768204	4.69035	1	0	0
Naive	-4.21112	3.86682	1	0	0
Naive	-5.79406	1.83398	1	0	0
Naive	-4.48937	1.59198	0.548546	0	0
Naive	-0.643994	5.08958	0.548083	0	0
Naive	-3.69862	5.4333	1	0	0
Naive	-3.2515	5.76739	1	0	0
Naive	-5.07494	3.77537	0.496202	0	0
Naive	-3.17702	4.59123	0.552651	0	0
Activated	-0.137549	5.23029	1	0	0
Naive	-5.1076	3.32633	0.200161	0	0
Naive	-1.51185	4.28055	0.507166	0	0
Naive	-3.40293	5.3135	0.515846	0	0
Naive	-3.00011	1.90511	1	0	0
Naive	-2.85412	3.4937	0.466321	0	0
Naive	-4.8834	1.67533	1	0	0
Naive	-2.37034	5.17034	1	0	0
Naive	-2.63662	4.56191	1	0	0
Naive	-4.95425	1.70923	1	0	0
Naive	-0.839981	4.04919	0.628889	0	0
Naive	-2.32163	4.20978	1	0	0
Naive	-1.88963	5.8832	1	0	0
Naive	-3.41211	4.95059	0.836148	0	0
DZ GC	0.672532	-11.2933	0.111998	0	0
Naive	-3.95477	-0.258269	1	0	0
Naive	0.338689	1.21634	0.598272	6.64669	6.64669
Naive	-4.23605	4.38618	1	0	0
Naive	-3.70533	1.99136	1	0	0
Naive	-2.00443	3.36561	1	0	0
Naive	-0.679714	4.52437	1	0	0
Naive	-1.38795	4.16141	0.547973	0	0
Naive	-3.51551	3.98622	0.496405	0	0
Naive	-5.63625	3.63484	1	8.98732	0
Naive	-4.58424	3.53477	0.854083	0	0
Naive	-4.59208	4.75766	0.586821	0	0
Naive	-2.77155	3.35599	1	0	0
Naive	-2.31583	3.12215	1	0	0
Naive	-4.32037	1.85278	1	0	0
Naive	-1.26769	2.3284	1	0	0
Naive	-6.01193	3.62611	1	0	0
Activated	1.16941	3.61951	0.819502	0	0
Plasmablast	12.5221	-0.053918	1	3.16445	0
Naive	-0.259972	1.50151	1	0	7.41918
Naive	-2.55149	5.17932	1	0	0
Naive	-6.29747	2.57658	1	0	0
Naive	-3.45143	4.5015	1	0	0
Naive	-3.78354	4.12756	1	0	0
DZ GC	1.56345	-11.3341	0.776565	0	0
Plasmablast	12.5566	-0.8818	1	0	4.01899
Naive	-0.52885	2.9093	0.529125	0	0
Naive	-5.21432	4.80861	1	0	0
Naive	-3.69334	1.41337	1	0	0
Naive	-3.41392	4.9442	0.253959	0	0
Plasmablast	12.0339	-2.17224	0.850394	5.52545	4.15104
Naive	-2.51458	5.95741	0.503433	0	0
Naive	-0.916137	4.37983	1	7.6014	0
Naive	-0.620995	5.41237	1	0	0
Naive	-5.17789	1.26506	1	0	0
Naive	-3.93079	2.71497	0.857657	0	0
Naive	-5.31417	2.79312	0.485588	0	0
Naive	-3.91779	4.6799	1	0	0
Naive	-4.73682	3.71526	0.582671	0	0
Naive	-3.80117	4.13814	1	0	0
Naive	-3.12829	4.39475	0.625706	0	0
DZ GC	1.63604	-8.28394	1	0	0
Naive	-3.47664	2.80288	0.84811	0	0
Naive	-2.87402	4.65091	1	0	0
DZ GC	0.17441	-10.0727	1	0	6.57268
Naive	-2.55066	3.02919	1	0	0
preGC	0.684837	-0.421071	1	0	0
Naive	-2.88155	3.10798	0.542282	0	0
Naive	-3.94443	3.41569	0.521348	0	0
Naive	-4.26238	5.28738	1	0	0
Naive	-1.39541	4.26575	1	0	0
Naive	-6.26332	3.08634	0.639153	0	0
Naive	-5.4209	4.59086	1	0	0
Naive	-4.21877	2.19363	1	0	0
Naive	-3.93871	4.95378	0.478987	0	0
Naive	-3.74322	2.47816	1	0	0
Naive	0.926047	3.65332	1	0	0
Naive	-1.08733	4.86002	0.135681	0	0
Naive	-5.66157	1.36758	1	0	0
Naive	-0.108435	4.75697	1	0	0
Naive	-5.7976	3.54938	1	0	0
Activated	1.00819	4.92316	0.450329	0	0
Naive	-4.01917	2.74199	0.533624	0	0
Naive	-5.09282	4.06002	1	0	0
Naive	-5.94828	2.70561	1	0	0
Naive	-0.862376	3.08086	1	0	0
Naive	-2.67886	3.967	1	0	0
Naive	-3.65398	4.03329	1	0	0
Naive	-4.49809	3.60762	0.475723	0	0
Naive	-1.94212	4.3978	0.51363	0	0
Plasmablast	12.3436	-1.80435	0.491507	0	0
Naive	-4.33158	4.79093	1	0	0
Naive	-0.898206	4.42876	0.649361	0	0
Naive	-1.73243	5.23836	0.568256	0	0
Naive	-2.58708	4.97999	1	0	0
Naive	-2.38179	5.38927	1	0	0
Plasmablast	12.1092	-2.20463	1	0	4.88718
Naive	-3.14114	3.82038	0.555071	0	0
Naive	-0.301785	5.20657	1	0	0
Naive	-3.60292	3.28832	1	0	0
Naive	-1.06726	4.81966	0.83325	0	0
Activated	1.30598	4.20275	1	0	0
Naive	-5.02423	4.05381	0.463686	0	0
Naive	-6.25266	2.93394	1	0	0
Naive	-4.02854	4.38445	1	0	0
Naive	-2.51658	1.98405	1	0	0
Naive	-0.941636	3.89877	0.24539	0	0
Naive	-4.02494	3.04577	1	0	0
Naive	-4.0822	5.57385	0.575352	0	0
Naive	-1.68389	4.63001	0.514174	0	0
Naive	-4.15988	3.3603	0.473207	0	0
Activated	0.174781	1.55342	0.583369	0	0
Naive	-6.09446	2.37265	0.400679	0	0
Naive	-3.67455	5.64599	1	0	0
Naive	-0.727446	4.3149	1	0	0
Naive	-5.02828	3.89555	1	0	0
Naive	-3.25704	3.25012	1	0	0
Naive	-5.47609	4.36008	1	0	0
DZ GC	0.558102	-10.0723	1	0	0
DZ GC	0.165942	-11.3757	1	0	0
Naive	-2.53818	4.64824	1	0	0
Naive	-4.59761	3.14988	1	0	0
Naive	-1.8721	4.49631	0.534303	0	0
MBC	-0.654066	3.94418	1	0	0
Naive	-0.433106	1.73941	1	0	0
Naive	-1.99721	5.3074	0.606917	0	0
Naive	-4.19676	5.52398	1	0	0
Naive	-2.27938	5.265	0.24649	0	0
Naive	-2.21583	2.65696	1	0	0
Naive	-1.27378	5.52883	0.58431	0	0
Naive	-0.45167	2.98713	1	0	0
Naive	-3.76297	3.94071	0.588623	0	0
Naive	-5.19511	2.95285	0.901038	0	0
Naive	-1.56018	5.15709	0.542123	0	0
Naive	-0.0676502	3.53257	1	0	8.2943
Naive	-2.99348	5.17189	1	0	0
Naive	-2.11378	3.12309	1	0	0
Naive	-1.19511	2.92944	0.878173	0	0
Naive	-1.26029	1.85877	1	0	0
Naive	-3.65217	-0.127382	0.87653	0	0
Activated	-0.05219	5.562	0.537728	0	0
Naive	-3.20828	5.10784	1	0	0
Naive	-3.56299	5.66606	1	0	7.6014
Naive	-1.93926	3.96703	1	0	0
Naive	-4.15622	4.10068	1	0	0
Naive	-6.47305	1.71872	1	0	0
Naive	-1.43373	0.699311	1	0	0
Naive	-1.7327	3.92422	0.890525	0	0
Naive	-3.63237	4.13301	1	0	0
Naive	-3.18857	4.81952	0.299429	0	0
Naive	-4.75612	3.7459	0.467992	0	0
Naive	-1.11034	0.445838	0.371617	0	0
Naive	-5.91525	3.42125	1	0	0
Naive	-5.11877	2.83469	1	0	0
Naive	-2.54172	5.68968	1	0	0
Naive	-2.45722	1.57835	1	0	0
Naive	-3.64273	5.02584	0.844722	0	0
Naive	-3.02724	5.38196	1	0	0
Naive	-6.12614	1.91651	1	0	0
Naive	-4.92036	4.29181	1	0	0
Naive	-3.58423	4.63542	1	0	0
Naive	-2.44662	2.78569	1	0	0
Naive	-3.69047	4.79489	1	0	0
Naive	-2.54204	5.05226	1	0	0
Naive	-1.38616	4.05072	1	0	0
Naive	-6.1698	3.0824	1	0	0
Naive	-2.28978	2.85743	1	0	0
Naive	-3.92681	3.92363	1	0	0
Naive	-4.03937	4.55585	1	0	0
Naive	-3.98974	2.81809	0.548576	0	0
Naive	-3.46094	4.6007	1	0	0
Naive	-4.2807	3.0449	0.530786	0	0
Naive	-2.0304	1.06419	1	0	0
Naive	-5.01196	1.23474	0.819643	0	0
Naive	-2.42922	2.2996	1	0	0
Naive	-1.01116	5.42541	0.429825	0	6.84428
Naive	-2.45681	5.03718	1	0	0
Naive	-4.43682	5.3358	1	0	0
Naive	-1.5638	5.34902	1	0	0
Naive	-4.30408	5.36988	1	0	0
Naive	-1.51847	3.36199	0.639396	0	0
Naive	-1.50444	3.73387	1	0	0
Naive	-3.72255	2.85298	1	0	0
Naive	-0.553911	2.87379	1	0	0
Naive	-3.45931	3.96566	0.483417	0	0
Naive	-0.184248	1.79872	0.433303	0	0
Naive	-2.02846	4.11433	0.5481	0	0
Plasmablast	12.3249	0.358945	1	0	0
Naive	-1.87157	5.47529	1	0	0
Naive	-1.09365	3.44719	1	0	0
DZ GC	0.541357	-9.81283	1	0	0
Naive	-4.3967	4.53042	0.510319	0	0
Naive	-1.8551	3.43291	0.808429	0	0
Naive	-4.01271	2.33147	1	0	0
Naive	-3.92461	4.44774	0.480074	0	0
Naive	-1.68549	4.08404	0.54827	0	0
Naive	-4.92721	2.59589	0.538973	0	0
Naive	-2.49996	-1.02142	1	0	0
Naive	-3.79442	4.75955	1	0	0
Naive	-2.08759	3.19011	1	0	0
Naive	-3.28436	3.72555	1	0	0
Naive	-3.75114	5.19834	1	0	0
Naive	-1.00311	3.46911	0.165913	0	0
Naive	-5.72854	3.87057	1	0	0
Naive	-0.353918	4.32621	1	0	0
MBC	-4.39097	-0.740683	1	0	0
Plasmablast	11.8872	0.277139	1	0	0
Naive	-1.61834	3.89276	1	0	0
LZ GC	2.11577	-3.86295	1	0	0
DZ GC	1.22709	-10.9982	1	0	0
prePB	4.84989	-4.45633	1	0	0
preGC	1.73031	-3.59119	1	0	0
MBC	-4.73441	-0.666079	1	0	0
DZ GC	0.968719	-10.4614	1	0	0
Plasmablast	11.7445	0.923148	1	2.38526	0
Plasmablast	12.1452	-2.15895	1	0	0
LZ GC	3.88484	-3.98837	1	0	0
DZ GC	0.29509	-10.8701	1	0	0
Activated	2.71841	3.30406	1	0	0
MBC	1.15017	2.71987	1	0	0
DZ GC	0.756357	-12.0522	1	0	0
Activated	1.33242	4.00475	1	0	0
Naive	-4.05739	5.78942	1	0	0
MBC	-2.32262	1.29868	1	0	0
Activated	2.03364	2.61433	1	0	0
Naive	-4.22604	3.79956	1	0	0
Activated	0.811394	3.0553	1	0	0
DZ GC	0.576348	-11.8948	1	0	0
Activated	1.43583	3.39251	1	0	0
DZ GC	0.355565	-11.9497	1	0	0
LZ GC	4.61372	-3.80863	1	0	0
Activated	1.20894	3.47141	1	0	0
DZ GC	0.562717	-10.3562	1	0	0
Naive	-4.66038	3.19705	1	0	0
Activated	1.63954	0.70427	1	0	0
Activated	1.69913	4.06817	1	0	0
MBC	-0.954393	4.18811	1	0	0
Naive	-0.893411	4.53217	1	0	0
Activated	2.09738	3.72217	1	0	0
Naive	-1.91766	2.14291	0.942461	0	0
MBC	-4.341	-0.336995	1	0	0
preGC	1.40339	-1.60794	1	0	0
MBC	0.210383	1.29538	1	0	0
LZ GC	3.99913	-4.10678	1	0	0
MBC	-1.57213	0.555706	1	0	0
preGC	1.81047	-3.3552	1	0	0
Naive	-1.35586	5.40541	1	0	0
MBC	0.112586	3.15338	1	0	0
DZ GC	1.20657	-10.6956	1	0	0
Plasmablast	11.7122	-0.233992	1	0	0
Activated	1.47304	4.68033	1	0	0
Naive	-4.91923	2.74429	1	0	0
Naive	-1.62083	5.1069	1	0	0
Naive	-3.106	4.8676	1	0	0
Activated	1.49923	4.35952	1	0	0
Naive	-4.99789	0.244866	0.856265	0	0
Naive	-2.95088	5.25577	1	0	0
DZ GC	1.66043	-8.41822	1	0	0
Activated	1.75106	3.81424	1	0	0
Plasmablast	10.3969	2.0289	1	0	0
DZ GC	0.356884	-8.84081	1	0	0
MBC	-3.43901	0.152324	1	0	0
LZ GC	4.57119	-3.88375	1	0	0
LZ GC	4.6435	-4.12094	1	0	0
Naive	-3.59169	5.20645	1	0	0
Naive	-2.48621	3.64782	1	0	0
Plasmablast	11.8603	-1.8158	1	0	0
preGC	0.445899	0.638365	1	0	0
Naive	-4.39528	5.20522	1	0	0
DZ GC	1.12338	-10.6558	1	0	0
DZ GC	0.755058	-11.7608	1	0	0
Activated	1.16971	0.987795	1	0	0
Plasmablast	11.869	-2.09706	1	0	0
Activated	2.76768	3.84983	1	0	0
MBC	-2.03208	1.4319	1	0	0
Plasmablast	12.5183	-0.489752	1	0	0
Plasmablast	12.0644	0.867784	1	0	0
Naive	-1.53414	5.25419	1	0	0
Plasmablast	11.1825	1.64724	1	0	1.11708
Plasmablast	12.1156	-2.04387	1	0	0
Naive	-5.28928	1.29135	0.917621	0	0
Activated	2.52432	3.53127	1	0	0
prePB	4.98031	-4.62628	1	0	0
Naive	-0.741416	5.36492	0.917981	0	0
MBC	-3.41004	-0.442896	1	0	0
DZ GC	0.818186	-9.74749	1	0	0
LZ GC	3.96186	-4.31931	1	0	0
Naive	-1.04306	2.2264	1	0	0
Naive	-3.98173	4.40527	0.593838	0	0
MBC	-2.83533	0.340962	1	0	0
DZ GC	0.978452	-9.00477	1	0	0
LZ GC	4.43071	-4.04551	1	0	0
LZ GC	2.57168	-3.8618	1	0	0
prePB	4.8417	-4.68223	1	0	0
DZ GC	1.98843	-8.76312	1	0	0
DZ GC	0.686732	-9.97737	1	0	0
DZ GC	2.23908	-10.15	1	0	0
DZ GC	0.593289	-9.84794	1	0	0
MBC	-2.80814	0.829142	0.711935	0	0
DZ GC	0.40901	-9.18888	0.89713	0	0
MBC	-2.72132	-0.0198985	1	0	0
DZ GC	0.289024	-10.7428	1	0	0
Activated	1.53182	4.34082	1	0	0
DZ GC	-0.557004	-10.5335	1	0	0
Plasmablast	10.9914	1.50432	1	1.8654	0
DZ GC	0.46081	-11.3748	1	0	0
Plasmablast	11.0285	2.1713	1	0	0
MBC	-3.78074	0.409545	1	0	0
MBC	0.48691	-0.52892	1	0	0
LZ GC	1.63321	-3.42898	1	0	0
DZ GC	-0.0816369	-11.3411	1	0	0
MBC	-3.45616	0.639942	1	0	0
LZ GC	3.20495	-3.58177	1	0	0
Activated	1.6406	4.47731	1	0	0
DZ GC	0.0700905	-11.5336	1	0	0
MBC	-2.054	0.38807	1	0	0
DZ GC	0.670034	-11.6843	1	0	0
Naive	-3.53385	2.93163	1	0	0
Naive	-4.52996	3.91335	1	0	0
DZ GC	1.04992	-10.35	1	0	0
Naive	-1.86221	5.30029	1	0	0
Naive	-5.36788	4.28406	1	0	0
MBC	-3.79065	-0.0330199	1	0	0
Naive	-2.29601	5.30232	1	0	0
Naive	-0.607689	4.43482	1	0	0
Naive	-0.160008	5.36558	1	0	0
DZ GC	0.258545	-10.712	1	0	0
Naive	-5.37482	3.1378	1	0	0
MBC	-3.25989	-0.298526	1	0	0
Naive	-2.56223	-0.119368	1	0	0
MBC	-4.6471	-1.17448	1	0	0
LZ GC	4.04674	-4.11075	1	0	0
prePB	5.76419	-4.78649	1	0	0
DZ GC	0.344496	-11.4486	1	0	0
DZ GC	1.03209	-11.3993	1	0	0
prePB	5.34155	-4.90978	1	0	0
Naive	-0.711134	-0.538811	1	0	0
Naive	-5.89053	1.24106	1	0	0
LZ GC	3.69064	-3.76428	1	0	0
Naive	-0.53705	5.0832	1	0	0
Plasmablast	11.9338	-2.29804	1	2.04621	0
MBC	-5.25125	0.970981	1	0	0
DZ GC	0.573646	-8.39483	1	0	0
DZ GC	0.866587	-10.4474	1	0	0
Naive	-2.35396	5.73208	1	0	0
preGC	-0.0110486	-0.431835	1	0	0
Plasmablast	11.803	-2.16929	1	0	0
LZ GC	3.05349	-3.33005	1	0	0
Plasmablast	10.7974	2.09702	1	0	1.73052
Naive	-1.1064	5.37929	1	0	0
Naive	-5.22675	1.93612	1	0	0
Activated	2.1847	3.97735	1	0	0
DZ GC	1.70861	-9.03218	1	0	0
Naive	-0.87393	5.28192	1	0	0
prePB	5.15376	-5.16196	1	0	0
DZ GC	0.358351	-11.4543	1	0	0
LZ GC	3.34742	-3.80814	1	0	0
Plasmablast	12.4667	-0.16032	1	0	0
MBC	0.279183	3.25554	1	0	0
DZ GC	0.855061	-9.81228	1	0	0
Naive	-5.84122	2.33719	1	0	0
DZ GC	0.160118	-9.65721	1	0	0
LZ GC	3.74522	-3.90186	1	0	0
MBC	-1.34197	0.837631	1	0	0
MBC	-3.07641	0.421671	1	0	0
Plasmablast	10.0712	-2.45795	1	0	0
MBC	-4.15905	0.523705	1	0	0
Plasmablast	11.9911	-1.742	1	1.9703	0
DZ GC	0.344441	-11.4905	1	0	0
Activated	1.14916	4.54363	1	0	0
Plasmablast	10.0357	-2.75082	1	0	0
LZ GC	4.08512	-4.11346	1	0	0
DZ GC	-0.218963	-11.42	1	0	0
Plasmablast	10.7767	2.20642	1	0	0
MBC	0.549506	1.15443	1	0	0
DZ GC	0.547388	-11.213	1	0	0
MBC	-1.57639	1.49876	1	0	0
preGC	0.651922	-2.36882	1	0	0
LZ GC	4.63933	-3.95945	1	0	0
Naive	-2.20755	1.68688	1	0	0
Plasmablast	12.5808	-0.729273	1	2.0427	0
Naive	-1.76677	5.46916	1	0	0
MBC	-3.25961	0.28506	1	0	0
Naive	-5.94153	3.53057	1	0	0
Activated	2.35262	3.17351	1	0	0
MBC	-0.683374	1.85339	1	0	0
preGC	1.65387	-2.5334	1	0	0
Naive	-5.30637	3.52719	1	0	0
MBC	-3.81046	0.519334	1	0	0
Naive	1.27496	0.458223	1	0	0
Activated	2.81661	3.38549	1	0	0
Naive	1.88472	2.76607	1	0	0
Naive	-1.03463	3.47844	1	0	0
[truncated: 12,478 more rows]
