# Supplementary material for: sciCSR infers B cell state transition and predicts class-switch recombination dynamics using single-cell transcriptomic data
Source: Nat Methods. 2023 Nov 6;21(5):823–34. doi: 10.1038/s41592-023-02060-1 (PMC11093741; doi:10.1038/s41592-023-02060-1)
Supplement: Supplementary file 13 — Source data for Extended Data Fig. 4. [file 41592_2023_2060_MOESM13_ESM.xlsx]

## Sheet: Extended data Fig. 4a
Source data for Extended data Fig. 4A (Recall BCR isotype using productive/sterile transcript presence of the *same* cell, according to scRNA-seq)
isotype	type	ROC-AUC
IgM	sterile	0.686174
IgG3	sterile	0.800696
IgG1	sterile	0.835811
IgA1	sterile	0.72067
IgG2	sterile	0.875618
IgA2	sterile	0.871972
IgM	productive	0.897386
IgG3	productive	0.869807
IgG1	productive	0.931835
IgA1	productive	0.896932
IgG2	productive	0.866754
IgA2	productive	0.888402

## Sheet: Extended data Fig. 4b
Source data for Extended data Fig. 4B (Recall BCR isotype using productive/sterile transcript presence in *other cells of the same clonotype*, according to scRNA-seq)
isotype	ROC-AUC
IgG2	0.666948
IgG1	0.600261
IgA2	0.766305
IgM	0.547799
IgA1	0.555698
IgG3	0.547244
