# Supplementary material for: sciCSR infers B cell state transition and predicts class-switch recombination dynamics using single-cell transcriptomic data
Source: Nat Methods. 2023 Nov 6;21(5):823–34. doi: 10.1038/s41592-023-02060-1 (PMC11093741; doi:10.1038/s41592-023-02060-1)
Supplement: Supplementary file 14 — Source data for Extended Data Fig. 5. [file 41592_2023_2060_MOESM14_ESM.xlsx]

## Sheet: Extended data Fig. 5a
Source data for Extended data Fig. 5A (isotype signatures from NMF analysis of the human atlas)
gene	signature	weights	NMF rank
IGHM_sterile	1	1.04115	2
IGHM_productive	1	2.60751	2
IGHG1_sterile	1	0.0123957	2
IGHG1_productive	1	0.0109157	2
IGHG3_sterile	1	0.314454	2
IGHG3_productive	1	0.0236785	2
IGHA1_sterile	1	0.0295323	2
IGHA1_productive	1	0.0156554	2
IGHG2_sterile	1	0	2
IGHG2_productive	1	0.00539068	2
IGHG4_sterile	1	0	2
IGHG4_productive	1	0	2
IGHE_sterile	1	0	2
IGHE_productive	1	5.66157e-05	2
IGHA2_sterile	1	0.0141917	2
IGHA2_productive	1	0.00222207	2
IGHM_sterile	2	0.263964	2
IGHM_productive	2	0	2
IGHG1_sterile	2	1.53482	2
IGHG1_productive	2	0.603527	2
IGHG3_sterile	2	0.767254	2
IGHG3_productive	2	0.12579	2
IGHA1_sterile	2	0.745164	2
IGHA1_productive	2	0.205089	2
IGHG2_sterile	2	1.68457	2
IGHG2_productive	2	0.0624387	2
IGHG4_sterile	2	0.0600932	2
IGHG4_productive	2	0.0159516	2
IGHE_sterile	2	0.0671164	2
IGHE_productive	2	0.000236723	2
IGHA2_sterile	2	0.141246	2
IGHA2_productive	2	0.017985	2
IGHM_sterile	1	2.5605	3
IGHM_productive	1	0	3
IGHG1_sterile	1	0.010982	3
IGHG1_productive	1	0.0124667	3
IGHG3_sterile	1	0.079756	3
IGHG3_productive	1	0.00571514	3
IGHA1_sterile	1	0.0202646	3
IGHA1_productive	1	0.0329397	3
IGHG2_sterile	1	0	3
IGHG2_productive	1	0.00385361	3
IGHG4_sterile	1	0.00702275	3
IGHG4_productive	1	0	3
IGHE_sterile	1	0.0129168	3
IGHE_productive	1	6.08497e-05	3
IGHA2_sterile	1	0.0228729	3
IGHA2_productive	1	0.00371014	3
IGHM_sterile	2	0	3
IGHM_productive	2	2.88305	3
IGHG1_sterile	2	0.0242184	3
IGHG1_productive	2	0.00867657	3
IGHG3_sterile	2	0.333154	3
IGHG3_productive	2	0.0254437	3
IGHA1_sterile	2	0.0299104	3
IGHA1_productive	2	0.00479989	3
IGHG2_sterile	2	0	3
IGHG2_productive	2	0.00467259	3
IGHG4_sterile	2	0	3
IGHG4_productive	2	0	3
IGHE_sterile	2	0	3
IGHE_productive	2	4.31307e-05	3
IGHA2_sterile	2	0.00713171	3
IGHA2_productive	2	0.000950413	3
IGHM_sterile	3	0	3
IGHM_productive	3	0	3
IGHG1_sterile	3	1.57959	3
IGHG1_productive	3	0.621158	3
IGHG3_sterile	3	0.783223	3
IGHG3_productive	3	0.128851	3
IGHA1_sterile	3	0.766281	3
IGHA1_productive	3	0.206949	3
IGHG2_sterile	3	1.74759	3
IGHG2_productive	3	0.0640225	3
IGHG4_sterile	3	0.0600509	3
IGHG4_productive	3	0.0164763	3
IGHE_sterile	3	0.0658624	3
IGHE_productive	3	0.000234626	3
IGHA2_sterile	3	0.142562	3
IGHA2_productive	3	0.0180373	3
IGHM_sterile	1	0	4
IGHM_productive	1	0	4
IGHG1_sterile	1	0.0452626	4
IGHG1_productive	1	0	4
IGHG3_sterile	1	0.165376	4
IGHG3_productive	1	0.00427669	4
IGHA1_sterile	1	0.838174	4
IGHA1_productive	1	0.257632	4
IGHG2_sterile	1	2.41665	4
IGHG2_productive	1	0.0481264	4
IGHG4_sterile	1	0.0321797	4
IGHG4_productive	1	0	4
IGHE_sterile	1	0.0590529	4
IGHE_productive	1	0	4
IGHA2_sterile	1	0.154316	4
IGHA2_productive	1	0.0203358	4
IGHM_sterile	2	2.60433	4
IGHM_productive	2	0	4
IGHG1_sterile	2	0	4
IGHG1_productive	2	0	4
IGHG3_sterile	2	0.0915273	4
IGHG3_productive	2	0.00325869	4
IGHA1_sterile	2	0.0406324	4
IGHA1_productive	2	0.0383368	4
IGHG2_sterile	2	0	4
IGHG2_productive	2	0.00346713	4
IGHG4_sterile	2	0.00678564	4
IGHG4_productive	2	0	4
IGHE_sterile	2	0.0135379	4
IGHE_productive	2	4.93171e-05	4
IGHA2_sterile	2	0.0268363	4
IGHA2_productive	2	0.0040204	4
IGHM_sterile	3	0	4
IGHM_productive	3	0	4
IGHG1_sterile	3	2.18807	4
IGHG1_productive	3	1.14961	4
IGHG3_sterile	3	0.889251	4
IGHG3_productive	3	0.186332	4
IGHA1_sterile	3	0.131281	4
IGHA1_productive	3	0.0126844	4
IGHG2_sterile	3	0	4
IGHG2_productive	3	0.0429888	4
IGHG4_sterile	3	0.0502646	4
IGHG4_productive	3	0.0252609	4
IGHE_sterile	3	0.031877	4
IGHE_productive	3	0.000426559	4
IGHA2_sterile	3	0.0281862	4
IGHA2_productive	3	0.00384791	4
IGHM_sterile	4	0	4
IGHM_productive	4	2.93996	4
IGHG1_sterile	4	0	4
IGHG1_productive	4	0	4
IGHG3_sterile	4	0.303988	4
IGHG3_productive	4	0.0167857	4
IGHA1_sterile	4	0.0776348	4
IGHA1_productive	4	0.0175617	4
IGHG2_sterile	4	0	4
IGHG2_productive	4	0.00464396	4
IGHG4_sterile	4	0	4
IGHG4_productive	4	0	4
IGHE_sterile	4	0	4
IGHE_productive	4	8.81666e-06	4
IGHA2_sterile	4	0.0151869	4
IGHA2_productive	4	0.00179693	4
IGHM_sterile	1	0	5
IGHM_productive	1	0	5
IGHG1_sterile	1	0.127482	5
IGHG1_productive	1	0	5
IGHG3_sterile	1	0	5
IGHG3_productive	1	0	5
IGHA1_sterile	1	0.736863	5
IGHA1_productive	1	0.246059	5
IGHG2_sterile	1	2.50101	5
IGHG2_productive	1	0.0497647	5
IGHG4_sterile	1	0.0327429	5
IGHG4_productive	1	0.000346115	5
IGHE_sterile	1	0.0621918	5
IGHE_productive	1	0	5
IGHA2_sterile	1	0.138005	5
IGHA2_productive	1	0.0201518	5
IGHM_sterile	2	0	5
IGHM_productive	2	2.77526e-05	5
IGHG1_sterile	2	2.23737	5
IGHG1_productive	2	1.34258	5
IGHG3_sterile	2	0	5
IGHG3_productive	2	0.134696	5
IGHA1_sterile	2	0.0359688	5
IGHA1_productive	2	0.00828909	5
IGHG2_sterile	2	0	5
IGHG2_productive	2	0.0470735	5
IGHG4_sterile	2	0.0437392	5
IGHG4_productive	2	0.0283854	5
IGHE_sterile	2	0.0352126	5
IGHE_productive	2	0.000110651	5
IGHA2_sterile	2	0.00878552	5
IGHA2_productive	2	0.00501134	5
IGHM_sterile	3	0.00184773	5
IGHM_productive	3	3.00196	5
IGHG1_sterile	3	0.0100809	5
IGHG1_productive	3	0	5
IGHG3_sterile	3	0	5
IGHG3_productive	3	0.00271792	5
IGHA1_sterile	3	0.0342048	5
IGHA1_productive	3	0.0134433	5
IGHG2_sterile	3	0	5
IGHG2_productive	3	0.00603189	5
IGHG4_sterile	3	0	5
IGHG4_productive	3	0	5
IGHE_sterile	3	0	5
IGHE_productive	3	0	5
IGHA2_sterile	3	0.0070778	5
IGHA2_productive	3	0.00206099	5
IGHM_sterile	4	2.64239	5
IGHM_productive	4	0.00446137	5
IGHG1_sterile	4	0.00892158	5
IGHG1_productive	4	0	5
IGHG3_sterile	4	0	5
IGHG3_productive	4	0	5
IGHA1_sterile	4	0.0299569	5
IGHA1_productive	4	0.0391858	5
IGHG2_sterile	4	0	5
IGHG2_productive	4	0.00382664	5
IGHG4_sterile	4	0.0064962	5
IGHG4_productive	4	0	5
IGHE_sterile	4	0.0146079	5
IGHE_productive	4	0	5
IGHA2_sterile	4	0.025187	5
IGHA2_productive	4	0.00419705	5
IGHM_sterile	5	0	5
IGHM_productive	5	0	5
IGHG1_sterile	5	0.0845632	5
IGHG1_productive	5	0	5
IGHG3_sterile	5	2.46789	5
IGHG3_productive	5	0.150699	5
IGHA1_sterile	5	0.421799	5
IGHA1_productive	5	0.044778	5
IGHG2_sterile	5	0	5
IGHG2_productive	5	0.00164729	5
IGHG4_sterile	5	0.0201067	5
IGHG4_productive	5	0	5
IGHE_sterile	5	0	5
IGHE_productive	5	0.000786584	5
IGHA2_sterile	5	0.07866	5
IGHA2_productive	5	0	5
IGHM_sterile	1	0.000544167	6
IGHM_productive	1	0.00117073	6
IGHG1_sterile	1	2.67205	6
IGHG1_productive	1	0	6
IGHG3_sterile	1	0	6
IGHG3_productive	1	0.036713	6
IGHA1_sterile	1	0	6
IGHA1_productive	1	0	6
IGHG2_sterile	1	0	6
IGHG2_productive	1	0.00354641	6
IGHG4_sterile	1	0.0495505	6
IGHG4_productive	1	0.00538168	6
IGHE_sterile	1	0.0230928	6
IGHE_productive	1	0	6
IGHA2_sterile	1	0	6
IGHA2_productive	1	0	6
IGHM_sterile	2	0	6
IGHM_productive	2	0	6
IGHG1_sterile	2	0.0011598	6
IGHG1_productive	2	2.30851	6
IGHG3_sterile	2	0	6
IGHG3_productive	2	0.17731	6
IGHA1_sterile	2	0.147688	6
IGHA1_productive	2	0.0978836	6
IGHG2_sterile	2	0	6
IGHG2_productive	2	0.07329	6
IGHG4_sterile	2	0.00488009	6
IGHG4_productive	2	0.039704	6
IGHE_sterile	2	0.0262679	6
IGHE_productive	2	0.00025998	6
IGHA2_sterile	2	0.0297026	6
IGHA2_productive	2	0.0110756	6
IGHM_sterile	3	0	6
IGHM_productive	3	0	6
IGHG1_sterile	3	0.00168529	6
IGHG1_productive	3	0	6
IGHG3_sterile	3	0	6
IGHG3_productive	3	0.000240358	6
IGHA1_sterile	3	0.743378	6
IGHA1_productive	3	0.243278	6
IGHG2_sterile	3	2.53871	6
IGHG2_productive	3	0.0544419	6
IGHG4_sterile	3	0.0309292	6
IGHG4_productive	3	0.00246212	6
IGHE_sterile	3	0.0634999	6
IGHE_productive	3	0	6
IGHA2_sterile	3	0.139597	6
IGHA2_productive	3	0.0206529	6
IGHM_sterile	4	2.66488	6
IGHM_productive	4	0.0045824	6
IGHG1_sterile	4	0.000775643	6
IGHG1_productive	4	0	6
IGHG3_sterile	4	0	6
IGHG3_productive	4	0	6
IGHA1_sterile	4	0.0249196	6
IGHA1_productive	4	0.034684	6
IGHG2_sterile	4	0	6
IGHG2_productive	4	0.00412415	6
IGHG4_sterile	4	0.00631885	6
IGHG4_productive	4	0	6
IGHE_sterile	4	0.0148494	6
IGHE_productive	4	0	6
IGHA2_sterile	4	0.024517	6
IGHA2_productive	4	0.00409266	6
IGHM_sterile	5	0	6
IGHM_productive	5	0.000278607	6
IGHG1_sterile	5	0.000473775	6
IGHG1_productive	5	0	6
IGHG3_sterile	5	2.49908	6
IGHG3_productive	5	0.160635	6
IGHA1_sterile	5	0.419766	6
IGHA1_productive	5	0.0391484	6
IGHG2_sterile	5	0	6
IGHG2_productive	5	0.00419122	6
IGHG4_sterile	5	0.01875	6
IGHG4_productive	5	0	6
IGHE_sterile	5	0	6
IGHE_productive	5	0.000799778	6
IGHA2_sterile	5	0.0786273	6
IGHA2_productive	5	0	6
IGHM_sterile	6	0.00222902	6
IGHM_productive	6	3.02974	6
IGHG1_sterile	6	0.00100957	6
IGHG1_productive	6	0	6
IGHG3_sterile	6	0	6
IGHG3_productive	6	0.0037624	6
IGHA1_sterile	6	0.0323289	6
IGHA1_productive	6	0.0106851	6
IGHG2_sterile	6	0	6
IGHG2_productive	6	0.00648969	6
IGHG4_sterile	6	0	6
IGHG4_productive	6	0	6
IGHE_sterile	6	0	6
IGHE_productive	6	0	6
IGHA2_sterile	6	0.00678175	6
IGHA2_productive	6	0.00204741	6
IGHM_sterile	1	0	7
IGHM_productive	1	0.001018	7
IGHG1_sterile	1	0.00116568	7
IGHG1_productive	1	0	7
IGHG3_sterile	1	0	7
IGHG3_productive	1	0.0246483	7
IGHA1_sterile	1	2.32389	7
IGHA1_productive	1	0.441784	7
IGHG2_sterile	1	0	7
IGHG2_productive	1	0.00860842	7
IGHG4_sterile	1	0	7
IGHG4_productive	1	0.00169012	7
IGHE_sterile	1	0.000526635	7
IGHE_productive	1	0	7
IGHA2_sterile	1	0.353896	7
IGHA2_productive	1	0.0271942	7
IGHM_sterile	2	0.00120241	7
IGHM_productive	2	0.00318771	7
IGHG1_sterile	2	0.000631866	7
IGHG1_productive	2	0	7
IGHG3_sterile	2	2.5417	7
IGHG3_productive	2	0.161344	7
IGHA1_sterile	2	0	7
IGHA1_productive	2	0	7
IGHG2_sterile	2	0.000526737	7
IGHG2_productive	2	0.00547943	7
IGHG4_sterile	2	0.0203464	7
IGHG4_productive	2	4.33684e-05	7
IGHE_sterile	2	0	7
IGHE_productive	2	0.000831066	7
IGHA2_sterile	2	0.0166606	7
IGHA2_productive	2	0	7
IGHM_sterile	3	0	7
IGHM_productive	3	0.000435355	7
IGHG1_sterile	3	0.00127283	7
IGHG1_productive	3	2.31852	7
IGHG3_sterile	3	0	7
IGHG3_productive	3	0.179232	7
IGHA1_sterile	3	0	7
IGHA1_productive	3	0.0625086	7
IGHG2_sterile	3	0	7
IGHG2_productive	3	0.0749884	7
IGHG4_sterile	3	0.00547553	7
IGHG4_productive	3	0.0397749	7
IGHE_sterile	3	0.0280033	7
IGHE_productive	3	0.000273564	7
IGHA2_sterile	3	0.00528446	7
IGHA2_productive	3	0.00885391	7
IGHM_sterile	4	0.00303866	7
IGHM_productive	4	3.05517	7
IGHG1_sterile	4	0.00100184	7
IGHG1_productive	4	0	7
IGHG3_sterile	4	0.000853426	7
IGHG3_productive	4	0.00344599	7
IGHA1_sterile	4	0	7
IGHA1_productive	4	0.000789562	7
IGHG2_sterile	4	0	7
IGHG2_productive	4	0.00662565	7
IGHG4_sterile	4	0	7
IGHG4_productive	4	0	7
IGHE_sterile	4	0	7
IGHE_productive	4	0	7
IGHA2_sterile	4	0.00216163	7
IGHA2_productive	4	0.00115898	7
IGHM_sterile	5	0	7
IGHM_productive	5	0.000250965	7
IGHG1_sterile	5	0.00172346	7
IGHG1_productive	5	0	7
IGHG3_sterile	5	0.000293566	7
IGHG3_productive	5	0	7
IGHA1_sterile	5	0	7
IGHA1_productive	5	0.0924201	7
IGHG2_sterile	5	2.66474	7
IGHG2_productive	5	0.055331	7
IGHG4_sterile	5	0.0333795	7
IGHG4_productive	5	0.00258079	7
IGHE_sterile	5	0.0670987	7
IGHE_productive	5	0	7
IGHA2_sterile	5	0.0249047	7
IGHA2_productive	5	0.0112443	7
IGHM_sterile	6	0.00140828	7
IGHM_productive	6	0.00174179	7
IGHG1_sterile	6	2.70895	7
IGHG1_productive	6	0	7
IGHG3_sterile	6	0	7
IGHG3_productive	6	0.0357171	7
IGHA1_sterile	6	0	7
IGHA1_productive	6	0	7
IGHG2_sterile	6	0.00204093	7
IGHG2_productive	6	0.00290901	7
IGHG4_sterile	6	0.0499538	7
IGHG4_productive	6	0.00538991	7
IGHE_sterile	6	0.0232524	7
IGHE_productive	6	0	7
IGHA2_sterile	6	0.000976743	7
IGHA2_productive	6	0	7
IGHM_sterile	7	2.68723	7
IGHM_productive	7	0.00504277	7
IGHG1_sterile	7	0.000764139	7
IGHG1_productive	7	0	7
IGHG3_sterile	7	0.000435141	7
IGHG3_productive	7	0	7
IGHA1_sterile	7	0	7
IGHA1_productive	7	0.0246017	7
IGHG2_sterile	7	0	7
IGHG2_productive	7	0.00415433	7
IGHG4_sterile	7	0.00651813	7
IGHG4_productive	7	0	7
IGHE_sterile	7	0.0156944	7
IGHE_productive	7	0	7
IGHA2_sterile	7	0.0188443	7
IGHA2_productive	7	0.00336275	7
IGHM_sterile	1	0.001329	8
IGHM_productive	1	0.00320271	8
IGHG1_sterile	1	0.000634038	8
IGHG1_productive	1	0	8
IGHG3_sterile	1	2.55294	8
IGHG3_productive	1	0.161511	8
IGHA1_sterile	1	0	8
IGHA1_productive	1	0	8
IGHG2_sterile	1	0.00128714	8
IGHG2_productive	1	0.00552532	8
IGHG4_sterile	1	0.0203475	8
IGHG4_productive	1	3.27788e-05	8
IGHE_sterile	1	0	8
IGHE_productive	1	0.000834903	8
IGHA2_sterile	1	0.0165481	8
IGHA2_productive	1	0	8
IGHM_sterile	2	0	8
IGHM_productive	2	0.00108767	8
IGHG1_sterile	2	0.00141227	8
IGHG1_productive	2	0	8
IGHG3_sterile	2	0	8
IGHG3_productive	2	0.009402	8
IGHA1_sterile	2	2.39075	8
IGHA1_productive	2	0	8
IGHG2_sterile	2	0.00142758	8
IGHG2_productive	2	0.00247239	8
IGHG4_sterile	2	0	8
IGHG4_productive	2	0.00119452	8
IGHE_sterile	2	0.000984021	8
IGHE_productive	2	0	8
IGHA2_sterile	2	0.351758	8
IGHA2_productive	2	0.00827025	8
IGHM_sterile	3	0.000397048	8
IGHM_productive	3	0.000250908	8
IGHG1_sterile	3	0.00177918	8
IGHG1_productive	3	0	8
IGHG3_sterile	3	0.000404609	8
IGHG3_productive	3	0	8
IGHA1_sterile	3	0	8
IGHA1_productive	3	0	8
IGHG2_sterile	3	2.69158	8
IGHG2_productive	3	0.0542831	8
IGHG4_sterile	3	0.0333612	8
IGHG4_productive	3	0.00248298	8
IGHE_sterile	3	0.0678263	8
IGHE_productive	3	0	8
IGHA2_sterile	3	0.0258335	8
IGHA2_productive	3	0.00723554	8
IGHM_sterile	4	2.69787	8
IGHM_productive	4	0.00507727	8
IGHG1_sterile	4	0.000766208	8
IGHG1_productive	4	0	8
IGHG3_sterile	4	0.000469927	8
IGHG3_productive	4	0	8
IGHA1_sterile	4	0	8
IGHA1_productive	4	0	8
IGHG2_sterile	4	5.72847e-05	8
IGHG2_productive	4	0.0037378	8
IGHG4_sterile	4	0.00645659	8
IGHG4_productive	4	0	8
IGHE_sterile	4	0.0157849	8
IGHE_productive	4	0	8
IGHA2_sterile	4	0.0191347	8
IGHA2_productive	4	0.00224243	8
IGHM_sterile	5	0.000359741	8
IGHM_productive	5	0.000444416	8
IGHG1_sterile	5	0.00131015	8
IGHG1_productive	5	2.33013	8
IGHG3_sterile	5	0	8
IGHG3_productive	5	0.176944	8
IGHA1_sterile	5	0	8
IGHA1_productive	5	0	8
IGHG2_sterile	5	0	8
IGHG2_productive	5	0.0741237	8
IGHG4_sterile	5	0.00536634	8
IGHG4_productive	5	0.0398411	8
IGHE_sterile	5	0.0283554	8
IGHE_productive	5	0.000275483	8
IGHA2_sterile	5	0.00559337	8
IGHA2_productive	5	0.00579199	8
IGHM_sterile	6	0.00316563	8
IGHM_productive	6	3.06723	8
IGHG1_sterile	6	0.000992564	8
IGHG1_productive	6	0	8
IGHG3_sterile	6	0.000843681	8
IGHG3_productive	6	0.00290918	8
IGHA1_sterile	6	0	8
IGHA1_productive	6	0	8
IGHG2_sterile	6	0.000264708	8
IGHG2_productive	6	0.00656365	8
IGHG4_sterile	6	0	8
IGHG4_productive	6	0	8
IGHE_sterile	6	0	8
IGHE_productive	6	0	8
IGHA2_sterile	6	0.00218947	8
IGHA2_productive	6	0.00107049	8
IGHM_sterile	7	0.00131712	8
IGHM_productive	7	0.00173614	8
IGHG1_sterile	7	2.71929	8
IGHG1_productive	7	0	8
IGHG3_sterile	7	0	8
IGHG3_productive	7	0.0363318	8
IGHA1_sterile	7	0	8
IGHA1_productive	7	0	8
IGHG2_sterile	7	0.00197931	8
IGHG2_productive	7	0.00346357	8
IGHG4_sterile	7	0.0501367	8
IGHG4_productive	7	0.00544398	8
IGHE_sterile	7	0.0232081	8
IGHE_productive	7	0	8
IGHA2_sterile	7	0.000663306	8
IGHA2_productive	7	0.00063491	8
IGHM_sterile	8	0.000295868	8
IGHM_productive	8	0.000230215	8
IGHG1_sterile	8	0	8
IGHG1_productive	8	0	8
IGHG3_sterile	8	0	8
IGHG3_productive	8	0.0696337	8
IGHA1_sterile	8	0	8
IGHA1_productive	8	1.94025	8
IGHG2_sterile	8	0.000201465	8
IGHG2_productive	8	0.030189	8
IGHG4_sterile	8	0.00405819	8
IGHG4_productive	8	0.00304581	8
IGHE_sterile	8	0	8
IGHE_productive	8	0	8
IGHA2_sterile	8	0.0454597	8
IGHA2_productive	8	0.0826839	8

## Sheet: Extended data Fig. 5b_mouse NMF
Source data for Extended data Fig. 5b (isotype signatures from NMF analysis of the mouse atlas)
gene	signature	weights	NMF rank
Ighm_sterile	1	3.50398	2
Ighm_productive	1	0	2
Ighg3_sterile	1	0.16657	2
Ighg3_productive	1	0.0633984	2
Ighg1_sterile	1	0.109801	2
Ighg1_productive	1	0.0788816	2
Ighg2b_sterile	1	0.357862	2
Ighg2b_productive	1	0.206545	2
Ighg2c_sterile	1	0.244096	2
Ighg2c_productive	1	0.157489	2
Ighe_sterile	1	0.0259479	2
Ighe_productive	1	4.40781e-05	2
Igha_sterile	1	0.113702	2
Igha_productive	1	0.0478261	2
Ighm_sterile	2	0.337696	2
Ighm_productive	2	3.24217	2
Ighg3_sterile	2	0.192387	2
Ighg3_productive	2	0	2
Ighg1_sterile	2	0	2
Ighg1_productive	2	0	2
Ighg2b_sterile	2	0	2
Ighg2b_productive	2	0	2
Ighg2c_sterile	2	0	2
Ighg2c_productive	2	0	2
Ighe_sterile	2	0	2
Ighe_productive	2	0.000509434	2
Igha_sterile	2	0	2
Igha_productive	2	0	2
Ighm_sterile	1	0.0556254	3
Ighm_productive	1	3.31722	3
Ighg3_sterile	1	0.278936	3
Ighg3_productive	1	0	3
Ighg1_sterile	1	0	3
Ighg1_productive	1	0	3
Ighg2b_sterile	1	0	3
Ighg2b_productive	1	0	3
Ighg2c_sterile	1	0	3
Ighg2c_productive	1	0	3
Ighe_sterile	1	0	3
Ighe_productive	1	0.000502372	3
Igha_sterile	1	0	3
Igha_productive	1	0	3
Ighm_sterile	2	3.73071	3
Ighm_productive	2	0	3
Ighg3_sterile	2	0.0177591	3
Ighg3_productive	2	0.0404706	3
Ighg1_sterile	2	0.0670232	3
Ighg1_productive	2	0.0545512	3
Ighg2b_sterile	2	0	3
Ighg2b_productive	2	0	3
Ighg2c_sterile	2	0	3
Ighg2c_productive	2	0.0494474	3
Ighe_sterile	2	0.0099389	3
Ighe_productive	2	6.37312e-05	3
Igha_sterile	2	0.0596275	3
Igha_productive	2	0.0363937	3
Ighm_sterile	3	0	3
Ighm_productive	3	0	3
Ighg3_sterile	3	0.426186	3
Ighg3_productive	3	0.0983607	3
Ighg1_sterile	3	0.182112	3
Ighg1_productive	3	0.100487	3
Ighg2b_sterile	3	1.79763	3
Ighg2b_productive	3	0.976559	3
Ighg2c_sterile	3	1.05586	3
Ighg2c_productive	3	0.456911	3
Ighe_sterile	3	0.0686976	3
Ighe_productive	3	0	3
Igha_sterile	3	0.231753	3
Igha_productive	3	0.0484072	3

## Sheet: Extended data Fig. 5b_mouse fin
Source data for Extended data Fig. 5B (final isotype signatures for mouse)
gene	signature	weights
Ighm_sterile	1	3.79356
Ighm_productive	1	3.31881
Ighg3_sterile	1	0.304696
Ighg3_productive	1	0.0396243
Ighg1_sterile	1	0.0623461
Ighg1_productive	1	0.0504268
Ighg2b_sterile	1	0
Ighg2b_productive	1	0
Ighg2c_sterile	1	0.00699438
Ighg2c_productive	1	0.0482831
Ighe_sterile	1	0.00906926
Ighe_productive	1	0.00083004
Igha_sterile	1	0.0592547
Igha_productive	1	0.0375553
Ighm_sterile	2	0
Ighm_productive	2	0
Ighg3_sterile	2	0.452578
Ighg3_productive	2	0.106159
Ighg1_sterile	2	0.191694
Ighg1_productive	2	0.106578
Ighg2b_sterile	2	1.83058
Ighg2b_productive	2	0.984802
Ighg2c_sterile	2	0.979387
Ighg2c_productive	2	0.474205
Ighe_sterile	2	0.0695722
Ighe_productive	2	0.000198232
Igha_sterile	2	0.213931
Igha_productive	2	0.0525487
