# Supplementary material for: sciCSR infers B cell state transition and predicts class-switch recombination dynamics using single-cell transcriptomic data
Source: Nat Methods. 2023 Nov 6;21(5):823–34. doi: 10.1038/s41592-023-02060-1 (PMC11093741; doi:10.1038/s41592-023-02060-1)
Supplement: Supplementary file 15 — Source data for Extended Data Fig. 6. [file 41592_2023_2060_MOESM15_ESM.xlsx]

## Sheet: Extended data Fig. 6
Source data for Extended data Fig. 6 (Effect of source/target state choices on CSR flux inference)
from	to	flux	pval	significance	source_state	target_state
A1	A2	0.00318862	0.65216	0	source = M	target = G3
A1	G2	20.5628	0.000188542	5.93713	source = M	target = G3
A1	G4	0.205142	0.637727	0	source = M	target = G3
G1	A1	16.8198	0.00227627	3.52027	source = M	target = G3
G1	A2	0.00573764	0.651979	0	source = M	target = G3
G1	G2	10.4027	0.0542243	0.42972	source = M	target = G3
G1	G4	0.0883818	0.646097	0	source = M	target = G3
G2	A2	0.00308747	0.652167	0	source = M	target = G3
G2	G4	0.156835	0.641198	0	source = M	target = G3
M	A1	0.80285	0.593924	0	source = M	target = G3
M	A2	0.00930039	0.651727	0	source = M	target = G3
M	G1	0.656872	0.604755	0	source = M	target = G3
M	G2	0.314886	0.6298	0	source = M	target = G3
M	G3	0.069315	0.647457	0	source = M	target = G3
A1	A2	0.0475047	0.652422	0	source = M	target = G1
A1	G2	15.4938	0.00408766	3.01488	source = M	target = G1
A1	G4	0.220026	0.63981	0	source = M	target = G1
G2	A2	0.0437762	0.652693	0	source = M	target = G1
G2	G4	0.237207	0.638545	0	source = M	target = G1
G3	A1	0.324457	0.6321	0	source = M	target = G1
G3	G1	0.22047	0.639777	0	source = M	target = G1
G3	G2	0.0416981	0.652844	0	source = M	target = G1
M	A1	14.7829	0.00612288	2.69783	source = M	target = G1
M	A2	0.256908	0.637093	0	source = M	target = G1
M	G1	21.5957	6.04466e-05	7.1488	source = M	target = G1
M	G2	7.60788	0.136882	0	source = M	target = G1
M	G3	0.148632	0.645049	0	source = M	target = G1
G1	A1	16.1908	0.00493464	2.82657	source = M	target = A1
G1	A2	0.0661625	0.640612	0	source = M	target = A1
G1	G2	9.73622	0.0802605	0.124583	source = M	target = A1
G1	G4	0.111332	0.637527	0	source = M	target = A1
G2	A2	0.0516774	0.641599	0	source = M	target = A1
G2	G4	0.211807	0.630635	0	source = M	target = A1
G3	A1	0.208129	0.630888	0	source = M	target = A1
G3	G1	0.0906452	0.638941	0	source = M	target = A1
G3	G2	0.0316378	0.642963	0	source = M	target = A1
M	A1	26.1681	5.41708e-06	9.4869	source = M	target = A1
M	A2	0.324106	0.622881	0	source = M	target = A1
M	G1	17.4972	0.00241169	3.46248	source = M	target = A1
M	G2	9.23826	0.0946734	0.0547375	source = M	target = A1
M	G3	0.210158	0.630748	0	source = M	target = A1
A1	A2	0.0431428	0.653596	0	source = M	target = G2
A1	G2	14.3882	0.00730834	2.27968	source = M	target = G2
A1	G4	0.171327	0.644197	0	source = M	target = G2
G1	A1	20.5078	0.000130138	6.23887	source = M	target = G2
G1	A2	0.0533203	0.652854	0	source = M	target = G2
G1	G2	10.2619	0.0520005	0.558607	source = M	target = G2
G1	G4	0.0945918	0.649835	0	source = M	target = G2
G3	A1	0.403904	0.62692	0	source = M	target = G2
G3	G1	0.342472	0.63151	0	source = M	target = G2
G3	G2	0.0626127	0.652175	0	source = M	target = G2
M	A1	12.3726	0.0205185	1.32148	source = M	target = G2
M	A2	0.218666	0.640703	0	source = M	target = G2
M	G1	12.2154	0.0221067	1.32148	source = M	target = G2
M	G2	9.01966	0.0837786	0.176992	source = M	target = G2
M	G3	0.126745	0.647476	0	source = M	target = G2
A1	A2	0.00245723	0.652259	0	source = M	target = G4
A1	G2	21.8454	7.14495e-05	6.71331	source = M	target = G4
A1	G4	0.916153	0.585494	0	source = M	target = G4
G1	A1	16.3338	0.00302841	3.02713	source = M	target = G4
G1	A2	0.00462484	0.652106	0	source = M	target = G4
G1	G2	9.79124	0.0683333	0	source = M	target = G4
G1	G4	0.346554	0.627542	0	source = M	target = G4
G2	A2	0.00246875	0.652259	0	source = M	target = G4
G2	G4	0.627439	0.606963	0	source = M	target = G4
G3	A1	0.136835	0.642677	0	source = M	target = G4
G3	G1	0.125821	0.643466	0	source = M	target = G4
G3	G2	0.0733878	0.647213	0	source = M	target = G4
M	A1	0.692624	0.602142	0	source = M	target = G4
M	A2	0.0074394	0.651906	0	source = M	target = G4
M	G1	0.724544	0.599775	0	source = M	target = G4
M	G2	0.460924	0.619203	0	source = M	target = G4
M	G3	0.00461493	0.652106	0	source = M	target = G4
A1	A2	0.626111	0.607149	0	source = M	target = A2
A1	G2	19.2883	0.000458512	4.85431	source = M	target = A2
A1	G4	0.232271	0.635925	0	source = M	target = A2
G1	A1	15.8793	0.00391117	2.77133	source = M	target = A2
G1	A2	1.44153	0.545848	0	source = M	target = A2
G1	G2	9.90029	0.0654546	0.0183485	source = M	target = A2
G1	G4	0.0922541	0.645983	0	source = M	target = A2
G2	A2	0.615002	0.607969	0	source = M	target = A2
G2	G4	0.172182	0.640253	0	source = M	target = A2
G3	A1	0.171352	0.640313	0	source = M	target = A2
G3	G1	0.180587	0.639649	0	source = M	target = A2
G3	G2	0.0923019	0.64598	0	source = M	target = A2
M	A1	1.03226	0.576848	0	source = M	target = A2
M	A2	2.35104	0.476228	0	source = M	target = A2
M	G1	1.04643	0.575781	0	source = M	target = A2
M	G2	0.598139	0.609214	0	source = M	target = A2
M	G3	0.00580427	0.652143	0	source = M	target = A2
A1	A2	0.00247518	0.65221	0	source = G3	target = M
A1	G2	20.5554	0.000189564	6.08588	source = G3	target = M
A1	G4	0.208485	0.637486	0	source = G3	target = M
G1	A1	16.742	0.0023852	3.64058	source = G3	target = M
G1	A2	0.0128759	0.651472	0	source = G3	target = M
G1	G2	10.3923	0.0544445	0.607988	source = G3	target = M
G1	G4	0.0874131	0.646166	0	source = G3	target = M
G2	A2	0.00410949	0.652095	0	source = G3	target = M
G2	G4	0.158398	0.641086	0	source = G3	target = M
G3	A1	0.858168	0.5898	0	source = G3	target = M
G3	G1	0.602868	0.608741	0	source = G3	target = M
G3	G2	0.323443	0.629179	0	source = G3	target = M
A1	A2	0.00225991	0.661769	0	source = G3	target = G1
A1	G2	17.6937	0.000677269	4.81254	source = G3	target = G1
A1	G4	0.0469654	0.658416	0	source = G3	target = G1
G2	A2	0.00242956	0.661756	0	source = G3	target = G1
G2	G4	0.0207282	0.660385	0	source = G3	target = G1
G3	A1	15.018	0.00394838	3.23186	source = G3	target = G1
G3	G1	15.9573	0.00219469	3.72382	source = G3	target = G1
G3	G2	6.53748	0.178663	0	source = G3	target = G1
M	A1	2.03195	0.500724	0	source = G3	target = G1
M	A2	0.0158958	0.660748	0	source = G3	target = G1
M	G1	0.603401	0.615713	0	source = G3	target = G1
M	G2	0.326181	0.637202	0	source = G3	target = G1
G1	A1	15.482	0.00535126	2.83253	source = G3	target = A1
G1	A2	0.00488629	0.650471	0	source = G3	target = A1
G1	G2	9.70513	0.0727885	0.317612	source = G3	target = A1
G1	G4	0.00751564	0.650286	0	source = G3	target = A1
G2	A2	0.00670053	0.650343	0	source = G3	target = A1
G2	G4	0.0070885	0.650316	0	source = G3	target = A1
G3	A1	25.3315	4.8776e-06	9.66591	source = G3	target = A1
G3	G1	16.9031	0.00238541	3.55348	source = G3	target = A1
G3	G2	9.43635	0.0801152	0.317612	source = G3	target = A1
M	A1	1.29768	0.556108	0	source = G3	target = A1
M	A2	0.0136098	0.649857	0	source = G3	target = A1
M	G1	0.506281	0.614621	0	source = G3	target = A1
M	G2	0.18214	0.637931	0	source = G3	target = A1
A1	A2	0.0038997	0.66295	0	source = G3	target = G2
A1	G2	14.8697	0.0040417	2.94614	source = G3	target = G2
A1	G4	0.0371188	0.660442	0	source = G3	target = G2
G1	A1	19.674	0.000136089	6.26315	source = G3	target = G2
G1	A2	0.00996915	0.662492	0	source = G3	target = G2
G1	G2	8.51277	0.0907491	0.0970715	source = G3	target = G2
G1	G4	0.00824249	0.662623	0	source = G3	target = G2
G3	A1	13.1386	0.0109768	2.02707	source = G3	target = G2
G3	G1	10.064	0.0488199	0.621723	source = G3	target = G2
G3	G2	6.87271	0.159246	0	source = G3	target = G2
M	A1	2.85701	0.433093	0	source = G3	target = G2
M	A2	0.0263129	0.661259	0	source = G3	target = G2
M	G1	1.0428	0.581621	0	source = G3	target = G2
M	G2	0.440975	0.62941	0	source = G3	target = G2
A1	A2	0.00836014	0.653122	0	source = G3	target = G4
A1	G2	20.7113	0.000148926	6.03947	source = G3	target = G4
A1	G4	0.323214	0.630344	0	source = G3	target = G4
G1	A1	16.6106	0.00238097	3.3322	source = G3	target = G4
G1	A2	0.0195448	0.652321	0	source = G3	target = G4
G1	G2	9.68865	0.0692139	0.0314958	source = G3	target = G4
G1	G4	0.12727	0.644579	0	source = G3	target = G4
G2	A2	0.00937379	0.653049	0	source = G3	target = G4
G2	G4	0.222169	0.637708	0	source = G3	target = G4
G3	A1	0.314797	0.630959	0	source = G3	target = G4
G3	G1	0.216333	0.638132	0	source = G3	target = G4
G3	G2	0.126221	0.644655	0	source = G3	target = G4
M	A1	0.944722	0.584085	0	source = G3	target = G4
M	A2	0.027033	0.651785	0	source = G3	target = G4
M	G1	0.957026	0.583155	0	source = G3	target = G4
M	G2	0.428043	0.622652	0	source = G3	target = G4
A1	A2	0.0405376	0.651069	0	source = G3	target = A2
A1	G2	20.8289	0.000133004	6.15254	source = G3	target = A2
A1	G4	0.332854	0.629858	0	source = G3	target = A2
G1	A1	16.2473	0.00291536	3.12971	source = G3	target = A2
G1	A2	0.101657	0.64667	0	source = G3	target = A2
G1	G2	9.37761	0.0772375	0	source = G3	target = A2
G1	G4	0.121935	0.645206	0	source = G3	target = A2
G2	A2	0.039478	0.651145	0	source = G3	target = A2
G2	G4	0.239436	0.636683	0	source = G3	target = A2
G3	A1	0.153502	0.642923	0	source = G3	target = A2
G3	G1	0.108824	0.646153	0	source = G3	target = A2
G3	G2	0.0604274	0.64964	0	source = G3	target = A2
M	A1	0.937821	0.584752	0	source = G3	target = A2
M	A2	0.149378	0.643222	0	source = G3	target = A2
M	G1	1.01939	0.578569	0	source = G3	target = A2
M	G2	0.471367	0.619662	0	source = G3	target = A2
A1	A2	0.0524961	0.652077	0	source = G1	target = M
A1	G2	15.6282	0.00377574	3.18126	source = G1	target = M
A1	G4	0.18365	0.642499	0	source = G1	target = M
G1	A1	14.5899	0.00680601	2.68736	source = G1	target = M
G1	A2	0.210852	0.640501	0	source = G1	target = M
G1	G2	7.82154	0.127857	0	source = G1	target = M
G1	G4	0.0792022	0.650134	0	source = G1	target = M
G2	A2	0.0565556	0.651782	0	source = G1	target = M
G2	G4	0.17419	0.643193	0	source = G1	target = M
G3	A1	0.363765	0.629199	0	source = G1	target = M
G3	G2	0.0440135	0.652693	0	source = G1	target = M
A1	A2	0.00343152	0.661752	0	source = G1	target = G3
A1	G2	17.4476	0.000801794	4.56371	source = G1	target = G3
A1	G4	0.0396566	0.659035	0	source = G1	target = G3
G1	A1	14.7381	0.00465647	2.88459	source = G1	target = G3
G1	A2	0.00667356	0.661509	0	source = G1	target = G3
G1	G2	7.39161	0.136579	0	source = G1	target = G3
G1	G4	0.00402091	0.661707	0	source = G1	target = G3
G2	A2	0.00341962	0.661753	0	source = G1	target = G3
G2	G4	0.0192736	0.660564	0	source = G1	target = G3
M	A1	1.93212	0.50888	0	source = G1	target = G3
M	A2	0.00955677	0.661293	0	source = G1	target = G3
M	G2	0.330853	0.636903	0	source = G1	target = G3
M	G3	0.598991	0.61611	0	source = G1	target = G3
G1	A1	58.3084	3.60852e-11	21.5602	source = G1	target = A1
G1	A2	0.0229036	0.592385	0	source = G1	target = A1
G1	G2	18.4244	0.0288935	1.14624	source = G1	target = A1
G1	G4	0.24367	0.582432	0	source = G1	target = A1
G2	A2	0.00653418	0.593121	0	source = G1	target = A1
G2	G4	0.171509	0.585692	0	source = G1	target = A1
G3	A1	0.237274	0.582721	0	source = G1	target = A1
G3	G2	0.0589062	0.590766	0	source = G1	target = A1
M	A1	1.20514	0.538548	0	source = G1	target = A1
M	A2	0.0200034	0.592516	0	source = G1	target = A1
M	G2	0.404076	0.575166	0	source = G1	target = A1
M	G3	0.00511799	0.593185	0	source = G1	target = A1
A1	A2	0.00744125	0.607094	0	source = G1	target = G2
A1	G2	28.3897	0.000214622	5.96173	source = G1	target = G2
A1	G4	0.282612	0.592887	0	source = G1	target = G2
G1	A1	28.2311	0.000232424	5.96173	source = G1	target = G2
G1	A2	0.0226089	0.606314	0	source = G1	target = G2
G1	G2	37.9836	7.79126e-07	11.5001	source = G1	target = G2
G1	G4	0.269819	0.59355	0	source = G1	target = G2
G3	A1	0.184747	0.597955	0	source = G1	target = G2
G3	G2	0.130741	0.600744	0	source = G1	target = G2
M	A1	0.846278	0.56342	0	source = G1	target = G2
M	A2	0.0244737	0.606218	0	source = G1	target = G2
M	G2	0.914558	0.559823	0	source = G1	target = G2
M	G3	0.00830506	0.607049	0	source = G1	target = G2
A1	A2	0.000349879	0.66205	0	source = G1	target = G4
A1	G2	24.1018	3.09228e-06	9.97855	source = G1	target = G4
A1	G4	12.8532	0.0133692	1.67575	source = G1	target = G4
G1	A1	12.4108	0.0168073	1.52099	source = G1	target = G4
G1	A2	0.000680281	0.662025	0	source = G1	target = G4
G1	G2	9.29632	0.0685665	0.195045	source = G1	target = G4
G1	G4	5.95872	0.211067	0	source = G1	target = G4
G2	A2	0.000349268	0.66205	0	source = G1	target = G4
G2	G4	9.14428	0.0727792	0.195045	source = G1	target = G4
G3	A1	0.022954	0.660355	0	source = G1	target = G4
G3	G2	0.00998715	0.661327	0	source = G1	target = G4
M	A1	0.36657	0.634212	0	source = G1	target = G4
M	A2	0.000979709	0.662002	0	source = G1	target = G4
M	G2	0.536897	0.621009	0	source = G1	target = G4
M	G3	0.000123536	0.662067	0	source = G1	target = G4
A1	A2	4.89597	0.288222	0	source = G1	target = A2
A1	G2	7.035	0.164267	0	source = G1	target = A2
A1	G4	0.0318697	0.652853	0	source = G1	target = A2
G1	A1	8.72719	0.0954142	0	source = G1	target = A2
G1	A2	12.7729	0.01788	1.38501	source = G1	target = A2
G1	G2	5.46403	0.251517	0	source = G1	target = A2
G1	G4	0.00458792	0.654822	0	source = G1	target = A2
G2	A2	4.71632	0.300334	0	source = G1	target = A2
G2	G4	0.0141936	0.654129	0	source = G1	target = A2
G3	A1	0.103502	0.647663	0	source = G1	target = A2
G3	G2	0.0132271	0.654199	0	source = G1	target = A2
M	A1	5.23381	0.26609	0	source = G1	target = A2
M	A2	16.5505	0.00226496	3.38215	source = G1	target = A2
M	G2	2.91411	0.43217	0	source = G1	target = A2
M	G3	0.0210385	0.653635	0	source = G1	target = A2
A1	A2	0.131617	0.636163	0	source = A1	target = M
A1	G2	10.7781	0.0555118	0.588574	source = A1	target = M
A1	G4	0.0990825	0.638388	0	source = A1	target = M
G1	A2	0.180115	0.632836	0	source = A1	target = M
G1	G2	8.7379	0.110951	0.00144456	source = A1	target = M
G1	G4	0.0701437	0.640364	0	source = A1	target = M
G2	A2	0.0724972	0.640204	0	source = A1	target = M
G2	G4	0.168776	0.633615	0	source = A1	target = M
G3	G1	0.0956961	0.63862	0	source = A1	target = M
G3	G2	0.0297139	0.643118	0	source = A1	target = M
A1	A2	0.00313427	0.650853	0	source = A1	target = G3
A1	G2	11.1399	0.0417341	0.691531	source = A1	target = G3
A1	G4	0.0060908	0.650645	0	source = A1	target = G3
G1	A2	0.00606547	0.650647	0	source = A1	target = G3
G1	G2	8.71416	0.102139	0	source = A1	target = G3
G1	G4	0.00144791	0.650972	0	source = A1	target = G3
G2	A2	0.00310606	0.650855	0	source = A1	target = G3
G2	G4	0.0045512	0.650753	0	source = A1	target = G3
M	A2	0.00872912	0.650459	0	source = A1	target = G3
M	G1	0.514847	0.6142	0	source = A1	target = G3
M	G2	0.211569	0.63607	0	source = A1	target = G3
M	G3	1.03494	0.575872	0	source = A1	target = G3
A1	A2	0.0186027	0.59258	0	source = A1	target = G1
A1	G2	18.5349	0.0280583	1.17558	source = A1	target = G1
A1	G4	0.244594	0.582391	0	source = A1	target = G1
G2	A2	0.00824947	0.593045	0	source = A1	target = G1
G2	G4	0.177611	0.585417	0	source = A1	target = G1
G3	G1	0.278179	0.580872	0	source = A1	target = G1
G3	G2	0.06304	0.590581	0	source = A1	target = G1
M	A2	0.0205171	0.592494	0	source = A1	target = G1
M	G1	1.29884	0.534237	0	source = A1	target = G1
M	G2	0.301616	0.579811	0	source = A1	target = G1
M	G3	0.00593272	0.593149	0	source = A1	target = G1
A1	A2	0.0108962	0.58983	0	source = A1	target = G2
A1	G2	65.2963	7.36522e-13	25.4519	source = A1	target = G2
A1	G4	0.310766	0.576739	0	source = A1	target = G2
G1	A2	0.0134495	0.589719	0	source = A1	target = G2
G1	G2	15.3676	0.0679812	0.290629	source = A1	target = G2
G1	G4	0.0913258	0.586328	0	source = A1	target = G2
G3	G1	0.106614	0.585661	0	source = A1	target = G2
G3	G2	0.134302	0.584454	0	source = A1	target = G2
M	A2	0.0210061	0.58939	0	source = A1	target = G2
M	G1	0.616331	0.563312	0	source = A1	target = G2
M	G2	0.674812	0.560733	0	source = A1	target = G2
M	G3	0.00167555	0.590231	0	source = A1	target = G2
A1	A2	0.000396646	0.651179	0	source = A1	target = G4
A1	G2	16.0613	0.00379761	3.08848	source = A1	target = G4
A1	G4	27.3192	7.42984e-07	11.4735	source = A1	target = G4
G1	A2	0.000768864	0.651153	0	source = A1	target = G4
G1	G2	10.0222	0.0642953	0.346374	source = A1	target = G4
G1	G4	9.05478	0.0908581	0.0958716	source = A1	target = G4
G2	A2	0.000395118	0.651179	0	source = A1	target = G4
G2	G4	16.5541	0.00286017	3.29192	source = A1	target = G4
G3	G1	0.00624389	0.650767	0	source = A1	target = G4
G3	G2	0.00366436	0.650949	0	source = A1	target = G4
M	A2	0.00110894	0.651129	0	source = A1	target = G4
M	G1	0.371137	0.624725	0	source = A1	target = G4
M	G2	0.617946	0.606774	0	source = A1	target = G4
M	G3	1.95656e-05	0.651205	0	source = A1	target = G4
A1	A2	5.50152	0.280398	0	source = A1	target = A2
A1	G2	5.88284	0.259221	0	source = A1	target = A2
A1	G4	0.00500108	0.633889	0	source = A1	target = A2
G1	A2	9.48072	0.105565	0	source = A1	target = A2
G1	G2	7.71406	0.17016	0	source = A1	target = A2
G1	G4	0.00269494	0.634034	0	source = A1	target = A2
G2	A2	4.12328	0.363166	0	source = A1	target = A2
G2	G4	0.00608548	0.63382	0	source = A1	target = A2
G3	G1	0.0611902	0.63033	0	source = A1	target = A2
G3	G2	0.0142958	0.633301	0	source = A1	target = A2
M	A2	13.6176	0.0258414	1.01672	source = A1	target = A2
M	G1	6.1684	0.243921	0	source = A1	target = A2
M	G2	2.53267	0.467058	0	source = A1	target = A2
M	G3	0.00920244	0.633623	0	source = A1	target = A2
A1	A2	0.0462195	0.653402	0	source = G2	target = M
A1	G4	0.129805	0.64728	0	source = G2	target = M
G1	A1	18.3529	0.000626709	5.1778	source = G2	target = M
G1	A2	0.129669	0.64729	0	source = G2	target = M
G1	G4	0.0434553	0.653603	0	source = G2	target = M
G2	A2	0.102787	0.649263	0	source = G2	target = M
G2	G4	0.0760871	0.651219	0	source = G2	target = M
G3	A1	0.399164	0.6273	0	source = G2	target = M
G3	G1	0.292285	0.635272	0	source = G2	target = M
A1	A2	0.00490329	0.662906	0	source = G2	target = G3
A1	G4	0.0301645	0.660998	0	source = G2	target = G3
G1	A1	18.097	0.000457371	5.29212	source = G2	target = G3
G1	A2	0.00949313	0.662559	0	source = G2	target = G3
G1	G4	0.003898	0.662981	0	source = G2	target = G3
G2	A2	0.00491373	0.662905	0	source = G2	target = G3
G2	G4	0.0149965	0.662144	0	source = G2	target = G3
M	A1	2.81606	0.436408	0	source = G2	target = G3
M	A2	0.0136087	0.662249	0	source = G2	target = G3
M	G1	0.943655	0.589616	0	source = G2	target = G3
M	G3	0.546767	0.621154	0	source = G2	target = G3
A1	A2	0.00798572	0.607046	0	source = G2	target = G1
A1	G4	0.258149	0.594138	0	source = G2	target = G1
G2	A2	0.0220074	0.606326	0	source = G2	target = G1
G2	G4	0.292921	0.592335	0	source = G2	target = G1
G3	A1	0.149785	0.599743	0	source = G2	target = G1
G3	G1	0.205457	0.596866	0	source = G2	target = G1
M	A1	0.724397	0.569814	0	source = G2	target = G1
M	A2	0.0153974	0.606665	0	source = G2	target = G1
M	G1	1.10765	0.549616	0	source = G2	target = G1
M	G3	0.00956079	0.606965	0	source = G2	target = G1
G1	A1	15.3691	0.0679445	0.291169	source = G2	target = A1
G1	A2	0.0112157	0.589823	0	source = G2	target = A1
G1	G4	0.0790561	0.586869	0	source = G2	target = A1
G2	A2	0.0158556	0.589621	0	source = G2	target = A1
G2	G4	0.317704	0.576441	0	source = G2	target = A1
G3	A1	0.148888	0.583823	0	source = G2	target = A1
G3	G1	0.100449	0.585937	0	source = G2	target = A1
M	A1	0.712145	0.55909	0	source = G2	target = A1
M	A2	0.0138217	0.589709	0	source = G2	target = A1
M	G1	0.640682	0.562243	0	source = G2	target = A1
M	G3	0.00253339	0.5902	0	source = G2	target = A1
A1	A2	0.0017073	0.663333	0	source = G2	target = G4
A1	G4	18.9927	0.000228539	5.81886	source = G2	target = G4
G1	A1	14.8308	0.00409322	3.10053	source = G2	target = G4
G1	A2	0.00332442	0.663211	0	source = G2	target = G4
G1	G4	7.46123	0.131219	0	source = G2	target = G4
G2	A2	0.00171303	0.663333	0	source = G2	target = G4
G2	G4	16.3584	0.00153768	3.99257	source = G2	target = G4
G3	A1	0.0239172	0.661655	0	source = G2	target = G4
G3	G1	0.0149427	0.662334	0	source = G2	target = G4
M	A1	0.423416	0.630958	0	source = G2	target = G4
M	A2	0.00479234	0.6631	0	source = G2	target = G4
M	G1	0.588097	0.618042	0	source = G2	target = G4
M	G3	0.000298369	0.663439	0	source = G2	target = G4
A1	A2	2.99657	0.426221	0	source = G2	target = A2
A1	G4	0.0471616	0.65099	0	source = G2	target = A2
G1	A1	13.9454	0.0102571	2.01484	source = G2	target = A2
G1	A2	6.64879	0.184918	0	source = G2	target = A2
G1	G4	0.00896046	0.653737	0	source = G2	target = A2
G2	A2	3.88907	0.359537	0	source = G2	target = A2
G2	G4	0.0206656	0.652896	0	source = G2	target = A2
G3	A1	0.128922	0.645085	0	source = G2	target = A2
G3	G1	0.0657731	0.649649	0	source = G2	target = A2
M	A1	4.23944	0.334367	0	source = G2	target = A2
M	A2	9.55327	0.0718655	0.148053	source = G2	target = A2
M	G1	5.59789	0.244387	0	source = G2	target = A2
M	G3	0.019145	0.653006	0	source = G2	target = A2
A1	A2	0.00350291	0.652189	0	source = G4	target = M
A1	G2	21.8107	7.33717e-05	7.32275	source = G4	target = M
G1	A1	16.1107	0.00344708	3.59079	source = G4	target = M
G1	A2	0.00922418	0.651783	0	source = G4	target = M
G1	G2	9.66233	0.0716516	0.690029	source = G4	target = M
G2	A2	0.00315459	0.652213	0	source = G4	target = M
G3	A1	0.135615	0.642767	0	source = G4	target = M
G3	G1	0.120465	0.643852	0	source = G4	target = M
G3	G2	0.073605	0.647201	0	source = G4	target = M
A1	A2	0.0107801	0.652951	0	source = G4	target = G3
A1	G2	20.666	0.000154024	6.38051	source = G4	target = G3
G1	A1	16.5853	0.0024173	3.72252	source = G4	target = G3
G1	A2	0.0180071	0.652434	0	source = G4	target = G3
G1	G2	9.64412	0.070367	0.456807	source = G4	target = G3
G2	A2	0.009839	0.653018	0	source = G4	target = G3
M	A1	0.944045	0.584137	0	source = G4	target = G3
M	A2	0.02697	0.651792	0	source = G4	target = G3
M	G1	0.954552	0.583343	0	source = G4	target = G3
M	G2	0.421013	0.623171	0	source = G4	target = G3
M	G3	0.0128043	0.652806	0	source = G4	target = G3
A1	A2	0.00111539	0.662132	0	source = G4	target = G1
A1	G2	24.2861	2.53457e-06	10.4876	source = G4	target = G1
G2	A2	0.000451616	0.662182	0	source = G4	target = G1
G3	A1	0.0137604	0.661183	0	source = G4	target = G1
G3	G1	0.00846805	0.661581	0	source = G4	target = G1
G3	G2	0.00970126	0.661488	0	source = G4	target = G1
M	A1	0.22817	0.644951	0	source = G4	target = G1
M	A2	0.00162809	0.662093	0	source = G4	target = G1
M	G1	0.269531	0.641788	0	source = G4	target = G1
M	G2	0.374073	0.633751	0	source = G4	target = G1
M	G3	0.000161012	0.662203	0	source = G4	target = G1
G1	A1	9.404	0.0800475	0.127239	source = G4	target = A1
G1	A2	0.000747005	0.651438	0	source = G4	target = A1
G1	G2	9.71119	0.0716848	0.15057	source = G4	target = A1
G2	A2	0.000453523	0.651459	0	source = G4	target = A1
G3	A1	0.00271387	0.651299	0	source = G4	target = A1
G3	G1	0.00280183	0.651293	0	source = G4	target = A1
G3	G2	0.00263486	0.651305	0	source = G4	target = A1
M	A1	0.258598	0.633076	0	source = G4	target = A1
M	A2	0.000711323	0.65144	0	source = G4	target = A1
M	G1	0.292638	0.630628	0	source = G4	target = A1
M	G2	0.490917	0.616267	0	source = G4	target = A1
M	G3	6.89155e-05	0.651486	0	source = G4	target = A1
A1	A2	0.00409015	0.663267	0	source = G4	target = G2
A1	G2	18.0335	0.000468359	5.10133	source = G4	target = G2
G1	A1	14.2026	0.00593043	2.64275	source = G4	target = G2
G1	A2	0.00313182	0.66334	0	source = G4	target = G2
G1	G2	8.00675	0.108537	0	source = G4	target = G2
G3	A1	0.0169338	0.662297	0	source = G4	target = G2
G3	G1	0.013327	0.662569	0	source = G4	target = G2
G3	G2	0.0108863	0.662754	0	source = G4	target = G2
M	A1	0.295633	0.640979	0	source = G4	target = G2
M	A2	0.00512415	0.663189	0	source = G4	target = G2
M	G1	0.399964	0.63288	0	source = G4	target = G2
M	G2	0.252311	0.644324	0	source = G4	target = G2
M	G3	0.000387337	0.663547	0	source = G4	target = G2
A1	A2	0.0534862	0.650118	0	source = G4	target = A2
A1	G2	20.149	0.000220821	5.7791	source = G4	target = A2
G1	A1	16.4857	0.00253144	3.41402	source = G4	target = A2
G1	A2	0.128635	0.644702	0	source = G4	target = A2
G1	G2	9.74871	0.0673652	0.21272	source = G4	target = A2
G2	A2	0.0506985	0.650318	0	source = G4	target = A2
G3	A1	0.21382	0.638528	0	source = G4	target = A2
G3	G1	0.201571	0.639418	0	source = G4	target = A2
G3	G2	0.0939745	0.647204	0	source = G4	target = A2
M	A1	1.03356	0.577483	0	source = G4	target = A2
M	A2	0.190744	0.640204	0	source = G4	target = A2
M	G1	1.04008	0.576987	0	source = G4	target = A2
M	G2	0.443159	0.621728	0	source = G4	target = A2
M	G3	0.0109694	0.653168	0	source = G4	target = A2
A1	G2	19.1699	0.00049742	5.40885	source = A2	target = M
A1	G4	0.230937	0.636018	0	source = A2	target = M
G1	A1	16.2029	0.00324669	3.65068	source = A2	target = M
G1	G2	10.0425	0.0620472	0.833949	source = A2	target = M
G1	G4	0.0935521	0.645886	0	source = A2	target = M
G2	G4	0.17248	0.640228	0	source = A2	target = M
G3	A1	0.17745	0.639871	0	source = A2	target = M
G3	G1	0.184583	0.639358	0	source = A2	target = M
G3	G2	0.0926478	0.645951	0	source = A2	target = M
A1	G2	20.791	0.000136894	6.59372	source = A2	target = G3
A1	G4	0.329946	0.630068	0	source = A2	target = G3
G1	A1	16.3155	0.00279998	3.68092	source = A2	target = G3
G1	G2	9.41767	0.0761217	0.49598	source = A2	target = G3
G1	G4	0.121783	0.645215	0	source = A2	target = G3
G2	G4	0.237895	0.636793	0	source = A2	target = G3
M	A1	0.97519	0.581921	0	source = A2	target = G3
M	G1	1.08795	0.573356	0	source = A2	target = G3
M	G2	0.490132	0.618272	0	source = A2	target = G3
M	G3	0.00702703	0.65347	0	source = A2	target = G3
A1	G2	6.2064	0.207584	0	source = A2	target = G1
A1	G4	0.0250164	0.653325	0	source = A2	target = G1
G2	G4	0.0122359	0.654247	0	source = A2	target = G1
G3	A1	0.110012	0.647168	0	source = A2	target = G1
G3	G1	0.0500298	0.651517	0	source = A2	target = G1
G3	G2	0.0138031	0.654134	0	source = A2	target = G1
M	A1	7.827	0.128851	0	source = A2	target = G1
M	G1	11.5707	0.0311507	1.16633	source = A2	target = G1
M	G2	4.29061	0.329938	0	source = A2	target = G1
M	G3	0.0494439	0.65156	0	source = A2	target = G1
G1	A1	13.7835	0.0241294	1.32643	source = A2	target = A1
G1	G2	8.54585	0.13695	0	source = A2	target = A1
G1	G4	0.00827699	0.633774	0	source = A2	target = A1
G2	G4	0.0111697	0.633591	0	source = A2	target = A1
G3	A1	0.0462335	0.631369	0	source = A2	target = A1
G3	G1	0.0356868	0.632038	0	source = A2	target = A1
G3	G2	0.00755763	0.63382	0	source = A2	target = A1
M	A1	6.74502	0.214404	0	source = A2	target = A1
M	G1	10.929	0.0674608	0.393624	source = A2	target = A1
M	G2	3.36534	0.411853	0	source = A2	target = A1
M	G3	0.0345865	0.632108	0	source = A2	target = A1
A1	G2	8.10084	0.118801	0	source = A2	target = G2
A1	G4	0.0577425	0.650426	0	source = A2	target = G2
G1	A1	16.5433	0.0023545	3.56652	source = A2	target = G2
G1	G2	8.0149	0.122161	0	source = A2	target = G2
G1	G4	0.0175259	0.653323	0	source = A2	target = G2
G3	A1	0.106108	0.646929	0	source = A2	target = G2
G3	G1	0.0570881	0.650473	0	source = A2	target = G2
G3	G2	0.0176407	0.653315	0	source = A2	target = G2
M	A1	6.183	0.209762	0	source = A2	target = G2
M	G1	9.79683	0.0653275	0.330447	source = A2	target = G2
M	G2	2.91147	0.432632	0	source = A2	target = G2
M	G3	0.0366797	0.651944	0	source = A2	target = G2
A1	G2	20.132	0.000223644	5.84051	source = A2	target = G4
A1	G4	0.204304	0.639216	0	source = A2	target = G4
G1	A1	16.5869	0.00238188	3.55496	source = A2	target = G4
G1	G2	9.8307	0.0653202	0.330559	source = A2	target = G4
G1	G4	0.0783037	0.648329	0	source = A2	target = G4
G2	G4	0.138286	0.644001	0	source = A2	target = G4
G3	A1	0.21681	0.638307	0	source = A2	target = G4
G3	G1	0.2056	0.639122	0	source = A2	target = G4
G3	G2	0.0945653	0.647158	0	source = A2	target = G4
M	A1	1.07982	0.573964	0	source = A2	target = G4
M	G1	1.12497	0.570526	0	source = A2	target = G4
M	G2	0.471062	0.619665	0	source = A2	target = G4
M	G3	0.0117061	0.653112	0	source = A2	target = G4
