# Supplementary material for: sciCSR infers B cell state transition and predicts class-switch recombination dynamics using single-cell transcriptomic data
Source: Nat Methods. 2023 Nov 6;21(5):823–34. doi: 10.1038/s41592-023-02060-1 (PMC11093741; doi:10.1038/s41592-023-02060-1)
Supplement: Supplementary file 16 — Source data for Extended Data Fig. 7. [file 41592_2023_2060_MOESM16_ESM.xlsx]

## Sheet: Extended data Fig 7
Source data for Extended data Fig 7 (UMAP coordinates of Kim et al. GC B cells data)
cell_id	anno_leiden_0.18	donor	timepoint	subisotype	umap_1	umap_2
368-07_s29@AAACCTGAGAAGGTTT-1	GC	donor 07	week 4	IGHG1	6.10922	-3.07019
368-07_s29@AAACCTGAGTCTCGGC-1	GC	donor 07	week 4	IGHG1	7.83308	-4.56928
368-07_s29@AAACCTGCAGGGAGAG-1	GC	donor 07	week 4	IGHA1	6.44042	-7.83416
368-07_s29@AAACCTGTCATGCATG-1	GC	donor 07	week 4	IGHA1	7.45555	-5.39939
368-07_s29@AAACGGGAGTGCGTGA-1	GC	donor 07	week 4	NA	2.07712	1.62405
368-07_s29@AAACGGGGTGCAGACA-1	GC	donor 07	week 4	IGHA1	-0.104968	-1.43491
368-07_s29@AAACGGGTCAACACCA-1	GC	donor 07	week 4	IGHG3	-1.53502	-2.21123
368-07_s29@AAACGGGTCATGCTCC-1	GC	donor 07	week 4	NA	1.20695	-1.2097
368-07_s29@AAAGATGAGACAGACC-1	GC	donor 07	week 4	IGHG1	9.72369	-1.48561
368-07_s29@AAAGATGAGCACCGTC-1	GC	donor 07	week 4	IGHG1	-0.089481	-1.55503
368-07_s29@AAAGATGAGCTAACAA-1	GC	donor 07	week 4	IGHA1	8.6433	-3.85661
368-07_s29@AAAGATGAGGAGTAGA-1	GC	donor 07	week 4	IGHG1	6.61707	-3.24436
368-07_s29@AAAGATGGTTCCCTTG-1	GC	donor 07	week 4	NA	1.17846	0.356089
368-07_s29@AAAGATGTCCATTCTA-1	GC	donor 07	week 4	IGHA1	10.3099	-6.43931
368-07_s29@AAAGATGTCTACGAGT-1	GC	donor 07	week 4	IGHA1	7.26256	-8.05307
368-07_s29@AAAGCAAGTAGCGCTC-1	GC	donor 07	week 4	IGHG1	3.33863	0.458277
368-07_s29@AAAGCAAGTGTGCCTG-1	GC	donor 07	week 4	NA	6.43228	-3.96747
368-07_s29@AAAGTAGCACAGACAG-1	GC	donor 07	week 4	IGHG1	5.5791	-2.48099
368-07_s29@AAAGTAGCAGGTGCCT-1	GC	donor 07	week 4	IGHG1	2.7099	1.63741
368-07_s29@AAAGTAGGTTATTCTC-1	GC	donor 07	week 4	IGHA1	9.88802	-3.86078
368-07_s29@AAAGTAGTCTGTCCGT-1	GC	donor 07	week 4	NA	-0.366574	-3.71963
368-07_s29@AAATGCCTCTCTGAGA-1	GC	donor 07	week 4	IGHG1	10.8761	-5.74673
368-07_s29@AACCATGAGAATCTCC-1	GC	donor 07	week 4	NA	8.13994	-3.23362
368-07_s29@AACCATGAGCGTAATA-1	GC	donor 07	week 4	NA	8.37525	-5.21455
368-07_s29@AACCATGCATCGATGT-1	GC	donor 07	week 4	IGHA1	8.6562	-7.42544
368-07_s29@AACCATGGTATTCTCT-1	GC	donor 07	week 4	NA	2.56619	-0.633278
368-07_s29@AACCATGTCTTGAGAC-1	GC	donor 07	week 4	IGHG1	7.37012	-4.25029
368-07_s29@AACCGCGAGTACGACG-1	GC	donor 07	week 4	IGHA1	1.4327	0.529204
368-07_s29@AACCGCGCACGCTTTC-1	GC	donor 07	week 4	IGHA1	0.392085	0.821002
368-07_s29@AACCGCGGTAAGGGAA-1	GC	donor 07	week 4	IGHG1	7.18208	-2.40163
368-07_s29@AACCGCGGTATAAACG-1	GC	donor 07	week 4	IGHG1	0.874619	-1.04273
368-07_s29@AACCGCGTCTTTACGT-1	GC	donor 07	week 4	IGHG3	10.5072	-3.91072
368-07_s29@AACGTTGAGATCCTGT-1	GC	donor 07	week 4	NA	1.42729	-0.0546859
368-07_s29@AACGTTGAGCACAGGT-1	GC	donor 07	week 4	IGHG1	6.73143	-3.39684
368-07_s29@AACGTTGAGGAATTAC-1	GC	donor 07	week 4	IGHG1	5.09568	-8.2245
368-07_s29@AACGTTGGTCAATACC-1	GC	donor 07	week 4	IGHG1	3.05468	-1.92487
368-07_s29@AACGTTGGTGACTACT-1	GC	donor 07	week 4	IGHG1	6.08252	-8.32682
368-07_s29@AACTCAGAGAATTCCC-1	GC	donor 07	week 4	IGHG1	4.77744	-8.15675
368-07_s29@AACTCAGAGTTTGCGT-1	GC	donor 07	week 4	IGHG1	3.32512	1.63425
368-07_s29@AACTCAGCACCAGATT-1	GC	donor 07	week 4	IGHA1	8.43875	-7.58197
368-07_s29@AACTCAGGTAAGTGGC-1	GC	donor 07	week 4	IGHA1	6.06755	-3.85647
368-07_s29@AACTCAGTCACGACTA-1	GC	donor 07	week 4	IGHG2	7.12008	-2.44937
368-07_s29@AACTCAGTCATCACCC-1	GC	donor 07	week 4		0.899266	-1.42203
368-07_s29@AACTCAGTCGTGGACC-1	GC	donor 07	week 4	IGHG3	0.442901	-0.133176
368-07_s29@AACTCCCCAGGAACGT-1	GC	donor 07	week 4	NA	1.4382	0.368342
368-07_s29@AACTCCCGTAAGTAGT-1	GC	donor 07	week 4	IGHG1	5.2456	-7.49432
368-07_s29@AACTCCCTCATGCTCC-1	GC	donor 07	week 4	NA	5.02032	0.0190025
368-07_s29@AACTCCCTCATTGCGA-1	GC	donor 07	week 4	IGHG1	0.0350479	0.553945
368-07_s29@AACTCCCTCCTCCTAG-1	GC	donor 07	week 4	NA	-1.71825	-2.9384
368-07_s29@AACTCCCTCGGTGTTA-1	GC	donor 07	week 4	IGHG1	2.9996	1.96057
368-07_s29@AACTCTTCAAGTACCT-1	GC	donor 07	week 4	IGHA1	1.29386	-0.996474
368-07_s29@AACTCTTTCATTATCC-1	GC	donor 07	week 4	NA	7.87592	-5.60551
368-07_s29@AACTGGTAGCGTCTAT-1	GC	donor 07	week 4	IGHG1	4.17599	1.53318
368-07_s29@AACTGGTCATCGGAAG-1	GC	donor 07	week 4	IGHA1	11.2788	-4.35692
368-07_s29@AACTTTCAGGGCATGT-1	GC	donor 07	week 4	NA	-0.650263	-3.85097
368-07_s29@AACTTTCTCGTATCAG-1	GC	donor 07	week 4	IGHA1	5.51896	-6.30375
368-07_s29@AACTTTCTCTCGAGTA-1	GC	donor 07	week 4	IGHA1	8.23817	-1.68995
368-07_s29@AAGACCTGTCGCATAT-1	GC	donor 07	week 4	IGHG1	2.21074	-0.447765
368-07_s29@AAGACCTTCGCGGATC-1	GC	donor 07	week 4	NA	-1.88395	1.98164
368-07_s29@AAGCCGCAGCATGGCA-1	GC	donor 07	week 4	IGHG1	5.29763	-3.85352
368-07_s29@AAGCCGCCAAGTCTAC-1	GC	donor 07	week 4	NA	-0.851641	-1.361
368-07_s29@AAGCCGCTCTGTCTAT-1	GC	donor 07	week 4	IGHG1	3.24742	-5.20038
368-07_s29@AAGCCGCTCTGTCTCG-1	GC	donor 07	week 4	IGHA1	5.05229	-3.44305
368-07_s29@AAGGAGCAGTGTCCAT-1	GC	donor 07	week 4	IGHA1	8.06015	-5.8395
368-07_s29@AAGGAGCCAAGAGTCG-1	GC	donor 07	week 4	NA	-0.25476	1.20914
368-07_s29@AAGGAGCCAGTCCTTC-1	GC	donor 07	week 4	IGHG1	1.06585	-0.0255579
368-07_s29@AAGGAGCGTGGTCTCG-1	GC	donor 07	week 4	IGHA1	6.55377	-7.52806
368-07_s29@AAGGAGCGTTCCCGAG-1	GC	donor 07	week 4	NA	5.83552	-3.29857
368-07_s29@AAGGCAGAGATGAGAG-1	GC	donor 07	week 4	IGHM	6.03046	-6.66818
368-07_s29@AAGGCAGCACATTCGA-1	GC	donor 07	week 4	IGHG1	10.2711	-5.06292
368-07_s29@AAGGTTCAGCAGGCTA-1	GC	donor 07	week 4	IGHM	6.33751	-7.18811
368-07_s29@AAGGTTCGTCATCGGC-1	GC	donor 07	week 4	IGHG1	3.43262	2.18516
368-07_s29@AAGGTTCGTGTGAAAT-1	GC	donor 07	week 4	IGHG1	0.699094	-3.35176
368-07_s29@AAGTCTGCACCGGAAA-1	GC	donor 07	week 4	IGHG1	2.62658	-2.41344
368-07_s29@AAGTCTGTCGTGGACC-1	GC	donor 07	week 4	IGHG1	9.78189	-4.23658
368-07_s29@AATCCAGCAAGACGTG-1	GC	donor 07	week 4	IGHG1	2.07833	0.739634
368-07_s29@AATCCAGGTCATGCAT-1	GC	donor 07	week 4	IGHG1	-0.20063	-2.17418
368-07_s29@AATCGGTAGAATCTCC-1	GC	donor 07	week 4	NA	2.93651	0.817401
368-07_s29@AATCGGTCATTACGAC-1	GC	donor 07	week 4	IGHA1	10.9255	-4.19292
368-07_s29@AATCGGTGTGCAACGA-1	GC	donor 07	week 4	IGHA1	8.20475	-4.32107
368-07_s29@ACACCAAAGAAGGTGA-1	GC	donor 07	week 4	IGHG3	0.37401	-0.707758
368-07_s29@ACACCAAAGGGTCTCC-1	GC	donor 07	week 4	IGHG1	7.27399	-3.10196
368-07_s29@ACACCAATCCACTCCA-1	GC	donor 07	week 4	IGHA1	11.3075	-4.76135
368-07_s29@ACACCCTAGTGCAAGC-1	GC	donor 07	week 4	IGHG3	8.98586	-4.13596
368-07_s29@ACACCCTCAGACGCTC-1	GC	donor 07	week 4	IGHA1	0.977879	-0.769903
368-07_s29@ACACCCTCATAGAAAC-1	GC	donor 07	week 4	NA	3.47899	2.73648
368-07_s29@ACACCCTTCTAACTGG-1	GC	donor 07	week 4	NA	5.19311	-2.09819
368-07_s29@ACACCGGGTCTCCACT-1	GC	donor 07	week 4	IGHG1	0.195467	-1.55277
368-07_s29@ACACCGGTCCCTGACT-1	GC	donor 07	week 4	IGHG1	2.24909	-1.91755
368-07_s29@ACACCGGTCCGCAAGC-1	GC	donor 07	week 4	NA	2.94142	1.64124
368-07_s29@ACACTGAAGCTAACAA-1	GC	donor 07	week 4	IGHA1	8.08182	-8.23646
368-07_s29@ACACTGACAGAAGCAC-1	GC	donor 07	week 4	IGHG2	2.98712	-0.468876
368-07_s29@ACACTGACAGCTGTAT-1	GC	donor 07	week 4	NA	4.22411	-3.54764
368-07_s29@ACACTGACATCACGTA-1	GC	donor 07	week 4	IGHA1	11.1423	-4.99497
368-07_s29@ACACTGAGTCAGAATA-1	GC	donor 07	week 4	IGHG1	5.49068	-3.81546
368-07_s29@ACACTGATCTAGAGTC-1	GC	donor 07	week 4	IGHA1	7.00118	-3.11406
368-07_s29@ACACTGATCTGGTGTA-1	GC	donor 07	week 4	IGHG1	5.6996	-6.9118
368-07_s29@ACAGCCGAGGGATCTG-1	GC	donor 07	week 4	NA	2.40152	0.644547
368-07_s29@ACAGCCGCATCGGGTC-1	GC	donor 07	week 4	IGHG1	3.38797	2.23911
368-07_s29@ACAGCCGGTGCCTGTG-1	GC	donor 07	week 4	IGHG1	9.69007	-3.11263
368-07_s29@ACAGCTAAGTCAAGCG-1	GC	donor 07	week 4	NA	-0.0194673	0.00483968
368-07_s29@ACAGCTAAGTCAAGGC-1	GC	donor 07	week 4	NA	5.09822	-3.57717
368-07_s29@ACAGCTACAGTTCCCT-1	GC	donor 07	week 4	NA	4.10582	0.0511623
368-07_s29@ACAGCTATCTCACATT-1	GC	donor 07	week 4	IGHG1	9.8137	-3.32855
368-07_s29@ACATACGAGTTGTAGA-1	GC	donor 07	week 4	NA	-0.0998953	-1.32756
368-07_s29@ACATACGCAGACGCTC-1	GC	donor 07	week 4	NA	4.4638	-8.29488
368-07_s29@ACATGGTAGAGCAATT-1	GC	donor 07	week 4	IGHG1	2.21038	0.742242
368-07_s29@ACATGGTAGGTACTCT-1	GC	donor 07	week 4	IGHA1	7.4972	-8.34479
368-07_s29@ACCAGTAAGATAGGAG-1	GC	donor 07	week 4	NA	1.66867	-0.219895
368-07_s29@ACCAGTAAGCGCTCCA-1	GC	donor 07	week 4	IGHA1	6.20931	-7.4746
368-07_s29@ACCCACTAGAAGGCCT-1	GC	donor 07	week 4	IGHA1	1.33379	-0.323972
368-07_s29@ACCCACTTCAGAGACG-1	GC	donor 07	week 4	IGHA1	10.4188	-4.54497
368-07_s29@ACCGTAAGTCGATTGT-1	GC	donor 07	week 4	NA	0.286461	-3.06126
368-07_s29@ACCGTAAGTGACCAAG-1	GC	donor 07	week 4	IGHA1	-0.418453	-1.84464
368-07_s29@ACCTTTAAGGTGACCA-1	GC	donor 07	week 4	IGHG1	1.29245	-3.56161
368-07_s29@ACCTTTACATCCGTGG-1	GC	donor 07	week 4	NA	-1.32407	-2.83553
368-07_s29@ACCTTTAGTTTAGGAA-1	GC	donor 07	week 4	NA	3.84651	-3.34306
368-07_s29@ACGAGCCCACACCGCA-1	GC	donor 07	week 4	IGHG1	0.655367	-0.548716
368-07_s29@ACGAGCCCAGCTGTGC-1	GC	donor 07	week 4	NA	1.61078	0.133713
368-07_s29@ACGAGCCGTTCAGTAC-1	GC	donor 07	week 4	IGHG1	2.69192	1.10319
368-07_s29@ACGAGGAAGGTAGCCA-1	GC	donor 07	week 4	IGHG1	8.45145	-2.80435
368-07_s29@ACGAGGAGTTGGTGGA-1	GC	donor 07	week 4	NA	2.78303	-1.59666
368-07_s29@ACGATGTAGTGCTGCC-1	GC	donor 07	week 4	IGHG1	-0.928627	-2.39501
368-07_s29@ACGATGTCATGGATGG-1	GC	donor 07	week 4	NA	4.52483	-2.84016
368-07_s29@ACGATGTGTCCGCTGA-1	GC	donor 07	week 4	IGHA1	2.87776	-1.31325
368-07_s29@ACGATGTTCCTACAGA-1	GC	donor 07	week 4	IGHM	-0.342204	-0.245351
368-07_s29@ACGATGTTCGGCTACG-1	GC	donor 07	week 4	IGHG1	-2.03584	-2.51154
368-07_s29@ACGCAGCCAACAACCT-1	GC	donor 07	week 4	IGHG1	7.50593	-5.23512
368-07_s29@ACGCAGCCACGTTGGC-1	GC	donor 07	week 4	NA	4.83421	-0.46008
368-07_s29@ACGCAGCGTCAGGACA-1	GC	donor 07	week 4	NA	-1.96468	-3.29195
368-07_s29@ACGCCAGCACTAAGTC-1	GC	donor 07	week 4	NA	-2.14794	-2.69679
368-07_s29@ACGCCGAAGATCTGAA-1	GC	donor 07	week 4	NA	-1.45707	-1.69723
368-07_s29@ACGCCGACAAAGGCGT-1	GC	donor 07	week 4	IGHG1	3.21543	0.555432
368-07_s29@ACGCCGACACCTCGTT-1	GC	donor 07	week 4	IGHG1	11.153	-4.5918
368-07_s29@ACGCCGACAGTGGGAT-1	GC	donor 07	week 4	IGHA1	1.39445	-0.52971
368-07_s29@ACGCCGACATTAACCG-1	GC	donor 07	week 4	IGHG1	7.98867	-6.33139
368-07_s29@ACGCCGATCAAAGACA-1	GC	donor 07	week 4	IGHG1	1.72036	-3.00413
368-07_s29@ACGGCCAAGGTGCTAG-1	GC	donor 07	week 4	IGHG1	2.79494	0.997891
368-07_s29@ACGGCCAGTACAGTTC-1	GC	donor 07	week 4	IGHA1	7.14574	-7.03543
368-07_s29@ACGGCCAGTCCTCTTG-1	GC	donor 07	week 4	NA	-0.417287	-3.87865
368-07_s29@ACGGGCTGTCTGGTCG-1	GC	donor 07	week 4	IGHG3	0.371284	-1.71326
368-07_s29@ACGGGTCAGTGAATTG-1	GC	donor 07	week 4	IGHM	0.075725	-0.396795
368-07_s29@ACGGGTCCAATGGTCT-1	GC	donor 07	week 4	IGHG1	2.7268	0.93596
368-07_s29@ACGGGTCCATCGATTG-1	GC	donor 07	week 4	IGHA1	6.73299	-8.14706
368-07_s29@ACGGGTCGTCACTGGC-1	GC	donor 07	week 4	NA	0.0119818	-4.11605
368-07_s29@ACGGGTCTCCTTGACC-1	GC	donor 07	week 4	IGHA1	7.56541	-2.34691
368-07_s29@ACGTCAACATGCTAGT-1	GC	donor 07	week 4	IGHA1	1.42254	1.20535
368-07_s29@ACGTCAATCGCGGATC-1	GC	donor 07	week 4	IGHA1	7.82911	-4.03186
368-07_s29@ACTATCTGTAGCGCAA-1	GC	donor 07	week 4	IGHG1	10.53	-6.1896
368-07_s29@ACTATCTTCAAACGGG-1	GC	donor 07	week 4	IGHA1	1.29	-2.03357
368-07_s29@ACTGAACAGACGCTTT-1	GC	donor 07	week 4	IGHG1	8.12639	-2.36649
368-07_s29@ACTGAACAGCTCTCGG-1	GC	donor 07	week 4	IGHG1	6.38335	-2.03357
368-07_s29@ACTGAACCACATTCGA-1	GC	donor 07	week 4	IGHA1	7.77892	-6.53113
368-07_s29@ACTGAACTCTGGCGAC-1	GC	donor 07	week 4	NA	-1.47925	-2.65521
368-07_s29@ACTGAACTCTGTCTAT-1	GC	donor 07	week 4	NA	-0.918152	-3.42542
368-07_s29@ACTGAGTAGATCCCAT-1	GC	donor 07	week 4	IGHA1	1.02504	0.902575
368-07_s29@ACTGAGTAGCCCAACC-1	GC	donor 07	week 4	IGHG1	4.28296	1.5664
368-07_s29@ACTGAGTGTATCGCAT-1	GC	donor 07	week 4	IGHA1	4.22911	-5.68604
368-07_s29@ACTGATGAGGAGTCTG-1	GC	donor 07	week 4	IGHG2	10.9913	-5.78312
368-07_s29@ACTGATGCACTGTTAG-1	GC	donor 07	week 4	IGHG1	1.27173	-0.121707
368-07_s29@ACTGATGGTCTCATCC-1	GC	donor 07	week 4	IGHG1	7.14736	-2.63364
368-07_s29@ACTGATGTCCTTTCTC-1	GC	donor 07	week 4	IGHG1	2.58348	0.862871
368-07_s29@ACTGCTCAGGAACTGC-1	GC	donor 07	week 4	IGHA1	4.02831	1.57315
368-07_s29@ACTGCTCGTCACACGC-1	GC	donor 07	week 4	IGHG1	0.153584	-0.472623
368-07_s29@ACTGCTCTCCTTGACC-1	GC	donor 07	week 4	IGHG1	1.64157	0.456749
368-07_s29@ACTGTCCAGTTGTAGA-1	GC	donor 07	week 4	IGHG1	5.78408	-1.16866
368-07_s29@ACTGTCCCAATCCAAC-1	GC	donor 07	week 4	IGHG1	7.43751	-3.09196
368-07_s29@ACTGTCCTCCGCATCT-1	GC	donor 07	week 4	IGHG1	1.3752	-0.0967447
368-07_s29@ACTTACTCAAAGGTGC-1	GC	donor 07	week 4	IGHA1	7.89849	-3.73242
368-07_s29@ACTTACTCAGACGTAG-1	GC	donor 07	week 4	IGHA1	4.91238	-3.43999
368-07_s29@ACTTACTTCACAGTAC-1	GC	donor 07	week 4	NA	-0.483249	-2.06107
368-07_s29@ACTTACTTCAGGCGAA-1	GC	donor 07	week 4	IGHA1	1.75082	-0.924223
368-07_s29@ACTTGTTAGGGCATGT-1	GC	donor 07	week 4	IGHG1	4.06166	-6.50325
368-07_s29@ACTTGTTGTAGCTAAA-1	GC	donor 07	week 4	IGHM	5.99905	-2.44903
368-07_s29@ACTTGTTGTGAAGGCT-1	GC	donor 07	week 4	IGHA1	7.68311	-4.14507
368-07_s29@ACTTTCAAGGTGCTTT-1	GC	donor 07	week 4	NA	-1.41686	-3.75191
368-07_s29@AGAATAGAGTCAATAG-1	GC	donor 07	week 4		3.13831	1.72972
368-07_s29@AGAATAGGTACAGTGG-1	GC	donor 07	week 4	IGHG2	3.37301	-5.3002
368-07_s29@AGAATAGGTAGGACAC-1	GC	donor 07	week 4	NA	4.34442	-7.714
368-07_s29@AGAATAGGTGTTAAGA-1	GC	donor 07	week 4	IGHA1	2.03378	0.469394
368-07_s29@AGAATAGGTTGTGGAG-1	GC	donor 07	week 4	IGHA1	11.0854	-5.56198
368-07_s29@AGAATAGTCTTCCTTC-1	GC	donor 07	week 4	IGHA1	-1.82648	-2.09948
368-07_s29@AGACGTTCATCTATGG-1	GC	donor 07	week 4	IGHG1	7.93349	-7.29614
368-07_s29@AGAGCGAAGGAGCGTT-1	GC	donor 07	week 4	IGHM	4.83701	-6.59194
368-07_s29@AGAGCGACACGCCAGT-1	GC	donor 07	week 4	IGHG1	-1.4793	-3.13937
368-07_s29@AGAGCGAGTAGCGTAG-1	GC	donor 07	week 4	NA	-2.08731	-3.43076
368-07_s29@AGAGCGAGTCATGCCG-1	GC	donor 07	week 4	NA	3.62505	-1.20027
368-07_s29@AGAGCGAGTGCGATAG-1	GC	donor 07	week 4	NA	-0.797014	1.1963
368-07_s29@AGAGCGATCAACACAC-1	GC	donor 07	week 4	IGHG1	4.12597	2.57822
368-07_s29@AGAGCTTAGCTAAACA-1	GC	donor 07	week 4	IGHM	6.84598	-2.87832
368-07_s29@AGAGCTTAGGTTCCTA-1	GC	donor 07	week 4	IGHG1	5.70113	-8.51113
368-07_s29@AGAGTGGAGCTGAACG-1	GC	donor 07	week 4	NA	1.92922	-0.814095
368-07_s29@AGAGTGGTCGCCAGCA-1	GC	donor 07	week 4	IGHA1	8.99482	-1.7727
368-07_s29@AGAGTGGTCGCCGTGA-1	GC	donor 07	week 4	IGHG1	1.86786	-0.0552499
368-07_s29@AGATCTGGTAGGACAC-1	GC	donor 07	week 4	IGHA1	1.64022	0.0913406
368-07_s29@AGATTGCAGTGGGATC-1	GC	donor 07	week 4	IGHA1	4.48281	-8.64552
368-07_s29@AGATTGCTCAACACGT-1	GC	donor 07	week 4	NA	7.47667	-2.89327
368-07_s29@AGCAGCCAGGAGTTTA-1	GC	donor 07	week 4	IGHG1	0.871021	-0.0135244
368-07_s29@AGCATACAGATGTCGG-1	GC	donor 07	week 4	NA	1.85705	-0.201095
368-07_s29@AGCATACGTCAATACC-1	GC	donor 07	week 4	IGHG1	-0.0167071	-1.39646
368-07_s29@AGCCTAAAGATCGATA-1	GC	donor 07	week 4	IGHG1	0.269821	-1.49534
368-07_s29@AGCCTAAAGTTAAGTG-1	GC	donor 07	week 4	IGHA1	2.23429	-1.99906
368-07_s29@AGCCTAACACGCATCG-1	GC	donor 07	week 4	NA	7.84202	-5.27396
368-07_s29@AGCCTAACATGCGCAC-1	GC	donor 07	week 4	IGHG1	2.15796	-0.0562806
368-07_s29@AGCCTAACATGGGAAC-1	GC	donor 07	week 4	IGHG1	-0.00830895	-0.446956
368-07_s29@AGCGGTCAGACCCACC-1	GC	donor 07	week 4	IGHG2	11.0969	-4.9273
368-07_s29@AGCGGTCTCTACTTAC-1	GC	donor 07	week 4	IGHG1	4.59119	2.89811
368-07_s29@AGCGTATCACATTTCT-1	GC	donor 07	week 4	IGHG1	8.36519	-7.95785
368-07_s29@AGCGTATGTTATTCTC-1	GC	donor 07	week 4	IGHG1	6.84498	-3.65266
368-07_s29@AGCGTATTCTCTAGGA-1	GC	donor 07	week 4	IGHG1	4.18956	-7.49749
368-07_s29@AGCGTCGAGAAACCTA-1	GC	donor 07	week 4	NA	1.11103	1.09642
368-07_s29@AGCGTCGCAACACCTA-1	GC	donor 07	week 4	NA	0.86417	-0.246166
368-07_s29@AGCTCCTAGTCAATAG-1	GC	donor 07	week 4	NA	1.37307	-0.358054
368-07_s29@AGCTCCTCATATGAGA-1	GC	donor 07	week 4	IGHA1	8.46449	-4.75383
368-07_s29@AGCTCCTCATTGAGCT-1	GC	donor 07	week 4	NA	4.08283	2.57349
368-07_s29@AGCTCCTTCAAAGACA-1	GC	donor 07	week 4	IGHG1	5.59587	-7.26011
368-07_s29@AGCTCCTTCTTCGAGA-1	GC	donor 07	week 4	IGHA1	2.58984	1.05766
368-07_s29@AGCTCCTTCTTGTTTG-1	GC	donor 07	week 4	NA	3.7571	-3.1539
368-07_s29@AGCTCTCAGATCGGGT-1	GC	donor 07	week 4	IGHA1	6.87594	-2.95534
368-07_s29@AGCTCTCAGCGTGTCC-1	GC	donor 07	week 4	IGHG1	1.61046	-0.412141
368-07_s29@AGCTCTCCAACGATGG-1	GC	donor 07	week 4	IGHG1	6.9944	-4.0279
368-07_s29@AGCTCTCTCTGGTGTA-1	GC	donor 07	week 4	IGHA1	8.12435	-4.1615
368-07_s29@AGCTTGAGTTACGACT-1	GC	donor 07	week 4	IGHM	4.01798	-8.32379
368-07_s29@AGGCCACCATCTCCCA-1	GC	donor 07	week 4	IGHG1	8.10541	-3.15575
368-07_s29@AGGCCACCATTATCTC-1	GC	donor 07	week 4	IGHG1	8.22773	-6.08152
368-07_s29@AGGCCACTCAGCAACT-1	GC	donor 07	week 4	NA	6.17235	-2.18761
368-07_s29@AGGCCACTCAGCGACC-1	GC	donor 07	week 4	IGHG1	4.04983	1.30129
368-07_s29@AGGCCACTCTAACGGT-1	GC	donor 07	week 4	NA	8.20147	-3.98779
368-07_s29@AGGCCGTAGGTTCCTA-1	GC	donor 07	week 4	IGHA1	0.634093	-1.64301
368-07_s29@AGGCCGTGTTCGGCAC-1	GC	donor 07	week 4	IGHG2	3.13293	-1.65212
368-07_s29@AGGCCGTGTTTCCACC-1	GC	donor 07	week 4	IGHA1	0.163445	-1.68542
368-07_s29@AGGGAGTAGTGGGATC-1	GC	donor 07	week 4	IGHG1	0.82553	-0.255714
368-07_s29@AGGGAGTCAGTCGTGC-1	GC	donor 07	week 4	IGHG1	7.57495	-5.07201
368-07_s29@AGGGATGCACAGGAGT-1	GC	donor 07	week 4	IGHG2	5.97189	-6.43382
368-07_s29@AGGGATGCACGTCTCT-1	GC	donor 07	week 4	IGHA1	6.11666	-8.44295
368-07_s29@AGGGATGCATCTGGTA-1	GC	donor 07	week 4	IGHM	4.85901	-6.54099
368-07_s29@AGGGATGTCAAACCAC-1	GC	donor 07	week 4	IGHG1	0.992126	-0.673355
368-07_s29@AGGGTGACACAGGTTT-1	GC	donor 07	week 4	IGHG1	1.7858	0.733099
368-07_s29@AGGGTGAGTAAGTGTA-1	GC	donor 07	week 4	IGHG1	4.64344	-8.26847
368-07_s29@AGGGTGAGTTATCGGT-1	GC	donor 07	week 4	IGHA1	3.12669	0.463014
368-07_s29@AGGGTGATCAAACAAG-1	GC	donor 07	week 4	NA	-0.00341415	0.494623
368-07_s29@AGGGTGATCCTAGTGA-1	GC	donor 07	week 4	NA	10.0296	-3.91889
368-07_s29@AGGTCATAGTACCGGA-1	GC	donor 07	week 4	IGHG1	3.96154	-7.45057
368-07_s29@AGGTCATCAGGTCTCG-1	GC	donor 07	week 4	IGHG1	3.29108	-0.975214
368-07_s29@AGGTCATGTGAGGGTT-1	GC	donor 07	week 4	IGHM	7.6945	-1.47042
368-07_s29@AGGTCATTCTTCGGTC-1	GC	donor 07	week 4	IGHG1	3.94867	-4.34591
368-07_s29@AGGTCCGAGAGCTGCA-1	GC	donor 07	week 4	NA	3.25851	-2.08622
368-07_s29@AGGTCCGCACACGCTG-1	GC	donor 07	week 4	IGHG1	8.17879	-7.24973
368-07_s29@AGGTCCGCATAACCTG-1	GC	donor 07	week 4	IGHG1	6.03435	-3.58399
368-07_s29@AGGTCCGCATGAGCGA-1	GC	donor 07	week 4	IGHA1	5.4122	-4.5447
368-07_s29@AGGTCCGTCTTCATGT-1	GC	donor 07	week 4	IGHG1	0.422317	0.34983
368-07_s29@AGTAGTCCAGACTCGC-1	GC	donor 07	week 4	IGHA1	9.17045	-2.48334
368-07_s29@AGTAGTCTCAATAAGG-1	GC	donor 07	week 4	IGHG1	4.50525	2.26043
368-07_s29@AGTAGTCTCCTTGACC-1	GC	donor 07	week 4	IGHG1	1.93262	-0.268644
368-07_s29@AGTCTTTCAAACTGTC-1	GC	donor 07	week 4	IGHG1	10.3798	-5.24928
368-07_s29@AGTCTTTGTATAAACG-1	GC	donor 07	week 4	IGHG1	5.8131	-6.28988
368-07_s29@AGTCTTTTCGACGGAA-1	GC	donor 07	week 4	NA	0.866726	-0.504029
368-07_s29@AGTGAGGCACTTGGAT-1	GC	donor 07	week 4	IGHA1	-1.15393	-3.56952
368-07_s29@AGTGAGGCAGGACCCT-1	GC	donor 07	week 4	NA	5.18368	-2.22274
368-07_s29@AGTGAGGCAGGCTCAC-1	GC	donor 07	week 4	IGHM	-2.25025	-2.88512
368-07_s29@AGTGAGGGTATTACCG-1	GC	donor 07	week 4	IGHG1	1.14089	-0.637582
368-07_s29@AGTGAGGTCAGTTGAC-1	GC	donor 07	week 4	IGHA1	3.50969	-3.13471
368-07_s29@AGTGAGGTCGCCAGCA-1	GC	donor 07	week 4	IGHG1	2.9656	2.10886
368-07_s29@AGTGGGACAAGGGTCA-1	GC	donor 07	week 4	IGHG3	5.07426	-7.46367
368-07_s29@AGTGGGACAGACAAAT-1	GC	donor 07	week 4	IGHA1	10.6033	-5.14223
368-07_s29@AGTGGGATCAAGAAGT-1	GC	donor 07	week 4	IGHA1	-1.89163	-2.16276
368-07_s29@AGTGTCACATAAGACA-1	GC	donor 07	week 4	IGHA1	7.80319	-4.06277
368-07_s29@AGTGTCAGTAAGCACG-1	GC	donor 07	week 4	IGHG2	1.44139	-0.0598527
368-07_s29@AGTGTCAGTAGTACCT-1	GC	donor 07	week 4	IGHG1	8.24712	-5.00705
368-07_s29@AGTGTCAGTCATTAGC-1	GC	donor 07	week 4	IGHG1	-1.41131	-2.72742
368-07_s29@AGTGTCAGTGGGTATG-1	GC	donor 07	week 4	IGHA1	7.65432	-2.21577
368-07_s29@AGTGTCATCCTCTAGC-1	GC	donor 07	week 4	IGHG1	11.1506	-5.34954
368-07_s29@AGTTGGTCACAGCCCA-1	GC	donor 07	week 4	IGHG1	1.96428	-0.567802
368-07_s29@AGTTGGTTCCACGCAG-1	GC	donor 07	week 4	IGHA1	9.32053	-6.53382
368-07_s29@AGTTGGTTCCATGCTC-1	GC	donor 07	week 4	IGHG1	8.47294	-6.17079
368-07_s29@ATAACGCAGGAATGGA-1	GC	donor 07	week 4	NA	6.33054	-3.74982
368-07_s29@ATAACGCCACGGCCAT-1	GC	donor 07	week 4	NA	0.622869	-1.51856
368-07_s29@ATAACGCGTCTCACCT-1	GC	donor 07	week 4	IGHG1	4.50153	-1.02346
368-07_s29@ATAACGCGTGGACGAT-1	GC	donor 07	week 4	IGHG1	9.87158	-5.07279
368-07_s29@ATAACGCGTGGCCCTA-1	GC	donor 07	week 4	IGHG1	2.6139	2.00368
368-07_s29@ATAACGCTCTGCTGCT-1	GC	donor 07	week 4	IGHA1	4.30005	0.576833
368-07_s29@ATAAGAGCAAAGTGCG-1	GC	donor 07	week 4	NA	2.09349	-3.54319
368-07_s29@ATAAGAGCAAGGCTCC-1	GC	donor 07	week 4	IGHA1	0.439655	-1.13207
368-07_s29@ATAAGAGTCCTTAATC-1	GC	donor 07	week 4	IGHG1	5.23129	-4.35807
368-07_s29@ATAGACCAGATGTTAG-1	GC	donor 07	week 4	NA	5.86774	-0.984456
368-07_s29@ATAGACCGTAAGTGTA-1	GC	donor 07	week 4	IGHG1	-0.801487	-2.34972
368-07_s29@ATAGACCGTACATGTC-1	GC	donor 07	week 4	IGHG1	1.02628	-0.905501
368-07_s29@ATAGACCTCTATCGCC-1	GC	donor 07	week 4	IGHG1	10.5605	-4.17078
368-07_s29@ATAGACCTCTGCAAGT-1	GC	donor 07	week 4	IGHG1	10.348	-6.30224
368-07_s29@ATCACGAAGAGGTTAT-1	GC	donor 07	week 4	IGHG1	5.81078	-6.0121
368-07_s29@ATCACGACACAGGTTT-1	GC	donor 07	week 4	IGHG1	2.54181	0.730563
368-07_s29@ATCATCTAGATCCTGT-1	GC	donor 07	week 4	IGHG1	5.67712	-8.68157
368-07_s29@ATCATCTCAAGAAGAG-1	GC	donor 07	week 4	NA	-1.0784	-2.49665
368-07_s29@ATCATCTCATTCTCAT-1	GC	donor 07	week 4	IGHG1	2.80706	1.00152
368-07_s29@ATCATCTGTAGCTCCG-1	GC	donor 07	week 4	NA	-2.04643	-2.93621
368-07_s29@ATCATCTGTAGGCATG-1	GC	donor 07	week 4	IGHG1	4.49306	2.99741
368-07_s29@ATCATCTGTGCACCAC-1	GC	donor 07	week 4	IGHA1	3.20328	0.44774
368-07_s29@ATCATCTTCCGTACAA-1	GC	donor 07	week 4	IGHG1	4.16184	1.92162
368-07_s29@ATCATCTTCGCCATAA-1	GC	donor 07	week 4	NA	-1.43873	-2.98549
368-07_s29@ATCATGGAGGACTGGT-1	GC	donor 07	week 4	IGHG1	0.0152684	-1.54799
368-07_s29@ATCATGGCACTCTGTC-1	GC	donor 07	week 4	NA	6.41346	-4.02378
368-07_s29@ATCCACCCAAGGTTTC-1	GC	donor 07	week 4	NA	1.68344	-1.54145
368-07_s29@ATCCACCCACAACGCC-1	GC	donor 07	week 4	IGHG1	1.87273	0.801167
368-07_s29@ATCCACCGTGGCAAAC-1	GC	donor 07	week 4	IGHG1	0.340919	-0.784582
368-07_s29@ATCCACCTCATGCAAC-1	GC	donor 07	week 4	IGHG1	4.33843	-8.58908
368-07_s29@ATCCACCTCCACGCAG-1	GC	donor 07	week 4	IGHA1	-0.607972	-1.45263
368-07_s29@ATCCGAAAGACTCGGA-1	GC	donor 07	week 4	IGHG1	2.72288	0.263089
368-07_s29@ATCCGAAGTCAAAGAT-1	GC	donor 07	week 4	IGHG1	7.77348	-1.17354
368-07_s29@ATCCGAATCACTTACT-1	GC	donor 07	week 4	NA	-1.44311	2.03283
368-07_s29@ATCCGAATCCGCATCT-1	GC	donor 07	week 4	IGHM	-1.32539	-1.44327
368-07_s29@ATCGAGTAGACATAAC-1	GC	donor 07	week 4	IGHG1	7.68105	-2.44486
368-07_s29@ATCGAGTCAGTATGCT-1	GC	donor 07	week 4	IGHG1	2.97253	0.894096
368-07_s29@ATCGAGTTCTGTTGAG-1	GC	donor 07	week 4	NA	6.76848	-2.05788
368-07_s29@ATCTACTAGCTCCTTC-1	GC	donor 07	week 4	IGHG1	0.421939	-0.622167
368-07_s29@ATCTACTCACTGTGTA-1	GC	donor 07	week 4	IGHA1	4.10307	2.81833
368-07_s29@ATCTACTGTTGATTCG-1	GC	donor 07	week 4	IGHG1	2.94875	-1.03197
368-07_s29@ATCTGCCAGACTACAA-1	GC	donor 07	week 4	IGHG1	0.404483	-0.738227
368-07_s29@ATCTGCCAGGAGTCTG-1	GC	donor 07	week 4	NA	9.76089	-5.56213
368-07_s29@ATCTGCCGTGTTTGGT-1	GC	donor 07	week 4	IGHA1	9.42562	-1.87802
368-07_s29@ATCTGCCTCCATGAGT-1	GC	donor 07	week 4	IGHA1	4.48144	-8.84594
368-07_s29@ATGAGGGAGCCAGGAT-1	GC	donor 07	week 4		7.39826	-3.63376
368-07_s29@ATGAGGGTCGAGAACG-1	GC	donor 07	week 4	IGHA1	-0.415565	-2.00322
368-07_s29@ATGCGATAGGTTACCT-1	GC	donor 07	week 4	IGHM	-1.03888	-0.668356
368-07_s29@ATGCGATGTAGAAGGA-1	GC	donor 07	week 4	IGHA1	4.21739	-7.71433
368-07_s29@ATGCGATGTCTAGTGT-1	GC	donor 07	week 4	IGHA1	10.8836	-6.11347
368-07_s29@ATGCGATGTTGGGACA-1	GC	donor 07	week 4	IGHG1	8.19102	-3.89797
368-07_s29@ATGGGAGCAGACGCAA-1	GC	donor 07	week 4	IGHG1	2.55784	1.02909
368-07_s29@ATGGGAGCATCTATGG-1	GC	donor 07	week 4	IGHA1	10.7455	-4.27287
368-07_s29@ATGGGAGGTGTCGCTG-1	GC	donor 07	week 4	IGHG1	9.27257	-5.46831
368-07_s29@ATGGGAGTCGTCTGAA-1	GC	donor 07	week 4	IGHA1	6.4876	-2.11451
368-07_s29@ATGGGAGTCGTTTATC-1	GC	donor 07	week 4	IGHA1	-0.0901246	-0.514007
368-07_s29@ATGGGAGTCTAGCACA-1	GC	donor 07	week 4	IGHM	3.91134	-2.28916
368-07_s29@ATGTGTGCAGCTCCGA-1	GC	donor 07	week 4	NA	3.12356	0.755534
368-07_s29@ATGTGTGTCATAAAGG-1	GC	donor 07	week 4	IGHA1	4.49955	-8.79297
368-07_s29@ATGTGTGTCGGAATCT-1	GC	donor 07	week 4	NA	5.32286	-8.28035
368-07_s29@ATGTGTGTCGGTTCGG-1	GC	donor 07	week 4	IGHG1	7.13578	-4.01914
368-07_s29@ATTACTCCACCTCGTT-1	GC	donor 07	week 4	IGHA1	4.77588	-5.35794
368-07_s29@ATTACTCGTGGCTCCA-1	GC	donor 07	week 4	NA	2.01127	0.447238
368-07_s29@ATTACTCTCTGTACGA-1	GC	donor 07	week 4	IGHG1	1.79561	-0.660531
368-07_s29@ATTATCCTCAGGCGAA-1	GC	donor 07	week 4	IGHA1	9.07059	-4.88057
368-07_s29@ATTCTACAGGACAGAA-1	GC	donor 07	week 4	IGHG1	7.57626	-7.87203
368-07_s29@ATTGGACAGACTTTCG-1	GC	donor 07	week 4	NA	-0.253678	-1.22269
368-07_s29@ATTGGACCAGGATTGG-1	GC	donor 07	week 4	IGHG1	6.40127	-7.89658
368-07_s29@ATTGGTGAGTGAAGAG-1	GC	donor 07	week 4	IGHA1	-0.435677	-1.68505
368-07_s29@ATTGGTGCAAGAGGCT-1	GC	donor 07	week 4	IGHA1	-1.2886	-2.1955
368-07_s29@ATTGGTGGTTTGTTGG-1	GC	donor 07	week 4	IGHG1	10.9903	-4.64107
368-07_s29@ATTGGTGTCGGTCCGA-1	GC	donor 07	week 4	IGHG1	1.83395	0.497522
368-07_s29@ATTGGTGTCTATCCTA-1	GC	donor 07	week 4	IGHG1	5.79629	-5.2037
368-07_s29@ATTTCTGCAGATCTGT-1	GC	donor 07	week 4	NA	0.980849	-4.01042
368-07_s29@ATTTCTGGTAAACCTC-1	GC	donor 07	week 4	NA	4.3118	-7.74518
368-07_s29@CAACCAAAGGAGTTGC-1	GC	donor 07	week 4	IGHG1	7.37043	-7.61464
368-07_s29@CAACCAACAGTGGGAT-1	GC	donor 07	week 4	IGHG1	3.61936	-0.417953
368-07_s29@CAACCAATCATTGCCC-1	GC	donor 07	week 4	IGHA1	4.37286	-8.49656
368-07_s29@CAACCTCAGATCGGGT-1	GC	donor 07	week 4	IGHA1	0.67456	-4.06955
368-07_s29@CAACTAGAGATCTGAA-1	GC	donor 07	week 4	IGHG1	5.90084	-6.47848
368-07_s29@CAACTAGAGTTAGGTA-1	GC	donor 07	week 4	IGHA1	8.57325	-7.64934
368-07_s29@CAAGAAACAAGTCATC-1	GC	donor 07	week 4	NA	4.82323	-1.82947
368-07_s29@CAAGAAATCTCGGACG-1	GC	donor 07	week 4	IGHA1	5.60783	-5.27637
368-07_s29@CAAGATCCAGTAAGCG-1	GC	donor 07	week 4	IGHA1	10.6475	-5.43766
368-07_s29@CAAGATCTCAGCTGGC-1	GC	donor 07	week 4	IGHG1	4.62601	-2.15081
368-07_s29@CAAGATCTCCACTGGG-1	GC	donor 07	week 4	NA	6.70783	-3.23184
368-07_s29@CAAGGCCTCGTTTAGG-1	GC	donor 07	week 4	IGHG1	1.78656	0.471711
368-07_s29@CAAGTTGCAAACCCAT-1	GC	donor 07	week 4	IGHG1	9.11275	-5.2969
368-07_s29@CACAAACAGCCAGTAG-1	GC	donor 07	week 4	IGHG1	9.16343	-5.43241
368-07_s29@CACAAACCACCTTGTC-1	GC	donor 07	week 4	IGHG1	11.1656	-4.88662
368-07_s29@CACAAACGTAACGCGA-1	GC	donor 07	week 4	IGHG1	5.69649	-1.724
368-07_s29@CACAAACGTTACAGAA-1	GC	donor 07	week 4	IGHA1	-1.90334	-3.54715
368-07_s29@CACACAAAGCCACGCT-1	GC	donor 07	week 4	IGHG1	10.9201	-5.47835
368-07_s29@CACACAAAGGGATACC-1	GC	donor 07	week 4	NA	7.71976	-3.41307
368-07_s29@CACACAACACCCTATC-1	GC	donor 07	week 4	IGHM	7.08787	-8.3546
368-07_s29@CACACAAGTTAAGACA-1	GC	donor 07	week 4	NA	4.42272	-8.02997
368-07_s29@CACACCTAGTTGAGAT-1	GC	donor 07	week 4	IGHG1	5.30456	-7.73324
368-07_s29@CACACCTGTCTAGGTT-1	GC	donor 07	week 4	IGHA1	11.179	-4.65176
368-07_s29@CACACTCCAAGTTAAG-1	GC	donor 07	week 4	IGHA1	1.2273	-0.318168
368-07_s29@CACACTCGTGACCAAG-1	GC	donor 07	week 4	NA	4.37917	-5.53269
368-07_s29@CACACTCTCTTGCCGT-1	GC	donor 07	week 4	IGHG1	5.70949	-6.99628
368-07_s29@CACAGGCGTAGCCTCG-1	GC	donor 07	week 4	IGHG1	7.48985	-1.47942
368-07_s29@CACAGGCTCGTTACAG-1	GC	donor 07	week 4	IGHG1	1.24771	-1.28634
368-07_s29@CACAGTAAGAGTCTGG-1	GC	donor 07	week 4	IGHG1	1.28768	0.301398
368-07_s29@CACAGTACAGTACACT-1	GC	donor 07	week 4	IGHA1	-0.568984	-1.21851
368-07_s29@CACAGTACATGTAGTC-1	GC	donor 07	week 4	IGHG1	9.44298	-2.75301
368-07_s29@CACAGTAGTCATACTG-1	GC	donor 07	week 4	IGHA1	1.34013	0.513632
368-07_s29@CACAGTAGTTCAGGCC-1	GC	donor 07	week 4	IGHG1	2.16329	-1.60596
368-07_s29@CACATAGCAAGGTTCT-1	GC	donor 07	week 4	NA	4.9035	-1.40838
368-07_s29@CACATAGCACGGTAGA-1	GC	donor 07	week 4	IGHG1	1.48615	0.661866
368-07_s29@CACATTTCAGCTGTTA-1	GC	donor 07	week 4	IGHM	8.12478	-5.37958
368-07_s29@CACATTTGTGAAGGCT-1	GC	donor 07	week 4	IGHA1	7.55593	-7.46439
368-07_s29@CACATTTTCGTACCGG-1	GC	donor 07	week 4	IGHG1	1.2623	2.54291
368-07_s29@CACATTTTCGTAGGTT-1	GC	donor 07	week 4	IGHG1	7.15984	-3.66685
368-07_s29@CACCACTAGACTGTAA-1	GC	donor 07	week 4	IGHG1	0.745796	0.78619
368-07_s29@CACCACTAGCCGGTAA-1	GC	donor 07	week 4	IGHA1	-1.7893	-3.67172
368-07_s29@CACCACTAGTGTACTC-1	GC	donor 07	week 4	IGHG1	-1.03641	-3.33461
368-07_s29@CACCACTCATAGTAAG-1	GC	donor 07	week 4	IGHM	2.30586	-4.01154
368-07_s29@CACCACTGTCCCTTGT-1	GC	donor 07	week 4	IGHG1	4.88156	-1.05309
368-07_s29@CACCACTTCAATCACG-1	GC	donor 07	week 4	IGHG1	7.47311	-8.23277
368-07_s29@CACCACTTCTTCGGTC-1	GC	donor 07	week 4	IGHA1	1.7983	2.52765
368-07_s29@CACCAGGCACGGACAA-1	GC	donor 07	week 4	IGHG1	9.24379	-4.21541
368-07_s29@CACCAGGGTCGCTTCT-1	GC	donor 07	week 4	IGHA1	4.80964	-4.89112
368-07_s29@CACCTTGAGGGTATCG-1	GC	donor 07	week 4	IGHA1	8.41481	-7.11314
368-07_s29@CACCTTGTCCTTGACC-1	GC	donor 07	week 4	NA	3.77816	-6.62598
368-07_s29@CACCTTGTCGTTTATC-1	GC	donor 07	week 4	NA	7.72356	-4.42431
368-07_s29@CACTCCACACAGACAG-1	GC	donor 07	week 4	NA	10.157	-6.75035
368-07_s29@CACTCCACACGACTCG-1	GC	donor 07	week 4	IGHA1	7.79359	-7.78782
368-07_s29@CAGAATCAGCGTTCCG-1	GC	donor 07	week 4	NA	-1.05633	-3.89488
368-07_s29@CAGAATCAGGATGCGT-1	GC	donor 07	week 4	IGHG1	9.20883	-3.399
368-07_s29@CAGAATCCACACCGCA-1	GC	donor 07	week 4	IGHG1	4.48648	-8.07047
368-07_s29@CAGAATCCAGGAATCG-1	GC	donor 07	week 4	NA	-1.76282	-2.76796
368-07_s29@CAGAGAGCAAGCGCTC-1	GC	donor 07	week 4	IGHG1	7.6003	-5.44118
368-07_s29@CAGAGAGGTGTTTGTG-1	GC	donor 07	week 4	IGHG1	0.537392	-0.370833
368-07_s29@CAGATCACAGCGTTCG-1	GC	donor 07	week 4	IGHG1	8.93273	-6.6687
368-07_s29@CAGATCACATTAGCCA-1	GC	donor 07	week 4	IGHG1	-1.88773	-2.97199
368-07_s29@CAGCATAAGTCATCCA-1	GC	donor 07	week 4	IGHG1	2.3905	1.30362
368-07_s29@CAGCATATCAGTTTGG-1	GC	donor 07	week 4	IGHA1	3.23844	2.1825
368-07_s29@CAGCCGAAGCAACGGT-1	GC	donor 07	week 4	NA	2.30923	1.08259
368-07_s29@CAGCCGAAGGCTACGA-1	GC	donor 07	week 4	IGHG1	3.16959	2.0244
368-07_s29@CAGCCGAAGGCTAGAC-1	GC	donor 07	week 4	IGHG1	2.79347	-0.944072
368-07_s29@CAGCCGACACCGAAAG-1	GC	donor 07	week 4	IGHG1	5.68053	-7.0363
368-07_s29@CAGCCGAGTTATCCGA-1	GC	donor 07	week 4	IGHG1	6.26928	-2.8568
368-07_s29@CAGCGACAGATACACA-1	GC	donor 07	week 4	IGHG1	6.36702	-1.9396
368-07_s29@CAGCGACAGTATCTCG-1	GC	donor 07	week 4	IGHG1	1.83057	0.271386
368-07_s29@CAGCGACCATGTAGTC-1	GC	donor 07	week 4	IGHG1	6.02905	-0.733074
368-07_s29@CAGCGACGTGTGAAAT-1	GC	donor 07	week 4	IGHM	0.790387	0.234982
368-07_s29@CAGCTAAAGTTAACGA-1	GC	donor 07	week 4	IGHG1	5.55983	-2.47249
368-07_s29@CAGCTAACATGTAGTC-1	GC	donor 07	week 4	NA	2.18883	1.15851
368-07_s29@CAGCTGGGTAGCCTAT-1	GC	donor 07	week 4	IGHG1	6.13335	-6.38961
368-07_s29@CAGCTGGTCTCCGGTT-1	GC	donor 07	week 4	IGHG1	10.2196	-5.43471
368-07_s29@CAGGTGCAGATAGCAT-1	GC	donor 07	week 4	IGHG1	9.89787	-6.42508
368-07_s29@CAGGTGCCACCTCGGA-1	GC	donor 07	week 4	IGHG1	3.05637	0.575257
368-07_s29@CAGGTGCGTCTGCAAT-1	GC	donor 07	week 4	IGHG1	3.72853	-1.95774
368-07_s29@CAGGTGCGTGTGAAAT-1	GC	donor 07	week 4	IGHG1	11.0691	-5.04831
368-07_s29@CAGGTGCTCAGAGACG-1	GC	donor 07	week 4	IGHG1	4.46724	-8.04088
368-07_s29@CAGGTGCTCGTTACGA-1	GC	donor 07	week 4	NA	-0.773359	-3.53603
368-07_s29@CAGTAACAGGCTATCT-1	GC	donor 07	week 4	IGHA1	11.1081	-4.50125
368-07_s29@CAGTAACCAAAGGTGC-1	GC	donor 07	week 4	IGHG1	0.800613	-0.163354
368-07_s29@CAGTAACCATTTGCCC-1	GC	donor 07	week 4	NA	1.8087	0.49039
368-07_s29@CAGTAACGTCAAACTC-1	GC	donor 07	week 4	IGHG1	-0.714416	-2.40206
368-07_s29@CAGTAACTCATCATTC-1	GC	donor 07	week 4	IGHA1	4.85661	-3.43643
368-07_s29@CAGTCCTAGACACTAA-1	GC	donor 07	week 4	NA	4.82412	1.35306
368-07_s29@CAGTCCTGTGGTTTCA-1	GC	donor 07	week 4	IGHG1	6.91036	-8.35986
368-07_s29@CATATTCCAATAAGCA-1	GC	donor 07	week 4	IGHG1	9.38936	-6.15343
368-07_s29@CATATTCCACCTGGTG-1	GC	donor 07	week 4	IGHG1	1.86058	-1.34037
368-07_s29@CATATTCCACTGCCAG-1	GC	donor 07	week 4	IGHG1	2.82132	-1.89563
368-07_s29@CATATTCGTCTGGAGA-1	GC	donor 07	week 4	NA	5.92265	-6.81764
368-07_s29@CATATTCGTGGGTATG-1	GC	donor 07	week 4	NA	-1.10789	-3.66037
368-07_s29@CATCAAGCAGGCAGTA-1	GC	donor 07	week 4	IGHG1	4.93131	1.64078
368-07_s29@CATCAAGGTAAACCTC-1	GC	donor 07	week 4	IGHA1	6.35036	-8.2288
368-07_s29@CATCAAGTCCCAAGTA-1	GC	donor 07	week 4	NA	0.610316	1.0956
368-07_s29@CATCAAGTCCTCTAGC-1	GC	donor 07	week 4	IGHM	6.16882	-5.0331
368-07_s29@CATCAGAAGTCCCACG-1	GC	donor 07	week 4	IGHA1	10.2072	-5.47696
368-07_s29@CATCAGACAAGGTTTC-1	GC	donor 07	week 4	NA	6.30168	-2.38806
368-07_s29@CATCAGACACATCCGG-1	GC	donor 07	week 4	NA	11.3326	-4.99321
368-07_s29@CATCAGAGTGCTGTAT-1	GC	donor 07	week 4	IGHA1	11.0861	-4.33378
368-07_s29@CATCAGATCTCAAGTG-1	GC	donor 07	week 4	IGHG1	0.795045	-0.70746
368-07_s29@CATCGAACATATGCTG-1	GC	donor 07	week 4	IGHG1	9.13275	-6.66233
368-07_s29@CATCGAATCTCCAACC-1	GC	donor 07	week 4	IGHG1	4.99982	-7.05146
368-07_s29@CATCGGGCACAGAGGT-1	GC	donor 07	week 4	IGHA1	2.1686	0.497365
368-07_s29@CATCGGGCATCAGTCA-1	GC	donor 07	week 4	IGHA1	9.01966	-3.70564
368-07_s29@CATCGGGGTAGGAGTC-1	GC	donor 07	week 4	IGHG1	5.992	-5.86104
368-07_s29@CATGCCTAGTGACATA-1	GC	donor 07	week 4	NA	3.21423	0.225738
368-07_s29@CATGCCTGTAATTGGA-1	GC	donor 07	week 4	NA	1.04531	-0.0732121
368-07_s29@CATGGCGCAAGGGTCA-1	GC	donor 07	week 4	IGHG1	4.82675	-0.214709
368-07_s29@CATGGCGGTATTCGTG-1	GC	donor 07	week 4	NA	-0.948477	-3.32857
368-07_s29@CATGGCGGTTACAGAA-1	GC	donor 07	week 4	IGHG1	2.298	-4.36878
368-07_s29@CATGGCGTCCTGCTTG-1	GC	donor 07	week 4	IGHM	2.00593	1.6065
368-07_s29@CATTATCTCCACGACG-1	GC	donor 07	week 4	IGHA1	-1.92843	-3.55915
368-07_s29@CATTATCTCGTGGGAA-1	GC	donor 07	week 4	IGHG1	9.06321	-1.47344
368-07_s29@CATTCGCAGATGCGAC-1	GC	donor 07	week 4	IGHG1	0.305444	-0.647448
368-07_s29@CATTCGCAGTCATCCA-1	GC	donor 07	week 4	IGHA1	4.47946	-8.51956
368-07_s29@CATTCGCAGTGTGGCA-1	GC	donor 07	week 4	NA	9.6106	-3.32613
368-07_s29@CATTCGCTCGGTGTTA-1	GC	donor 07	week 4	IGHA1	6.93261	-2.30979
368-07_s29@CCAATCCAGGACCACA-1	GC	donor 07	week 4	IGHG2	-0.0655083	-3.5516
368-07_s29@CCAATCCGTAGCGATG-1	GC	donor 07	week 4	IGHA1	4.51325	-8.11724
368-07_s29@CCAATCCGTCTGCCAG-1	GC	donor 07	week 4	NA	7.68614	-2.58052
368-07_s29@CCAATCCTCTTGAGAC-1	GC	donor 07	week 4	IGHG1	2.02905	-0.885911
368-07_s29@CCACCTAGTCTAGTCA-1	GC	donor 07	week 4	IGHG1	6.87464	-2.8009
368-07_s29@CCACCTAGTTCCAACA-1	GC	donor 07	week 4	NA	0.555115	-1.95678
368-07_s29@CCACGGACAGGAATCG-1	GC	donor 07	week 4	IGHG1	8.39286	-3.61191
368-07_s29@CCACGGAGTAGCGATG-1	GC	donor 07	week 4	IGHA1	7.28846	-3.64547
368-07_s29@CCACGGATCTGGAGCC-1	GC	donor 07	week 4	IGHA1	6.51173	-2.8418
368-07_s29@CCACTACAGAGCTGCA-1	GC	donor 07	week 4	IGHG1	9.41809	-2.55511
368-07_s29@CCACTACGTAGCAAAT-1	GC	donor 07	week 4	IGHG1	0.866876	-0.914994
368-07_s29@CCACTACGTCAATACC-1	GC	donor 07	week 4	NA	6.6224	-1.44706
368-07_s29@CCAGCGAGTGCAGTAG-1	GC	donor 07	week 4	IGHG1	-0.978251	-1.55535
368-07_s29@CCAGCGATCCCGACTT-1	GC	donor 07	week 4	IGHA1	-2.02827	-2.95231
368-07_s29@CCAGCGATCTCTTATG-1	GC	donor 07	week 4	IGHG1	6.2839	-3.60157
368-07_s29@CCATGTCCAACTGCTA-1	GC	donor 07	week 4	IGHG1	0.995422	-0.960403
368-07_s29@CCATGTCGTTAAGATG-1	GC	donor 07	week 4	NA	-0.568888	0.35192
368-07_s29@CCATGTCTCAGGTTCA-1	GC	donor 07	week 4	IGHG1	7.58036	-7.93337
368-07_s29@CCATGTCTCTTAGAGC-1	GC	donor 07	week 4	IGHG1	5.2234	-6.28611
368-07_s29@CCATTCGCAGGTCGTC-1	GC	donor 07	week 4	IGHA1	9.54145	-6.87861
368-07_s29@CCCAATCCACGGTAGA-1	GC	donor 07	week 4	IGHG1	4.54505	-7.95599
368-07_s29@CCCAATCCATCAGTCA-1	GC	donor 07	week 4	IGHA1	4.80834	-7.74622
368-07_s29@CCCAATCGTAAGTGGC-1	GC	donor 07	week 4	IGHG1	6.67099	-6.01723
368-07_s29@CCCAATCGTTACAGAA-1	GC	donor 07	week 4	NA	6.3583	-4.33002
368-07_s29@CCCAGTTAGCTAAGAT-1	GC	donor 07	week 4	IGHG1	6.42115	-3.39257
368-07_s29@CCCAGTTGTACAGCAG-1	GC	donor 07	week 4	IGHD	7.59329	-7.05983
368-07_s29@CCCAGTTGTCTTCGTC-1	GC	donor 07	week 4	IGHA1	0.0617257	-1.17951
368-07_s29@CCCAGTTTCCGCAGTG-1	GC	donor 07	week 4	IGHA1	8.50433	-5.11465
368-07_s29@CCCAGTTTCTCGTTTA-1	GC	donor 07	week 4	IGHA1	10.2189	-3.8219
368-07_s29@CCCATACCAAGCGAGT-1	GC	donor 07	week 4	NA	0.566268	1.63424
368-07_s29@CCCATACCAGCGTCCA-1	GC	donor 07	week 4	NA	4.52337	-1.67145
368-07_s29@CCCATACCATTAGGCT-1	GC	donor 07	week 4	IGHM	6.77519	-6.92388
368-07_s29@CCCTCCTGTTAGGGTG-1	GC	donor 07	week 4	IGHG1	-1.93698	-2.82607
368-07_s29@CCCTCCTTCCCGGATG-1	GC	donor 07	week 4	NA	-1.84998	-3.82213
368-07_s29@CCCTCCTTCGTTGACA-1	GC	donor 07	week 4	IGHA1	1.96022	-0.00256663
368-07_s29@CCGGGATCATGTTCCC-1	GC	donor 07	week 4	IGHG1	1.08018	-1.18233
368-07_s29@CCGGTAGAGAGACTAT-1	GC	donor 07	week 4	IGHG1	-0.843561	-1.97803
368-07_s29@CCGGTAGGTTGTTTGG-1	GC	donor 07	week 4	IGHG1	9.47606	-1.36593
368-07_s29@CCGGTAGTCAGAGGTG-1	GC	donor 07	week 4	NA	-1.97909	1.69152
368-07_s29@CCGGTAGTCCAAAGTC-1	GC	donor 07	week 4	IGHG1	2.20304	0.510887
368-07_s29@CCGTACTCACCCATGG-1	GC	donor 07	week 4	NA	0.406159	-3.3042
368-07_s29@CCGTACTTCTTACCGC-1	GC	donor 07	week 4	IGHG3	-0.40085	-1.94128
368-07_s29@CCGTGGAGTCGGCTCA-1	GC	donor 07	week 4	NA	5.33003	-3.05908
368-07_s29@CCGTGGAGTGATAAAC-1	GC	donor 07	week 4	NA	6.73527	-4.00949
368-07_s29@CCGTTCAAGGACATTA-1	GC	donor 07	week 4	IGHM	10.4491	-4.09696
368-07_s29@CCGTTCAAGGGCTCTC-1	GC	donor 07	week 4	IGHG2	3.00701	-2.02328
368-07_s29@CCGTTCAAGGGTCTCC-1	GC	donor 07	week 4	IGHA1	2.10656	-1.36873
368-07_s29@CCGTTCACATTGTGCA-1	GC	donor 07	week 4	IGHG1	6.16008	-5.07396
368-07_s29@CCGTTCAGTACTTGAC-1	GC	donor 07	week 4	IGHM	7.38173	-3.54979
368-07_s29@CCGTTCAGTAGAGCTG-1	GC	donor 07	week 4	IGHG1	8.97936	-2.19515
368-07_s29@CCGTTCAGTTCCACTC-1	GC	donor 07	week 4	IGHM	0.860107	-0.1416
368-07_s29@CCTAAAGAGAGTACCG-1	GC	donor 07	week 4	IGHA1	0.705513	-0.648785
368-07_s29@CCTAAAGAGGTGATAT-1	GC	donor 07	week 4	NA	1.85228	2.56025
368-07_s29@CCTAAAGCAAACAACA-1	GC	donor 07	week 4	NA	-0.814533	-3.57788
368-07_s29@CCTAAAGGTAGGCATG-1	GC	donor 07	week 4	IGHA1	7.19075	-4.76778
368-07_s29@CCTAAAGTCTGACCTC-1	GC	donor 07	week 4	NA	8.1809	-5.07534
368-07_s29@CCTAAAGTCTGCGGCA-1	GC	donor 07	week 4	IGHG1	3.7692	-6.81597
368-07_s29@CCTACACAGACTTGAA-1	GC	donor 07	week 4	IGHG1	1.67765	-0.297944
368-07_s29@CCTACACCAAGTACCT-1	GC	donor 07	week 4	IGHG1	3.02752	1.80485
368-07_s29@CCTACACGTACCATCA-1	GC	donor 07	week 4	NA	-1.08533	1.46144
368-07_s29@CCTACACGTTCCACGG-1	GC	donor 07	week 4	IGHG1	-0.358522	-1.91325
368-07_s29@CCTACCAAGAAACGAG-1	GC	donor 07	week 4	IGHG1	4.3061	-8.25511
368-07_s29@CCTACCAAGACATAAC-1	GC	donor 07	week 4	IGHG3	4.68357	2.93072
368-07_s29@CCTACCAAGTACGTAA-1	GC	donor 07	week 4	NA	5.81576	-0.330058
368-07_s29@CCTACCACACAAGCCC-1	GC	donor 07	week 4	IGHG1	7.30466	-6.59907
368-07_s29@CCTACCAGTGCACGAA-1	GC	donor 07	week 4	IGHA1	6.11129	-0.681794
368-07_s29@CCTAGCTAGATGTGGC-1	GC	donor 07	week 4	NA	11.2574	-4.26652
368-07_s29@CCTAGCTCACTGTCGG-1	GC	donor 07	week 4	IGHA1	1.9426	0.571154
368-07_s29@CCTATTAAGAAACCGC-1	GC	donor 07	week 4	NA	-0.605351	1.26051
368-07_s29@CCTATTAAGATCGGGT-1	GC	donor 07	week 4	IGHG1	0.934062	-0.650959
368-07_s29@CCTATTAAGCAGGTCA-1	GC	donor 07	week 4	NA	-0.57599	1.96416
368-07_s29@CCTATTACATCTCCCA-1	GC	donor 07	week 4	IGHG1	2.2669	0.605077
368-07_s29@CCTCAGTGTTGATTGC-1	GC	donor 07	week 4	IGHA1	-0.77086	-1.67836
368-07_s29@CCTCTGAAGTGTCCAT-1	GC	donor 07	week 4	NA	-1.17374	-3.52318
368-07_s29@CCTCTGAGTCCTCCAT-1	GC	donor 07	week 4	IGHA1	0.483552	-0.649935
368-07_s29@CCTTACGGTAAGTGGC-1	GC	donor 07	week 4	NA	6.41627	-2.51066
368-07_s29@CCTTACGGTCTTCAAG-1	GC	donor 07	week 4	IGHG1	1.12302	0.262891
368-07_s29@CCTTCCCAGAAAGTGG-1	GC	donor 07	week 4	IGHG1	2.19264	0.578073
368-07_s29@CCTTCCCCAGCTCGCA-1	GC	donor 07	week 4	IGHG1	-0.598552	-1.31202
368-07_s29@CCTTCGAAGATAGTCA-1	GC	donor 07	week 4	IGHG1	-0.550549	-2.21939
368-07_s29@CCTTCGAAGTTAGGTA-1	GC	donor 07	week 4	IGHG1	0.412915	-1.57232
368-07_s29@CCTTCGACAATGGTCT-1	GC	donor 07	week 4	IGHG1	1.02421	-0.201822
368-07_s29@CCTTCGACATGACGGA-1	GC	donor 07	week 4	IGHG2	8.56581	-1.94737
368-07_s29@CCTTCGAGTATCACCA-1	GC	donor 07	week 4	IGHG1	8.22977	-6.25709
368-07_s29@CCTTCGAGTCGGCTCA-1	GC	donor 07	week 4	IGHG1	5.69446	-7.03742
368-07_s29@CCTTCGATCAGCTCTC-1	GC	donor 07	week 4	NA	-0.200277	-3.72928
368-07_s29@CCTTCGATCTGGTGTA-1	GC	donor 07	week 4	NA	4.36538	-4.04014
368-07_s29@CCTTTCTGTCGAACAG-1	GC	donor 07	week 4	IGHG1	2.47178	-0.0351847
368-07_s29@CCTTTCTGTGCAACGA-1	GC	donor 07	week 4	IGHG1	2.87617	1.78303
368-07_s29@CCTTTCTTCAATCACG-1	GC	donor 07	week 4	IGHM	-2.05742	-2.93788
368-07_s29@CGAATGTAGTCGCCGT-1	GC	donor 07	week 4	IGHA1	7.57618	-3.82412
368-07_s29@CGAATGTCAGCGTTCG-1	GC	donor 07	week 4	IGHG1	2.67006	-3.40315
368-07_s29@CGACCTTGTCTGCGGT-1	GC	donor 07	week 4	IGHA1	7.19914	-3.0597
368-07_s29@CGACTTCAGCTCCTCT-1	GC	donor 07	week 4	NA	5.01631	-3.60365
368-07_s29@CGACTTCGTGCACCAC-1	GC	donor 07	week 4	IGHA1	6.83627	-8.24717
368-07_s29@CGACTTCGTTCCCTTG-1	GC	donor 07	week 4	IGHG1	1.33681	1.452
368-07_s29@CGACTTCTCAACACCA-1	GC	donor 07	week 4	IGHG1	9.0908	-2.12754
368-07_s29@CGACTTCTCAGCTTAG-1	GC	donor 07	week 4	IGHG1	8.16534	-6.76604
368-07_s29@CGAGAAGGTGACGCCT-1	GC	donor 07	week 4	IGHA1	10.0158	-4.80486
368-07_s29@CGAGAAGGTTTGCATG-1	GC	donor 07	week 4	IGHG1	-0.671296	-2.2315
368-07_s29@CGAGCACAGACTACAA-1	GC	donor 07	week 4	IGHG1	6.48836	-8.01675
368-07_s29@CGAGCACAGGACCACA-1	GC	donor 07	week 4	IGHA1	9.17443	-7.03739
368-07_s29@CGAGCACCAAGTCTAC-1	GC	donor 07	week 4	IGHG1	0.0491699	-2.66187
368-07_s29@CGAGCACCACAGGAGT-1	GC	donor 07	week 4	IGHG1	3.5539	-3.86175
368-07_s29@CGAGCACCAGCCAGAA-1	GC	donor 07	week 4	IGHG1	10.0239	-4.97789
368-07_s29@CGAGCACGTGCCTGGT-1	GC	donor 07	week 4	NA	0.899929	-1.16452
368-07_s29@CGAGCCAAGACAATAC-1	GC	donor 07	week 4	IGHA1	2.09632	0.262224
368-07_s29@CGAGCCATCAACACTG-1	GC	donor 07	week 4	IGHD	2.49568	0.575181
368-07_s29@CGATCGGAGGCTCAGA-1	GC	donor 07	week 4	IGHG1	5.78275	-6.52158
368-07_s29@CGATCGGGTGGAAAGA-1	GC	donor 07	week 4	NA	7.40603	-1.55976
368-07_s29@CGATCGGGTTGATTCG-1	GC	donor 07	week 4	IGHG2	0.837673	-1.36525
368-07_s29@CGATGGCCACGTTGGC-1	GC	donor 07	week 4	IGHG1	4.30491	-6.82674
368-07_s29@CGATGGCGTCTGCGGT-1	GC	donor 07	week 4	IGHA1	6.47056	-6.976
368-07_s29@CGATGGCTCTTCGAGA-1	GC	donor 07	week 4	IGHG1	6.88308	-2.81586
368-07_s29@CGATGTAAGTCCATAC-1	GC	donor 07	week 4	IGHA1	5.71776	-4.37677
368-07_s29@CGATGTATCAATCACG-1	GC	donor 07	week 4	NA	5.99631	-3.74038
368-07_s29@CGATTGAAGAAGGACA-1	GC	donor 07	week 4	IGHA1	3.25959	0.847881
368-07_s29@CGATTGAAGATACACA-1	GC	donor 07	week 4	IGHG1	4.29836	-2.67354
368-07_s29@CGATTGAAGCGTTTAC-1	GC	donor 07	week 4	IGHG1	9.44475	-1.22688
368-07_s29@CGATTGACAGAGTGTG-1	GC	donor 07	week 4	NA	0.733156	-3.99231
368-07_s29@CGATTGATCCTGTAGA-1	GC	donor 07	week 4	IGHA1	10.9726	-5.48213
368-07_s29@CGCCAAGTCACTCTTA-1	GC	donor 07	week 4	IGHG1	4.66099	-4.71618
368-07_s29@CGCGGTAAGCAGCGTA-1	GC	donor 07	week 4	IGHM	1.7676	1.08932
368-07_s29@CGCGGTACAAATCCGT-1	GC	donor 07	week 4	IGHG1	1.66387	0.254832
368-07_s29@CGCGGTACAGGTCGTC-1	GC	donor 07	week 4	IGHG1	-0.848177	-1.42492
368-07_s29@CGCGGTAGTAAAGTCA-1	GC	donor 07	week 4	IGHA1	10.7663	-5.31312
368-07_s29@CGCGTTTAGATGTGTA-1	GC	donor 07	week 4	IGHG1	0.748128	-0.368447
368-07_s29@CGCGTTTAGTCAAGGC-1	GC	donor 07	week 4	IGHG1	1.98255	-1.97024
368-07_s29@CGCGTTTAGTGATCGG-1	GC	donor 07	week 4	NA	-0.886393	-3.62688
368-07_s29@CGCGTTTTCAGCGACC-1	GC	donor 07	week 4	IGHG1	-2.28146	-3.29377
368-07_s29@CGCTATCCATCTGGTA-1	GC	donor 07	week 4	NA	1.55356	-0.84297
368-07_s29@CGCTGGACATACTACG-1	GC	donor 07	week 4	NA	3.49363	-3.44676
368-07_s29@CGCTGGAGTCTCTTTA-1	GC	donor 07	week 4	NA	2.64479	0.846959
368-07_s29@CGCTTCAAGCGATAGC-1	GC	donor 07	week 4	IGHA1	10.1502	-4.17558
368-07_s29@CGCTTCACAATAGCAA-1	GC	donor 07	week 4	IGHG1	0.697611	-0.328726
368-07_s29@CGCTTCACAGTTTACG-1	GC	donor 07	week 4	IGHG1	0.336487	-0.790368
368-07_s29@CGCTTCACATCACGTA-1	GC	donor 07	week 4	IGHA1	0.0572302	-2.21222
368-07_s29@CGGACACAGATACACA-1	GC	donor 07	week 4	IGHG1	7.69576	-6.33533
368-07_s29@CGGACACAGTGTACGG-1	GC	donor 07	week 4		1.06907	-3.98573
368-07_s29@CGGACGTCAGACGCTC-1	GC	donor 07	week 4	IGHG1	7.54457	-7.213
368-07_s29@CGGACGTCAGATGGGT-1	GC	donor 07	week 4	IGHG1	5.58676	-3.7735
368-07_s29@CGGACGTCATACCATG-1	GC	donor 07	week 4	IGHG1	1.10843	1.74258
368-07_s29@CGGACGTGTAACGTTC-1	GC	donor 07	week 4	IGHG1	4.67092	-0.969037
368-07_s29@CGGAGCTCACAGGTTT-1	GC	donor 07	week 4	IGHA1	1.90654	1.19704
368-07_s29@CGGAGCTCATGATCCA-1	GC	donor 07	week 4	IGHG1	8.07112	-2.63276
368-07_s29@CGGAGTCCAGTTCATG-1	GC	donor 07	week 4	IGHA1	2.93916	0.248189
368-07_s29@CGGAGTCTCAGAGGTG-1	GC	donor 07	week 4	NA	3.90824	-7.34553
368-07_s29@CGGAGTCTCGTGGGAA-1	GC	donor 07	week 4	IGHA1	1.61522	-3.51736
368-07_s29@CGGCTAGCATCACAAC-1	GC	donor 07	week 4	NA	6.17967	-3.54247
368-07_s29@CGGCTAGGTTACGCGC-1	GC	donor 07	week 4	IGHG1	7.16406	-5.87695
368-07_s29@CGGCTAGTCATGCTCC-1	GC	donor 07	week 4	IGHG1	7.0409	-2.82688
368-07_s29@CGGCTAGTCCTTAATC-1	GC	donor 07	week 4	NA	2.03987	-0.0359958
368-07_s29@CGGGTCATCAATACCG-1	GC	donor 07	week 4	IGHA1	3.86529	-7.35794
368-07_s29@CGGGTCATCACTTCAT-1	GC	donor 07	week 4	IGHG1	10.9729	-5.04223
368-07_s29@CGGGTCATCATTATCC-1	GC	donor 07	week 4	IGHG1	9.26242	-3.33794
368-07_s29@CGGTTAAAGTGTCTCA-1	GC	donor 07	week 4	IGHG1	4.37826	2.47617
368-07_s29@CGGTTAATCGGTGTCG-1	GC	donor 07	week 4	IGHA1	5.57717	-6.74068
368-07_s29@CGGTTAATCTACTTAC-1	GC	donor 07	week 4	IGHG1	1.36165	-0.394371
368-07_s29@CGTAGCGTCACTCCTG-1	GC	donor 07	week 4	IGHM	6.24323	-0.205835
368-07_s29@CGTAGGCAGATACACA-1	GC	donor 07	week 4	NA	-0.224314	-3.71198
368-07_s29@CGTAGGCAGGCTACGA-1	GC	donor 07	week 4	IGHG1	4.63401	-3.42281
368-07_s29@CGTAGGCCAAGAGGCT-1	GC	donor 07	week 4	IGHG1	5.31468	-3.00588
368-07_s29@CGTAGGCCAGGGTATG-1	GC	donor 07	week 4	IGHG1	7.40769	-4.86503
368-07_s29@CGTCACTAGCCAGGAT-1	GC	donor 07	week 4	IGHG1	4.18301	2.70981
368-07_s29@CGTCAGGCAGGATCGA-1	GC	donor 07	week 4	NA	0.64091	0.776432
368-07_s29@CGTCAGGTCAACACTG-1	GC	donor 07	week 4	IGHG1	-0.587764	-0.74823
368-07_s29@CGTCAGGTCGGATGGA-1	GC	donor 07	week 4	NA	-1.36156	-2.57125
368-07_s29@CGTCCATCAGCGAACA-1	GC	donor 07	week 4	IGHA1	-1.51859	-2.04948
368-07_s29@CGTCCATCAGGATCGA-1	GC	donor 07	week 4	NA	3.91824	-7.16339
368-07_s29@CGTCCATTCAACGGCC-1	GC	donor 07	week 4	IGHA1	6.77594	-0.734658
368-07_s29@CGTCTACAGCTGCAAG-1	GC	donor 07	week 4	IGHM	-1.76483	-2.80583
368-07_s29@CGTCTACGTCCTAGCG-1	GC	donor 07	week 4	IGHG1	7.9818	-6.72632
368-07_s29@CGTCTACGTTCGGCAC-1	GC	donor 07	week 4	IGHG1	2.16908	0.929646
368-07_s29@CGTCTACTCAAACGGG-1	GC	donor 07	week 4	IGHG1	4.17065	2.39468
368-07_s29@CGTGAGCAGCCCAGCT-1	GC	donor 07	week 4	IGHG1	1.78121	0.521682
368-07_s29@CGTGAGCAGTCAAGCG-1	GC	donor 07	week 4	IGHG1	8.43247	-2.73617
368-07_s29@CGTGAGCCACCTATCC-1	GC	donor 07	week 4	IGHA1	7.91803	-5.69173
368-07_s29@CGTGAGCCAGCATGAG-1	GC	donor 07	week 4	IGHG2	4.15218	-7.62093
368-07_s29@CGTGAGCTCGTCACGG-1	GC	donor 07	week 4	NA	-1.24284	-3.59189
368-07_s29@CGTGTAAAGTAATCCC-1	GC	donor 07	week 4	IGHA1	0.556588	-1.08436
368-07_s29@CGTGTAATCTGCTTGC-1	GC	donor 07	week 4	IGHG1	10.449	-4.18887
368-07_s29@CGTTAGAAGAGTAAGG-1	GC	donor 07	week 4	IGHA1	4.71626	-3.07817
368-07_s29@CGTTCTGAGGATATAC-1	GC	donor 07	week 4	IGHG1	7.35989	-2.63519
368-07_s29@CGTTCTGTCCTCGCAT-1	GC	donor 07	week 4	IGHG1	0.583954	-0.120258
368-07_s29@CGTTCTGTCTTCGGTC-1	GC	donor 07	week 4	IGHG1	4.96365	2.44653
368-07_s29@CGTTGGGAGGAATTAC-1	GC	donor 07	week 4	IGHM	1.76703	9.7718
368-07_s29@CTAACTTCAAGAGTCG-1	GC	donor 07	week 4	IGHG1	8.03362	-5.3672
368-07_s29@CTAACTTGTGACTCAT-1	GC	donor 07	week 4	IGHG1	5.15847	-4.63733
368-07_s29@CTAAGACCAGGGTACA-1	GC	donor 07	week 4	IGHM	-2.18479	-1.37783
368-07_s29@CTAAGACGTGACTACT-1	GC	donor 07	week 4	IGHG1	1.4643	-1.10407
368-07_s29@CTAATGGAGATGTCGG-1	GC	donor 07	week 4	IGHG1	5.51483	-6.98026
368-07_s29@CTAATGGAGCACGCCT-1	GC	donor 07	week 4	IGHG1	0.602865	-0.0142198
368-07_s29@CTAATGGTCAGAGACG-1	GC	donor 07	week 4	IGHA1	10.252	-6.03595
368-07_s29@CTACACCCAGTTAACC-1	GC	donor 07	week 4	IGHA1	6.34354	-8.45044
368-07_s29@CTACACCCATATGAGA-1	GC	donor 07	week 4	NA	8.62219	-4.98295
368-07_s29@CTACATTCACATTAGC-1	GC	donor 07	week 4	IGHG1	2.81638	1.23242
368-07_s29@CTACCCACACTTAACG-1	GC	donor 07	week 4	IGHG3	9.39389	-5.75343
368-07_s29@CTACCCAGTCGAATCT-1	GC	donor 07	week 4	NA	-0.993952	2.35364
368-07_s29@CTACCCAGTGTGGTTT-1	GC	donor 07	week 4	IGHG1	8.0575	-6.63635
368-07_s29@CTACGTCAGCCACGTC-1	GC	donor 07	week 4	IGHA1	1.7227	0.56799
368-07_s29@CTACGTCAGCCGCCTA-1	GC	donor 07	week 4	NA	1.96134	1.00907
368-07_s29@CTAGAGTAGGCAATTA-1	GC	donor 07	week 4	IGHA1	3.06988	1.79327
368-07_s29@CTAGAGTGTAGGAGTC-1	GC	donor 07	week 4	NA	8.43017	-1.77658
368-07_s29@CTAGAGTGTGGTCTCG-1	GC	donor 07	week 4	NA	10.2394	-6.43655
368-07_s29@CTAGCCTAGAAACGCC-1	GC	donor 07	week 4	NA	6.13262	-5.0873
368-07_s29@CTAGCCTGTCACCTAA-1	GC	donor 07	week 4	IGHG1	9.03193	-6.12444
368-07_s29@CTAGTGAGTTCCTCCA-1	GC	donor 07	week 4	NA	5.51236	-4.6697
368-07_s29@CTAGTGATCACCGTAA-1	GC	donor 07	week 4	IGHA1	4.02837	-6.63894
368-07_s29@CTAGTGATCTACTATC-1	GC	donor 07	week 4	NA	-1.55232	-3.07464
368-07_s29@CTCACACAGATCGATA-1	GC	donor 07	week 4	IGHA1	6.70848	-2.91051
368-07_s29@CTCACACAGCCACTAT-1	GC	donor 07	week 4	IGHG1	2.83135	-4.49257
368-07_s29@CTCACACCATGGTCTA-1	GC	donor 07	week 4	IGHA1	1.78208	-1.18249
368-07_s29@CTCACACGTAGTGAAT-1	GC	donor 07	week 4	IGHG1	6.90627	-3.36014
368-07_s29@CTCACACGTTCGCGAC-1	GC	donor 07	week 4	NA	8.23564	-3.874
368-07_s29@CTCACACGTTGGTAAA-1	GC	donor 07	week 4	IGHA1	3.08924	0.671986
368-07_s29@CTCACACTCACCAGGC-1	GC	donor 07	week 4	NA	4.36425	-8.18236
368-07_s29@CTCAGAACACAGACAG-1	GC	donor 07	week 4	IGHA1	11.0757	-5.05971
368-07_s29@CTCAGAATCATCATTC-1	GC	donor 07	week 4	IGHG1	5.18916	-6.34771
368-07_s29@CTCATTACACGAAACG-1	GC	donor 07	week 4	NA	2.19632	0.0300258
368-07_s29@CTCATTAGTCTGGAGA-1	GC	donor 07	week 4	NA	5.14251	-4.49218
368-07_s29@CTCATTATCATAAAGG-1	GC	donor 07	week 4	NA	1.21947	-1.83511
368-07_s29@CTCCTAGAGTTAAGTG-1	GC	donor 07	week 4	IGHA1	7.42537	-6.34456
368-07_s29@CTCCTAGCAAACTGCT-1	GC	donor 07	week 4	IGHG1	5.75304	-3.86451
368-07_s29@CTCCTAGGTCTAGTGT-1	GC	donor 07	week 4	IGHA1	-1.82767	-2.76659
368-07_s29@CTCCTAGGTGTTGAGG-1	GC	donor 07	week 4	IGHG2	0.417504	-2.46479
368-07_s29@CTCCTAGTCTGTCTCG-1	GC	donor 07	week 4	IGHG1	3.76354	2.21052
368-07_s29@CTCGAAACAGCTCGAC-1	GC	donor 07	week 4	IGHM	3.81197	-3.29285
368-07_s29@CTCGAAACATCTGGTA-1	GC	donor 07	week 4	IGHA1	4.97972	-6.91969
368-07_s29@CTCGAAAGTTGGAGGT-1	GC	donor 07	week 4	IGHG1	5.68395	-6.68484
368-07_s29@CTCGAAATCGCTTGTC-1	GC	donor 07	week 4	IGHA1	7.49122	-4.06326
368-07_s29@CTCGAGGGTAGAGCTG-1	GC	donor 07	week 4	NA	7.08069	-3.28657
368-07_s29@CTCGAGGTCAAACAAG-1	GC	donor 07	week 4	NA	-2.31327	-1.89219
368-07_s29@CTCGGAGAGTGGTCCC-1	GC	donor 07	week 4	IGHA1	4.33158	-6.31412
368-07_s29@CTCGGAGCAACTGCTA-1	GC	donor 07	week 4	IGHG1	6.15893	-8.41193
368-07_s29@CTCGGAGCAGATGAGC-1	GC	donor 07	week 4	IGHA1	2.29923	-0.592539
368-07_s29@CTCGGGAAGTTCGCGC-1	GC	donor 07	week 4	IGHG1	7.67512	-3.29716
368-07_s29@CTCGGGAGTAGCACGA-1	GC	donor 07	week 4	IGHM	7.01795	-3.27727
368-07_s29@CTCGGGAGTATAAACG-1	GC	donor 07	week 4	IGHG1	3.41378	2.35749
368-07_s29@CTCGGGAGTGTAACGG-1	GC	donor 07	week 4	IGHA1	0.625585	0.962515
368-07_s29@CTCGGGAGTTTAGCTG-1	GC	donor 07	week 4	IGHG1	1.55487	0.643158
368-07_s29@CTCGTACGTTCGTCTC-1	GC	donor 07	week 4	IGHA1	7.53041	-4.16787
368-07_s29@CTCGTACTCATCATTC-1	GC	donor 07	week 4	IGHG1	7.99465	-2.49577
368-07_s29@CTCGTCAAGCCCGAAA-1	GC	donor 07	week 4	IGHG1	9.83201	-5.49342
368-07_s29@CTCGTCAAGTCGAGTG-1	GC	donor 07	week 4	IGHG1	-1.63961	-2.99522
368-07_s29@CTCGTCACAGATCTGT-1	GC	donor 07	week 4	IGHG1	8.50273	-4.40545
368-07_s29@CTCTAATAGCGTAATA-1	GC	donor 07	week 4	NA	2.52685	-1.78791
368-07_s29@CTCTAATAGTGAACGC-1	GC	donor 07	week 4	IGHG1	1.19901	-1.85898
368-07_s29@CTCTAATCAAGCCATT-1	GC	donor 07	week 4	IGHG1	4.83183	1.34517
368-07_s29@CTCTAATGTGCACTTA-1	GC	donor 07	week 4	IGHG1	4.5042	2.79756
368-07_s29@CTCTAATTCGTCACGG-1	GC	donor 07	week 4	IGHA1	5.36245	-5.75107
368-07_s29@CTCTACGAGTCCTCCT-1	GC	donor 07	week 4	NA	7.21443	-7.84204
368-07_s29@CTCTACGAGTGGGATC-1	GC	donor 07	week 4	IGHA1	9.83291	-4.27249
368-07_s29@CTCTACGAGTTAGCGG-1	GC	donor 07	week 4	IGHA1	-0.764337	-3.85747
368-07_s29@CTCTACGCAAGGACTG-1	GC	donor 07	week 4	NA	-0.524977	0.609178
368-07_s29@CTCTACGGTGGCGAAT-1	GC	donor 07	week 4	NA	2.11265	0.907836
368-07_s29@CTCTGGTCAAGGACAC-1	GC	donor 07	week 4	IGHG1	8.22921	-7.77654
368-07_s29@CTCTGGTCAGCTTAAC-1	GC	donor 07	week 4	IGHG3	6.9775	-7.46568
368-07_s29@CTGAAACAGACCTAGG-1	GC	donor 07	week 4		3.08391	-2.69567
368-07_s29@CTGAAACGTCCATGAT-1	GC	donor 07	week 4	IGHG1	5.64165	2.99708
368-07_s29@CTGAAACTCGCGTAGC-1	GC	donor 07	week 4	IGHG1	9.47951	-5.59897
368-07_s29@CTGAAGTCATGTCCTC-1	GC	donor 07	week 4	NA	7.56359	-4.39529
368-07_s29@CTGAAGTGTGACTCAT-1	GC	donor 07	week 4	NA	-1.9739	-2.88293
368-07_s29@CTGAAGTGTGTGGCTC-1	GC	donor 07	week 4	IGHG3	9.70164	-3.71959
368-07_s29@CTGAAGTTCATCACCC-1	GC	donor 07	week 4	IGHG1	-0.138245	-0.892589
368-07_s29@CTGAAGTTCCAAACTG-1	GC	donor 07	week 4	NA	7.40107	-8.61593
368-07_s29@CTGATAGGTCGCATCG-1	GC	donor 07	week 4	NA	1.3545	-0.433404
368-07_s29@CTGATCCGTGTGACGA-1	GC	donor 07	week 4	IGHA1	8.28284	-8.09762
368-07_s29@CTGCCTAAGCTCCCAG-1	GC	donor 07	week 4	IGHG1	-0.0373621	-0.204229
368-07_s29@CTGCCTACAGACAGGT-1	GC	donor 07	week 4	IGHA1	1.81582	-0.673005
368-07_s29@CTGCCTATCGTGGACC-1	GC	donor 07	week 4	NA	5.83645	-1.73203
368-07_s29@CTGCCTATCTGCCAGG-1	GC	donor 07	week 4	IGHG1	4.26964	1.30802
368-07_s29@CTGCGGAAGGAATCGC-1	GC	donor 07	week 4	IGHG1	5.99109	-4.18064
368-07_s29@CTGCGGAGTCTCCCTA-1	GC	donor 07	week 4	IGHG1	5.83606	-5.50221
368-07_s29@CTGCGGATCGAATGCT-1	GC	donor 07	week 4	IGHG3	10.0763	-6.67042
368-07_s29@CTGCTGTAGGCCCTTG-1	GC	donor 07	week 4	IGHG2	4.75578	0.273825
368-07_s29@CTGCTGTCATGCCCGA-1	GC	donor 07	week 4	IGHG1	10.2167	-3.98813
368-07_s29@CTGCTGTGTAATCACC-1	GC	donor 07	week 4	IGHG1	-1.39515	-2.17394
368-07_s29@CTGCTGTGTCCCTACT-1	GC	donor 07	week 4	IGHG1	-0.137193	-1.93302
368-07_s29@CTGGTCTAGAACTGTA-1	GC	donor 07	week 4	IGHA1	5.39898	-3.42681
368-07_s29@CTGGTCTCAAGGTTCT-1	GC	donor 07	week 4	IGHA1	10.3911	-3.16625
368-07_s29@CTGGTCTGTCCTGCTT-1	GC	donor 07	week 4	NA	4.59067	-8.45692
368-07_s29@CTGGTCTGTTCCACTC-1	GC	donor 07	week 4	IGHG1	2.27523	-1.28756
368-07_s29@CTGTGCTAGGAGCGTT-1	GC	donor 07	week 4	IGHG1	0.858989	0.530877
368-07_s29@CTGTGCTAGTTGTAGA-1	GC	donor 07	week 4	IGHG1	4.40401	-1.03568
368-07_s29@CTGTGCTGTCGTTGTA-1	GC	donor 07	week 4	NA	4.21621	-4.69297
368-07_s29@CTGTGCTTCAGCCTAA-1	GC	donor 07	week 4	IGHG3	-0.812386	-3.18208
368-07_s29@CTGTTTACATGACGGA-1	GC	donor 07	week 4	IGHG1	7.21936	-2.27882
368-07_s29@CTGTTTAGTACCGTTA-1	GC	donor 07	week 4	IGHG1	0.448587	-0.853244
368-07_s29@CTGTTTATCGTTTAGG-1	GC	donor 07	week 4	NA	1.81391	0.761966
368-07_s29@CTGTTTATCTCTAGGA-1	GC	donor 07	week 4	IGHG1	4.32731	-8.46932
368-07_s29@CTTAACTTCGACAGCC-1	GC	donor 07	week 4	NA	4.29851	-1.94374
368-07_s29@CTTACCGCATTTGCTT-1	GC	donor 07	week 4	IGHG1	6.86782	-4.7228
368-07_s29@CTTACCGTCAGCTCTC-1	GC	donor 07	week 4	IGHG1	6.12775	-6.18674
368-07_s29@CTTACCGTCCTTGCCA-1	GC	donor 07	week 4	IGHG3	5.3881	-6.72244
368-07_s29@CTTACCGTCGGAGGTA-1	GC	donor 07	week 4	IGHG1	0.592754	-2.07656
368-07_s29@CTTACCGTCTGGCGAC-1	GC	donor 07	week 4	IGHD	5.41552	-2.95748
368-07_s29@CTTAGGACAGTATGCT-1	GC	donor 07	week 4	NA	-0.90842	-0.789703
368-07_s29@CTTAGGATCTCATTCA-1	GC	donor 07	week 4	NA	9.05787	-5.16713
368-07_s29@CTTCTCTGTTTAGGAA-1	GC	donor 07	week 4	NA	1.85248	0.890759
368-07_s29@CTTGGCTCACAGGAGT-1	GC	donor 07	week 4	IGHA1	5.65029	-7.35661
368-07_s29@CTTGGCTCATCACGTA-1	GC	donor 07	week 4	IGHG3	5.16257	-7.58503
368-07_s29@CTTGGCTGTAGTACCT-1	GC	donor 07	week 4	IGHG1	0.776794	-0.420979
368-07_s29@CTTTGCGAGTCCCACG-1	GC	donor 07	week 4	IGHA1	6.07325	-2.11011
368-07_s29@CTTTGCGTCCGCATCT-1	GC	donor 07	week 4	NA	-1.01758	-3.47377
368-07_s29@GAAACTCAGATGCCTT-1	GC	donor 07	week 4	IGHM	3.57285	-0.181742
368-07_s29@GAAACTCGTGGTCTCG-1	GC	donor 07	week 4	IGHA1	2.66953	-1.02593
368-07_s29@GAAACTCTCAACCATG-1	GC	donor 07	week 4	IGHG1	11.0285	-4.42168
368-07_s29@GAAATGAAGCTATGCT-1	GC	donor 07	week 4	NA	9.8359	-4.72101
368-07_s29@GAAATGACAGCTGTAT-1	GC	donor 07	week 4	NA	-0.192466	-2.09369
368-07_s29@GAAATGAGTACATCCA-1	GC	donor 07	week 4	IGHG1	4.80695	-2.45949
368-07_s29@GAAATGAGTTGTGGAG-1	GC	donor 07	week 4	IGHG1	3.55994	2.02427
368-07_s29@GAAATGATCTCATTCA-1	GC	donor 07	week 4	IGHG1	4.96071	-5.76345
368-07_s29@GAACATCGTTGGTGGA-1	GC	donor 07	week 4	NA	-1.63591	-3.33091
368-07_s29@GAACATCTCTTGGGTA-1	GC	donor 07	week 4	NA	-1.77597	-3.11027
368-07_s29@GAACCTAAGTGACATA-1	GC	donor 07	week 4	IGHG1	8.57259	-7.75044
368-07_s29@GAACCTACAGACAGGT-1	GC	donor 07	week 4	IGHA1	4.79337	-4.83114
368-07_s29@GAACCTAGTGACAAAT-1	GC	donor 07	week 4	IGHG2	10.7198	-5.38885
368-07_s29@GAACCTATCACAGTAC-1	GC	donor 07	week 4	IGHG1	0.873527	-0.692734
368-07_s29@GAACCTATCGCCAAAT-1	GC	donor 07	week 4	IGHG1	4.32339	2.83215
368-07_s29@GAACGGAAGACAGACC-1	GC	donor 07	week 4	IGHG1	-0.240506	-0.0518175
368-07_s29@GAACGGAAGATCACGG-1	GC	donor 07	week 4	IGHA1	8.15282	-3.68767
368-07_s29@GAACGGAGTATCAGTC-1	GC	donor 07	week 4	NA	-1.84646	-2.93879
368-07_s29@GAAGCAGCAGAGCCAA-1	GC	donor 07	week 4	IGHG1	7.28833	-1.18768
368-07_s29@GAAGCAGGTACAGACG-1	GC	donor 07	week 4	NA	4.45554	-5.17777
368-07_s29@GAATAAGAGACAGAGA-1	GC	donor 07	week 4	IGHG1	6.35964	-3.15365
368-07_s29@GAATAAGAGCCCGAAA-1	GC	donor 07	week 4	IGHA1	5.81835	-5.60748
368-07_s29@GAATAAGCATTACCTT-1	GC	donor 07	week 4	IGHG1	1.38728	-1.05957
368-07_s29@GAATGAAAGTGTTAGA-1	GC	donor 07	week 4	IGHG1	4.68948	1.4925
368-07_s29@GAATGAACACCGAAAG-1	GC	donor 07	week 4	NA	-0.653821	1.49947
368-07_s29@GACACGCTCGTCACGG-1	GC	donor 07	week 4	NA	11.2131	-4.3857
368-07_s29@GACAGAGAGATATGCA-1	GC	donor 07	week 4	IGHA1	0.304677	-1.98227
368-07_s29@GACAGAGGTATGAAAC-1	GC	donor 07	week 4	IGHA1	1.8481	-1.6499
368-07_s29@GACAGAGGTGCTCTTC-1	GC	donor 07	week 4	IGHG1	6.00731	-6.51107
368-07_s29@GACAGAGTCACGATGT-1	GC	donor 07	week 4	IGHG1	0.554253	-3.4069
368-07_s29@GACCAATAGAACTCGG-1	GC	donor 07	week 4	NA	0.957117	0.387334
368-07_s29@GACCAATAGTGTACCT-1	GC	donor 07	week 4	IGHG1	4.0131	-4.82551
368-07_s29@GACCAATCACACATGT-1	GC	donor 07	week 4	IGHG1	0.507289	-0.873446
368-07_s29@GACCAATGTACTCTCC-1	GC	donor 07	week 4	IGHG1	0.277137	-1.07277
368-07_s29@GACCAATGTCAATACC-1	GC	donor 07	week 4	NA	4.34428	1.09712
368-07_s29@GACGCGTAGTTCCACA-1	GC	donor 07	week 4	IGHG1	4.1831	-8.35837
368-07_s29@GACGGCTGTCATCCCT-1	GC	donor 07	week 4	IGHA1	1.6737	-0.837727
368-07_s29@GACGTGCCACAAGTAA-1	GC	donor 07	week 4	IGHG2	1.2261	0.184524
368-07_s29@GACGTGCGTAACGTTC-1	GC	donor 07	week 4	IGHG1	2.66603	1.45632
368-07_s29@GACGTTAAGTACCGGA-1	GC	donor 07	week 4	IGHG1	10.0178	-3.85092
368-07_s29@GACGTTAGTAACGTTC-1	GC	donor 07	week 4	IGHG1	7.9415	-8.34557
368-07_s29@GACGTTAGTAGAGCTG-1	GC	donor 07	week 4	IGHG1	6.99989	-6.38666
368-07_s29@GACGTTAGTGGCAAAC-1	GC	donor 07	week 4	IGHA1	9.24769	-7.30077
368-07_s29@GACTAACAGCTAAACA-1	GC	donor 07	week 4	IGHG1	7.73913	-2.5159
368-07_s29@GACTAACAGGAGTCTG-1	GC	donor 07	week 4	IGHG1	3.946	-5.76426
368-07_s29@GACTAACGTCTTCGTC-1	GC	donor 07	week 4	IGHA1	1.10181	-0.74022
368-07_s29@GACTACACACGCCAGT-1	GC	donor 07	week 4	IGHG1	1.08379	-0.119382
368-07_s29@GACTACAGTACCAGTT-1	GC	donor 07	week 4	IGHG2	7.70434	-8.40828
368-07_s29@GACTACATCAACACGT-1	GC	donor 07	week 4	NA	7.10616	-3.03055
368-07_s29@GACTGCGAGTGACTCT-1	GC	donor 07	week 4	IGHA1	7.19529	-3.1304
368-07_s29@GACTGCGCACCAGGTC-1	GC	donor 07	week 4	NA	5.25808	-3.1924
368-07_s29@GACTGCGGTAATAGCA-1	GC	donor 07	week 4	IGHG1	9.59207	-7.14346
368-07_s29@GACTGCGGTCAGGACA-1	GC	donor 07	week 4	IGHG1	2.24092	0.839938
368-07_s29@GACTGCGGTCCTCTTG-1	GC	donor 07	week 4	IGHG1	10.4424	-3.79754
368-07_s29@GAGCAGAAGGCATGGT-1	GC	donor 07	week 4	IGHA1	7.99402	-6.04287
368-07_s29@GAGCAGAGTCCTGCTT-1	GC	donor 07	week 4	IGHG1	5.01398	-4.19438
368-07_s29@GAGCAGATCAACTCTT-1	GC	donor 07	week 4	IGHA1	4.43457	-8.03558
368-07_s29@GAGCAGATCGCAAGCC-1	GC	donor 07	week 4	IGHG1	0.175216	-1.62602
368-07_s29@GAGCAGATCGTTACAG-1	GC	donor 07	week 4	IGHG1	9.79791	-3.0938
368-07_s29@GAGGTGAGTACCGGCT-1	GC	donor 07	week 4	IGHG1	2.64219	1.05869
368-07_s29@GAGGTGAGTCGCATAT-1	GC	donor 07	week 4	NA	7.67753	-3.81218
368-07_s29@GAGGTGATCGAACGGA-1	GC	donor 07	week 4	IGHG1	8.96552	-3.10724
368-07_s29@GAGTCCGAGATGTCGG-1	GC	donor 07	week 4	IGHM	-1.87715	-2.39616
368-07_s29@GAGTCCGGTAGCTTGT-1	GC	donor 07	week 4	NA	8.95253	-3.1868
368-07_s29@GAGTCCGGTATAGGTA-1	GC	donor 07	week 4	NA	3.33072	-5.51477
368-07_s29@GAGTCCGGTCAGCTAT-1	GC	donor 07	week 4	NA	8.26463	-1.89733
368-07_s29@GAGTCCGTCACCACCT-1	GC	donor 07	week 4	IGHG1	1.17735	0.544588
368-07_s29@GAGTCCGTCCACGAAT-1	GC	donor 07	week 4	IGHG3	-0.821802	-1.54367
368-07_s29@GATCAGTAGATGTCGG-1	GC	donor 07	week 4	NA	8.45103	-3.53625
368-07_s29@GATCAGTGTAAATGAC-1	GC	donor 07	week 4	IGHG1	5.63213	-4.96773
368-07_s29@GATCAGTGTATATCCG-1	GC	donor 07	week 4	IGHG1	7.06078	-8.35025
368-07_s29@GATCAGTGTGCTCTTC-1	GC	donor 07	week 4	IGHG1	-0.989501	-1.11499
368-07_s29@GATCAGTTCACGCATA-1	GC	donor 07	week 4	IGHG1	2.47718	-1.06895
368-07_s29@GATCAGTTCATTTGGG-1	GC	donor 07	week 4	IGHG1	7.1737	-1.8228
368-07_s29@GATCGATAGAAGAAGC-1	GC	donor 07	week 4	IGHG1	7.69606	-6.48331
368-07_s29@GATCGATGTGCCTGCA-1	GC	donor 07	week 4	NA	9.23545	-4.53987
368-07_s29@GATCTAGTCCATGAAC-1	GC	donor 07	week 4	IGHA1	6.31359	-8.21703
368-07_s29@GATGAAAGTCACCCAG-1	GC	donor 07	week 4	NA	4.03564	-3.58913
368-07_s29@GATGAAATCAGCTGGC-1	GC	donor 07	week 4	IGHA1	1.80664	0.806499
368-07_s29@GATGAGGCAAGCGATG-1	GC	donor 07	week 4	IGHG1	2.32464	-0.322965
368-07_s29@GATGCTAGTTTAGGAA-1	GC	donor 07	week 4	IGHM	8.97057	-1.78013
368-07_s29@GATTCAGCATGCTAGT-1	GC	donor 07	week 4	IGHA1	3.13373	2.16731
368-07_s29@GATTCAGGTACCTACA-1	GC	donor 07	week 4	IGHA1	1.0981	-1.44695
368-07_s29@GATTCAGGTCTTGATG-1	GC	donor 07	week 4	IGHG1	1.16514	0.530076
368-07_s29@GATTCAGTCCAGATCA-1	GC	donor 07	week 4	IGHA1	0.935309	0.209661
368-07_s29@GATTCAGTCTGGAGCC-1	GC	donor 07	week 4	IGHG1	0.412387	-2.21015
368-07_s29@GCAAACTAGTACGCCC-1	GC	donor 07	week 4	NA	5.44544	-5.10643
368-07_s29@GCAAACTCAAGGTTCT-1	GC	donor 07	week 4	IGHG1	3.19579	0.823519
368-07_s29@GCAAACTCATGCCTAA-1	GC	donor 07	week 4	IGHG3	6.89505	-6.1395
368-07_s29@GCAAACTCATTAACCG-1	GC	donor 07	week 4	IGHG1	3.81645	2.51865
368-07_s29@GCAAACTGTCTAGAGG-1	GC	donor 07	week 4	NA	6.13456	-2.68354
368-07_s29@GCAAACTTCGACGGAA-1	GC	donor 07	week 4	IGHA1	6.82676	-2.82883
368-07_s29@GCAATCAAGGCCATAG-1	GC	donor 07	week 4	IGHG1	10.8462	-4.4691
368-07_s29@GCAATCACACTTCTGC-1	GC	donor 07	week 4	IGHA1	9.92626	-4.33924
368-07_s29@GCAATCAGTCCGAGTC-1	GC	donor 07	week 4	NA	4.4608	-5.10456
368-07_s29@GCAATCAGTCCTCTTG-1	GC	donor 07	week 4	IGHA1	0.721529	-1.29954
368-07_s29@GCAATCATCTCATTCA-1	GC	donor 07	week 4	IGHA1	0.832597	-1.05456
368-07_s29@GCACATAGTCGCCATG-1	GC	donor 07	week 4	IGHA1	3.10102	0.635326
368-07_s29@GCACATATCATTCACT-1	GC	donor 07	week 4	NA	3.43858	-4.8365
368-07_s29@GCACATATCTGTTGAG-1	GC	donor 07	week 4	IGHG1	7.79385	-7.68474
368-07_s29@GCACTCTCAAGTCTGT-1	GC	donor 07	week 4	IGHA1	3.57637	-2.63411
368-07_s29@GCACTCTGTCAACTGT-1	GC	donor 07	week 4	IGHA1	10.587	-5.29424
368-07_s29@GCAGCCAAGGAATCGC-1	GC	donor 07	week 4	NA	3.57378	0.647519
368-07_s29@GCAGCCACAACTGGCC-1	GC	donor 07	week 4	IGHG1	10.0739	-2.84137
368-07_s29@GCAGCCACAGGCTCAC-1	GC	donor 07	week 4	IGHG1	8.09293	-4.03635
368-07_s29@GCAGTTAAGAGGGCTT-1	GC	donor 07	week 4	IGHG1	8.92371	-2.9334
368-07_s29@GCAGTTAAGAGTCTGG-1	GC	donor 07	week 4	IGHA1	6.97129	-8.20885
368-07_s29@GCAGTTAAGCTCTCGG-1	GC	donor 07	week 4	IGHG1	5.84812	-6.06489
368-07_s29@GCATACAAGGGTGTTG-1	GC	donor 07	week 4	NA	6.61299	-3.85151
368-07_s29@GCATACAAGTCACGCC-1	GC	donor 07	week 4	IGHA1	1.70822	-0.324231
368-07_s29@GCATACAAGTGGTAGC-1	GC	donor 07	week 4	IGHA1	9.603	-6.08486
368-07_s29@GCATACACACACCGAC-1	GC	donor 07	week 4	IGHG1	6.53028	-3.67846
368-07_s29@GCATACACAGTAAGCG-1	GC	donor 07	week 4	IGHG1	0.767926	-0.0512656
368-07_s29@GCATACAGTCGCTTCT-1	GC	donor 07	week 4	IGHG1	9.53536	-4.39358
368-07_s29@GCATACATCATCTGTT-1	GC	donor 07	week 4	IGHG1	9.61241	-7.11691
368-07_s29@GCATACATCTTGTATC-1	GC	donor 07	week 4	IGHG3	7.21185	-5.25268
368-07_s29@GCATGATCAATCGGTT-1	GC	donor 07	week 4	IGHA1	8.80594	-7.00536
368-07_s29@GCATGATCATGCGCAC-1	GC	donor 07	week 4	NA	8.80828	-3.34092
368-07_s29@GCATGATTCTTATCTG-1	GC	donor 07	week 4	IGHG1	8.12232	-2.45333
368-07_s29@GCATGCGAGAGTACCG-1	GC	donor 07	week 4	IGHG1	-1.18254	-1.7428
368-07_s29@GCATGCGGTGGTCCGT-1	GC	donor 07	week 4	IGHM	0.918139	-1.53153
368-07_s29@GCATGTACAAAGTGCG-1	GC	donor 07	week 4	IGHA1	10.1278	-6.61405
368-07_s29@GCATGTAGTCAAACTC-1	GC	donor 07	week 4	NA	5.0216	-0.330213
368-07_s29@GCCAAATAGATATACG-1	GC	donor 07	week 4	IGHG1	10.2553	-6.62484
368-07_s29@GCCAAATCAGACAGGT-1	GC	donor 07	week 4	IGHG1	0.989995	-1.60578
368-07_s29@GCCAAATGTCTCCATC-1	GC	donor 07	week 4	IGHA1	0.456028	-0.278165
368-07_s29@GCCTCTAAGAACTCGG-1	GC	donor 07	week 4	IGHG1	9.73845	-6.99428
368-07_s29@GCCTCTAAGAATGTGT-1	GC	donor 07	week 4	IGHG1	2.19614	-1.84961
368-07_s29@GCGAGAACAGGGCATA-1	GC	donor 07	week 4	NA	4.25283	-4.77991
368-07_s29@GCGAGAAGTCGAGTTT-1	GC	donor 07	week 4	IGHG1	5.85816	-5.67926
368-07_s29@GCGAGAAGTCGCATCG-1	GC	donor 07	week 4	NA	6.64846	-3.34722
368-07_s29@GCGCAACAGCAGATCG-1	GC	donor 07	week 4	IGHA1	-0.0992654	-0.476267
368-07_s29@GCGCAACAGCTAGTCT-1	GC	donor 07	week 4	IGHA1	5.49915	-4.30951
368-07_s29@GCGCAACAGTCTCAAC-1	GC	donor 07	week 4	IGHG1	-0.735738	-2.78805
368-07_s29@GCGCAACTCGTAGATC-1	GC	donor 07	week 4	IGHA1	-0.572042	-3.64857
368-07_s29@GCGCAGTCACGGATAG-1	GC	donor 07	week 4	IGHG1	4.98903	-6.47681
368-07_s29@GCGCAGTGTATGAATG-1	GC	donor 07	week 4	IGHA1	5.96593	-5.80117
368-07_s29@GCGCAGTGTATGGTTC-1	GC	donor 07	week 4		3.41859	1.85231
368-07_s29@GCGCAGTTCTCGATGA-1	GC	donor 07	week 4	NA	0.815368	0.101107
368-07_s29@GCGCAGTTCTCTTGAT-1	GC	donor 07	week 4	NA	6.29344	-3.01765
368-07_s29@GCGCCAACAACGATGG-1	GC	donor 07	week 4	IGHG3	5.20619	-6.90287
368-07_s29@GCGCCAACACGGTTTA-1	GC	donor 07	week 4	IGHG1	1.70244	-0.130101
368-07_s29@GCGCCAACAGCCTATA-1	GC	donor 07	week 4	IGHA1	10.0153	-4.74765
368-07_s29@GCGCCAATCACCACCT-1	GC	donor 07	week 4	IGHG1	3.07499	0.757135
368-07_s29@GCGCCAATCAGTTAGC-1	GC	donor 07	week 4	IGHG1	5.6411	-6.64857
368-07_s29@GCGCGATGTTAAAGTG-1	GC	donor 07	week 4	IGHG1	5.30625	-2.07358
368-07_s29@GCGCGATGTTTCGCTC-1	GC	donor 07	week 4	NA	-2.2279	-2.37269
368-07_s29@GCGGGTTAGACCACGA-1	GC	donor 07	week 4	IGHG1	10.4186	-5.12826
368-07_s29@GCGGGTTCAGTTCCCT-1	GC	donor 07	week 4	NA	9.27062	-4.1201
368-07_s29@GCGGGTTTCGGGAGTA-1	GC	donor 07	week 4	IGHG1	7.82559	-8.03798
368-07_s29@GCGGGTTTCGTAGGTT-1	GC	donor 07	week 4	NA	-0.979752	-3.72939
368-07_s29@GCTCCTAAGCCAGAAC-1	GC	donor 07	week 4	IGHG1	0.713539	-1.16868
368-07_s29@GCTCCTACAAGCGTAG-1	GC	donor 07	week 4	IGHG2	7.46763	-3.41766
368-07_s29@GCTCCTACAAGTAATG-1	GC	donor 07	week 4	IGHG1	8.36382	-7.22782
368-07_s29@GCTCTGTGTCTCGTTC-1	GC	donor 07	week 4	IGHA1	-0.776209	-2.1525
368-07_s29@GCTCTGTGTCTCTCTG-1	GC	donor 07	week 4	IGHG1	8.5647	-1.81141
368-07_s29@GCTCTGTGTTCCACTC-1	GC	donor 07	week 4	IGHM	6.43983	-8.36157
368-07_s29@GCTCTGTTCGCCGTGA-1	GC	donor 07	week 4	IGHA1	8.02197	-4.12448
368-07_s29@GCTGCAGCACCTATCC-1	GC	donor 07	week 4	IGHG1	2.34347	0.145616
368-07_s29@GCTGCAGGTCGCGTGT-1	GC	donor 07	week 4	IGHG1	4.52835	-8.37401
368-07_s29@GCTGCAGTCCAGTAGT-1	GC	donor 07	week 4	IGHA1	8.90676	-2.43939
368-07_s29@GCTGCGAAGAGTACCG-1	GC	donor 07	week 4	NA	0.38052	-0.681129
368-07_s29@GCTGCGACACTTGGAT-1	GC	donor 07	week 4	IGHA1	3.39323	-5.35684
368-07_s29@GCTGCTTAGTCACGCC-1	GC	donor 07	week 4	IGHG1	2.21287	-0.594767
368-07_s29@GCTGCTTCATTGAGCT-1	GC	donor 07	week 4	IGHA1	0.786109	-0.434889
368-07_s29@GCTGGGTAGGTGTGGT-1	GC	donor 07	week 4	IGHG1	9.36556	-3.71904
368-07_s29@GCTGGGTAGTCGAGTG-1	GC	donor 07	week 4	IGHG1	7.20204	-2.35039
368-07_s29@GCTGGGTAGTTCGATC-1	GC	donor 07	week 4	IGHG1	4.2859	2.87583
368-07_s29@GCTGGGTCAGCCTATA-1	GC	donor 07	week 4	IGHA1	3.39754	-5.7091
368-07_s29@GCTGGGTGTATGAATG-1	GC	donor 07	week 4	IGHA1	0.537631	-0.69824
368-07_s29@GCTGGGTGTTCACGGC-1	GC	donor 07	week 4	NA	-1.30202	-2.34309
368-07_s29@GCTTCCACACAGGCCT-1	GC	donor 07	week 4	IGHA1	-1.53508	-2.89998
368-07_s29@GCTTCCACAGCAGTTT-1	GC	donor 07	week 4	IGHA1	3.09613	-2.23488
368-07_s29@GCTTCCAGTAGAGCTG-1	GC	donor 07	week 4	IGHG1	1.43738	-4.04207
368-07_s29@GCTTGAAAGCAAATCA-1	GC	donor 07	week 4	IGHG1	7.2649	-0.666774
368-07_s29@GCTTGAAAGGGCTCTC-1	GC	donor 07	week 4	IGHG2	0.515266	-3.73205
368-07_s29@GCTTGAAGTAGAAAGG-1	GC	donor 07	week 4	NA	7.47386	-8.59358
368-07_s29@GCTTGAAGTTCGGGCT-1	GC	donor 07	week 4	IGHA1	-1.74191	-2.91615
368-07_s29@GCTTGAAGTTGTGGCC-1	GC	donor 07	week 4	IGHG1	5.57559	-5.97029
368-07_s29@GCTTGAAGTTTAGGAA-1	GC	donor 07	week 4	IGHG1	10.981	-5.52565
368-07_s29@GCTTGAATCCCACTTG-1	GC	donor 07	week 4	NA	-2.06002	-3.54129
368-07_s29@GCTTGAATCTTGTTTG-1	GC	donor 07	week 4	IGHG1	9.84961	-3.74491
368-07_s29@GGAAAGCGTCTAGCCG-1	GC	donor 07	week 4	NA	3.22924	0.952601
368-07_s29@GGAAAGCGTTAGATGA-1	GC	donor 07	week 4	IGHG1	8.62414	-5.73104
368-07_s29@GGAAAGCGTTCGGGCT-1	GC	donor 07	week 4	IGHA1	2.05144	-1.28724
368-07_s29@GGAACTTGTCGCATCG-1	GC	donor 07	week 4	NA	-1.30287	-3.22043
368-07_s29@GGAACTTGTTCGGCAC-1	GC	donor 07	week 4	NA	8.86579	-4.53612
368-07_s29@GGAACTTTCCTATTCA-1	GC	donor 07	week 4	IGHG1	3.10857	0.643315
368-07_s29@GGAACTTTCTGCTGCT-1	GC	donor 07	week 4	IGHG1	6.08376	-4.7411
368-07_s29@GGAATAACATTATCTC-1	GC	donor 07	week 4	NA	1.88098	3.04062
368-07_s29@GGAATAATCTCGCATC-1	GC	donor 07	week 4	IGHG1	6.91936	-6.64042
368-07_s29@GGAATAATCTCGCTTG-1	GC	donor 07	week 4	IGHA1	9.17391	-5.0785
368-07_s29@GGACAAGGTTCACGGC-1	GC	donor 07	week 4	IGHG1	1.85858	-0.406636
368-07_s29@GGACAGAAGCCACGCT-1	GC	donor 07	week 4	NA	5.94711	-2.45432
368-07_s29@GGACAGAGTAATCGTC-1	GC	donor 07	week 4	IGHG1	3.42033	2.30773
368-07_s29@GGACAGATCAGCATGT-1	GC	donor 07	week 4	IGHA1	0.931321	-1.41365
368-07_s29@GGACATTCAATCGAAA-1	GC	donor 07	week 4	NA	-0.773606	3.19977
368-07_s29@GGACATTTCAGCAACT-1	GC	donor 07	week 4	IGHA1	7.83297	-4.06757
368-07_s29@GGACGTCAGCGAGAAA-1	GC	donor 07	week 4	IGHG1	-0.869119	-0.589535
368-07_s29@GGACGTCCAAAGCGGT-1	GC	donor 07	week 4	NA	3.0566	0.605917
368-07_s29@GGACGTCTCATTGCGA-1	GC	donor 07	week 4	IGHG1	6.26124	-3.10235
368-07_s29@GGAGCAAAGGTGCACA-1	GC	donor 07	week 4	NA	-0.283864	-0.735794
368-07_s29@GGAGCAAAGTCGCCGT-1	GC	donor 07	week 4	NA	5.46436	-6.48964
368-07_s29@GGAGCAACATCTACGA-1	GC	donor 07	week 4	IGHA1	5.14475	-7.1997
368-07_s29@GGATGTTAGAGGACGG-1	GC	donor 07	week 4	NA	-2.36468	-3.03841
368-07_s29@GGATGTTCAAGTAGTA-1	GC	donor 07	week 4	NA	0.141832	-0.977376
368-07_s29@GGATGTTTCGTTGACA-1	GC	donor 07	week 4	IGHG1	9.01807	-5.29109
368-07_s29@GGATTACCACAGATTC-1	GC	donor 07	week 4	NA	2.92717	0.782207
368-07_s29@GGATTACGTTACGACT-1	GC	donor 07	week 4	IGHG1	6.00722	-6.50422
368-07_s29@GGATTACTCACCTCGT-1	GC	donor 07	week 4	IGHG1	10.1085	-6.19318
368-07_s29@GGCAATTTCAGAAATG-1	GC	donor 07	week 4	NA	6.27516	-2.5183
368-07_s29@GGCAATTTCCTTTCTC-1	GC	donor 07	week 4	IGHG1	5.74515	-4.58176
368-07_s29@GGCCGATAGACGACGT-1	GC	donor 07	week 4	IGHG1	1.23993	-0.309594
368-07_s29@GGCGTGTCAAGGACTG-1	GC	donor 07	week 4	IGHA1	7.40088	-2.32213
368-07_s29@GGCGTGTTCCCAACGG-1	GC	donor 07	week 4	IGHA1	5.65719	-4.7171
368-07_s29@GGCGTGTTCTGCAGTA-1	GC	donor 07	week 4	IGHA1	3.30267	-0.667631
368-07_s29@GGCGTGTTCTTGAGGT-1	GC	donor 07	week 4	IGHG1	2.71844	-0.235387
368-07_s29@GGCTCGACATCCAACA-1	GC	donor 07	week 4	IGHA1	1.20433	-0.0409775
368-07_s29@GGCTCGACATGATCCA-1	GC	donor 07	week 4	IGHA1	4.81419	-6.26653
368-07_s29@GGCTCGAGTTGACGTT-1	GC	donor 07	week 4	IGHG1	2.81094	1.11061
368-07_s29@GGCTGGTTCTGCGACG-1	GC	donor 07	week 4	IGHG1	5.15428	-2.04979
368-07_s29@GGGAATGGTCAGAGGT-1	GC	donor 07	week 4	IGHG1	7.68534	-4.53946
368-07_s29@GGGAATGGTTACGCGC-1	GC	donor 07	week 4	IGHG1	4.81016	-4.79142
368-07_s29@GGGAATGGTTGGGACA-1	GC	donor 07	week 4	IGHG1	8.41911	-5.72343
368-07_s29@GGGAATGTCGGTCCGA-1	GC	donor 07	week 4	NA	1.58072	0.0367948
368-07_s29@GGGACCTAGACATAAC-1	GC	donor 07	week 4	IGHA1	-0.947623	-2.44067
368-07_s29@GGGACCTAGATGGGTC-1	GC	donor 07	week 4	IGHG1	7.49077	-7.65709
368-07_s29@GGGACCTAGCGATAGC-1	GC	donor 07	week 4	IGHA1	8.93879	-5.27389
368-07_s29@GGGACCTCACCAACCG-1	GC	donor 07	week 4	IGHG1	2.80855	0.107317
368-07_s29@GGGACCTGTGTTTGTG-1	GC	donor 07	week 4	NA	2.26282	0.57077
368-07_s29@GGGACCTGTTGATTGC-1	GC	donor 07	week 4	NA	-0.264331	0.842856
368-07_s29@GGGACCTTCTTCATGT-1	GC	donor 07	week 4	NA	2.60562	-0.282911
368-07_s29@GGGAGATAGTACGATA-1	GC	donor 07	week 4	NA	-0.98407	-2.10094
368-07_s29@GGGAGATCAAACCCAT-1	GC	donor 07	week 4	IGHA1	10.1015	-4.32932
368-07_s29@GGGCACTAGAGTCGGT-1	GC	donor 07	week 4	NA	-1.56029	-3.27022
368-07_s29@GGGCACTAGCAGCCTC-1	GC	donor 07	week 4	IGHG1	2.58503	-1.31465
368-07_s29@GGGCACTAGTCGTACT-1	GC	donor 07	week 4	IGHM	-0.0661182	-0.0551284
368-07_s29@GGGCACTCAATACGCT-1	GC	donor 07	week 4	IGHG1	5.12291	-7.29377
368-07_s29@GGGCACTCACCAGTTA-1	GC	donor 07	week 4	IGHA1	8.2046	-7.61604
368-07_s29@GGGCACTGTCACCTAA-1	GC	donor 07	week 4	IGHG1	-1.38312	-3.86392
368-07_s29@GGGCACTTCCGTTGCT-1	GC	donor 07	week 4	IGHM	2.34543	2.54734
368-07_s29@GGGCACTTCGCATGGC-1	GC	donor 07	week 4	IGHA1	6.17905	-8.4905
368-07_s29@GGGCATCAGAATGTGT-1	GC	donor 07	week 4	IGHA1	9.44979	-5.95298
368-07_s29@GGGCATCAGTACGACG-1	GC	donor 07	week 4	IGHG1	5.69426	-8.25525
368-07_s29@GGGCATCCAACTTGAC-1	GC	donor 07	week 4	IGHG1	9.43525	-3.66487
368-07_s29@GGGCATCCATGGTCTA-1	GC	donor 07	week 4	IGHM	10.1188	-3.35876
368-07_s29@GGGTCTGAGCGATATA-1	GC	donor 07	week 4	IGHG1	8.38836	-5.06574
368-07_s29@GGGTCTGAGGCTCATT-1	GC	donor 07	week 4	IGHA1	3.12547	2.07122
368-07_s29@GGGTCTGCACACATGT-1	GC	donor 07	week 4	IGHG1	3.6156	0.521242
368-07_s29@GGGTCTGTCAGTTGAC-1	GC	donor 07	week 4	IGHG1	1.03016	-1.59698
368-07_s29@GGGTTGCGTCTAGAGG-1	GC	donor 07	week 4	IGHG1	0.42174	-1.19752
368-07_s29@GGTATTGCATATACGC-1	GC	donor 07	week 4	IGHA1	6.39342	-1.81351
368-07_s29@GGTATTGGTACTTCTT-1	GC	donor 07	week 4	IGHG1	0.833295	-1.72256
368-07_s29@GGTATTGTCCGTCAAA-1	GC	donor 07	week 4	IGHA1	3.26847	-1.06058
368-07_s29@GGTGAAGAGTCCATAC-1	GC	donor 07	week 4	IGHG1	8.43743	-6.54045
368-07_s29@GGTGCGTTCATGTAGC-1	GC	donor 07	week 4	NA	1.89065	0.0828433
368-07_s29@GGTGTTACAACGATGG-1	GC	donor 07	week 4	NA	-0.315101	-0.135284
368-07_s29@GGTGTTAGTGCCTGTG-1	GC	donor 07	week 4	IGHG1	5.28629	-6.31493
368-07_s29@GTAACGTAGTCCCACG-1	GC	donor 07	week 4	IGHA1	-0.474334	-2.10698
368-07_s29@GTAACGTGTGGTACAG-1	GC	donor 07	week 4	IGHA1	8.02522	-4.94585
368-07_s29@GTAACGTTCCGCATAA-1	GC	donor 07	week 4	IGHG1	10.3788	-4.59045
368-07_s29@GTAACTGAGTTAGGTA-1	GC	donor 07	week 4	IGHA1	10.666	-5.41558
368-07_s29@GTAACTGCAATGGATA-1	GC	donor 07	week 4	IGHG1	5.71816	-5.95759
368-07_s29@GTACGTAAGCAATCTC-1	GC	donor 07	week 4	IGHA1	5.60888	-8.7287
368-07_s29@GTACGTACATTGAGCT-1	GC	donor 07	week 4	IGHA1	-0.318696	-1.29024
368-07_s29@GTACGTAGTTCTGGTA-1	GC	donor 07	week 4	IGHA1	-0.610561	-1.57947
368-07_s29@GTACGTATCCTAGAAC-1	GC	donor 07	week 4	IGHG1	5.14559	-7.8285
368-07_s29@GTACTCCAGGCTACGA-1	GC	donor 07	week 4	IGHA1	7.72565	-4.29578
368-07_s29@GTACTTTCAGTAACGG-1	GC	donor 07	week 4	NA	5.70723	-0.219158
368-07_s29@GTACTTTGTGCAACTT-1	GC	donor 07	week 4	IGHG2	3.24534	0.134139
368-07_s29@GTAGGCCAGGCCGAAT-1	GC	donor 07	week 4	IGHG1	-0.280376	-0.487872
368-07_s29@GTAGGCCCACTTCGAA-1	GC	donor 07	week 4	IGHG1	1.33944	-3.81097
368-07_s29@GTAGTCACAGGTCTCG-1	GC	donor 07	week 4	NA	0.760356	-0.115293
368-07_s29@GTAGTCACATCTACGA-1	GC	donor 07	week 4	IGHG3	6.04352	-3.56231
368-07_s29@GTAGTCATCACGATGT-1	GC	donor 07	week 4	IGHA1	9.66508	-6.18767
368-07_s29@GTATCTTAGTACGACG-1	GC	donor 07	week 4	NA	5.37312	-1.83119
368-07_s29@GTATCTTGTAGCGCAA-1	GC	donor 07	week 4	IGHA1	7.52344	-8.23038
368-07_s29@GTATCTTGTCGAATCT-1	GC	donor 07	week 4	IGHA1	0.612091	-1.29113
368-07_s29@GTATCTTTCATGCTCC-1	GC	donor 07	week 4	NA	-0.469634	-3.2601
368-07_s29@GTATCTTTCGTGTAGT-1	GC	donor 07	week 4	NA	-0.889682	3.17295
368-07_s29@GTATCTTTCTCGAGTA-1	GC	donor 07	week 4	IGHG1	8.42821	-5.44432
368-07_s29@GTATTCTCAAGACGTG-1	GC	donor 07	week 4	IGHA1	2.85453	1.73646
368-07_s29@GTATTCTGTCAGATAA-1	GC	donor 07	week 4	IGHA1	8.6896	-7.3529
368-07_s29@GTATTCTGTCGCATAT-1	GC	donor 07	week 4	IGHG1	7.03147	-3.63125
368-07_s29@GTATTCTTCAGCAACT-1	GC	donor 07	week 4	IGHG1	10.8802	-4.26371
368-07_s29@GTCAAGTAGTTGAGAT-1	GC	donor 07	week 4	IGHG1	10.5855	-4.91092
368-07_s29@GTCAAGTGTAGGAGTC-1	GC	donor 07	week 4	NA	1.00317	-0.350345
368-07_s29@GTCAAGTGTCGGCACT-1	GC	donor 07	week 4	NA	0.000454476	-2.81043
368-07_s29@GTCAAGTTCCCAAGTA-1	GC	donor 07	week 4	IGHG1	8.80546	-5.98645
368-07_s29@GTCAAGTTCGTAGATC-1	GC	donor 07	week 4	IGHG1	-1.45943	-2.59539
368-07_s29@GTCAAGTTCTTGGGTA-1	GC	donor 07	week 4	IGHG1	5.19631	-6.73196
368-07_s29@GTCACAAAGCGATAGC-1	GC	donor 07	week 4	IGHA1	5.22793	-1.27301
368-07_s29@GTCACAAAGTACATGA-1	GC	donor 07	week 4	IGHG1	5.60658	-4.02101
368-07_s29@GTCACAAGTCATATCG-1	GC	donor 07	week 4	IGHG1	7.12558	-4.07227
368-07_s29@GTCACAATCATAGCAC-1	GC	donor 07	week 4	NA	4.34901	-8.14041
368-07_s29@GTCACAATCCTCCTAG-1	GC	donor 07	week 4	IGHG1	3.47809	-2.40145
368-07_s29@GTCACAATCTGTGCAA-1	GC	donor 07	week 4	NA	0.662497	-2.63432
368-07_s29@GTCACGGCAAGCGATG-1	GC	donor 07	week 4	IGHG1	7.40212	-7.59901
368-07_s29@GTCACGGGTACATGTC-1	GC	donor 07	week 4	IGHG1	0.633699	-0.199369
368-07_s29@GTCATTTGTCGAATCT-1	GC	donor 07	week 4	IGHG1	1.15298	-0.616631
368-07_s29@GTCCTCAAGTAGGTGC-1	GC	donor 07	week 4	IGHG3	10.3077	-4.36805
368-07_s29@GTCGGGTCAGCCAGAA-1	GC	donor 07	week 4	IGHG1	3.65216	2.63424
368-07_s29@GTCGGGTGTTTGGCGC-1	GC	donor 07	week 4	NA	5.95266	-0.791517
368-07_s29@GTCGGGTTCGCTTAGA-1	GC	donor 07	week 4	IGHG2	4.42166	-0.062244
368-07_s29@GTCGTAAAGCGCTCCA-1	GC	donor 07	week 4	IGHG1	9.37685	-5.17214
368-07_s29@GTCGTAACACGACGAA-1	GC	donor 07	week 4	NA	3.84135	0.66865
368-07_s29@GTCGTAACATCGGAAG-1	GC	donor 07	week 4	IGHG1	-0.633601	-1.29292
368-07_s29@GTCTCGTCAGTTTACG-1	GC	donor 07	week 4	IGHG1	8.46427	-7.86808
368-07_s29@GTCTTCGAGATCCTGT-1	GC	donor 07	week 4	IGHG2	0.270238	-1.46081
368-07_s29@GTCTTCGAGCTTATCG-1	GC	donor 07	week 4	IGHG1	9.4062	-7.04991
368-07_s29@GTCTTCGAGGGATACC-1	GC	donor 07	week 4	IGHA1	9.70063	-3.28193
368-07_s29@GTCTTCGGTCAAAGCG-1	GC	donor 07	week 4	IGHG1	5.21082	-1.60074
368-07_s29@GTCTTCGTCCCTAATT-1	GC	donor 07	week 4	IGHM	2.71283	-3.00612
368-07_s29@GTGAAGGAGTCGTTTG-1	GC	donor 07	week 4	IGHG1	10.3245	-6.63946
368-07_s29@GTGAAGGAGTGTACGG-1	GC	donor 07	week 4	NA	1.12262	1.68862
368-07_s29@GTGCAGCAGAGGGATA-1	GC	donor 07	week 4	IGHG1	8.97158	-7.45886
368-07_s29@GTGCAGCCACAGGTTT-1	GC	donor 07	week 4	NA	3.12254	0.338368
368-07_s29@GTGCAGCGTGTCGCTG-1	GC	donor 07	week 4	IGHG1	3.15399	1.62471
368-07_s29@GTGCAGCTCACTTACT-1	GC	donor 07	week 4	IGHG2	8.45084	-7.99633
368-07_s29@GTGCATAAGCCGCCTA-1	GC	donor 07	week 4	IGHG1	7.93413	-3.35155
368-07_s29@GTGCATACACGTTGGC-1	GC	donor 07	week 4	IGHA1	3.0035	-4.97078
368-07_s29@GTGCATACAGTCGATT-1	GC	donor 07	week 4	NA	6.20178	-0.886956
368-07_s29@GTGCATAGTAAGCACG-1	GC	donor 07	week 4	IGHG1	1.80031	-2.87803
368-07_s29@GTGCATATCCTCAACC-1	GC	donor 07	week 4	IGHG1	0.555175	-1.17594
368-07_s29@GTGCGGTAGAGTAAGG-1	GC	donor 07	week 4	IGHG3	4.99811	-2.09414
368-07_s29@GTGCGGTGTGGGTATG-1	GC	donor 07	week 4	NA	4.34467	0.990405
368-07_s29@GTGCGGTGTTACGGAG-1	GC	donor 07	week 4	IGHG2	4.64008	-5.82243
368-07_s29@GTGCTTCGTAGCCTAT-1	GC	donor 07	week 4	IGHG1	5.46082	-6.34626
368-07_s29@GTGCTTCGTCATCGGC-1	GC	donor 07	week 4	IGHA1	4.38338	-7.81184
368-07_s29@GTGCTTCGTGAGGGTT-1	GC	donor 07	week 4	NA	6.50787	-3.794
368-07_s29@GTGGGTCAGTACCGGA-1	GC	donor 07	week 4	NA	2.97941	-0.0411013
368-07_s29@GTGGGTCCAGTCAGCC-1	GC	donor 07	week 4	IGHG1	6.35332	-3.53903
368-07_s29@GTGGGTCGTCTTGATG-1	GC	donor 07	week 4	IGHA1	1.43509	0.465645
368-07_s29@GTGTGCGAGCACACAG-1	GC	donor 07	week 4	IGHA1	7.41818	-1.0695
368-07_s29@GTGTGCGAGTGTCCAT-1	GC	donor 07	week 4	IGHA1	0.044593	0.0623338
368-07_s29@GTGTGCGGTTCGTCTC-1	GC	donor 07	week 4	IGHG2	6.48524	-4.11002
368-07_s29@GTGTTAGAGCTGCGAA-1	GC	donor 07	week 4	NA	1.60097	-3.43495
368-07_s29@GTGTTAGAGCTTTGGT-1	GC	donor 07	week 4	IGHA1	1.0298	0.396195
368-07_s29@GTGTTAGGTGAAATCA-1	GC	donor 07	week 4	NA	-0.0120937	-1.39242
368-07_s29@GTGTTAGTCTCTAAGG-1	GC	donor 07	week 4	IGHA1	7.05429	-1.28602
368-07_s29@GTTAAGCAGATATACG-1	GC	donor 07	week 4	NA	0.125431	3.15367
368-07_s29@GTTAAGCCAAGCTGAG-1	GC	donor 07	week 4	IGHA1	1.04718	-1.52071
368-07_s29@GTTAAGCGTGCACGAA-1	GC	donor 07	week 4	IGHA1	2.18434	-0.112467
368-07_s29@GTTAAGCGTGGTTTCA-1	GC	donor 07	week 4	IGHG1	0.108009	-0.773848
368-07_s29@GTTAAGCGTTCTGGTA-1	GC	donor 07	week 4	IGHG1	1.34061	-0.79927
368-07_s29@GTTAAGCTCGTACGGC-1	GC	donor 07	week 4	NA	-0.156907	2.19292
368-07_s29@GTTAAGCTCTGGTTCC-1	GC	donor 07	week 4	IGHG1	3.11699	-1.57645
368-07_s29@GTTACAGCACGCCAGT-1	GC	donor 07	week 4	IGHG1	0.0397629	-0.482522
368-07_s29@GTTACAGTCGTATCAG-1	GC	donor 07	week 4	IGHG2	8.44535	-8.03178
368-07_s29@GTTCATTAGTACTTGC-1	GC	donor 07	week 4	IGHG1	1.77018	0.683911
368-07_s29@GTTCATTCAATGAATG-1	GC	donor 07	week 4	IGHG1	8.67813	-5.72749
368-07_s29@GTTCGGGCATCTACGA-1	GC	donor 07	week 4	IGHG1	-0.105589	-1.91979
368-07_s29@GTTCGGGGTGTAATGA-1	GC	donor 07	week 4	IGHG1	-1.89811	-2.81853
368-07_s29@GTTCGGGGTTCATGGT-1	GC	donor 07	week 4	IGHA1	4.93675	-7.93047
368-07_s29@GTTCTCGAGTGAAGAG-1	GC	donor 07	week 4	IGHA1	0.80638	-1.33845
368-07_s29@GTTCTCGGTCAATACC-1	GC	donor 07	week 4	IGHA1	6.49519	-2.85753
368-07_s29@GTTCTCGGTCCAACTA-1	GC	donor 07	week 4	IGHA1	8.32857	-4.04214
368-07_s29@GTTCTCGTCTTGAGGT-1	GC	donor 07	week 4	IGHA1	0.0344026	-1.48089
368-07_s29@GTTTCTACAGTGGAGT-1	GC	donor 07	week 4	IGHG1	11.2759	-5.36071
368-07_s29@GTTTCTAGTGGGTATG-1	GC	donor 07	week 4	NA	-0.673134	-3.62817
368-07_s29@TAAACCGTCACGACTA-1	GC	donor 07	week 4	IGHG1	3.1477	1.97293
368-07_s29@TAAGAGAGTCTCCACT-1	GC	donor 07	week 4	IGHA1	3.77408	-6.49835
368-07_s29@TAAGAGAGTGCAACTT-1	GC	donor 07	week 4	NA	2.04428	0.0244622
368-07_s29@TAAGTGCAGTAGCCGA-1	GC	donor 07	week 4	NA	9.09519	-4.38895
368-07_s29@TAAGTGCCAAGCCCAC-1	GC	donor 07	week 4	NA	-0.955956	-2.38814
368-07_s29@TAAGTGCGTAGAAGGA-1	GC	donor 07	week 4	NA	0.798575	-1.29288
368-07_s29@TAAGTGCTCACTTCAT-1	GC	donor 07	week 4	IGHA1	4.0682	-3.99054
368-07_s29@TAAGTGCTCGAGAGCA-1	GC	donor 07	week 4	IGHG1	-1.44421	-3.03517
368-07_s29@TACACGACACTTAACG-1	GC	donor 07	week 4	NA	1.3261	-0.0723895
368-07_s29@TACACGACATCCGCGA-1	GC	donor 07	week 4	IGHG2	6.60258	-1.51375
368-07_s29@TACACGAGTATCACCA-1	GC	donor 07	week 4	IGHG1	10.074	-3.95798
368-07_s29@TACACGAGTCATGCCG-1	GC	donor 07	week 4	IGHG1	0.860129	-0.835066
368-07_s29@TACAGTGAGGCTAGAC-1	GC	donor 07	week 4	IGHM	-0.363937	0.108492
368-07_s29@TACAGTGCAAACTGCT-1	GC	donor 07	week 4	IGHG1	5.40787	-7.55337
368-07_s29@TACAGTGCATGACGGA-1	GC	donor 07	week 4	NA	-1.83722	-2.13996
368-07_s29@TACAGTGGTAGCTTGT-1	GC	donor 07	week 4	IGHG2	5.507	-1.52153
368-07_s29@TACCTATAGTTACGGG-1	GC	donor 07	week 4	IGHG1	-0.757173	-3.0939
368-07_s29@TACCTATGTCAACTGT-1	GC	donor 07	week 4	IGHM	10.3048	-4.38728
368-07_s29@TACCTATGTCCGCTGA-1	GC	donor 07	week 4	IGHG1	-0.338658	-2.30864
368-07_s29@TACCTATTCGTATCAG-1	GC	donor 07	week 4	NA	-1.03748	-3.73646
368-07_s29@TACCTTACACGTAAGG-1	GC	donor 07	week 4	IGHG1	-1.80082	-3.65477
368-07_s29@TACCTTAGTCTAAAGA-1	GC	donor 07	week 4	NA	3.8009	0.91387
368-07_s29@TACGGGCAGAGTAATC-1	GC	donor 07	week 4	IGHA1	1.3503	-2.22441
368-07_s29@TACGGGCCAGGCTCAC-1	GC	donor 07	week 4	IGHG1	8.17445	-3.01253
368-07_s29@TACGGGCCATCCGGGT-1	GC	donor 07	week 4	IGHG1	3.2252	-4.86014
368-07_s29@TACGGTAAGACTAAGT-1	GC	donor 07	week 4	IGHA1	3.00631	-5.06775
368-07_s29@TACTCATAGTCCGTAT-1	GC	donor 07	week 4	IGHG1	3.10182	0.745978
368-07_s29@TACTCATCAGGATTGG-1	GC	donor 07	week 4	NA	4.58103	-3.26409
368-07_s29@TACTCATGTGTATGGG-1	GC	donor 07	week 4	IGHA1	9.60141	-2.50334
368-07_s29@TACTCATTCCGCGCAA-1	GC	donor 07	week 4	NA	7.71983	-1.23705
368-07_s29@TACTCATTCTGTCTCG-1	GC	donor 07	week 4	NA	7.10965	-1.01651
368-07_s29@TACTCGCAGCGAAGGG-1	GC	donor 07	week 4	IGHA1	-1.03066	-3.73198
368-07_s29@TACTCGCCATTGGGCC-1	GC	donor 07	week 4	IGHG1	7.59217	-1.40892
368-07_s29@TACTTACAGCTGGAAC-1	GC	donor 07	week 4		0.413812	-3.7275
368-07_s29@TACTTACCAGAAGCAC-1	GC	donor 07	week 4	IGHG1	8.01705	-4.49714
368-07_s29@TACTTACCAGCCTGTG-1	GC	donor 07	week 4	IGHG3	5.50555	-1.54902
368-07_s29@TACTTACCAGTAAGCG-1	GC	donor 07	week 4	IGHG1	0.459977	-1.46281
368-07_s29@TACTTACGTACAGTTC-1	GC	donor 07	week 4		0.574473	-0.527635
368-07_s29@TACTTACGTCTAGCGC-1	GC	donor 07	week 4	IGHG1	2.10317	0.97548
368-07_s29@TACTTACGTTCAGGCC-1	GC	donor 07	week 4	NA	4.33297	-1.94701
368-07_s29@TACTTACTCGCAAACT-1	GC	donor 07	week 4	IGHG1	4.96379	-2.95712
368-07_s29@TAGACCAAGATCCCGC-1	GC	donor 07	week 4	IGHM	2.81675	0.567593
368-07_s29@TAGACCAAGTGAACAT-1	GC	donor 07	week 4	IGHA1	7.62599	-7.77265
368-07_s29@TAGACCAGTAACGTTC-1	GC	donor 07	week 4	IGHG1	9.80538	-4.32934
368-07_s29@TAGACCAGTTACGCGC-1	GC	donor 07	week 4	IGHG2	5.61143	-1.62917
368-07_s29@TAGAGCTAGGAGTACC-1	GC	donor 07	week 4	IGHG1	1.09915	-0.735825
368-07_s29@TAGAGCTCACATTTCT-1	GC	donor 07	week 4	IGHD	-0.0832171	2.79719
368-07_s29@TAGAGCTTCTATGTGG-1	GC	donor 07	week 4	IGHG1	0.618305	-1.25301
368-07_s29@TAGCCGGAGATCACGG-1	GC	donor 07	week 4	NA	5.58772	-3.7025
368-07_s29@TAGCCGGTCTCACATT-1	GC	donor 07	week 4	NA	-1.12744	2.92157
368-07_s29@TAGGCATAGCACCGCT-1	GC	donor 07	week 4	IGHG2	7.74021	-4.17023
368-07_s29@TAGGCATGTTCCCGAG-1	GC	donor 07	week 4	NA	10.7147	-5.82763
368-07_s29@TAGTGGTGTGACTCAT-1	GC	donor 07	week 4	IGHG1	9.42615	-4.30437
368-07_s29@TAGTGGTTCACAACGT-1	GC	donor 07	week 4	IGHG2	2.03608	-2.75827
368-07_s29@TATCAGGCAAACTGCT-1	GC	donor 07	week 4	IGHG1	1.00408	-1.58541
368-07_s29@TATCAGGCAAGGGTCA-1	GC	donor 07	week 4	IGHG1	3.52071	2.54866
368-07_s29@TATCTCAAGGCTATCT-1	GC	donor 07	week 4	IGHG1	2.04011	0.773088
368-07_s29@TATCTCACAGCTGTTA-1	GC	donor 07	week 4	IGHA1	10.4244	-3.71488
368-07_s29@TATCTCACATCAGTCA-1	GC	donor 07	week 4	IGHG1	6.71614	-2.82768
368-07_s29@TATCTCAGTAGTACCT-1	GC	donor 07	week 4	IGHG2	0.606772	-1.16825
368-07_s29@TATGCCCGTAGGGTAC-1	GC	donor 07	week 4	IGHM	-0.923616	-1.57111
368-07_s29@TATGCCCTCATTATCC-1	GC	donor 07	week 4	IGHG1	8.02867	-2.38642
368-07_s29@TATTACCGTCTCTTTA-1	GC	donor 07	week 4	NA	-1.33829	-2.81803
368-07_s29@TCAACGAAGCTACCTA-1	GC	donor 07	week 4	IGHG1	8.13984	-2.23497
368-07_s29@TCAACGAGTTCTCATT-1	GC	donor 07	week 4	IGHA1	2.75664	0.0292966
368-07_s29@TCAATCTCAGGCGATA-1	GC	donor 07	week 4	NA	1.18125	-1.9366
368-07_s29@TCAATCTCATACAGCT-1	GC	donor 07	week 4	IGHG1	11.147	-5.6006
368-07_s29@TCAATCTGTCTCCCTA-1	GC	donor 07	week 4	IGHG1	3.38663	-1.6866
368-07_s29@TCACAAGTCTAAGCCA-1	GC	donor 07	week 4	IGHA1	4.81057	1.25899
368-07_s29@TCACGAAAGTACACCT-1	GC	donor 07	week 4	IGHA1	1.54497	-3.22153
368-07_s29@TCACGAAGTTCCAACA-1	GC	donor 07	week 4	IGHG1	4.95054	-3.13171
368-07_s29@TCAGATGAGCCTATGT-1	GC	donor 07	week 4	IGHA1	7.63942	-2.80424
368-07_s29@TCAGATGAGGACAGAA-1	GC	donor 07	week 4	IGHG1	0.980548	-1.27789
368-07_s29@TCAGATGCAAACCTAC-1	GC	donor 07	week 4	NA	7.08697	-4.08345
368-07_s29@TCAGATGCAAGCGATG-1	GC	donor 07	week 4	IGHA1	2.03783	-0.0632407
368-07_s29@TCAGATGCACATTCGA-1	GC	donor 07	week 4	NA	-2.35606	-2.49224
368-07_s29@TCAGATGGTAATAGCA-1	GC	donor 07	week 4	IGHA1	8.81723	-6.16487
368-07_s29@TCAGCAACAATAGAGT-1	GC	donor 07	week 4	NA	2.86368	1.62258
368-07_s29@TCAGCAACAATGGACG-1	GC	donor 07	week 4	NA	8.50755	-7.44551
368-07_s29@TCAGCAACATCGTCGG-1	GC	donor 07	week 4	IGHG1	2.616	1.68063
368-07_s29@TCAGCAAGTCTAGCCG-1	GC	donor 07	week 4	IGHG1	2.39558	-0.342879
368-07_s29@TCAGCAATCAATAAGG-1	GC	donor 07	week 4	IGHA1	6.02173	-2.95588
368-07_s29@TCAGCTCAGATAGGAG-1	GC	donor 07	week 4	IGHG1	6.01268	-6.03276
368-07_s29@TCAGCTCAGCCCAGCT-1	GC	donor 07	week 4	IGHG1	9.47312	-5.95116
368-07_s29@TCAGCTCGTTGATTGC-1	GC	donor 07	week 4	IGHA1	1.25246	0.159378
368-07_s29@TCAGGATAGAGGGCTT-1	GC	donor 07	week 4	NA	6.04096	-8.15706
368-07_s29@TCAGGATAGATATGGT-1	GC	donor 07	week 4	IGHG1	2.71578	0.401791
368-07_s29@TCAGGATCACCTGGTG-1	GC	donor 07	week 4	IGHA1	0.253377	-0.590662
368-07_s29@TCAGGTACAGACGCAA-1	GC	donor 07	week 4	IGHA1	1.26842	-0.384948
368-07_s29@TCAGGTATCTTCGGTC-1	GC	donor 07	week 4	NA	-0.344153	-1.27588
368-07_s29@TCATTACGTCTTGATG-1	GC	donor 07	week 4	IGHG1	9.71838	-5.13034
368-07_s29@TCATTACTCGCATGAT-1	GC	donor 07	week 4	IGHM	3.92651	-6.74229
368-07_s29@TCATTTGAGATAGGAG-1	GC	donor 07	week 4	IGHG1	0.469679	-1.11323
368-07_s29@TCATTTGCACACTGCG-1	GC	donor 07	week 4	NA	-1.81267	-3.13818
368-07_s29@TCATTTGCACAGAGGT-1	GC	donor 07	week 4	IGHA1	1.85329	-3.27122
368-07_s29@TCATTTGTCCAAGCCG-1	GC	donor 07	week 4	IGHG1	4.98128	-2.42999
368-07_s29@TCCACACCAGACGCAA-1	GC	donor 07	week 4	IGHG2	2.97723	-4.94161
368-07_s29@TCCACACCAGCTGGCT-1	GC	donor 07	week 4	IGHG1	10.343	-4.87988
368-07_s29@TCCACACCAGGAACGT-1	GC	donor 07	week 4	NA	2.34154	-3.40424
368-07_s29@TCCACACTCGGTGTTA-1	GC	donor 07	week 4	NA	2.80518	-0.247229
368-07_s29@TCCCGATAGAAGCCCA-1	GC	donor 07	week 4	IGHG1	0.939266	-4.1187
368-07_s29@TCCCGATAGGAGTTTA-1	GC	donor 07	week 4	IGHA1	8.85847	-5.15267
368-07_s29@TCCCGATCATAGAAAC-1	GC	donor 07	week 4	IGHA1	5.09231	-3.52366
368-07_s29@TCCCGATCATTTCAGG-1	GC	donor 07	week 4	NA	-2.09215	-3.16226
368-07_s29@TCGAGGCAGCGAGAAA-1	GC	donor 07	week 4	IGHA1	5.51681	-5.38852
368-07_s29@TCGAGGCTCTTACCTA-1	GC	donor 07	week 4	IGHA1	4.29447	-3.12311
368-07_s29@TCGCGAGCAGTCACTA-1	GC	donor 07	week 4	IGHG3	8.38332	-7.57393
368-07_s29@TCGCGTTCAGCTGGCT-1	GC	donor 07	week 4	IGHG1	7.4991	-5.61748
368-07_s29@TCGCGTTTCGGCGCTA-1	GC	donor 07	week 4	NA	8.76372	-4.93083
368-07_s29@TCGGGACAGATAGTCA-1	GC	donor 07	week 4	IGHG1	-0.250203	-1.77115
368-07_s29@TCGGGACAGTTGTCGT-1	GC	donor 07	week 4	IGHA1	0.518534	-2.0276
368-07_s29@TCGGGACCACGACTCG-1	GC	donor 07	week 4	IGHG1	3.55981	-1.16301
368-07_s29@TCGGGACCATTGGCGC-1	GC	donor 07	week 4	IGHA1	1.46525	-1.61077
368-07_s29@TCGGTAAAGGCTCTTA-1	GC	donor 07	week 4	IGHA1	8.87451	-1.55448
368-07_s29@TCGGTAACATCGGAAG-1	GC	donor 07	week 4	IGHG1	3.07212	0.155018
368-07_s29@TCGTACCAGCAATCTC-1	GC	donor 07	week 4	NA	2.48545	0.519822
368-07_s29@TCGTACCAGTCGTACT-1	GC	donor 07	week 4	IGHG3	8.18213	-1.0751
368-07_s29@TCGTACCGTAGGCTGA-1	GC	donor 07	week 4	IGHA1	10.525	-3.45696
368-07_s29@TCGTACCGTCTGCCAG-1	GC	donor 07	week 4	IGHA1	7.0116	-7.18505
368-07_s29@TCGTACCTCACTTCAT-1	GC	donor 07	week 4	NA	5.0096	-8.17809
368-07_s29@TCGTACCTCCCTAATT-1	GC	donor 07	week 4	IGHG1	7.31646	-5.34615
368-07_s29@TCGTAGAAGCGGATCA-1	GC	donor 07	week 4	IGHG1	7.72138	-7.21646
368-07_s29@TCGTAGACAGTCCTTC-1	GC	donor 07	week 4	IGHG1	8.08894	-6.44434
368-07_s29@TCTATTGAGCTAAACA-1	GC	donor 07	week 4	IGHG1	6.18704	-3.45371
368-07_s29@TCTATTGGTTGGACCC-1	GC	donor 07	week 4	IGHG1	6.88694	-6.31911
368-07_s29@TCTATTGTCTGTTTGT-1	GC	donor 07	week 4	IGHG1	8.63551	-4.55873
368-07_s29@TCTCATACATCCAACA-1	GC	donor 07	week 4	IGHG1	5.34595	-7.6633
368-07_s29@TCTCATAGTTCTGGTA-1	GC	donor 07	week 4	IGHA1	8.56702	-1.71075
368-07_s29@TCTCATATCGCCGTGA-1	GC	donor 07	week 4	NA	-1.19282	-2.08812
368-07_s29@TCTCTAAAGCCCGAAA-1	GC	donor 07	week 4	IGHG2	2.11057	-2.10325
368-07_s29@TCTCTAACAATTGCTG-1	GC	donor 07	week 4	NA	7.94256	-6.0706
368-07_s29@TCTGAGAAGCGCTCCA-1	GC	donor 07	week 4	IGHG1	6.65687	-3.67851
368-07_s29@TCTGAGAAGGGCTTGA-1	GC	donor 07	week 4	IGHG1	1.08845	-1.3219
368-07_s29@TCTGAGAAGTGCAAGC-1	GC	donor 07	week 4	IGHM	1.58038	0.832057
368-07_s29@TCTGAGAGTAAGAGGA-1	GC	donor 07	week 4	IGHG1	2.02814	1.08475
368-07_s29@TCTGGAAAGCTGCGAA-1	GC	donor 07	week 4	IGHG1	0.0334542	-0.989251
368-07_s29@TCTGGAAAGGCATGGT-1	GC	donor 07	week 4	NA	5.57927	-2.02936
368-07_s29@TCTGGAACAGCATACT-1	GC	donor 07	week 4	IGHA1	1.06092	-0.939561
368-07_s29@TCTGGAAGTTGTGGCC-1	GC	donor 07	week 4	NA	2.45939	1.37439
368-07_s29@TCTGGAATCAGTTCGA-1	GC	donor 07	week 4	NA	-1.0227	-3.24251
368-07_s29@TCTTCGGAGAAGGTTT-1	GC	donor 07	week 4	IGHA1	4.11869	-1.28231
368-07_s29@TCTTCGGCACACATGT-1	GC	donor 07	week 4	IGHA1	6.95154	-2.82425
368-07_s29@TCTTCGGCATCAGTAC-1	GC	donor 07	week 4	NA	-0.968985	-2.36032
368-07_s29@TCTTCGGCATGGGAAC-1	GC	donor 07	week 4	IGHA1	7.26253	-2.08437
368-07_s29@TCTTTCCAGTGGGTTG-1	GC	donor 07	week 4	NA	5.66031	-6.01854
368-07_s29@TCTTTCCCACTTAACG-1	GC	donor 07	week 4	IGHG1	6.16185	-6.22836
368-07_s29@TCTTTCCGTTCCTCCA-1	GC	donor 07	week 4	IGHG1	8.74364	-7.36909
368-07_s29@TGAAAGAAGCTACCTA-1	GC	donor 07	week 4	IGHG1	2.19858	1.50787
368-07_s29@TGAAAGACATCTACGA-1	GC	donor 07	week 4	IGHA1	1.41655	-0.0763562
368-07_s29@TGAAAGAGTGAAGGCT-1	GC	donor 07	week 4	IGHG1	2.09804	1.31767
368-07_s29@TGACAACGTAAATGTG-1	GC	donor 07	week 4	IGHG1	5.49977	1.61689
368-07_s29@TGACAACTCATCTGTT-1	GC	donor 07	week 4	IGHG1	1.06655	-2.53727
368-07_s29@TGACGGCGTCACTGGC-1	GC	donor 07	week 4	NA	-1.21195	-2.65814
368-07_s29@TGACTAGCATGCCTAA-1	GC	donor 07	week 4	IGHG1	5.95145	-0.716658
368-07_s29@TGACTAGTCCCAGGTG-1	GC	donor 07	week 4	IGHG1	7.32221	-2.34695
368-07_s29@TGACTTTCAGGAATGC-1	GC	donor 07	week 4	IGHA1	3.17293	2.20067
368-07_s29@TGACTTTCAGGATTGG-1	GC	donor 07	week 4	IGHG3	8.2563	-7.50924
368-07_s29@TGACTTTTCTAACTGG-1	GC	donor 07	week 4	NA	-2.21896	-3.28836
368-07_s29@TGAGAGGGTCGCGGTT-1	GC	donor 07	week 4	IGHG1	6.72123	-3.28154
368-07_s29@TGAGAGGTCATCGCTC-1	GC	donor 07	week 4	NA	3.18856	0.9507
368-07_s29@TGAGAGGTCATGCATG-1	GC	donor 07	week 4	IGHA1	2.29978	-0.440432
368-07_s29@TGAGAGGTCGGATGGA-1	GC	donor 07	week 4	IGHG1	6.2024	-7.94369
368-07_s29@TGAGAGGTCTTCCTTC-1	GC	donor 07	week 4	NA	10.4038	-4.98955
368-07_s29@TGAGCATCAGACACTT-1	GC	donor 07	week 4	NA	5.36271	-2.36576
368-07_s29@TGAGCATCAGGTCTCG-1	GC	donor 07	week 4	IGHA1	-1.20072	-3.26218
368-07_s29@TGAGCCGCAAGCTGAG-1	GC	donor 07	week 4	IGHG1	7.86062	-8.12259
368-07_s29@TGAGCCGCAAGGACAC-1	GC	donor 07	week 4	NA	-2.1036	-2.81692
368-07_s29@TGAGCCGCAGCCTATA-1	GC	donor 07	week 4	IGHM	3.40306	2.30795
368-07_s29@TGAGCCGGTTACGGAG-1	GC	donor 07	week 4	IGHA1	5.92349	-8.25413
368-07_s29@TGAGGGAAGGGAAACA-1	GC	donor 07	week 4	IGHG1	1.63188	-0.209967
368-07_s29@TGAGGGACAAGGGTCA-1	GC	donor 07	week 4	IGHM	2.25456	-3.99751
368-07_s29@TGAGGGAGTTAAGACA-1	GC	donor 07	week 4	IGHG1	0.419146	-1.39059
368-07_s29@TGATTTCAGTCATGCT-1	GC	donor 07	week 4	NA	-0.0318659	-0.515527
368-07_s29@TGATTTCCACAGGCCT-1	GC	donor 07	week 4	IGHA1	7.37489	-2.37804
368-07_s29@TGATTTCGTAGTACCT-1	GC	donor 07	week 4	IGHG1	4.59808	2.50984
368-07_s29@TGATTTCGTCTCCATC-1	GC	donor 07	week 4	IGHA1	-1.77342	-3.75577
368-07_s29@TGATTTCGTTTGGGCC-1	GC	donor 07	week 4	IGHM	-2.0285	-3.11388
368-07_s29@TGATTTCTCACTGGGC-1	GC	donor 07	week 4	NA	0.0450791	-1.68039
368-07_s29@TGCACCTGTACCGAGA-1	GC	donor 07	week 4	NA	5.09846	-1.4661
368-07_s29@TGCCAAACAAATCCGT-1	GC	donor 07	week 4	IGHG1	0.292977	-0.229247
368-07_s29@TGCCCATAGCGTGAAC-1	GC	donor 07	week 4	IGHG1	6.05909	-3.90171
368-07_s29@TGCCCATGTTCGCTAA-1	GC	donor 07	week 4	NA	0.600943	-2.65864
368-07_s29@TGCCCATGTTGTCTTT-1	GC	donor 07	week 4	IGHG1	7.02787	-6.946
368-07_s29@TGCCCATTCCCTAATT-1	GC	donor 07	week 4	NA	-2.26516	-2.86979
368-07_s29@TGCCCATTCGCCCTTA-1	GC	donor 07	week 4	IGHA1	1.20261	-0.349082
368-07_s29@TGCCCTACAAAGCGGT-1	GC	donor 07	week 4	IGHA1	2.06753	2.71583
368-07_s29@TGCCCTACACCTTGTC-1	GC	donor 07	week 4	NA	6.44184	-2.48185
368-07_s29@TGCCCTACAGCGTAAG-1	GC	donor 07	week 4	IGHA1	0.460518	-0.550862
368-07_s29@TGCCCTAGTTTGTTGG-1	GC	donor 07	week 4	IGHA1	1.71978	-1.86069
368-07_s29@TGCGCAGCAGGGTATG-1	GC	donor 07	week 4	IGHG1	4.90259	1.38359
368-07_s29@TGCGCAGGTTTCGCTC-1	GC	donor 07	week 4	IGHG1	10.0428	-4.51145
368-07_s29@TGCGCAGTCGGAGCAA-1	GC	donor 07	week 4	IGHG1	0.349455	-3.71931
368-07_s29@TGCGCAGTCTGGTTCC-1	GC	donor 07	week 4	IGHA1	8.48653	-6.52135
368-07_s29@TGCGGGTCACAACGTT-1	GC	donor 07	week 4	IGHG1	8.51468	-7.31824
368-07_s29@TGCGGGTGTCTTCTCG-1	GC	donor 07	week 4	IGHA1	7.71091	-7.14632
368-07_s29@TGCGTGGCACTTAACG-1	GC	donor 07	week 4	IGHA1	9.38402	-4.09736
368-07_s29@TGCGTGGGTTCAGACT-1	GC	donor 07	week 4	NA	8.66308	-4.18132
368-07_s29@TGCGTGGTCGGTCTAA-1	GC	donor 07	week 4	IGHG1	2.71056	0.505954
368-07_s29@TGCTGCTAGGCGATAC-1	GC	donor 07	week 4	IGHG2	1.11235	-2.33725
368-07_s29@TGCTGCTGTGCTAGCC-1	GC	donor 07	week 4	IGHA1	1.10845	-0.971486
368-07_s29@TGCTGCTTCTTGTTTG-1	GC	donor 07	week 4	IGHA1	7.41648	-4.16209
368-07_s29@TGGACGCAGAATCTCC-1	GC	donor 07	week 4	IGHA1	3.49517	-5.77361
368-07_s29@TGGACGCAGTGGGATC-1	GC	donor 07	week 4	IGHA1	10.1279	-6.50861
368-07_s29@TGGACGCTCCAAGCCG-1	GC	donor 07	week 4	IGHG1	1.58488	-1.45059
368-07_s29@TGGCCAGCAATCTGCA-1	GC	donor 07	week 4	IGHG1	1.92504	-3.2737
368-07_s29@TGGCGCAGTTTCCACC-1	GC	donor 07	week 4	NA	6.29089	-8.406
368-07_s29@TGGCTGGAGAGGGCTT-1	GC	donor 07	week 4	NA	-0.66222	-1.23826
368-07_s29@TGGCTGGGTGAGGCTA-1	GC	donor 07	week 4	IGHM	0.943007	0.770756
368-07_s29@TGGGAAGAGAGGTACC-1	GC	donor 07	week 4	IGHG1	0.555452	-1.17452
368-07_s29@TGGGAAGAGATAGCAT-1	GC	donor 07	week 4	IGHA1	7.80979	-1.82894
368-07_s29@TGGGAAGGTACTTAGC-1	GC	donor 07	week 4	IGHA1	-1.60921	-2.28687
368-07_s29@TGGGAAGTCGTTACAG-1	GC	donor 07	week 4	IGHG1	0.10071	-0.090492
368-07_s29@TGGGCGTAGGCTCTTA-1	GC	donor 07	week 4	IGHM	2.1307	0.407378
368-07_s29@TGGGCGTCATACTACG-1	GC	donor 07	week 4	IGHA1	10.7661	-4.61551
368-07_s29@TGGGCGTGTGTAACGG-1	GC	donor 07	week 4	IGHA1	3.03915	0.0189474
368-07_s29@TGGGCGTTCTGCCCTA-1	GC	donor 07	week 4	IGHG3	2.09598	-3.57571
368-07_s29@TGGTTAGAGTTGTCGT-1	GC	donor 07	week 4	IGHG1	-1.22949	-1.62436
368-07_s29@TGGTTAGCAATCAGAA-1	GC	donor 07	week 4	NA	6.13703	-5.07697
368-07_s29@TGGTTAGGTCAAACTC-1	GC	donor 07	week 4	IGHA1	0.386581	-0.983262
368-07_s29@TGGTTAGTCATCGGAT-1	GC	donor 07	week 4	IGHA1	11.0734	-4.31865
368-07_s29@TGGTTCCCACGAAAGC-1	GC	donor 07	week 4	IGHG1	5.32234	-6.64456
368-07_s29@TGGTTCCCAGGACCCT-1	GC	donor 07	week 4	NA	10.885	-4.77245
368-07_s29@TGGTTCCGTTCAGGCC-1	GC	donor 07	week 4	NA	2.81293	-0.524402
368-07_s29@TGGTTCCTCTCCAACC-1	GC	donor 07	week 4	NA	1.31956	-4.28477
368-07_s29@TGTATTCCATTCACTT-1	GC	donor 07	week 4	IGHG1	-2.06234	-3.49076
368-07_s29@TGTATTCCATTCTCAT-1	GC	donor 07	week 4	IGHG1	5.95161	-7.91244
368-07_s29@TGTATTCGTACGCTGC-1	GC	donor 07	week 4	IGHG1	-1.36611	-1.9733
368-07_s29@TGTATTCTCAAGCCTA-1	GC	donor 07	week 4	NA	9.91656	-4.24029
368-07_s29@TGTCCCAAGAGGTACC-1	GC	donor 07	week 4	IGHG1	6.82775	-8.40734
368-07_s29@TGTCCCACAATGGACG-1	GC	donor 07	week 4	NA	0.791215	-4.2219
368-07_s29@TGTCCCACATTACGAC-1	GC	donor 07	week 4	IGHA1	0.886066	1.06775
368-07_s29@TGTCCCAGTGAGGGTT-1	GC	donor 07	week 4	NA	3.02274	0.464953
368-07_s29@TGTGTTTAGTACGTAA-1	GC	donor 07	week 4	IGHA1	4.38348	3.10851
368-07_s29@TGTGTTTTCTTTACGT-1	GC	donor 07	week 4	IGHM	6.65551	-3.26037
368-07_s29@TGTTCCGCAAAGTCAA-1	GC	donor 07	week 4	IGHG1	3.67144	-0.396454
368-07_s29@TGTTCCGCAGCTCGAC-1	GC	donor 07	week 4	IGHG1	6.11531	-7.24886
368-07_s29@TGTTCCGTCATCGATG-1	GC	donor 07	week 4	IGHG1	9.74553	-4.60463
368-07_s29@TGTTCCGTCCTAAGTG-1	GC	donor 07	week 4	IGHG1	9.41723	-6.52671
368-07_s29@TGTTCCGTCGTACGGC-1	GC	donor 07	week 4	IGHA1	6.43681	-4.1347
368-07_s29@TTAACTCAGAGCTATA-1	GC	donor 07	week 4	NA	8.982	-4.20798
368-07_s29@TTAGGCAAGTTTGCGT-1	GC	donor 07	week 4	NA	0.505747	2.8393
368-07_s29@TTAGGCACACTGTGTA-1	GC	donor 07	week 4	NA	0.691939	-2.16996
368-07_s29@TTAGGCACATACTCTT-1	GC	donor 07	week 4	NA	-0.943195	-3.36254
368-07_s29@TTAGGCACATCCGTGG-1	GC	donor 07	week 4	IGHG1	6.31999	-2.34111
368-07_s29@TTAGGCATCACTCCTG-1	GC	donor 07	week 4	IGHA1	7.8373	-8.10352
368-07_s29@TTAGTTCAGAGACTTA-1	GC	donor 07	week 4	IGHG1	8.49438	-7.77654
368-07_s29@TTAGTTCGTATAAACG-1	GC	donor 07	week 4	IGHG1	1.49317	-1.3443
368-07_s29@TTATGCTAGACACGAC-1	GC	donor 07	week 4	IGHA1	2.13664	0.558249
368-07_s29@TTATGCTTCGCCAGCA-1	GC	donor 07	week 4	IGHG1	0.490976	-1.64747
368-07_s29@TTCCCAGAGCTCCTCT-1	GC	donor 07	week 4	IGHG1	0.827274	-1.02826
368-07_s29@TTCCCAGAGGATCGCA-1	GC	donor 07	week 4	IGHA1	1.45785	-0.628254
368-07_s29@TTCCCAGAGGGATGGG-1	GC	donor 07	week 4	IGHA1	9.02688	-2.44049
368-07_s29@TTCGAAGAGCCCAATT-1	GC	donor 07	week 4	IGHG1	7.627	-2.12647
368-07_s29@TTCGAAGAGGCAATTA-1	GC	donor 07	week 4	IGHG1	9.28396	-7.2633
368-07_s29@TTCGAAGGTACGACCC-1	GC	donor 07	week 4	IGHG1	7.45452	-7.31233
368-07_s29@TTCGAAGGTCGCGAAA-1	GC	donor 07	week 4	IGHA1	6.84034	-6.88117
368-07_s29@TTCGGTCAGTGCGTGA-1	GC	donor 07	week 4	IGHG1	8.77974	-6.77107
368-07_s29@TTCGGTCCATGTCGAT-1	GC	donor 07	week 4	NA	-0.0472135	2.55948
368-07_s29@TTCGGTCTCACTTCAT-1	GC	donor 07	week 4	IGHG1	11.2902	-4.4808
368-07_s29@TTCTACAAGCGATTCT-1	GC	donor 07	week 4	IGHA1	3.49422	1.209
368-07_s29@TTCTACAAGGGTCGAT-1	GC	donor 07	week 4	NA	2.39309	-3.46314
368-07_s29@TTCTACAAGTCCGGTC-1	GC	donor 07	week 4	IGHG1	3.32157	1.39941
368-07_s29@TTCTCAACAAGGACTG-1	GC	donor 07	week 4	IGHA1	9.58321	-3.2096
368-07_s29@TTCTCAATCTGTCAAG-1	GC	donor 07	week 4	NA	1.67304	-1.28326
368-07_s29@TTCTCCTAGACAGACC-1	GC	donor 07	week 4	NA	-1.52466	-2.52753
368-07_s29@TTCTCCTAGCTCAACT-1	GC	donor 07	week 4	IGHA1	2.61841	-0.315644
368-07_s29@TTCTCCTAGTCCCACG-1	GC	donor 07	week 4	IGHM	6.71038	-7.47868
368-07_s29@TTCTCCTAGTTAAGTG-1	GC	donor 07	week 4	IGHG1	7.26108	-8.29501
368-07_s29@TTCTCCTTCCCAAGAT-1	GC	donor 07	week 4	IGHG3	6.54814	-1.55339
368-07_s29@TTCTTAGAGATAGCAT-1	GC	donor 07	week 4	NA	1.83458	-0.659313
368-07_s29@TTCTTAGTCCGTTGTC-1	GC	donor 07	week 4	NA	2.10849	-3.41132
368-07_s29@TTGAACGCAAGAAGAG-1	GC	donor 07	week 4	IGHD	-1.72089	-2.83582
368-07_s29@TTGAACGCAGCTCGAC-1	GC	donor 07	week 4	NA	-2.37009	-2.66873
368-07_s29@TTGAACGTCAGCTGGC-1	GC	donor 07	week 4	IGHG1	7.41189	-3.43175
368-07_s29@TTGCCGTAGCCGATTT-1	GC	donor 07	week 4	IGHG1	0.56414	-1.00196
368-07_s29@TTGCCGTAGCGTCTAT-1	GC	donor 07	week 4	IGHG1	-0.566988	-3.3569
368-07_s29@TTGCCGTCAGATCTGT-1	GC	donor 07	week 4	IGHG1	0.140341	0.826306
368-07_s29@TTGCCGTTCGCCCTTA-1	GC	donor 07	week 4	NA	10.8422	-4.71833
368-07_s29@TTGCGTCAGAAGGCCT-1	GC	donor 07	week 4	IGHG1	0.359088	-1.30281
368-07_s29@TTGCGTCAGGTTCCTA-1	GC	donor 07	week 4	IGHM	-1.2905	0.285102
368-07_s29@TTGCGTCGTACAGTGG-1	GC	donor 07	week 4	NA	0.0835155	-0.189252
368-07_s29@TTGCGTCTCACTCCTG-1	GC	donor 07	week 4	IGHG1	2.16516	1.05495
368-07_s29@TTGCGTCTCTTCATGT-1	GC	donor 07	week 4	NA	9.68807	-4.62415
368-07_s29@TTGCGTCTCTTGAGGT-1	GC	donor 07	week 4	IGHG1	6.11596	-6.55267
368-07_s29@TTGGAACCACACAGAG-1	GC	donor 07	week 4	IGHG1	5.76587	-8.39795
368-07_s29@TTGGAACCATGTCCTC-1	GC	donor 07	week 4	IGHM	5.23315	-7.43471
368-07_s29@TTGGCAAGTCCGTCAG-1	GC	donor 07	week 4	NA	3.33606	10.5746
368-07_s29@TTGGCAATCTTAGAGC-1	GC	donor 07	week 4	IGHA1	1.32486	-1.68833
368-07_s29@TTGGCAATCTTTAGTC-1	GC	donor 07	week 4	IGHG1	0.555986	-0.527871
368-07_s29@TTGTAGGAGCTAGCCC-1	GC	donor 07	week 4	NA	8.21437	-1.53297
368-07_s29@TTGTAGGCAAGAAAGG-1	GC	donor 07	week 4	IGHG1	0.528551	0.260837
368-07_s29@TTGTAGGCAGGAACGT-1	GC	donor 07	week 4	IGHG1	-0.0993695	-1.23901
368-07_s29@TTTACTGCAGCCAATT-1	GC	donor 07	week 4	NA	-2.15654	-3.31701
368-07_s29@TTTACTGGTACAGTGG-1	GC	donor 07	week 4	IGHM	-1.19731	0.201277
368-07_s29@TTTACTGGTTACTGAC-1	GC	donor 07	week 4		10.4268	-6.46869
368-07_s29@TTTACTGTCCGTCATC-1	GC	donor 07	week 4	NA	6.11518	-3.83346
368-07_s29@TTTATGCAGATGGGTC-1	GC	donor 07	week 4	NA	10.8921	-4.52588
368-07_s29@TTTATGCAGCTGATAA-1	GC	donor 07	week 4	IGHG1	-1.56147	-3.11947
368-07_s29@TTTATGCGTCTGCGGT-1	GC	donor 07	week 4	NA	6.73631	-6.51596
368-07_s29@TTTATGCGTGGTGTAG-1	GC	donor 07	week 4	NA	-1.67854	-1.95973
368-07_s29@TTTATGCGTTTCGCTC-1	GC	donor 07	week 4	IGHA1	5.45389	-7.70643
368-07_s29@TTTATGCTCCGTAGGC-1	GC	donor 07	week 4	IGHA1	9.78025	-3.14012
368-07_s29@TTTATGCTCCTAAGTG-1	GC	donor 07	week 4	NA	2.26738	-3.37415
368-07_s29@TTTCCTCAGAAGGTGA-1	GC	donor 07	week 4	NA	0.10741	-0.97685
368-07_s29@TTTCCTCAGCCACGTC-1	GC	donor 07	week 4	IGHG1	8.75691	-4.65805
368-07_s29@TTTCCTCAGTCGAGTG-1	GC	donor 07	week 4	IGHA1	2.73921	-0.96893
368-07_s29@TTTCCTCCAAACGCGA-1	GC	donor 07	week 4	IGHG1	1.75797	0.516679
368-07_s29@TTTCCTCGTCAATACC-1	GC	donor 07	week 4	IGHG1	8.44154	-2.79726
368-07_s29@TTTGCGCAGCCACTAT-1	GC	donor 07	week 4	IGHA1	8.74329	-6.79848
368-07_s29@TTTGCGCGTTCACGGC-1	GC	donor 07	week 4	NA	-1.33106	-4.01586
368-07_s29@TTTGGTTAGATCCTGT-1	GC	donor 07	week 4	NA	0.896366	-3.91455
368-07_s29@TTTGGTTAGTGTCCAT-1	GC	donor 07	week 4	IGHA1	0.376585	-1.45223
368-07_s29@TTTGGTTAGTTAACGA-1	GC	donor 07	week 4	IGHG1	10.0084	-4.51998
368-07_s29@TTTGGTTCAATGAAAC-1	GC	donor 07	week 4	IGHA1	1.81334	-0.91252
368-07_s29@TTTGGTTGTACACCGC-1	GC	donor 07	week 4	IGHA1	7.77956	-4.68421
368-07_s29@TTTGTCACACCCTATC-1	GC	donor 07	week 4	IGHG1	5.98708	-3.13421
368-07_s29@TTTGTCATCACTATTC-1	GC	donor 07	week 4	IGHG1	8.73596	-0.767758
368-07_s30@AAACCTGAGCTCTCGG-1	GC	donor 07	week 4	IGHG1	0.342982	-0.013069
368-07_s30@AAACCTGCAAGGACTG-1	GC	donor 07	week 4	NA	3.06356	0.47826
368-07_s30@AAACCTGGTCCTAGCG-1	GC	donor 07	week 4	IGHG1	1.03936	0.122095
368-07_s30@AAACCTGTCAACCATG-1	GC	donor 07	week 4	NA	1.97015	-0.814489
368-07_s30@AAACCTGTCACGCGGT-1	GC	donor 07	week 4	IGHG3	5.55315	-5.61745
368-07_s30@AAACCTGTCCCAGGTG-1	GC	donor 07	week 4	IGHA1	-0.4802	-2.5792
368-07_s30@AAACGGGAGACAAGCC-1	GC	donor 07	week 4	IGHG1	4.14916	-0.688894
368-07_s30@AAACGGGAGTAGCGGT-1	GC	donor 07	week 4	NA	-0.967052	-1.75725
368-07_s30@AAACGGGGTGTGCCTG-1	GC	donor 07	week 4	IGHG1	7.0486	-3.58763
368-07_s30@AAACGGGTCGGATGGA-1	GC	donor 07	week 4	NA	1.61847	-2.88212
368-07_s30@AAAGATGCAAGACGTG-1	GC	donor 07	week 4	IGHM	6.70456	-0.0522091
368-07_s30@AAAGATGCAATCGAAA-1	GC	donor 07	week 4	IGHG2	6.85101	-5.89459
368-07_s30@AAAGATGCACGTTGGC-1	GC	donor 07	week 4	IGHA1	0.51868	-1.51352
368-07_s30@AAAGCAAAGAATGTTG-1	GC	donor 07	week 4	IGHG3	10.6368	-5.89215
368-07_s30@AAAGCAATCCTTAATC-1	GC	donor 07	week 4	IGHA1	4.96181	1.72511
368-07_s30@AAAGTAGGTGGTGTAG-1	GC	donor 07	week 4	IGHG1	2.06337	-0.657926
368-07_s30@AAATGCCAGCGGATCA-1	GC	donor 07	week 4	IGHA1	7.89482	-2.47176
368-07_s30@AACACGTCAAACTGTC-1	GC	donor 07	week 4	IGHG1	-1.22573	-1.69607
368-07_s30@AACACGTCACAGACTT-1	GC	donor 07	week 4	NA	9.48239	-3.11764
368-07_s30@AACACGTCACCCAGTG-1	GC	donor 07	week 4	IGHG1	-1.33611	-1.42743
368-07_s30@AACCATGGTTGATTGC-1	GC	donor 07	week 4	IGHG1	3.89627	2.37606
368-07_s30@AACCATGTCGGAAACG-1	GC	donor 07	week 4	IGHG1	-0.932753	-0.578822
368-07_s30@AACCGCGAGATTACCC-1	GC	donor 07	week 4	IGHG1	-2.03327	-2.49378
368-07_s30@AACCGCGAGCTAGTTC-1	GC	donor 07	week 4	IGHG1	5.9213	-5.46323
368-07_s30@AACCGCGCACAGCCCA-1	GC	donor 07	week 4	IGHG1	8.86451	-1.85333
368-07_s30@AACCGCGGTGTAATGA-1	GC	donor 07	week 4	IGHA1	1.89459	0.289826
368-07_s30@AACCGCGTCTTTACAC-1	GC	donor 07	week 4	IGHG1	6.43969	-2.42823
368-07_s30@AACGTTGAGCTCCTTC-1	GC	donor 07	week 4	NA	-1.81743	-3.67214
368-07_s30@AACGTTGAGTACACCT-1	GC	donor 07	week 4	IGHA1	10.5198	-4.43357
368-07_s30@AACGTTGCATCAGTCA-1	GC	donor 07	week 4	IGHG1	2.08445	-1.02676
368-07_s30@AACGTTGGTATTCTCT-1	GC	donor 07	week 4	IGHA1	3.28524	1.57297
368-07_s30@AACGTTGTCTCCAGGG-1	GC	donor 07	week 4	IGHG1	9.22891	-4.05014
368-07_s30@AACTCAGAGAATAGGG-1	GC	donor 07	week 4	IGHG1	9.08957	-1.9257
368-07_s30@AACTCAGGTCGTTGTA-1	GC	donor 07	week 4	IGHG1	9.90971	-6.56862
368-07_s30@AACTCAGGTCTTGATG-1	GC	donor 07	week 4	NA	0.950832	2.7436
368-07_s30@AACTCCCAGACAGAGA-1	GC	donor 07	week 4	NA	5.00117	-2.05625
368-07_s30@AACTCCCAGTCCTCCT-1	GC	donor 07	week 4	IGHA1	-1.96257	-2.69158
368-07_s30@AACTCCCAGTCGATAA-1	GC	donor 07	week 4	NA	6.2994	-1.17333
368-07_s30@AACTCCCAGTGGAGAA-1	GC	donor 07	week 4	IGHA1	8.4399	-1.95786
368-07_s30@AACTCCCCATGGGACA-1	GC	donor 07	week 4	IGHG1	8.06849	-3.12042
368-07_s30@AACTCCCGTCCCGACA-1	GC	donor 07	week 4	IGHG1	5.15284	-3.22094
368-07_s30@AACTCCCGTCCTGCTT-1	GC	donor 07	week 4	IGHG1	10.5775	-5.28993
368-07_s30@AACTCCCGTGAGGGAG-1	GC	donor 07	week 4	IGHG1	-0.189572	-0.432313
368-07_s30@AACTCCCTCAGCTTAG-1	GC	donor 07	week 4	IGHA1	10.6643	-4.56833
368-07_s30@AACTCCCTCGGCATCG-1	GC	donor 07	week 4	NA	3.375	1.18526
368-07_s30@AACTCTTCAGGCTGAA-1	GC	donor 07	week 4	IGHM	10.2322	-4.33716
368-07_s30@AACTCTTTCTAACTGG-1	GC	donor 07	week 4	IGHG1	1.51511	-1.07199
368-07_s30@AACTGGTAGAACAACT-1	GC	donor 07	week 4	IGHG1	10.3642	-4.8795
368-07_s30@AACTGGTCACCAGGTC-1	GC	donor 07	week 4	IGHG1	5.31835	-1.82555
368-07_s30@AACTGGTCACTAAGTC-1	GC	donor 07	week 4	IGHG1	2.94419	0.157456
368-07_s30@AACTGGTCATGAACCT-1	GC	donor 07	week 4	IGHA1	4.89494	-5.88228
368-07_s30@AACTGGTGTGTGGTTT-1	GC	donor 07	week 4	IGHA1	-0.803898	-2.23469
368-07_s30@AACTTTCCACCACGTG-1	GC	donor 07	week 4	IGHG1	1.91792	0.92489
368-07_s30@AACTTTCCACGGACAA-1	GC	donor 07	week 4	NA	-0.339081	-1.67169
368-07_s30@AACTTTCCAGAGCCAA-1	GC	donor 07	week 4	IGHG1	5.20169	-6.15948
368-07_s30@AACTTTCCATCCGTGG-1	GC	donor 07	week 4	IGHA1	1.00053	0.811811
368-07_s30@AACTTTCGTATAAACG-1	GC	donor 07	week 4	IGHG1	11.387	-4.93534
368-07_s30@AACTTTCGTCCGAGTC-1	GC	donor 07	week 4	IGHG1	10.203	-4.62553
368-07_s30@AACTTTCTCGAATGGG-1	GC	donor 07	week 4	IGHA1	5.14098	1.45658
368-07_s30@AACTTTCTCTAAGCCA-1	GC	donor 07	week 4	NA	-1.69933	-2.91376
368-07_s30@AAGACCTCAATCCGAT-1	GC	donor 07	week 4	IGHG1	8.51288	-5.22964
368-07_s30@AAGACCTCAGCTCGAC-1	GC	donor 07	week 4	IGHG1	5.9985	-6.25521
368-07_s30@AAGACCTGTCCTCTTG-1	GC	donor 07	week 4	IGHA1	4.95266	-8.35517
368-07_s30@AAGACCTTCACTTCAT-1	GC	donor 07	week 4	IGHG1	8.96782	-6.11289
368-07_s30@AAGCCGCAGTTATCGC-1	GC	donor 07	week 4	IGHA1	6.09973	-3.23936
368-07_s30@AAGCCGCCAATCCAAC-1	GC	donor 07	week 4	IGHG1	8.80827	-4.02463
368-07_s30@AAGCCGCCAATGCCAT-1	GC	donor 07	week 4	NA	2.18323	-0.849754
368-07_s30@AAGGAGCAGCAATATG-1	GC	donor 07	week 4	IGHG1	3.87766	-5.61486
368-07_s30@AAGGAGCCACTTACGA-1	GC	donor 07	week 4	NA	5.4903	-7.44507
368-07_s30@AAGGAGCTCACCATAG-1	GC	donor 07	week 4	NA	-1.98642	-1.59408
368-07_s30@AAGGAGCTCCGAATGT-1	GC	donor 07	week 4	IGHA1	5.59868	-8.55941
368-07_s30@AAGGCAGCAAGAAAGG-1	GC	donor 07	week 4	IGHG1	6.17741	-8.02553
368-07_s30@AAGGCAGCAGTTAACC-1	GC	donor 07	week 4	IGHM	-1.87688	-0.071957
368-07_s30@AAGGCAGCATCCCACT-1	GC	donor 07	week 4	IGHA1	2.06315	-3.39145
368-07_s30@AAGGCAGGTTTGTTGG-1	GC	donor 07	week 4	IGHG1	8.96233	-6.61401
368-07_s30@AAGGCAGTCCTTGACC-1	GC	donor 07	week 4	IGHG1	4.83318	1.29407
368-07_s30@AAGGTTCAGCTAACAA-1	GC	donor 07	week 4	IGHG1	2.58307	-4.62641
368-07_s30@AAGGTTCAGGATTCGG-1	GC	donor 07	week 4	IGHG1	4.71646	-6.49114
368-07_s30@AAGGTTCCATAGAAAC-1	GC	donor 07	week 4	IGHA1	5.67607	-3.62378
368-07_s30@AAGTCTGAGCTGCAAG-1	GC	donor 07	week 4	IGHG1	9.22136	-5.42741
368-07_s30@AAGTCTGCATGCCTTC-1	GC	donor 07	week 4	NA	6.25708	-1.22179
368-07_s30@AAGTCTGGTCAGATAA-1	GC	donor 07	week 4	IGHA1	4.78458	2.84553
368-07_s30@AATCCAGTCCCTTGTG-1	GC	donor 07	week 4	IGHA1	0.71377	-1.65553
368-07_s30@AATCGGTCATATACGC-1	GC	donor 07	week 4	IGHG1	7.97791	-1.94523
368-07_s30@AATCGGTTCTTACCTA-1	GC	donor 07	week 4	NA	-1.49672	-3.19652
368-07_s30@ACACCAACACGGTAAG-1	GC	donor 07	week 4	IGHG1	1.10681	-0.121532
368-07_s30@ACACCAAGTAGCAAAT-1	GC	donor 07	week 4	IGHG1	-1.2583	-0.911307
368-07_s30@ACACCAAGTGACCAAG-1	GC	donor 07	week 4	IGHA1	10.8464	-5.89981
368-07_s30@ACACCCTAGCGCCTTG-1	GC	donor 07	week 4	IGHA1	1.06377	-1.33165
368-07_s30@ACACCCTAGTACACCT-1	GC	donor 07	week 4	IGHG1	10.5417	-6.23673
368-07_s30@ACACCCTGTCATCGGC-1	GC	donor 07	week 4	IGHG1	5.65772	-7.12403
368-07_s30@ACACTGAAGCCAGTTT-1	GC	donor 07	week 4	IGHA1	1.91763	-0.29815
368-07_s30@ACACTGAAGCTAAGAT-1	GC	donor 07	week 4	IGHG1	0.368635	-1.69597
368-07_s30@ACACTGAAGCTGAAAT-1	GC	donor 07	week 4	IGHG1	-1.98759	-2.80838
368-07_s30@ACACTGAGTCCAGTGC-1	GC	donor 07	week 4	IGHG1	10.6209	-3.6532
368-07_s30@ACACTGAGTGATGATA-1	GC	donor 07	week 4	NA	2.12158	-0.339586
368-07_s30@ACACTGATCTCGTATT-1	GC	donor 07	week 4	IGHG1	8.85448	-2.04693
368-07_s30@ACAGCCGAGACCGGAT-1	GC	donor 07	week 4	IGHM	6.66009	-0.988941
368-07_s30@ACAGCCGAGTCAAGCG-1	GC	donor 07	week 4	NA	1.11212	-1.50805
368-07_s30@ACAGCCGCAAAGCAAT-1	GC	donor 07	week 4	IGHG1	3.28793	2.41985
368-07_s30@ACAGCCGGTCTAAAGA-1	GC	donor 07	week 4	IGHG1	4.20179	-8.31483
368-07_s30@ACAGCCGTCCACGACG-1	GC	donor 07	week 4	IGHG1	8.54862	-6.02049
368-07_s30@ACAGCCGTCCTTCAAT-1	GC	donor 07	week 4	IGHG1	10.359	-5.76227
368-07_s30@ACAGCCGTCGAATGGG-1	GC	donor 07	week 4	NA	5.73217	-5.74376
368-07_s30@ACAGCCGTCGCCAGCA-1	GC	donor 07	week 4	IGHG3	5.43684	-0.541269
368-07_s30@ACAGCTAGTAGCACGA-1	GC	donor 07	week 4	IGHA1	0.98745	-0.322302
368-07_s30@ACAGCTAGTTCCAACA-1	GC	donor 07	week 4	IGHG1	8.13501	-7.21899
368-07_s30@ACAGCTATCCCGGATG-1	GC	donor 07	week 4	IGHG1	3.47499	1.75239
368-07_s30@ACATACGAGGCGATAC-1	GC	donor 07	week 4	IGHG1	3.41881	-5.78233
368-07_s30@ACATACGTCCAGTATG-1	GC	donor 07	week 4	IGHG1	4.25055	2.72935
368-07_s30@ACATCAGCAGTGACAG-1	GC	donor 07	week 4	IGHA1	1.20732	-0.0411468
368-07_s30@ACATCAGGTCTAAAGA-1	GC	donor 07	week 4	IGHG1	8.7104	-5.05858
368-07_s30@ACATCAGGTTGGTGGA-1	GC	donor 07	week 4	IGHG1	8.28925	-6.68067
368-07_s30@ACATCAGTCTCCAGGG-1	GC	donor 07	week 4	IGHA1	2.65604	-2.79732
368-07_s30@ACATCAGTCTTGAGGT-1	GC	donor 07	week 4	IGHA1	10.6552	-4.35678
368-07_s30@ACATGGTTCAGAGCTT-1	GC	donor 07	week 4	NA	-2.07886	-3.07339
368-07_s30@ACCAGTAAGCGATGAC-1	GC	donor 07	week 4	IGHG1	8.83492	-5.49749
368-07_s30@ACCAGTACAGTGAGTG-1	GC	donor 07	week 4	IGHG1	0.997018	-0.285058
368-07_s30@ACCAGTAGTGCCTGGT-1	GC	donor 07	week 4	IGHG1	7.00856	-2.035
368-07_s30@ACCAGTATCACGCATA-1	GC	donor 07	week 4	IGHG1	5.53706	-6.61068
368-07_s30@ACCAGTATCTCTGTCG-1	GC	donor 07	week 4	NA	6.85244	-1.3785
368-07_s30@ACCCACTAGGTGCTTT-1	GC	donor 07	week 4	IGHG1	11.4958	-4.64667
368-07_s30@ACCCACTCATACTCTT-1	GC	donor 07	week 4	IGHG1	7.33666	-7.03867
368-07_s30@ACCCACTTCCATGAAC-1	GC	donor 07	week 4	IGHG1	2.50949	0.415729
368-07_s30@ACCCACTTCTGGTTCC-1	GC	donor 07	week 4	IGHG1	8.05557	-7.79809
368-07_s30@ACCGTAAAGAACTCGG-1	GC	donor 07	week 4	IGHG1	9.50642	-2.98012
368-07_s30@ACCGTAAAGTTGAGAT-1	GC	donor 07	week 4	NA	7.22194	-8.29566
368-07_s30@ACCGTAACAGGCAGTA-1	GC	donor 07	week 4	NA	1.84691	0.400758
368-07_s30@ACCTTTAAGATGTCGG-1	GC	donor 07	week 4	NA	11.2968	-5.31975
368-07_s30@ACCTTTAAGCGTAGTG-1	GC	donor 07	week 4	IGHG1	9.46251	-5.71719
368-07_s30@ACCTTTACAATAGCGG-1	GC	donor 07	week 4	IGHA1	10.0481	-3.24984
368-07_s30@ACCTTTAGTACAGTGG-1	GC	donor 07	week 4	IGHG1	7.03149	-3.94462
368-07_s30@ACCTTTAGTCGAGTTT-1	GC	donor 07	week 4	IGHA1	-0.999463	-1.4409
368-07_s30@ACCTTTAGTTCACGGC-1	GC	donor 07	week 4	IGHG1	3.49195	0.476769
368-07_s30@ACGAGCCAGGGTTTCT-1	GC	donor 07	week 4	IGHG1	0.268507	2.17967
368-07_s30@ACGAGCCGTCTCTCGT-1	GC	donor 07	week 4	IGHG1	0.21691	0.742675
368-07_s30@ACGAGCCTCGCGGATC-1	GC	donor 07	week 4	IGHG1	7.76368	-1.79992
368-07_s30@ACGAGGATCACTTATC-1	GC	donor 07	week 4	IGHM	-1.11005	1.04443
368-07_s30@ACGATGTAGGAATCGC-1	GC	donor 07	week 4	IGHG1	2.86833	1.56763
368-07_s30@ACGATGTGTAGCCTAT-1	GC	donor 07	week 4	IGHG1	2.56571	1.20486
368-07_s30@ACGATGTGTATTCTCT-1	GC	donor 07	week 4	IGHG1	-1.63202	-3.06992
368-07_s30@ACGATGTGTCAGAGGT-1	GC	donor 07	week 4	NA	6.12673	-2.43323
368-07_s30@ACGATGTTCCCTGACT-1	GC	donor 07	week 4	IGHG1	6.55372	-6.81571
368-07_s30@ACGCAGCAGCGTCTAT-1	GC	donor 07	week 4	IGHG1	5.48288	-4.57918
368-07_s30@ACGCAGCCAGTGGGAT-1	GC	donor 07	week 4	IGHG1	-0.183479	-3.41398
368-07_s30@ACGCAGCTCAACCAAC-1	GC	donor 07	week 4	IGHA1	8.40836	-7.90013
368-07_s30@ACGCCAGAGGTGTGGT-1	GC	donor 07	week 4	IGHA1	5.05944	-7.6907
368-07_s30@ACGCCAGAGTGGACGT-1	GC	donor 07	week 4	IGHG1	9.45437	-2.50691
368-07_s30@ACGCCAGCAATGGATA-1	GC	donor 07	week 4	IGHG3	-1.14293	-2.53258
368-07_s30@ACGCCAGGTGCAGACA-1	GC	donor 07	week 4	NA	2.02691	-0.7425
368-07_s30@ACGCCGAAGGTTACCT-1	GC	donor 07	week 4	IGHA1	6.16642	-7.47571
368-07_s30@ACGGAGAAGAAGCCCA-1	GC	donor 07	week 4	IGHG1	5.2556	-6.38793
368-07_s30@ACGGAGACAGCTGTGC-1	GC	donor 07	week 4	IGHA1	0.335287	-1.50055
368-07_s30@ACGGCCAAGACTAAGT-1	GC	donor 07	week 4	IGHG1	9.82873	-6.59731
368-07_s30@ACGGCCAAGCCCAGCT-1	GC	donor 07	week 4	NA	-0.251003	1.93956
368-07_s30@ACGGCCAGTAGCGTGA-1	GC	donor 07	week 4	NA	1.21544	-0.584445
368-07_s30@ACGGCCAGTGGCAAAC-1	GC	donor 07	week 4	IGHA1	2.33033	-0.429361
368-07_s30@ACGGCCAGTTTAGCTG-1	GC	donor 07	week 4	IGHA1	1.84267	0.221802
368-07_s30@ACGGCCATCGATAGAA-1	GC	donor 07	week 4	IGHG3	5.06931	-5.46092
368-07_s30@ACGGGTCCAGCGTAAG-1	GC	donor 07	week 4	IGHM	0.551954	-0.0624815
368-07_s30@ACGGGTCTCACTTACT-1	GC	donor 07	week 4	IGHG1	10.4337	-4.66711
368-07_s30@ACGTCAAAGCCGCCTA-1	GC	donor 07	week 4	IGHA1	4.34296	1.52615
368-07_s30@ACGTCAACATCCAACA-1	GC	donor 07	week 4	IGHM	7.58431	-4.43749
368-07_s30@ACGTCAATCCACGCAG-1	GC	donor 07	week 4	IGHG1	4.78145	-2.20865
368-07_s30@ACTATCTAGGATGCGT-1	GC	donor 07	week 4	IGHG3	9.76595	-2.99368
368-07_s30@ACTATCTTCCATTCTA-1	GC	donor 07	week 4	NA	2.00589	0.405918
368-07_s30@ACTGAACAGGGAGTAA-1	GC	donor 07	week 4	NA	2.00207	-3.42972
368-07_s30@ACTGAACCACGGCTAC-1	GC	donor 07	week 4	IGHG1	10.9072	-4.37582
368-07_s30@ACTGAACTCGGGAGTA-1	GC	donor 07	week 4	NA	5.66877	-6.57377
368-07_s30@ACTGAACTCTCCCTGA-1	GC	donor 07	week 4	IGHG1	7.25727	-7.85557
368-07_s30@ACTGAGTGTACAGTGG-1	GC	donor 07	week 4	NA	-1.35397	-1.50656
368-07_s30@ACTGATGAGCCTCGTG-1	GC	donor 07	week 4	NA	4.86117	1.30617
368-07_s30@ACTGATGAGGAGTAGA-1	GC	donor 07	week 4	IGHG1	1.87202	-1.11276
368-07_s30@ACTGATGCATCGTCGG-1	GC	donor 07	week 4	IGHG1	0.921741	0.0618099
368-07_s30@ACTGATGTCCAAGTAC-1	GC	donor 07	week 4	IGHG1	9.02901	-5.96967
368-07_s30@ACTGCTCAGACCGGAT-1	GC	donor 07	week 4	NA	-1.48365	-0.27437
368-07_s30@ACTGCTCAGAGCCTAG-1	GC	donor 07	week 4	IGHG1	-0.315387	-2.4125
368-07_s30@ACTGCTCAGTACATGA-1	GC	donor 07	week 4	IGHA1	6.98468	-8.26963
368-07_s30@ACTGCTCGTCATGCCG-1	GC	donor 07	week 4	NA	7.75929	-3.8005
368-07_s30@ACTGTCCAGTCGATAA-1	GC	donor 07	week 4	IGHG1	7.06058	-1.92803
368-07_s30@ACTGTCCGTGTTCTTT-1	GC	donor 07	week 4	IGHG1	7.13751	-1.91197
368-07_s30@ACTTACTCAAGCTGAG-1	GC	donor 07	week 4	NA	11.2388	-5.51152
368-07_s30@ACTTACTGTTAAGGGC-1	GC	donor 07	week 4	IGHG1	-2.42162	-2.04991
368-07_s30@ACTTACTTCGTGGGAA-1	GC	donor 07	week 4	IGHG1	5.3964	2.95083
368-07_s30@ACTTACTTCTTACCGC-1	GC	donor 07	week 4	IGHG1	1.02314	-0.535283
368-07_s30@ACTTGTTCAAGGGTCA-1	GC	donor 07	week 4	IGHG1	1.92563	-0.442542
368-07_s30@ACTTGTTCATTTGCTT-1	GC	donor 07	week 4	NA	1.53339	-1.21239
368-07_s30@ACTTGTTGTTGGTGGA-1	GC	donor 07	week 4	IGHG1	0.567936	-0.074
368-07_s30@ACTTGTTTCCTTTACA-1	GC	donor 07	week 4	IGHA1	9.79531	-4.89025
368-07_s30@ACTTTCACAGTAAGCG-1	GC	donor 07	week 4	IGHG3	5.94351	-3.8168
368-07_s30@AGAATAGAGTCCAGGA-1	GC	donor 07	week 4	IGHA1	3.24502	-2.60381
368-07_s30@AGAATAGCAGCATACT-1	GC	donor 07	week 4	IGHG1	-2.27477	-2.48557
368-07_s30@AGAATAGGTAGGACAC-1	GC	donor 07	week 4	IGHG1	6.43223	-8.11351
368-07_s30@AGAATAGGTCCGAGTC-1	GC	donor 07	week 4	IGHA1	10.1487	-4.78032
368-07_s30@AGAATAGGTCTTGCGG-1	GC	donor 07	week 4	IGHG1	7.49441	-6.31911
368-07_s30@AGACGTTCAAGCTGTT-1	GC	donor 07	week 4	NA	1.66619	-0.519123
368-07_s30@AGACGTTCAGGCTCAC-1	GC	donor 07	week 4	IGHM	4.34411	-2.30045
368-07_s30@AGACGTTCAGTGGAGT-1	GC	donor 07	week 4	NA	3.29307	-5.21721
368-07_s30@AGACGTTTCGAATCCA-1	GC	donor 07	week 4	IGHG1	1.4741	-0.509782
368-07_s30@AGAGCGAAGACCTTTG-1	GC	donor 07	week 4	IGHG1	1.58265	0.670508
368-07_s30@AGAGCGAGTACTTAGC-1	GC	donor 07	week 4	IGHG1	2.09594	0.855372
368-07_s30@AGAGCGAGTCTAACGT-1	GC	donor 07	week 4	IGHG1	-0.431425	-0.582763
368-07_s30@AGAGCGAGTCTGATCA-1	GC	donor 07	week 4	IGHG1	-0.434088	-0.995143
368-07_s30@AGAGCTTAGAGTACAT-1	GC	donor 07	week 4	IGHG1	9.73464	-6.79073
368-07_s30@AGAGCTTAGATGCGAC-1	GC	donor 07	week 4	IGHA1	1.9701	-0.0814044
368-07_s30@AGAGCTTAGTCACGCC-1	GC	donor 07	week 4	IGHA1	1.5042	-3.34581
368-07_s30@AGAGCTTAGTGAAGTT-1	GC	donor 07	week 4	NA	7.74226	-3.12842
368-07_s30@AGAGCTTTCTAAGCCA-1	GC	donor 07	week 4	NA	3.64248	-5.94034
368-07_s30@AGAGTGGCACCTCGTT-1	GC	donor 07	week 4	IGHG1	0.863747	-2.21058
368-07_s30@AGAGTGGCATAGACTC-1	GC	donor 07	week 4	NA	1.91699	1.48863
368-07_s30@AGAGTGGCATTGTGCA-1	GC	donor 07	week 4	IGHG1	3.80055	2.75464
368-07_s30@AGAGTGGGTCATGCAT-1	GC	donor 07	week 4	IGHG1	2.88265	1.03954
368-07_s30@AGAGTGGGTCCAAGTT-1	GC	donor 07	week 4	NA	4.57762	-3.80601
368-07_s30@AGAGTGGGTCTCCCTA-1	GC	donor 07	week 4	IGHG1	4.52166	-2.23506
368-07_s30@AGATCTGAGCGGCTTC-1	GC	donor 07	week 4	IGHG1	5.5545	-8.65699
368-07_s30@AGATCTGGTTGGACCC-1	GC	donor 07	week 4	IGHG1	8.86772	-6.25766
368-07_s30@AGATCTGGTTTGACAC-1	GC	donor 07	week 4	IGHA1	4.0385	0.679766
368-07_s30@AGATCTGTCCAGAGGA-1	GC	donor 07	week 4	NA	0.551781	-1.0466
368-07_s30@AGATCTGTCGGATGTT-1	GC	donor 07	week 4	IGHA1	3.78841	-6.94814
368-07_s30@AGATTGCAGATACACA-1	GC	donor 07	week 4	IGHG1	10.7681	-5.90897
368-07_s30@AGATTGCAGTGATCGG-1	GC	donor 07	week 4	IGHG1	6.91235	-2.95506
368-07_s30@AGATTGCAGTGTTGAA-1	GC	donor 07	week 4	IGHG1	5.78227	-4.93473
368-07_s30@AGATTGCCACTACAGT-1	GC	donor 07	week 4	NA	1.11358	0.00335901
368-07_s30@AGCAGCCAGACTGTAA-1	GC	donor 07	week 4	IGHA1	0.168275	-1.7408
368-07_s30@AGCAGCCAGCGATCCC-1	GC	donor 07	week 4	IGHG1	0.104923	-1.45255
368-07_s30@AGCAGCCCACTTAAGC-1	GC	donor 07	week 4	IGHG1	2.57626	1.01282
368-07_s30@AGCAGCCGTCCAGTTA-1	GC	donor 07	week 4	IGHG1	7.53275	-2.95334
368-07_s30@AGCAGCCGTGCAACTT-1	GC	donor 07	week 4	IGHA1	10.746	-4.0956
368-07_s30@AGCATACTCAACGCTA-1	GC	donor 07	week 4	IGHA1	6.46094	-8.5239
368-07_s30@AGCATACTCCAAAGTC-1	GC	donor 07	week 4	IGHG1	3.50227	2.14962
368-07_s30@AGCATACTCGCCCTTA-1	GC	donor 07	week 4	IGHA1	1.73801	0.528906
368-07_s30@AGCCTAAAGCTGCAAG-1	GC	donor 07	week 4	NA	11.2554	-4.69501
368-07_s30@AGCCTAACACATTAGC-1	GC	donor 07	week 4	NA	10.3326	-3.35403
368-07_s30@AGCCTAACATACAGCT-1	GC	donor 07	week 4	IGHM	3.68806	-6.32294
368-07_s30@AGCCTAATCAGGATCT-1	GC	donor 07	week 4	NA	3.41517	-5.90047
368-07_s30@AGCGGTCAGAAGGTGA-1	GC	donor 07	week 4	IGHA1	7.01563	-7.84285
368-07_s30@AGCGGTCAGAGTACAT-1	GC	donor 07	week 4	IGHG1	5.37073	-3.97505
368-07_s30@AGCGGTCAGTACACCT-1	GC	donor 07	week 4	NA	1.13171	-0.590375
368-07_s30@AGCGGTCGTAAGGATT-1	GC	donor 07	week 4	IGHG2	7.26121	-2.54244
368-07_s30@AGCGGTCGTTGCCTCT-1	GC	donor 07	week 4	IGHG1	3.87405	2.72218
368-07_s30@AGCGGTCTCCTCATTA-1	GC	donor 07	week 4	NA	2.07029	-0.395915
368-07_s30@AGCGTATTCTTAGCCC-1	GC	donor 07	week 4	IGHG1	6.83213	-3.11078
368-07_s30@AGCGTCGCAGGCTGAA-1	GC	donor 07	week 4	NA	2.99278	1.03789
368-07_s30@AGCTCCTAGATCCGAG-1	GC	donor 07	week 4	IGHG1	1.78251	0.191516
368-07_s30@AGCTCCTCACTTAAGC-1	GC	donor 07	week 4	IGHG1	1.09238	-1.15884
368-07_s30@AGCTCCTCATGGTTGT-1	GC	donor 07	week 4	IGHG1	0.0473176	-0.623761
368-07_s30@AGCTCCTTCGGATGTT-1	GC	donor 07	week 4	IGHG1	-0.155704	-0.394644
368-07_s30@AGCTCTCAGGCTCATT-1	GC	donor 07	week 4	IGHG1	1.27705	-0.148502
368-07_s30@AGCTCTCCAGCCTATA-1	GC	donor 07	week 4	IGHG1	2.3664	1.74213
368-07_s30@AGCTTGACACGTCTCT-1	GC	donor 07	week 4	IGHG1	1.66945	-1.84104
368-07_s30@AGCTTGAGTAGCGATG-1	GC	donor 07	week 4	NA	3.89395	0.981559
368-07_s30@AGCTTGAGTCCGAATT-1	GC	donor 07	week 4	IGHG1	3.18889	-0.110852
368-07_s30@AGCTTGATCATAAAGG-1	GC	donor 07	week 4	IGHA1	1.42758	-0.623869
368-07_s30@AGGCCACAGTCTCCTC-1	GC	donor 07	week 4	IGHG1	7.92382	-4.22035
368-07_s30@AGGCCGTCACATTCGA-1	GC	donor 07	week 4	IGHG1	2.36034	0.739072
368-07_s30@AGGCCGTGTCATACTG-1	GC	donor 07	week 4	NA	4.32085	1.50621
368-07_s30@AGGCCGTTCTCCGGTT-1	GC	donor 07	week 4	IGHG2	5.30457	-6.51557
368-07_s30@AGGGAGTAGAGCTGGT-1	GC	donor 07	week 4	IGHA1	7.90465	-7.99969
368-07_s30@AGGGAGTAGCACCGCT-1	GC	donor 07	week 4	IGHG1	2.51209	-1.35533
368-07_s30@AGGGAGTGTCTTGATG-1	GC	donor 07	week 4	IGHG2	3.09706	-1.63615
368-07_s30@AGGGAGTTCTCAAACG-1	GC	donor 07	week 4	IGHA1	10.626	-5.69732
368-07_s30@AGGGATGCAGTCAGAG-1	GC	donor 07	week 4	IGHA1	7.78499	-1.12989
368-07_s30@AGGGATGGTGTATGGG-1	GC	donor 07	week 4	NA	1.73108	-0.218577
368-07_s30@AGGGATGTCGTCGTTC-1	GC	donor 07	week 4	NA	-1.4874	-1.69634
368-07_s30@AGGGTGACAAACTGCT-1	GC	donor 07	week 4	IGHG1	8.72013	-7.72815
368-07_s30@AGGGTGAGTCGAGATG-1	GC	donor 07	week 4	IGHA1	10.6795	-4.15054
368-07_s30@AGGGTGATCGTGACAT-1	GC	donor 07	week 4	IGHG1	7.91317	-6.91741
368-07_s30@AGGTCATAGATATACG-1	GC	donor 07	week 4	NA	1.35847	2.91578
368-07_s30@AGGTCATAGGCTAGCA-1	GC	donor 07	week 4	IGHG2	5.43104	-1.27864
368-07_s30@AGGTCATTCAACCATG-1	GC	donor 07	week 4	IGHG1	8.92597	-4.8171
368-07_s30@AGGTCATTCCTTGACC-1	GC	donor 07	week 4	NA	-0.0290427	0.0570257
368-07_s30@AGGTCCGAGTCCGTAT-1	GC	donor 07	week 4	IGHG1	1.76572	-0.973938
368-07_s30@AGGTCCGCACGAAACG-1	GC	donor 07	week 4	IGHG1	0.473009	-0.244363
368-07_s30@AGGTCCGCAGTCAGAG-1	GC	donor 07	week 4	IGHG1	4.58328	2.28704
368-07_s30@AGGTCCGGTCAGAGGT-1	GC	donor 07	week 4	IGHG1	4.67536	2.93613
368-07_s30@AGGTCCGGTCCTAGCG-1	GC	donor 07	week 4	IGHA1	1.25146	-0.193523
368-07_s30@AGGTCCGTCAGGTTCA-1	GC	donor 07	week 4	IGHA1	7.24201	-8.54934
368-07_s30@AGTAGTCCAGTCAGCC-1	GC	donor 07	week 4	IGHA1	4.67396	-0.0800387
368-07_s30@AGTAGTCGTCGCGGTT-1	GC	donor 07	week 4	NA	-1.42849	-2.87232
368-07_s30@AGTAGTCGTGCACCAC-1	GC	donor 07	week 4	IGHA1	2.32737	-0.355065
368-07_s30@AGTAGTCGTGCTTCTC-1	GC	donor 07	week 4	NA	0.0996564	-0.649621
368-07_s30@AGTCTTTAGTAGGTGC-1	GC	donor 07	week 4	NA	2.62029	-4.76163
368-07_s30@AGTCTTTGTCCCGACA-1	GC	donor 07	week 4	IGHA1	-0.666951	-3.72156
368-07_s30@AGTCTTTGTGCTAGCC-1	GC	donor 07	week 4	IGHG3	6.48825	-7.78816
368-07_s30@AGTCTTTTCAACGGCC-1	GC	donor 07	week 4	IGHG1	9.88927	-6.44508
368-07_s30@AGTGAGGCACGGACAA-1	GC	donor 07	week 4	IGHG1	8.32543	-4.40904
368-07_s30@AGTGAGGGTACAGCAG-1	GC	donor 07	week 4	IGHA1	0.430518	-0.486962
368-07_s30@AGTGAGGGTTCAGACT-1	GC	donor 07	week 4	IGHA1	4.6827	3.03604
368-07_s30@AGTGGGAGTCAATACC-1	GC	donor 07	week 4	NA	4.12991	-2.65704
368-07_s30@AGTGGGATCTAACTCT-1	GC	donor 07	week 4	IGHG1	0.726078	-0.500694
368-07_s30@AGTGTCACAATCTACG-1	GC	donor 07	week 4	NA	0.556295	-2.13151
368-07_s30@AGTGTCACATACTCTT-1	GC	donor 07	week 4	IGHG1	0.540296	-1.36607
368-07_s30@AGTGTCACATGAACCT-1	GC	donor 07	week 4	IGHA1	5.92648	-3.80523
368-07_s30@AGTTGGTAGATCGATA-1	GC	donor 07	week 4	IGHG1	8.33172	-2.78891
368-07_s30@AGTTGGTCATCGGGTC-1	GC	donor 07	week 4	IGHG1	2.46791	1.69976
368-07_s30@AGTTGGTTCTTAGAGC-1	GC	donor 07	week 4	NA	4.19975	-3.09403
368-07_s30@ATAACGCGTCACTTCC-1	GC	donor 07	week 4	IGHG1	2.93376	1.81477
368-07_s30@ATAAGAGAGTGAACGC-1	GC	donor 07	week 4	IGHD	-0.634454	-3.28033
368-07_s30@ATAAGAGGTACAGCAG-1	GC	donor 07	week 4	IGHG2	-1.21608	-3.66279
368-07_s30@ATAGACCCAGTTAACC-1	GC	donor 07	week 4	IGHA1	7.7837	-8.23708
368-07_s30@ATAGACCTCGCATGGC-1	GC	donor 07	week 4	NA	3.34714	0.350755
368-07_s30@ATCACGAAGCCAACAG-1	GC	donor 07	week 4	IGHA1	7.13393	-8.55764
368-07_s30@ATCACGACAGACACTT-1	GC	donor 07	week 4	IGHG1	10.682	-5.01793
368-07_s30@ATCACGACATTTCAGG-1	GC	donor 07	week 4	IGHA1	6.79324	-2.066
368-07_s30@ATCACGATCAATAAGG-1	GC	donor 07	week 4	IGHG1	5.79515	-2.48348
368-07_s30@ATCACGATCCTAGGGC-1	GC	donor 07	week 4	IGHA1	0.537902	-1.65631
368-07_s30@ATCATCTAGCTAAGAT-1	GC	donor 07	week 4	IGHA1	1.67273	-3.69689
368-07_s30@ATCATCTAGGAGTACC-1	GC	donor 07	week 4	NA	6.53805	-3.10235
368-07_s30@ATCATCTCACGTTGGC-1	GC	donor 07	week 4	IGHG1	5.37202	-7.59296
368-07_s30@ATCATCTGTACCGTAT-1	GC	donor 07	week 4	IGHD	6.64332	-8.55321
368-07_s30@ATCATCTGTCGCCATG-1	GC	donor 07	week 4	NA	2.06022	1.09955
368-07_s30@ATCATCTGTTTGTTTC-1	GC	donor 07	week 4	NA	3.66556	-6.01634
368-07_s30@ATCATGGCACACGCTG-1	GC	donor 07	week 4	IGHG1	4.09859	-5.90339
368-07_s30@ATCCACCCAAGGACTG-1	GC	donor 07	week 4	IGHG1	8.22047	-8.05859
368-07_s30@ATCCACCGTAACGCGA-1	GC	donor 07	week 4	IGHG1	5.51253	-3.17515
368-07_s30@ATCCACCTCAGTTTGG-1	GC	donor 07	week 4	IGHG1	5.85522	-2.35983
368-07_s30@ATCCACCTCTGTCTCG-1	GC	donor 07	week 4	NA	0.00801949	2.30223
368-07_s30@ATCCGAAAGTGAATTG-1	GC	donor 07	week 4	IGHM	-2.37252	-2.51453
368-07_s30@ATCGAGTGTACCGTTA-1	GC	donor 07	week 4	IGHG1	6.32107	-3.933
368-07_s30@ATCTACTAGACGACGT-1	GC	donor 07	week 4	NA	7.41636	-2.21778
368-07_s30@ATCTACTGTCACAAGG-1	GC	donor 07	week 4	NA	4.55092	1.71827
368-07_s30@ATCTGCCAGCCAGTTT-1	GC	donor 07	week 4	IGHG1	8.87893	-2.83077
368-07_s30@ATCTGCCAGGACTGGT-1	GC	donor 07	week 4	NA	4.7024	-1.33773
368-07_s30@ATCTGCCAGTAGCCGA-1	GC	donor 07	week 4	IGHG1	2.55588	0.943501
368-07_s30@ATCTGCCGTAGGCATG-1	GC	donor 07	week 4	IGHG1	7.87941	-1.75661
368-07_s30@ATCTGCCGTGTAACGG-1	GC	donor 07	week 4	NA	9.44614	-3.6088
368-07_s30@ATCTGCCTCTGTCTCG-1	GC	donor 07	week 4	NA	0.83989	-0.396844
368-07_s30@ATGAGGGGTGGCGAAT-1	GC	donor 07	week 4	NA	1.74331	-1.32781
368-07_s30@ATGCGATCAAAGGCGT-1	GC	donor 07	week 4	NA	-1.20671	-3.67452
368-07_s30@ATGCGATCACTTCTGC-1	GC	donor 07	week 4	NA	11.296	-5.19408
368-07_s30@ATGGGAGAGCGGATCA-1	GC	donor 07	week 4	IGHG1	5.37006	-3.85944
368-07_s30@ATGGGAGCATCCTTGC-1	GC	donor 07	week 4	IGHG1	-0.183642	-1.36883
368-07_s30@ATGGGAGGTCAAGCGA-1	GC	donor 07	week 4	IGHG1	1.19883	-0.750211
368-07_s30@ATGGGAGTCTGAAAGA-1	GC	donor 07	week 4	IGHA1	3.6799	-6.68057
368-07_s30@ATGTGTGCAATGAAAC-1	GC	donor 07	week 4	NA	5.56758	-1.41859
368-07_s30@ATGTGTGCACAGGAGT-1	GC	donor 07	week 4	NA	1.92314	-3.6023
368-07_s30@ATTATCCAGAAGCCCA-1	GC	donor 07	week 4	IGHG1	3.41341	1.70933
368-07_s30@ATTATCCAGGCCCGTT-1	GC	donor 07	week 4	IGHG1	8.86736	-5.38042
368-07_s30@ATTATCCCATGCGCAC-1	GC	donor 07	week 4	IGHA1	8.3368	-6.32198
368-07_s30@ATTATCCGTTAAGGGC-1	GC	donor 07	week 4	IGHG1	-0.657194	-2.64172
368-07_s30@ATTATCCTCAACACCA-1	GC	donor 07	week 4	IGHG1	8.29868	-7.03771
368-07_s30@ATTATCCTCACAACGT-1	GC	donor 07	week 4	IGHG1	5.01454	-7.72833
368-07_s30@ATTCTACGTCGCGGTT-1	GC	donor 07	week 4	IGHA1	6.42421	-8.4943
368-07_s30@ATTGGACAGGGATGGG-1	GC	donor 07	week 4	IGHA1	11.1398	-4.96377
368-07_s30@ATTGGTGAGATAGCAT-1	GC	donor 07	week 4	IGHG1	5.76524	-3.82005
368-07_s30@ATTGGTGCATTGCGGC-1	GC	donor 07	week 4	IGHG1	4.90631	0.810807
368-07_s30@ATTGGTGTCCAGATCA-1	GC	donor 07	week 4	IGHA1	-0.839809	-1.85887
368-07_s30@ATTTCTGAGTTTGCGT-1	GC	donor 07	week 4	IGHG1	9.01405	-5.65133
368-07_s30@ATTTCTGCAAGCCGCT-1	GC	donor 07	week 4	IGHA1	8.29262	-7.11888
368-07_s30@ATTTCTGCAAGCCGTC-1	GC	donor 07	week 4	NA	-0.175626	-1.34014
368-07_s30@ATTTCTGGTGGGTCAA-1	GC	donor 07	week 4	IGHG1	1.80933	-4.29602
368-07_s30@ATTTCTGTCAACGCTA-1	GC	donor 07	week 4	IGHG1	2.77685	-0.138203
368-07_s30@ATTTCTGTCCCTCTTT-1	GC	donor 07	week 4	IGHA1	10.8561	-5.20158
368-07_s30@ATTTCTGTCCTCGCAT-1	GC	donor 07	week 4	IGHG1	2.65513	1.1582
368-07_s30@CAACCAAAGCGCTCCA-1	GC	donor 07	week 4	IGHM	7.70195	-7.56755
368-07_s30@CAACCAAAGTCTTGCA-1	GC	donor 07	week 4	IGHG1	7.07923	-3.11479
368-07_s30@CAACCAACAAACTGTC-1	GC	donor 07	week 4	IGHG1	8.86759	-5.50049
368-07_s30@CAACCAAGTATTCTCT-1	GC	donor 07	week 4	IGHG1	8.57674	-5.06588
368-07_s30@CAACCAAGTTCCACTC-1	GC	donor 07	week 4	IGHG1	5.71633	-7.43243
368-07_s30@CAACCTCAGGCCCGTT-1	GC	donor 07	week 4	NA	6.10238	-3.35249
368-07_s30@CAACCTCCACATGGGA-1	GC	donor 07	week 4	NA	1.67892	0.693252
368-07_s30@CAACCTCGTATCGCAT-1	GC	donor 07	week 4	IGHG1	3.16614	1.75334
368-07_s30@CAACCTCGTTACAGAA-1	GC	donor 07	week 4	NA	0.305935	-0.895748
368-07_s30@CAACTAGAGATCCGAG-1	GC	donor 07	week 4	IGHG2	4.3762	0.528659
368-07_s30@CAACTAGAGTTTCCTT-1	GC	donor 07	week 4	IGHA1	3.85693	1.16738
368-07_s30@CAACTAGCAACACCTA-1	GC	donor 07	week 4	NA	-0.374515	-1.46194
368-07_s30@CAACTAGCAAGGACTG-1	GC	donor 07	week 4	IGHA1	4.93397	-3.4624
368-07_s30@CAACTAGCAGCTTAAC-1	GC	donor 07	week 4	NA	-0.115132	-2.39933
368-07_s30@CAACTAGCAGTGGGAT-1	GC	donor 07	week 4	IGHG1	0.518911	-2.10814
368-07_s30@CAAGAAACAAGTTGTC-1	GC	donor 07	week 4	IGHA1	5.6851	-6.75549
368-07_s30@CAAGAAACAGTAGAGC-1	GC	donor 07	week 4	IGHG1	8.46187	-1.55402
368-07_s30@CAAGAAACATTGAGCT-1	GC	donor 07	week 4	IGHA1	9.37444	-1.21856
368-07_s30@CAAGAAAGTCTGCGGT-1	GC	donor 07	week 4	IGHA1	10.4307	-5.2499
368-07_s30@CAAGAAAGTTATCGGT-1	GC	donor 07	week 4	IGHG1	-0.193521	-1.03543
368-07_s30@CAAGAAATCGTGGACC-1	GC	donor 07	week 4	NA	3.54701	-0.612128
368-07_s30@CAAGATCAGGCCCTCA-1	GC	donor 07	week 4	IGHG1	1.73334	-0.0533822
368-07_s30@CAAGATCGTCGCGAAA-1	GC	donor 07	week 4	IGHG1	7.40273	-4.95705
368-07_s30@CAAGGCCTCGGCTTGG-1	GC	donor 07	week 4	IGHA1	5.43985	-2.08409
368-07_s30@CAAGTTGAGACTCGGA-1	GC	donor 07	week 4	NA	4.26462	-4.45932
368-07_s30@CAAGTTGAGGCTACGA-1	GC	donor 07	week 4	IGHG1	9.19915	-6.8428
368-07_s30@CAAGTTGCAATAACGA-1	GC	donor 07	week 4	IGHG1	1.79987	-1.17035
368-07_s30@CAAGTTGCACCAGGCT-1	GC	donor 07	week 4	NA	-1.58706	1.66989
368-07_s30@CAAGTTGGTAGGCATG-1	GC	donor 07	week 4	IGHG1	1.04417	-0.518782
368-07_s30@CACAAACAGATGTAAC-1	GC	donor 07	week 4	NA	3.61918	-6.43334
368-07_s30@CACAAACAGGCCCGTT-1	GC	donor 07	week 4	IGHG1	-1.09282	-1.94717
368-07_s30@CACAAACAGTCAATAG-1	GC	donor 07	week 4	IGHG1	1.44758	-0.432486
368-07_s30@CACAAACAGTCGTACT-1	GC	donor 07	week 4	NA	10.9237	-4.63949
368-07_s30@CACAAACAGTGAATTG-1	GC	donor 07	week 4	IGHA1	5.56033	-6.643
368-07_s30@CACAAACCATATACGC-1	GC	donor 07	week 4	IGHA1	4.30295	-8.79975
368-07_s30@CACAAACGTCGAGTTT-1	GC	donor 07	week 4	IGHG1	-0.0270039	-1.10101
368-07_s30@CACAAACTCACTTACT-1	GC	donor 07	week 4	IGHG1	-0.156661	-1.51154
368-07_s30@CACAAACTCCGTTGTC-1	GC	donor 07	week 4	IGHG1	9.31947	-6.88598
368-07_s30@CACACAAAGGATTCGG-1	GC	donor 07	week 4	IGHG1	3.45722	-0.315338
368-07_s30@CACACAAGTTTGTTGG-1	GC	donor 07	week 4	IGHG1	8.49122	-5.98713
368-07_s30@CACACAATCAAGGCTT-1	GC	donor 07	week 4	IGHG1	4.00113	-2.85377
368-07_s30@CACACCTCAGACTCGC-1	GC	donor 07	week 4	IGHG1	2.80926	1.04377
368-07_s30@CACACTCGTAGGGACT-1	GC	donor 07	week 4	IGHG1	3.64588	2.30209
368-07_s30@CACACTCGTTAAGGGC-1	GC	donor 07	week 4	IGHG1	-0.697219	-2.18469
368-07_s30@CACACTCTCACAAACC-1	GC	donor 07	week 4	IGHG1	2.79846	-3.9321
368-07_s30@CACAGGCGTAGCGCAA-1	GC	donor 07	week 4	IGHG1	4.71927	-3.54057
368-07_s30@CACAGTACACGGACAA-1	GC	donor 07	week 4	IGHA1	2.24351	0.575415
368-07_s30@CACAGTACATCTCCCA-1	GC	donor 07	week 4	IGHG1	10.389	-4.99397
368-07_s30@CACAGTACATTCTCAT-1	GC	donor 07	week 4	NA	2.20223	0.553636
368-07_s30@CACAGTAGTTCAGACT-1	GC	donor 07	week 4	IGHG1	5.18564	-1.80128
368-07_s30@CACATAGCACAGCGTC-1	GC	donor 07	week 4	IGHG1	2.36461	-2.91107
368-07_s30@CACATAGGTGGAAAGA-1	GC	donor 07	week 4	IGHM	-0.529384	0.755572
368-07_s30@CACATTTGTACCATCA-1	GC	donor 07	week 4	IGHA1	4.82255	-6.07107
368-07_s30@CACATTTGTCGCCATG-1	GC	donor 07	week 4	IGHA1	4.49233	-8.25797
368-07_s30@CACATTTTCAGCTGGC-1	GC	donor 07	week 4	IGHD	-0.0467766	0.746306
368-07_s30@CACCACTGTTAGGGTG-1	GC	donor 07	week 4	IGHG1	8.14898	-7.44448
368-07_s30@CACCACTGTTCAGCGC-1	GC	donor 07	week 4	IGHG1	1.2572	0.893891
368-07_s30@CACCACTTCCTCAACC-1	GC	donor 07	week 4	IGHG1	1.33211	0.490622
368-07_s30@CACCACTTCGCAAACT-1	GC	donor 07	week 4	IGHM	1.94696	-4.48361
368-07_s30@CACCACTTCTGTCCGT-1	GC	donor 07	week 4	IGHG1	6.10309	-2.41428
368-07_s30@CACCAGGGTTCGCTAA-1	GC	donor 07	week 4	IGHG1	0.845099	-0.436924
368-07_s30@CACCAGGTCAGATAAG-1	GC	donor 07	week 4	IGHA1	7.82519	-7.36938
368-07_s30@CACCTTGAGATACACA-1	GC	donor 07	week 4	IGHG1	-2.12315	-1.98466
368-07_s30@CACCTTGGTGTGGCTC-1	GC	donor 07	week 4	IGHG1	2.10899	-0.586085
368-07_s30@CACCTTGGTTCCGGCA-1	GC	donor 07	week 4	IGHG1	7.06401	-2.78859
368-07_s30@CACTCCAAGGCGACAT-1	GC	donor 07	week 4	IGHG1	7.35132	-2.04673
368-07_s30@CAGAATCAGATCTGCT-1	GC	donor 07	week 4	NA	-2.28931	-2.69729
368-07_s30@CAGAATCAGCCACTAT-1	GC	donor 07	week 4	IGHG3	5.66079	-8.55754
368-07_s30@CAGAATCAGGTCGGAT-1	GC	donor 07	week 4	IGHA1	1.89738	-0.627594
368-07_s30@CAGAGAGCAAGCTGGA-1	GC	donor 07	week 4		1.30592	0.0248626
368-07_s30@CAGAGAGCACTACAGT-1	GC	donor 07	week 4	NA	-1.34001	-1.92302
368-07_s30@CAGAGAGCAGATCCAT-1	GC	donor 07	week 4	IGHG1	2.11414	-0.464646
368-07_s30@CAGATCAAGGCATGGT-1	GC	donor 07	week 4	IGHA1	1.12304	-0.540683
368-07_s30@CAGATCACAACTGCTA-1	GC	donor 07	week 4	IGHA1	10.4903	-6.1438
368-07_s30@CAGATCAGTCTCTTAT-1	GC	donor 07	week 4	IGHA1	8.3388	-8.14897
368-07_s30@CAGATCAGTGCACTTA-1	GC	donor 07	week 4	IGHG1	6.49587	-3.08323
368-07_s30@CAGATCAGTTGAACTC-1	GC	donor 07	week 4	IGHA1	0.0598533	-1.06536
368-07_s30@CAGATCAGTTTGCATG-1	GC	donor 07	week 4	IGHG1	4.64616	3.02429
368-07_s30@CAGCAGCAGTTCGCAT-1	GC	donor 07	week 4	IGHG1	2.31856	0.23286
368-07_s30@CAGCAGCCAATCGGTT-1	GC	donor 07	week 4	IGHG2	9.77519	-1.2905
368-07_s30@CAGCAGCCATCGATTG-1	GC	donor 07	week 4	IGHM	-0.967648	-0.702213
368-07_s30@CAGCATAAGGGTTTCT-1	GC	donor 07	week 4	NA	-1.54979	-2.95192
368-07_s30@CAGCATAGTTTGTGTG-1	GC	donor 07	week 4	IGHM	7.13963	-3.98781
368-07_s30@CAGCATATCGCTTGTC-1	GC	donor 07	week 4	IGHA1	2.11093	-1.91478
368-07_s30@CAGCCGAAGTGAACAT-1	GC	donor 07	week 4	IGHG1	2.1434	0.533355
368-07_s30@CAGCCGACACAGAGGT-1	GC	donor 07	week 4	IGHM	1.92718	-2.2057
368-07_s30@CAGCCGACATGTAGTC-1	GC	donor 07	week 4	NA	7.58207	-8.54113
368-07_s30@CAGCGACAGGGAACGG-1	GC	donor 07	week 4	IGHG1	11.1079	-4.6839
368-07_s30@CAGCGACCACACCGAC-1	GC	donor 07	week 4	NA	-1.2936	-1.17984
368-07_s30@CAGCGACCAGGTCTCG-1	GC	donor 07	week 4	IGHM	5.79373	-3.45177
368-07_s30@CAGCGACGTCTCTCGT-1	GC	donor 07	week 4	NA	3.25118	-0.904826
368-07_s30@CAGCGACGTCTCTTTA-1	GC	donor 07	week 4	IGHG1	2.11543	0.241822
368-07_s30@CAGCTAAGTGTCCTCT-1	GC	donor 07	week 4	IGHG1	6.70602	-8.07916
368-07_s30@CAGCTAATCAAGGTAA-1	GC	donor 07	week 4	IGHG1	4.63079	2.41239
368-07_s30@CAGCTGGCAAGAGTCG-1	GC	donor 07	week 4	IGHG1	10.66	-4.67058
368-07_s30@CAGCTGGGTACCGTTA-1	GC	donor 07	week 4	NA	7.43403	-2.93392
368-07_s30@CAGCTGGGTTGAGGTG-1	GC	donor 07	week 4	IGHG1	7.83466	-4.63754
368-07_s30@CAGGTGCAGAGCAATT-1	GC	donor 07	week 4	IGHG1	5.40678	-3.63372
368-07_s30@CAGGTGCCATCCTTGC-1	GC	donor 07	week 4	IGHG2	2.20349	-1.89624
368-07_s30@CAGGTGCTCTACTTAC-1	GC	donor 07	week 4	NA	-0.461386	-3.63049
368-07_s30@CAGTAACAGCGAGAAA-1	GC	donor 07	week 4	NA	-2.24292	-2.83071
368-07_s30@CAGTAACAGGAGTAGA-1	GC	donor 07	week 4	IGHA1	0.649158	-1.21622
368-07_s30@CAGTAACCAGGGCATA-1	GC	donor 07	week 4	IGHA1	10.7923	-4.46418
368-07_s30@CAGTAACTCAAGCCTA-1	GC	donor 07	week 4	NA	-1.42354	-1.57345
368-07_s30@CAGTCCTAGTGTACTC-1	GC	donor 07	week 4	IGHA1	6.39856	-4.65042
368-07_s30@CAGTCCTAGTGTCCCG-1	GC	donor 07	week 4	IGHG1	5.2735	-6.30862
368-07_s30@CAGTCCTCAAGCCGTC-1	GC	donor 07	week 4	IGHA1	7.21946	-3.85312
368-07_s30@CATATGGAGGAACTGC-1	GC	donor 07	week 4	NA	-1.48045	-1.61489
368-07_s30@CATATGGAGGTCATCT-1	GC	donor 07	week 4	IGHA1	8.06922	-8.0481
368-07_s30@CATATGGAGTCCGTAT-1	GC	donor 07	week 4	IGHA1	2.05603	-2.20155
368-07_s30@CATATGGGTTCTCATT-1	GC	donor 07	week 4	NA	0.809888	-0.440612
368-07_s30@CATATTCAGATGTGGC-1	GC	donor 07	week 4	IGHG1	1.12089	0.213702
368-07_s30@CATATTCTCGCACTCT-1	GC	donor 07	week 4	IGHA1	2.73146	0.961376
368-07_s30@CATCAAGAGACAGACC-1	GC	donor 07	week 4	IGHG1	-0.169543	-1.42165
368-07_s30@CATCAAGAGTGTCTCA-1	GC	donor 07	week 4	IGHG1	10.0175	-5.87852
368-07_s30@CATCAAGCAAGCGAGT-1	GC	donor 07	week 4	IGHG1	4.58225	-6.04872
368-07_s30@CATCAAGGTTAGGGTG-1	GC	donor 07	week 4	IGHG1	11.1038	-4.81136
368-07_s30@CATCAAGTCGTAGGTT-1	GC	donor 07	week 4	IGHG1	8.89767	-1.38476
368-07_s30@CATCAAGTCTGGAGCC-1	GC	donor 07	week 4	IGHG1	6.72818	-8.63753
368-07_s30@CATCAGAGTTGAGTTC-1	GC	donor 07	week 4	NA	2.53437	-4.70533
368-07_s30@CATCAGATCAGATAAG-1	GC	donor 07	week 4	IGHA1	-0.790052	-2.64881
368-07_s30@CATCGAAGTTAAAGTG-1	GC	donor 07	week 4	IGHG2	3.27973	0.94879
368-07_s30@CATCGAATCAGCTTAG-1	GC	donor 07	week 4	IGHG1	0.085942	-1.50688
368-07_s30@CATCGAATCGCGTTTC-1	GC	donor 07	week 4	IGHG1	9.99013	-5.78189
368-07_s30@CATCGGGAGGACCACA-1	GC	donor 07	week 4	IGHA1	3.81391	-5.74829
368-07_s30@CATCGGGGTAGGACAC-1	GC	donor 07	week 4	IGHG1	9.28992	-3.66079
368-07_s30@CATCGGGGTCTCCCTA-1	GC	donor 07	week 4	IGHG1	5.42645	-6.03017
368-07_s30@CATCGGGTCATTTGGG-1	GC	donor 07	week 4	IGHG1	4.58777	-8.29084
368-07_s30@CATGACACAGTCAGAG-1	GC	donor 07	week 4	IGHA1	5.48288	1.24492
368-07_s30@CATGACATCAATACCG-1	GC	donor 07	week 4	IGHA1	9.94078	-6.48487
368-07_s30@CATGACATCACCAGGC-1	GC	donor 07	week 4	NA	7.08358	-7.98961
368-07_s30@CATGACATCAGCACAT-1	GC	donor 07	week 4	IGHG1	11.1201	-4.80796
368-07_s30@CATGACATCGTTGCCT-1	GC	donor 07	week 4	IGHG1	-0.299293	-1.2433
368-07_s30@CATGCCTAGTTGAGTA-1	GC	donor 07	week 4	IGHG1	0.463101	-2.38962
368-07_s30@CATGCCTAGTTTAGGA-1	GC	donor 07	week 4	NA	0.410856	-0.840206
368-07_s30@CATGCCTCAAGCGATG-1	GC	donor 07	week 4	IGHG1	11.1283	-5.45802
368-07_s30@CATGCCTCATGCTGGC-1	GC	donor 07	week 4	IGHA1	0.343221	-2.31277
368-07_s30@CATGCCTGTGTCAATC-1	GC	donor 07	week 4	NA	-1.57052	-2.7733
368-07_s30@CATGCCTGTTACGACT-1	GC	donor 07	week 4	IGHG1	9.87245	-3.51904
368-07_s30@CATGCCTTCTACCAGA-1	GC	donor 07	week 4	IGHA1	4.64715	1.08567
368-07_s30@CATGGCGCAACGATCT-1	GC	donor 07	week 4	IGHM	-1.36429	-3.24339
368-07_s30@CATGGCGGTTCAGACT-1	GC	donor 07	week 4	IGHG1	-2.45448	-2.44269
368-07_s30@CATTATCAGCTTTGGT-1	GC	donor 07	week 4	IGHG1	1.76775	-1.5907
368-07_s30@CATTATCCATCGATGT-1	GC	donor 07	week 4	NA	-1.48165	-2.56907
368-07_s30@CATTCGCCAGGTGGAT-1	GC	donor 07	week 4	IGHG1	9.76652	-4.77723
368-07_s30@CCAATCCAGCGAGAAA-1	GC	donor 07	week 4	IGHG1	2.17099	0.870026
368-07_s30@CCACCTACAAGTAGTA-1	GC	donor 07	week 4	NA	2.68908	0.809974
368-07_s30@CCACGGAGTCTGATTG-1	GC	donor 07	week 4	IGHG1	8.95174	-7.52767
368-07_s30@CCACGGATCCCTAACC-1	GC	donor 07	week 4	IGHA1	4.44335	-4.69838
368-07_s30@CCACGGATCGCAGGCT-1	GC	donor 07	week 4	NA	-2.1662	-3.51399
368-07_s30@CCACGGATCGTTTATC-1	GC	donor 07	week 4	IGHG1	3.58477	-5.20658
368-07_s30@CCACTACGTGCTGTAT-1	GC	donor 07	week 4	IGHG1	3.06183	1.13646
368-07_s30@CCACTACGTTTGACTG-1	GC	donor 07	week 4	IGHG1	-0.845915	-2.18174
368-07_s30@CCAGCGACAACGCACC-1	GC	donor 07	week 4	IGHG1	-0.107813	-0.367481
368-07_s30@CCATGTCAGAAACCTA-1	GC	donor 07	week 4	IGHA1	2.40041	-4.48466
368-07_s30@CCATGTCAGGTGTTAA-1	GC	donor 07	week 4	IGHG1	5.26872	-6.64601
368-07_s30@CCATGTCGTATATCCG-1	GC	donor 07	week 4	IGHG1	8.60959	-5.1794
368-07_s30@CCATGTCGTCTTCTCG-1	GC	donor 07	week 4	IGHA1	9.23838	-3.9355
368-07_s30@CCATGTCTCACAGGCC-1	GC	donor 07	week 4	IGHG1	-2.07191	-3.45713
368-07_s30@CCATGTCTCTTGACGA-1	GC	donor 07	week 4	IGHA1	1.30182	-0.53109
368-07_s30@CCATTCGGTTCGCTAA-1	GC	donor 07	week 4	IGHG1	6.75602	-4.52831
368-07_s30@CCATTCGTCTATGTGG-1	GC	donor 07	week 4	IGHG1	1.59596	0.139143
368-07_s30@CCCAATCAGTCCTCCT-1	GC	donor 07	week 4	NA	4.77622	1.79247
368-07_s30@CCCAGTTAGGCGACAT-1	GC	donor 07	week 4	IGHA1	7.64205	-7.4456
368-07_s30@CCCAGTTGTTACGACT-1	GC	donor 07	week 4	IGHG1	0.623451	-0.177609
368-07_s30@CCCATACGTCCCTTGT-1	GC	donor 07	week 4	IGHG1	0.213781	-0.946122
368-07_s30@CCCATACTCCTCTAGC-1	GC	donor 07	week 4	NA	-1.74938	-1.77404
368-07_s30@CCCTCCTGTACCGAGA-1	GC	donor 07	week 4	IGHG1	4.31065	-7.7485
368-07_s30@CCCTCCTTCGTCTGCT-1	GC	donor 07	week 4	IGHG2	11.2394	-5.07673
368-07_s30@CCGGGATCAGCTGTTA-1	GC	donor 07	week 4	IGHA1	3.07487	0.263707
368-07_s30@CCGGGATTCTCAAGTG-1	GC	donor 07	week 4	IGHG1	3.95299	-7.71509
368-07_s30@CCGGTAGAGTCCAGGA-1	GC	donor 07	week 4	NA	-1.18117	2.00372
368-07_s30@CCGGTAGCACTTCTGC-1	GC	donor 07	week 4	IGHG1	8.4186	-4.40875
368-07_s30@CCGGTAGCATGTTGAC-1	GC	donor 07	week 4	NA	1.73485	0.966346
368-07_s30@CCGGTAGGTCTAGCGC-1	GC	donor 07	week 4	IGHG1	2.11605	1.55952
368-07_s30@CCGGTAGTCCACTGGG-1	GC	donor 07	week 4	IGHG1	5.37766	-6.48327
368-07_s30@CCGTACTAGGGATCTG-1	GC	donor 07	week 4	IGHA1	3.63877	-6.2102
368-07_s30@CCGTACTGTGAAATCA-1	GC	donor 07	week 4	NA	-0.271051	-1.64393
368-07_s30@CCGTGGACATACGCTA-1	GC	donor 07	week 4	IGHA1	4.60385	-0.258311
368-07_s30@CCGTGGATCGGCGGTT-1	GC	donor 07	week 4	NA	10.4455	-5.04615
368-07_s30@CCGTTCAAGCCGCCTA-1	GC	donor 07	week 4	IGHA1	7.69424	-2.83627
368-07_s30@CCGTTCACATGTCCTC-1	GC	donor 07	week 4	NA	4.24568	-8.17952
368-07_s30@CCGTTCAGTTATTCTC-1	GC	donor 07	week 4	IGHA1	4.93286	-8.01802
368-07_s30@CCGTTCATCCATTCTA-1	GC	donor 07	week 4	IGHG1	2.42965	0.435701
368-07_s30@CCTAAAGCATATGGTC-1	GC	donor 07	week 4	IGHM	2.74834	9.35719
368-07_s30@CCTAAAGTCGCAGGCT-1	GC	donor 07	week 4	IGHA1	6.78635	-8.02875
368-07_s30@CCTACACAGATGCGAC-1	GC	donor 07	week 4	NA	6.75517	-3.38492
368-07_s30@CCTACACCAAGCGATG-1	GC	donor 07	week 4	IGHA1	-0.569934	-2.00274
368-07_s30@CCTACACGTAGAGCTG-1	GC	donor 07	week 4	IGHA1	5.49008	-6.9838
368-07_s30@CCTACCAAGATATGCA-1	GC	donor 07	week 4	IGHG1	8.08255	-7.83401
368-07_s30@CCTACCAAGGTGTGGT-1	GC	donor 07	week 4	NA	5.49101	-1.64197
368-07_s30@CCTACCACACCAGGTC-1	GC	donor 07	week 4	IGHG1	0.891533	0.834297
368-07_s30@CCTACCATCCCTAATT-1	GC	donor 07	week 4	NA	2.22302	-0.583317
[truncated: 12,356 more rows]
