# Supplementary material for: sciCSR infers B cell state transition and predicts class-switch recombination dynamics using single-cell transcriptomic data
Source: Nat Methods. 2023 Nov 6;21(5):823–34. doi: 10.1038/s41592-023-02060-1 (PMC11093741; doi:10.1038/s41592-023-02060-1)
Supplement: Supplementary file 17 — Source data for Extended Data Fig. 8. [file 41592_2023_2060_MOESM17_ESM.xlsx]

## Sheet: Extended data Fig. 8a
Source data for Extended data Fig. 8a (Gomez-Escolar et al. Expression of productive/sterile transcripts)
% of cells expressed	feature	cell_type	Average expression	genotype
47.3381	Ighm-P	E-prePB	-0.490793	Aicda KO
0	Ighg3-P	E-prePB	-0.608929	Aicda KO
0	Ighg1-P	E-prePB	-0.48629	Aicda KO
0.143885	Ighg2b-P	E-prePB	0.438055	Aicda KO
0.143885	Ighg2c-P	E-prePB	0.116192	Aicda KO
0	Ighe-P	E-prePB	NA	Aicda KO
0	Igha-P	E-prePB	NA	Aicda KO
83.0216	Ighm-S	E-prePB	0.498495	Aicda KO
16.5468	Ighg3-S	E-prePB	-0.144874	Aicda KO
1.8705	Ighg1-S	E-prePB	0.40685	Aicda KO
11.3669	Ighg2b-S	E-prePB	-0.0976138	Aicda KO
1.8705	Ighg2c-S	E-prePB	-0.151361	Aicda KO
0	Ighe-S	E-prePB	-0.628292	Aicda KO
0.431655	Igha-S	E-prePB	-0.418028	Aicda KO
76.4861	Ighm-P	GC.DZ	1.30789	Aicda KO
0.1321	Ighg3-P	GC.DZ	0.655699	Aicda KO
0.1321	Ighg1-P	GC.DZ	-0.351312	Aicda KO
0.264201	Ighg2b-P	GC.DZ	-0.394396	Aicda KO
0.396301	Ighg2c-P	GC.DZ	1.50936	Aicda KO
0	Ighe-P	GC.DZ	NA	Aicda KO
0	Igha-P	GC.DZ	NA	Aicda KO
73.9762	Ighm-S	GC.DZ	-0.711779	Aicda KO
30.9115	Ighg3-S	GC.DZ	0.41934	Aicda KO
3.03831	Ighg1-S	GC.DZ	0.995169	Aicda KO
9.11493	Ighg2b-S	GC.DZ	-0.497847	Aicda KO
1.4531	Ighg2c-S	GC.DZ	-0.393689	Aicda KO
0.264201	Ighe-S	GC.DZ	1.87138	Aicda KO
0.528402	Igha-S	GC.DZ	-0.400221	Aicda KO
32.3604	Ighm-P	Mem.Act	-1.13461	Aicda KO
0	Ighg3-P	Mem.Act	-0.608929	Aicda KO
0	Ighg1-P	Mem.Act	-0.48629	Aicda KO
0.253807	Ighg2b-P	Mem.Act	-0.087701	Aicda KO
0.126904	Ighg2c-P	Mem.Act	1.24697	Aicda KO
0	Ighe-P	Mem.Act	NA	Aicda KO
0	Igha-P	Mem.Act	NA	Aicda KO
76.7766	Ighm-S	Mem.Act	1.14639	Aicda KO
8.50254	Ighg3-S	Mem.Act	-0.605994	Aicda KO
1.26904	Ighg1-S	Mem.Act	0.264735	Aicda KO
9.51777	Ighg2b-S	Mem.Act	-0.162545	Aicda KO
0.253807	Ighg2c-S	Mem.Act	-0.454875	Aicda KO
0	Ighe-S	Mem.Act	-0.628292	Aicda KO
0.634518	Igha-S	Mem.Act	-0.266506	Aicda KO
58.4615	Ighm-P	GC.LZ	1.18216	Aicda KO
0.10989	Ighg3-P	GC.LZ	2.1595	Aicda KO
0.21978	Ighg1-P	GC.LZ	-0.0574268	Aicda KO
0.10989	Ighg2b-P	GC.LZ	-0.637362	Aicda KO
0.10989	Ighg2c-P	GC.LZ	-0.502669	Aicda KO
0	Ighe-P	GC.LZ	NA	Aicda KO
0	Igha-P	GC.LZ	NA	Aicda KO
55.6044	Ighm-S	GC.LZ	-0.861268	Aicda KO
31.5385	Ighg3-S	GC.LZ	1.9608	Aicda KO
2.30769	Ighg1-S	GC.LZ	1.41882	Aicda KO
3.73626	Ighg2b-S	GC.LZ	-0.623955	Aicda KO
0.659341	Ighg2c-S	GC.LZ	-0.399631	Aicda KO
0.10989	Ighe-S	GC.LZ	1.23406	Aicda KO
0.10989	Igha-S	GC.LZ	-0.440231	Aicda KO
47.7647	Ighm-P	Mem.GC	-0.47259	Aicda KO
0	Ighg3-P	Mem.GC	-0.608929	Aicda KO
0.235294	Ighg1-P	Mem.GC	-0.079425	Aicda KO
0	Ighg2b-P	Mem.GC	-0.83801	Aicda KO
0.235294	Ighg2c-P	Mem.GC	0.0704012	Aicda KO
0	Ighe-P	Mem.GC	NA	Aicda KO
0	Igha-P	Mem.GC	NA	Aicda KO
88.4706	Ighm-S	Mem.GC	0.610428	Aicda KO
16.9412	Ighg3-S	Mem.GC	-0.396426	Aicda KO
1.17647	Ighg1-S	Mem.GC	0.14094	Aicda KO
12.7059	Ighg2b-S	Mem.GC	0.0627431	Aicda KO
1.17647	Ighg2c-S	Mem.GC	-0.353834	Aicda KO
0	Ighe-S	Mem.GC	-0.628292	Aicda KO
1.41176	Igha-S	Mem.GC	-0.139859	Aicda KO
65.1568	Ighm-P	L-prePB	-0.722845	Aicda KO
0	Ighg3-P	L-prePB	-0.608929	Aicda KO
0	Ighg1-P	L-prePB	-0.48629	Aicda KO
0.348432	Ighg2b-P	L-prePB	-0.00605383	Aicda KO
0.348432	Ighg2c-P	L-prePB	-0.0605635	Aicda KO
0	Ighe-P	L-prePB	NA	Aicda KO
0	Igha-P	L-prePB	NA	Aicda KO
88.8502	Ighm-S	L-prePB	-0.243141	Aicda KO
20.5575	Ighg3-S	L-prePB	-0.360445	Aicda KO
1.74216	Ighg1-S	L-prePB	-0.660021	Aicda KO
52.6132	Ighg2b-S	L-prePB	2.38913	Aicda KO
22.9965	Ighg2c-S	L-prePB	2.46047	Aicda KO
0.348432	Ighe-S	L-prePB	0.0360229	Aicda KO
14.6341	Igha-S	L-prePB	2.46096	Aicda KO
39.2857	Ighm-P	Mem.Act2	-0.718677	Aicda KO
0	Ighg3-P	Mem.Act2	-0.608929	Aicda KO
0	Ighg1-P	Mem.Act2	-0.48629	Aicda KO
1.19048	Ighg2b-P	Mem.Act2	2.24138	Aicda KO
0	Ighg2c-P	Mem.Act2	-1.36396	Aicda KO
0	Ighe-P	Mem.Act2	NA	Aicda KO
0	Igha-P	Mem.Act2	NA	Aicda KO
80.9524	Ighm-S	Mem.Act2	1.13335	Aicda KO
19.0476	Ighg3-S	Mem.Act2	0.544515	Aicda KO
0	Ighg1-S	Mem.Act2	-1.36076	Aicda KO
10.7143	Ighg2b-S	Mem.Act2	-0.388982	Aicda KO
1.19048	Ighg2c-S	Mem.Act2	-0.238653	Aicda KO
0	Ighe-S	Mem.Act2	-0.628292	Aicda KO
0	Igha-S	Mem.Act2	-0.459158	Aicda KO
99.1304	Ighm-P	PB	1.04946	Aicda KO
1.73913	Ighg3-P	PB	0.229444	Aicda KO
1.73913	Ighg1-P	PB	2.43332	Aicda KO
2.6087	Ighg2b-P	PB	-0.715916	Aicda KO
0.869565	Ighg2c-P	PB	-1.01573	Aicda KO
0	Ighe-P	PB	NA	Aicda KO
0	Igha-P	PB	NA	Aicda KO
98.2609	Ighm-S	PB	-1.57247	Aicda KO
23.4783	Ighg3-S	PB	-1.41691	Aicda KO
1.73913	Ighg1-S	PB	-1.20573	Aicda KO
9.56522	Ighg2b-S	PB	-0.680935	Aicda KO
4.34783	Ighg2c-S	PB	-0.468425	Aicda KO
0	Ighe-S	PB	-0.628292	Aicda KO
5.21739	Igha-S	PB	-0.336957	Aicda KO
59.164	Ighm-P	L-prePB	0.316366	WT
0.321543	Ighg3-P	L-prePB	-0.735645	WT
0	Ighg1-P	L-prePB	-0.851311	WT
1.60772	Ighg2b-P	L-prePB	-1.1881	WT
0.96463	Ighg2c-P	L-prePB	-0.458139	WT
0	Ighe-P	L-prePB	NA	WT
0.321543	Igha-P	L-prePB	-0.572496	WT
87.1383	Ighm-S	L-prePB	-0.0271415	WT
14.1479	Ighg3-S	L-prePB	-0.485893	WT
0	Ighg1-S	L-prePB	-0.930759	WT
51.4469	Ighg2b-S	L-prePB	2.41986	WT
16.0772	Ighg2c-S	L-prePB	1.7835	WT
0.321543	Ighe-S	L-prePB	-0.524704	WT
15.1125	Igha-S	L-prePB	2.33227	WT
36.9515	Ighm-P	GC.LZ	0.321131	WT
0.923788	Ighg3-P	GC.LZ	1.52003	WT
4.61894	Ighg1-P	GC.LZ	1.67601	WT
6.00462	Ighg2b-P	GC.LZ	1.71587	WT
3.81062	Ighg2c-P	GC.LZ	1.21079	WT
0	Ighe-P	GC.LZ	NA	WT
0.115473	Igha-P	GC.LZ	-0.628536	WT
45.1501	Ighm-S	GC.LZ	-0.966813	WT
19.8614	Ighg3-S	GC.LZ	1.49202	WT
6.81293	Ighg1-S	GC.LZ	1.2038	WT
11.3164	Ighg2b-S	GC.LZ	-0.327162	WT
6.23557	Ighg2c-S	GC.LZ	1.15853	WT
0.461894	Ighe-S	GC.LZ	1.78837	WT
0.230947	Igha-S	GC.LZ	-0.490725	WT
51.3189	Ighm-P	GC.DZ	0.81966	WT
1.55875	Ighg3-P	GC.DZ	1.54936	WT
7.31415	Ighg1-P	GC.DZ	1.35666	WT
8.03357	Ighg2b-P	GC.DZ	1.28166	WT
6.11511	Ighg2c-P	GC.DZ	1.71388	WT
0	Ighe-P	GC.DZ	NA	WT
0.239808	Igha-P	GC.DZ	-0.650802	WT
61.6307	Ighm-S	GC.DZ	-0.795179	WT
24.8201	Ighg3-S	GC.DZ	1.06858	WT
10.1918	Ighg1-S	GC.DZ	0.913911	WT
17.506	Ighg2b-S	GC.DZ	-0.238965	WT
6.59472	Ighg2c-S	GC.DZ	0.330557	WT
0.719424	Ighe-S	GC.DZ	0.942733	WT
0.479616	Igha-S	GC.DZ	-0.453215	WT
42.6587	Ighm-P	E-prePB	0.251844	WT
0.595238	Ighg3-P	E-prePB	-0.461264	WT
0.396825	Ighg1-P	E-prePB	-0.725928	WT
2.38095	Ighg2b-P	E-prePB	-0.639852	WT
0	Ighg2c-P	E-prePB	-0.923392	WT
0	Ighe-P	E-prePB	NA	WT
0.595238	Igha-P	E-prePB	-0.449229	WT
78.9683	Ighm-S	E-prePB	0.530574	WT
13.8889	Ighg3-S	E-prePB	0.0578136	WT
1.5873	Ighg1-S	E-prePB	-0.556696	WT
11.5079	Ighg2b-S	E-prePB	-0.117464	WT
3.57143	Ighg2c-S	E-prePB	-0.531316	WT
0	Ighe-S	E-prePB	-0.729727	WT
0.595238	Igha-S	E-prePB	-0.468292	WT
28.903	Ighm-P	Mem.Act	-0.148301	WT
0.21097	Ighg3-P	Mem.Act	-0.553411	WT
0.632911	Ighg1-P	Mem.Act	-0.611072	WT
1.37131	Ighg2b-P	Mem.Act	-0.657494	WT
0.421941	Ighg2c-P	Mem.Act	-0.412793	WT
0	Ighe-P	Mem.Act	NA	WT
0.421941	Igha-P	Mem.Act	-0.46764	WT
73.4177	Ighm-S	Mem.Act	1.24475	WT
4.74684	Ighg3-S	Mem.Act	-0.406886	WT
1.79325	Ighg1-S	Mem.Act	-0.321866	WT
6.01266	Ighg2b-S	Mem.Act	-0.527838	WT
0.632911	Ighg2c-S	Mem.Act	-0.749847	WT
0	Ighe-S	Mem.Act	-0.729727	WT
0.21097	Igha-S	Mem.Act	-0.486488	WT
31.4136	Ighm-P	Mem.GC	-1.62261	WT
0.26178	Ighg3-P	Mem.GC	-0.716227	WT
2.6178	Ighg1-P	Mem.GC	-0.0138942	WT
4.97382	Ighg2b-P	Mem.GC	0.0338772	WT
1.04712	Ighg2c-P	Mem.GC	-0.598243	WT
0	Ighe-P	Mem.GC	NA	WT
2.35602	Igha-P	Mem.GC	0.762031	WT
76.7016	Ighm-S	Mem.GC	0.297739	WT
16.7539	Ighg3-S	Mem.GC	0.575784	WT
6.80628	Ighg1-S	Mem.GC	1.4011	WT
15.445	Ighg2b-S	Mem.GC	-0.0830076	WT
4.45026	Ighg2c-S	Mem.GC	-0.312363	WT
0	Ighe-S	Mem.GC	-0.729727	WT
4.18848	Igha-S	Mem.GC	0.481662	WT
92.8571	Ighm-P	PB	1.33571	WT
6.34921	Ighg3-P	PB	0.215345	WT
5.55556	Ighg1-P	PB	0.0208488	WT
10.3175	Ighg2b-P	PB	-0.203537	WT
10.3175	Ighg2c-P	PB	0.391287	WT
0	Ighe-P	PB	NA	WT
7.93651	Igha-P	PB	2.19478	WT
92.8571	Ighm-S	PB	-1.45961	WT
15.0794	Ighg3-S	PB	-1.5023	WT
4.7619	Ighg1-S	PB	-0.77873	WT
11.9048	Ighg2b-S	PB	-0.716866	WT
9.52381	Ighg2c-S	PB	-0.92876	WT
0	Ighe-S	PB	-0.729727	WT
7.14286	Igha-S	PB	-0.39631	WT
27.381	Ighm-P	Mem.Act2	-1.2738	WT
0	Ighg3-P	Mem.Act2	-0.818189	WT
0	Ighg1-P	Mem.Act2	-0.851311	WT
1.19048	Ighg2b-P	Mem.Act2	-0.342432	WT
0	Ighg2c-P	Mem.Act2	-0.923392	WT
0	Ighe-P	Mem.Act2	NA	WT
1.19048	Igha-P	Mem.Act2	-0.188111	WT
77.381	Ighm-S	Mem.Act2	1.17568	WT
7.14286	Ighg3-S	Mem.Act2	-0.799114	WT
0	Ighg1-S	Mem.Act2	-0.930759	WT
7.14286	Ighg2b-S	Mem.Act2	-0.40856	WT
2.38095	Ighg2c-S	Mem.Act2	-0.750296	WT
1.19048	Ighe-S	Mem.Act2	0.712514	WT
0	Igha-S	Mem.Act2	-0.518904	WT

## Sheet: Extended data Fig. 8b
Source data for Extended data Fig. 8b (Hong et al. Expression of productive/sterile transcripts)
% of cells expressed	feature	cell_type	Average expression	genotype
14.1869	Ighm-P	LZ 1	-0.622555	Il23-/-
1.7301	Ighg3-P	LZ 1	-0.552854	Il23-/-
10.0346	Ighg1-P	LZ 1	-0.259668	Il23-/-
4.15225	Ighg2b-P	LZ 1	-0.208543	Il23-/-
10.0346	Ighg2c-P	LZ 1	0.28872	Il23-/-
0	Ighe-P	LZ 1	-0.846826	Il23-/-
0	Igha-P	LZ 1	-0.6186	Il23-/-
42.9066	Ighm-S	LZ 1	-0.581789	Il23-/-
15.2249	Ighg3-S	LZ 1	0.193411	Il23-/-
25.9516	Ighg1-S	LZ 1	0.826568	Il23-/-
12.1107	Ighg2b-S	LZ 1	0.0879466	Il23-/-
11.4187	Ighg2c-S	LZ 1	0.587462	Il23-/-
0.346021	Ighe-S	LZ 1	-0.75137	Il23-/-
0.346021	Igha-S	LZ 1	-0.457645	Il23-/-
18.7773	Ighm-P	LZ 2	-0.431142	Il23-/-
1.74672	Ighg3-P	LZ 2	0.051218	Il23-/-
21.3974	Ighg1-P	LZ 2	0.310016	Il23-/-
7.86026	Ighg2b-P	LZ 2	0.0908545	Il23-/-
12.6638	Ighg2c-P	LZ 2	0.538168	Il23-/-
0.873362	Ighe-P	LZ 2	-0.0810382	Il23-/-
0.436681	Igha-P	LZ 2	0.0507371	Il23-/-
53.2751	Ighm-S	LZ 2	-0.369741	Il23-/-
14.8472	Ighg3-S	LZ 2	-0.25642	Il23-/-
27.0742	Ighg1-S	LZ 2	0.491471	Il23-/-
12.2271	Ighg2b-S	LZ 2	0.0400147	Il23-/-
12.2271	Ighg2c-S	LZ 2	0.201799	Il23-/-
1.74672	Ighe-S	LZ 2	0.00246203	Il23-/-
0.873362	Igha-S	LZ 2	-0.381728	Il23-/-
22.3214	Ighm-P	DZ 1	-0.533723	Il23-/-
3.57143	Ighg3-P	DZ 1	0.847867	Il23-/-
23.6607	Ighg1-P	DZ 1	0.137486	Il23-/-
7.58929	Ighg2b-P	DZ 1	0.45499	Il23-/-
12.9464	Ighg2c-P	DZ 1	0.641556	Il23-/-
0.892857	Ighe-P	DZ 1	0.563404	Il23-/-
0.892857	Igha-P	DZ 1	-0.0622768	Il23-/-
59.375	Ighm-S	DZ 1	-0.514214	Il23-/-
13.3929	Ighg3-S	DZ 1	-0.624079	Il23-/-
36.6071	Ighg1-S	DZ 1	1.0165	Il23-/-
11.1607	Ighg2b-S	DZ 1	-0.273283	Il23-/-
12.9464	Ighg2c-S	DZ 1	0.127465	Il23-/-
0.892857	Ighe-S	DZ 1	-0.623227	Il23-/-
0.446429	Igha-S	DZ 1	-0.477636	Il23-/-
22.8188	Ighm-P	DZ 2	-0.359126	Il23-/-
2.68456	Ighg3-P	DZ 2	0.226773	Il23-/-
15.4362	Ighg1-P	DZ 2	-0.251042	Il23-/-
10.7383	Ighg2b-P	DZ 2	1.6681	Il23-/-
8.05369	Ighg2c-P	DZ 2	0.477521	Il23-/-
2.68456	Ighe-P	DZ 2	1.95891	Il23-/-
0.671141	Igha-P	DZ 2	0.0935857	Il23-/-
60.4027	Ighm-S	DZ 2	-0.283035	Il23-/-
14.7651	Ighg3-S	DZ 2	-0.340836	Il23-/-
20.1342	Ighg1-S	DZ 2	-0.476465	Il23-/-
12.0805	Ighg2b-S	DZ 2	-0.178787	Il23-/-
12.7517	Ighg2c-S	DZ 2	-0.298304	Il23-/-
2.68456	Ighe-S	DZ 2	1.39708	Il23-/-
1.34228	Igha-S	DZ 2	-0.375981	Il23-/-
27.451	Ighm-P	Myc+	-0.402195	Il23-/-
3.92157	Ighg3-P	Myc+	1.79405	Il23-/-
27.451	Ighg1-P	Myc+	0.432158	Il23-/-
11.2745	Ighg2b-P	Myc+	1.04658	Il23-/-
18.1373	Ighg2c-P	Myc+	1.03776	Il23-/-
2.45098	Ighe-P	Myc+	0.984253	Il23-/-
0.490196	Igha-P	Myc+	-0.144055	Il23-/-
73.0392	Ighm-S	Myc+	-0.438803	Il23-/-
20.5882	Ighg3-S	Myc+	-0.481256	Il23-/-
42.1569	Ighg1-S	Myc+	0.791095	Il23-/-
18.6275	Ighg2b-S	Myc+	0.65775	Il23-/-
22.549	Ighg2c-S	Myc+	0.526287	Il23-/-
8.33333	Ighe-S	Myc+	1.17464	Il23-/-
1.96078	Igha-S	Myc+	-0.382578	Il23-/-
17.8571	Ighm-P	Memory	-0.755807	Il23-/-
3.57143	Ighg3-P	Memory	0.722221	Il23-/-
25.8929	Ighg1-P	Memory	-0.112234	Il23-/-
9.82143	Ighg2b-P	Memory	0.286102	Il23-/-
14.2857	Ighg2c-P	Memory	0.20564	Il23-/-
1.78571	Ighe-P	Memory	-0.0382275	Il23-/-
3.57143	Igha-P	Memory	2.5	Il23-/-
73.2143	Ighm-S	Memory	-0.0743577	Il23-/-
14.2857	Ighg3-S	Memory	-0.206519	Il23-/-
39.2857	Ighg1-S	Memory	0.603917	Il23-/-
20.5357	Ighg2b-S	Memory	0.430511	Il23-/-
19.6429	Ighg2c-S	Memory	1.41047	Il23-/-
5.35714	Ighe-S	Memory	1.28381	Il23-/-
15.1786	Igha-S	Memory	2.5	Il23-/-
33.3333	Ighm-P	Memory IgM-hi	1.04398	Il23-/-
0	Ighg3-P	Memory IgM-hi	-1.02976	Il23-/-
0.793651	Ighg1-P	Memory IgM-hi	-1.1949	Il23-/-
2.38095	Ighg2b-P	Memory IgM-hi	-0.900959	Il23-/-
3.1746	Ighg2c-P	Memory IgM-hi	-1.47426	Il23-/-
0	Ighe-P	Memory IgM-hi	-0.846826	Il23-/-
0	Igha-P	Memory IgM-hi	-0.6186	Il23-/-
79.3651	Ighm-S	Memory IgM-hi	2.13034	Il23-/-
7.93651	Ighg3-S	Memory IgM-hi	-0.796445	Il23-/-
6.34921	Ighg1-S	Memory IgM-hi	-1.35533	Il23-/-
18.254	Ighg2b-S	Memory IgM-hi	1.91345	Il23-/-
12.6984	Ighg2c-S	Memory IgM-hi	0.467986	Il23-/-
0	Ighe-S	Memory IgM-hi	-0.871538	Il23-/-
3.1746	Igha-S	Memory IgM-hi	0.558464	Il23-/-
31	Ighm-P	Follicular	2.2686	Il23-/-
0	Ighg3-P	Follicular	-1.02976	Il23-/-
0	Ighg1-P	Follicular	-1.21722	Il23-/-
0	Ighg2b-P	Follicular	-1.21856	Il23-/-
0	Ighg2c-P	Follicular	-1.91205	Il23-/-
0	Ighe-P	Follicular	-0.846826	Il23-/-
0	Igha-P	Follicular	-0.6186	Il23-/-
55	Ighm-S	Follicular	1.16925	Il23-/-
17	Ighg3-S	Follicular	2.5	Il23-/-
0	Ighg1-S	Follicular	-1.71918	Il23-/-
1	Ighg2b-S	Follicular	-1.23888	Il23-/-
1	Ighg2c-S	Follicular	-1.98789	Il23-/-
0	Ighe-S	Follicular	-0.871538	Il23-/-
0	Igha-S	Follicular	-0.498449	Il23-/-
37.5	Ighm-P	Plasmablast	-0.20803	Il23-/-
0	Ighg3-P	Plasmablast	-1.02976	Il23-/-
56.25	Ighg1-P	Plasmablast	2.15541	Il23-/-
0	Ighg2b-P	Plasmablast	-1.21856	Il23-/-
25	Ighg2c-P	Plasmablast	0.196941	Il23-/-
0	Ighe-P	Plasmablast	-0.846826	Il23-/-
0	Igha-P	Plasmablast	-0.6186	Il23-/-
75	Ighm-S	Plasmablast	-1.03765	Il23-/-
18.75	Ighg3-S	Plasmablast	-0.0337304	Il23-/-
50	Ighg1-S	Plasmablast	-0.178578	Il23-/-
6.25	Ighg2b-S	Plasmablast	-1.43873	Il23-/-
25	Ighg2c-S	Plasmablast	-1.03527	Il23-/-
6.25	Ighe-S	Plasmablast	-0.740322	Il23-/-
0	Igha-S	Plasmablast	-0.498449	Il23-/-
10.6061	Ighm-P	LZ 1	0.357416	WT
1.21212	Ighg3-P	LZ 1	-0.196059	WT
9.69697	Ighg1-P	LZ 1	0.270367	WT
4.24242	Ighg2b-P	LZ 1	-0.339436	WT
7.57576	Ighg2c-P	LZ 1	0.0236993	WT
0.30303	Ighe-P	LZ 1	-0.419268	WT
0	Igha-P	LZ 1	-0.539453	WT
36.0606	Ighm-S	LZ 1	-0.544661	WT
7.87879	Ighg3-S	LZ 1	0.37423	WT
18.7879	Ighg1-S	LZ 1	0.864956	WT
11.5152	Ighg2b-S	LZ 1	-0.141989	WT
14.5455	Ighg2c-S	LZ 1	0.522111	WT
1.21212	Ighe-S	LZ 1	-0.562791	WT
0.909091	Igha-S	LZ 1	-0.265991	WT
9.15751	Ighm-P	LZ 2	-0.402396	WT
1.4652	Ighg3-P	LZ 2	-0.234848	WT
10.6227	Ighg1-P	LZ 2	0.854819	WT
10.989	Ighg2b-P	LZ 2	0.518817	WT
12.8205	Ighg2c-P	LZ 2	0.848246	WT
1.0989	Ighe-P	LZ 2	0.432512	WT
0.3663	Igha-P	LZ 2	-0.30198	WT
49.8168	Ighm-S	LZ 2	-0.250946	WT
9.89011	Ighg3-S	LZ 2	0.87592	WT
20.5128	Ighg1-S	LZ 2	0.732688	WT
18.315	Ighg2b-S	LZ 2	0.706311	WT
17.9487	Ighg2c-S	LZ 2	0.601032	WT
1.4652	Ighe-S	LZ 2	0.241369	WT
0.732601	Igha-S	LZ 2	-0.444695	WT
17.1975	Ighm-P	DZ 1	0.00572065	WT
2.2293	Ighg3-P	DZ 1	-0.0525288	WT
16.242	Ighg1-P	DZ 1	1.2202	WT
10.5096	Ighg2b-P	DZ 1	0.313424	WT
15.9236	Ighg2c-P	DZ 1	0.670703	WT
0.955414	Ighe-P	DZ 1	-0.439341	WT
0.318471	Igha-P	DZ 1	-0.340302	WT
51.5924	Ighm-S	DZ 1	-0.561425	WT
12.7389	Ighg3-S	DZ 1	0.461976	WT
23.8854	Ighg1-S	DZ 1	0.462476	WT
18.7898	Ighg2b-S	DZ 1	0.209109	WT
22.293	Ighg2c-S	DZ 1	0.923024	WT
1.27389	Ighe-S	DZ 1	-0.566716	WT
0	Igha-S	DZ 1	-0.497976	WT
16.2011	Ighm-P	DZ 2	0.345456	WT
1.11732	Ighg3-P	DZ 2	-0.541667	WT
11.1732	Ighg1-P	DZ 2	0.265863	WT
10.6145	Ighg2b-P	DZ 2	0.169707	WT
12.2905	Ighg2c-P	DZ 2	0.778229	WT
1.11732	Ighe-P	DZ 2	-0.498079	WT
0	Igha-P	DZ 2	-0.539453	WT
59.2179	Ighm-S	DZ 2	-0.346014	WT
12.2905	Ighg3-S	DZ 2	0.628934	WT
18.9944	Ighg1-S	DZ 2	0.406389	WT
17.8771	Ighg2b-S	DZ 2	0.331147	WT
15.6425	Ighg2c-S	DZ 2	0.359706	WT
1.67598	Ighe-S	DZ 2	-0.353934	WT
1.11732	Igha-S	DZ 2	-0.34394	WT
17.6768	Ighm-P	Myc+	-0.01808	WT
2.0202	Ighg3-P	Myc+	0.15229	WT
13.6364	Ighg1-P	Myc+	-0.239221	WT
12.6263	Ighg2b-P	Myc+	0.636623	WT
12.1212	Ighg2c-P	Myc+	-0.236747	WT
1.51515	Ighe-P	Myc+	0.682994	WT
0.505051	Igha-P	Myc+	1.05266	WT
65.6566	Ighm-S	Myc+	-0.427012	WT
15.1515	Ighg3-S	Myc+	0.302544	WT
24.7475	Ighg1-S	Myc+	0.47914	WT
23.2323	Ighg2b-S	Myc+	0.561005	WT
23.2323	Ighg2c-S	Myc+	0.0979396	WT
7.07071	Ighe-S	Myc+	2.04518	WT
1.0101	Igha-S	Myc+	-0.472035	WT
12.6984	Ighm-P	Memory	-0.567169	WT
3.96825	Ighg3-P	Memory	2.03205	WT
17.4603	Ighg1-P	Memory	0.00631724	WT
11.9048	Ighg2b-P	Memory	0.578897	WT
11.9048	Ighg2c-P	Memory	1.00943	WT
0.793651	Ighe-P	Memory	-0.319929	WT
1.5873	Igha-P	Memory	2.28689	WT
69.8413	Ighm-S	Memory	-0.272372	WT
13.4921	Ighg3-S	Memory	1.00878	WT
28.5714	Ighg1-S	Memory	0.838869	WT
23.8095	Ighg2b-S	Memory	1.43161	WT
23.8095	Ighg2c-S	Memory	0.268852	WT
3.96825	Ighe-S	Memory	0.819292	WT
15.0794	Igha-S	Memory	2.5	WT
21.1111	Ighm-P	Memory IgM-hi	2.24714	WT
0	Ighg3-P	Memory IgM-hi	-1.09468	WT
1.11111	Ighg1-P	Memory IgM-hi	-1.45	WT
0	Ighg2b-P	Memory IgM-hi	-1.58973	WT
4.44444	Ighg2c-P	Memory IgM-hi	-1.15016	WT
0	Ighe-P	Memory IgM-hi	-0.855576	WT
0	Igha-P	Memory IgM-hi	-0.539453	WT
75.5556	Ighm-S	Memory IgM-hi	1.04634	WT
6.66667	Ighg3-S	Memory IgM-hi	-0.583903	WT
1.11111	Ighg1-S	Memory IgM-hi	-1.5111	WT
7.77778	Ighg2b-S	Memory IgM-hi	-0.160372	WT
10	Ighg2c-S	Memory IgM-hi	0.579342	WT
2.22222	Ighe-S	Memory IgM-hi	0.125306	WT
1.11111	Igha-S	Memory IgM-hi	-0.202497	WT
0	Ighm-P	Follicular	-1.35996	WT
0	Ighg3-P	Follicular	-1.09468	WT
0	Ighg1-P	Follicular	-1.69826	WT
0	Ighg2b-P	Follicular	-1.58973	WT
0	Ighg2c-P	Follicular	-1.95612	WT
0	Ighe-P	Follicular	-0.855576	WT
0	Igha-P	Follicular	-0.539453	WT
100	Ighm-S	Follicular	2.24881	WT
0	Ighg3-S	Follicular	-1.93788	WT
0	Ighg1-S	Follicular	-1.65395	WT
0	Ighg2b-S	Follicular	-2.0275	WT
0	Ighg2c-S	Follicular	-2.09393	WT
0	Ighe-S	Follicular	-1.499	WT
0	Igha-S	Follicular	-0.497976	WT
17.2414	Ighm-P	Plasmablast	-0.608133	WT
10.3448	Ighg3-P	Plasmablast	1.03013	WT
31.0345	Ighg1-P	Plasmablast	0.76991	WT
24.1379	Ighg2b-P	Plasmablast	1.30142	WT
24.1379	Ighg2c-P	Plasmablast	0.0127211	WT
10.3448	Ighe-P	Plasmablast	2.27226	WT
0	Igha-P	Plasmablast	-0.539453	WT
75.8621	Ighm-S	Plasmablast	-0.892719	WT
20.6897	Ighg3-S	Plasmablast	-1.1306	WT
51.7241	Ighg1-S	Plasmablast	-0.619471	WT
27.5862	Ighg2b-S	Plasmablast	-0.909323	WT
24.1379	Ighg2c-S	Plasmablast	-1.25808	WT
10.3448	Ighe-S	Plasmablast	-0.248714	WT
6.89655	Igha-S	Plasmablast	0.109496	WT

## Sheet: Extended data Fig. 8c
Source data for Extended data Fig. 8c (Hong et al. cell-type gene marker expression levels)
% of cells expressed	feature	cell_type	Average expression
5.00808	Prdm1	LZ 1	-0.184613
0.161551	Sdc1	LZ 1	-0.393065
6.78514	Cd38	LZ 1	-0.569419
1.29241	Bcl2	LZ 1	-0.49001
58.1583	Bcl6	LZ 1	1.68533
42.3263	Mki67	LZ 1	-0.467882
67.8514	Cd83	LZ 1	1.69078
36.3489	Cd86	LZ 1	1.86444
25.2019	Cxcr4	LZ 1	1.244
48.9499	Dnmt1	LZ 1	0.145381
7.26979	Myc	LZ 1	-0.628035
5.00808	Klf2	LZ 1	-0.497793
28.1099	Ly6d	LZ 1	-0.668011
6.46204	Zeb2	LZ 1	-0.36612
0.484653	Hhex	LZ 1	-0.570377
7.10824	Tle3	LZ 1	-0.334865
34.7334	Ighm	LZ 1	-0.418823
0.996016	Prdm1	LZ 2	-0.385186
0.398406	Sdc1	LZ 2	-0.350866
4.58167	Cd38	LZ 2	-0.684265
0.996016	Bcl2	LZ 2	-0.521432
63.3466	Bcl6	LZ 2	0.617356
81.4741	Mki67	LZ 2	-0.206814
69.3227	Cd83	LZ 2	0.270118
36.8526	Cd86	LZ 2	0.262827
35.4582	Cxcr4	LZ 2	0.362075
89.4422	Dnmt1	LZ 2	1.20578
18.1275	Myc	LZ 2	-0.403446
6.1753	Klf2	LZ 2	-0.532092
45.2191	Ly6d	LZ 2	-0.693468
3.38645	Zeb2	LZ 2	-0.567043
0.398406	Hhex	LZ 2	-0.578705
10.757	Tle3	LZ 2	-0.534811
35.4582	Ighm	LZ 2	-0.655232
2.04461	Prdm1	DZ 1	-0.357468
0.371747	Sdc1	DZ 1	-0.398236
7.0632	Cd38	DZ 1	-0.663672
0.929368	Bcl2	DZ 1	-0.524713
71.5613	Bcl6	DZ 1	0.842492
99.6283	Mki67	DZ 1	2.04109
64.684	Cd83	DZ 1	-0.235596
33.2714	Cd86	DZ 1	-0.0613633
50.7435	Cxcr4	DZ 1	1.44559
93.4944	Dnmt1	DZ 1	1.72903
12.6394	Myc	DZ 1	-0.72089
5.20446	Klf2	DZ 1	-0.521914
38.4758	Ly6d	DZ 1	-0.706625
5.20446	Zeb2	DZ 1	-0.528907
0.557621	Hhex	DZ 1	-0.572472
8.92193	Tle3	DZ 1	-0.618523
35.1301	Ighm	DZ 1	-0.444188
6.40244	Prdm1	DZ 2	-0.244949
0.304878	Sdc1	DZ 2	-0.41472
4.87805	Cd38	DZ 2	-0.696848
0.304878	Bcl2	DZ 2	-0.53184
71.0366	Bcl6	DZ 2	0.673116
97.2561	Mki67	DZ 2	1.125
45.4268	Cd83	DZ 2	-0.898174
25	Cd86	DZ 2	-0.605536
43.5976	Cxcr4	DZ 2	0.606656
69.2073	Dnmt1	DZ 2	-0.244786
12.8049	Myc	DZ 2	-0.73044
8.53659	Klf2	DZ 2	-0.528631
47.561	Ly6d	DZ 2	-0.682921
3.96341	Zeb2	DZ 2	-0.566826
0	Hhex	DZ 2	-0.586915
3.35366	Tle3	DZ 2	-0.907591
36.5854	Ighm	DZ 2	-0.418958
5.47264	Prdm1	Myc+	-0.346877
1.49254	Sdc1	Myc+	-0.305386
8.20896	Cd38	Myc+	-0.685395
4.47761	Bcl2	Myc+	-0.495229
62.1891	Bcl6	Myc+	-0.0756699
95.0249	Mki67	Myc+	0.319872
79.3532	Cd83	Myc+	0.522038
33.3333	Cd86	Myc+	-0.637084
38.3085	Cxcr4	Myc+	-0.504722
93.7811	Dnmt1	Myc+	0.640501
62.6866	Myc	Myc+	1.89029
10.9453	Klf2	Myc+	-0.487515
73.1343	Ly6d	Myc+	-0.598031
16.9154	Zeb2	Myc+	-0.477007
1.24378	Hhex	Myc+	-0.566328
18.408	Tle3	Myc+	-0.613106
40.5473	Ighm	Myc+	-0.571158
2.94118	Prdm1	Memory	-0.370076
0.420168	Sdc1	Memory	-0.410341
38.6555	Cd38	Memory	0.26969
30.6723	Bcl2	Memory	0.322068
2.94118	Bcl6	Memory	-0.982734
36.1345	Mki67	Memory	-0.605741
73.9496	Cd83	Memory	0.104003
36.1345	Cd86	Memory	0.372467
20.5882	Cxcr4	Memory	-0.506397
40.3361	Dnmt1	Memory	-0.79886
19.3277	Myc	Memory	0.0104894
93.2773	Klf2	Memory	1.94978
97.0588	Ly6d	Memory	0.547598
52.521	Zeb2	Memory	1.21056
52.521	Hhex	Memory	1.75379
35.7143	Tle3	Memory	1.22109
29.4118	Ighm	Memory	-0.577781
0.925926	Prdm1	Memory IgM-hi	-0.37416
0.925926	Sdc1	Memory IgM-hi	-0.260505
49.537	Cd38	Memory IgM-hi	2.07555
42.5926	Bcl2	Memory IgM-hi	2.5
10.6481	Bcl6	Memory IgM-hi	-0.655395
8.7963	Mki67	Memory IgM-hi	-0.964832
58.3333	Cd83	Memory IgM-hi	0.976926
20.8333	Cd86	Memory IgM-hi	0.779078
11.1111	Cxcr4	Memory IgM-hi	-0.1168
14.3519	Dnmt1	Memory IgM-hi	-1.00561
17.5926	Myc	Memory IgM-hi	0.312356
81.4815	Klf2	Memory IgM-hi	1.55944
95.3704	Ly6d	Memory IgM-hi	1.40446
39.3519	Zeb2	Memory IgM-hi	2.19847
28.7037	Hhex	Memory IgM-hi	1.71073
18.9815	Tle3	Memory IgM-hi	0.797352
82.4074	Ighm	Memory IgM-hi	0.753418
0	Prdm1	Follicular	-0.396596
1.9802	Sdc1	Follicular	-0.121598
42.5743	Cd38	Follicular	1.17563
22.7723	Bcl2	Follicular	0.242982
1.9802	Bcl6	Follicular	-1.04233
20.7921	Mki67	Follicular	-0.881939
17.8218	Cd83	Follicular	-1.12651
19.802	Cd86	Follicular	-0.286419
0.990099	Cxcr4	Follicular	-1.52724
32.6733	Dnmt1	Follicular	-0.738293
32.6733	Myc	Follicular	1.29293
23.7624	Klf2	Follicular	-0.43144
97.0297	Ly6d	Follicular	1.81684
5.94059	Zeb2	Follicular	-0.519803
13.8614	Hhex	Follicular	-0.0028052
29.703	Tle3	Follicular	1.79951
85.1485	Ighm	Follicular	-0.0733844
71.1111	Prdm1	Plasmablast	2.5
28.8889	Sdc1	Plasmablast	2.5
28.8889	Cd38	Plasmablast	-0.221273
2.22222	Bcl2	Plasmablast	-0.505149
0	Bcl6	Plasmablast	-1.06216
68.8889	Mki67	Plasmablast	-0.358748
26.6667	Cd83	Plasmablast	-1.30358
0	Cd86	Plasmablast	-1.68841
13.3333	Cxcr4	Plasmablast	-1.00316
37.7778	Dnmt1	Plasmablast	-0.933139
4.44444	Myc	Plasmablast	-1.02325
8.88889	Klf2	Plasmablast	-0.509834
48.8889	Ly6d	Plasmablast	-0.419836
17.7778	Zeb2	Plasmablast	-0.383321
0	Hhex	Plasmablast	-0.586915
6.66667	Tle3	Plasmablast	-0.809057
28.8889	Ighm	Plasmablast	2.40611

## Sheet: Extended data Fig. 8d,e,f
Source data for Extended data Fig. 8-d,e,f (Hong et al. Cell type annotation, Aicda expression level, S/G2M scores and % of transcripts mapped to IGV genes as marker of plasmablast/plasma cell identities; each row corresponds to one cell in the Hong et al. Data)
clusters	G2M.Score	S.Score	Aicda expression	% transcripts mapped to IGV genes
Memory IgM-hi	-0.253708	-0.286623	0	1.64794
DZ 2	0.479876	-0.283076	1.65546	0.127065
Follicular	-0.284412	0.173553	0	0.265849
LZ 2	0.223082	0.0771928	1.65481	0.59249
LZ 1	-0.345666	-0.290352	0	0.219298
Plasmablast	-0.399496	-0.305185	0.451093	2.53662
DZ 1	0.61802	-0.0695614	1.2862	0.543443
Follicular	-0.328075	-0.231974	0	0.754148
Follicular	-0.274597	-0.167682	0	0.34891
Follicular	-0.281393	-0.00269044	0	0.26738
Memory IgM-hi	-0.40761	-0.331518	0	0.78692
LZ 1	-0.12619	0.0498456	0	1.09818
Myc+	0.0538717	0.326206	0	0.701514
DZ 2	0.187574	-0.236023	0	0.290698
LZ 1	-0.260886	-0.402621	1.46085	0.728115
DZ 1	0.57215	-0.0522912	1.61503	0.990897
LZ 1	-0.416371	-0.383652	1.29177	1.0029
Follicular	-0.214258	-0.132608	0	0.924025
Memory IgM-hi	-0.423758	-0.201523	0	0.865312
Myc+	0.166431	-0.0509611	0.2742	0.362799
LZ 1	0.107897	-0.118422	1.04713	0.0554836
Memory	-0.16513	0.263343	0.773552	0.688796
Follicular	0.37696	-0.0522646	0	0.55814
DZ 1	0.34325	0.111742	1.48716	2.23021
Myc+	-0.229288	0.162401	0	0.376815
Follicular	-0.196435	-0.168134	0	1.58491
LZ 2	-0.234784	0.266355	1.99695	1.01865
LZ 2	-0.176143	0.20416	2.10154	0.495334
Myc+	0.402601	-0.170094	0	0.186834
Follicular	-0.264504	-0.0478759	0	1.5894
Follicular	-0.0414248	0.157681	0	0.438427
Follicular	-0.310926	-0.230342	0	0.498301
Memory IgM-hi	-0.313929	-0.222464	0	0.606768
DZ 2	0.598546	-0.083968	1.7052	0.365826
Follicular	-0.243985	-0.257717	0	0.887736
LZ 1	0.0335243	0.285913	1.43888	0.0964785
Memory IgM-hi	-0.41612	-0.0868414	0	0.578512
Myc+	-0.0411261	0.378581	0.668261	0.161643
LZ 1	-0.236383	-0.205555	0	0.20202
LZ 1	-0.299515	-0.0951984	0	0.0932546
Follicular	0.328126	-0.226697	0	1.1022
Myc+	0.0802788	0.344465	1.43338	0.779967
Follicular	0.278763	-0.0768145	0	0.349589
Memory	-0.367001	-0.268146	1.74092	0.297829
LZ 1	-0.363093	0.180537	0	0.163088
DZ 1	0.269893	0.101549	1.28209	0.876736
Follicular	-0.424098	-0.133242	0	0.559284
Memory IgM-hi	-0.347752	-0.212047	0	0.187705
Memory IgM-hi	-0.305187	-0.18618	0	0.630546
Follicular	-0.328848	-0.186771	0	1.04638
Follicular	0.269663	-0.172832	0	0.897232
Memory	-0.493268	-0.367158	0	1.0389
Follicular	-0.23874	0.0247535	0	0.501959
LZ 1	0.00882693	0.37294	0	2.72628
Myc+	0.15067	0.117402	0.309487	0.311945
Memory IgM-hi	-0.329459	-0.291246	0	1.39101
Memory IgM-hi	-0.318181	-0.286229	0	1.34216
LZ 2	-0.136704	0.2906	0.78535	0.334089
Memory IgM-hi	-0.4038	-0.301554	0	1.18604
Follicular	-0.282343	-0.14718	0	0.789379
DZ 1	0.373903	0.178615	1.45905	0.622642
Myc+	0.163686	0.135386	0	0.191279
DZ 1	0.440287	0.107873	1.7136	1.55673
DZ 1	0.310439	0.0542581	1.8265	1.16404
LZ 2	-0.345545	0.0647689	1.2213	0.996492
DZ 1	0.699489	-0.326515	1.20311	0.0932184
LZ 1	-0.331919	-0.340861	1.61652	0.0403551
Memory	-0.444925	-0.360994	0	0.0683255
Memory	-0.377687	-0.407082	0	0.417764
DZ 1	0.638467	-0.203455	1.31101	0.930401
Memory IgM-hi	-0.420129	-0.309717	0	0.464781
LZ 1	-0.407475	-0.352457	2.59085	0.740466
Myc+	-0.352438	-0.0658255	0	0.706597
Memory IgM-hi	-0.293422	-0.277553	0	1.36679
DZ 1	0.330412	0.100488	1.41659	1.32417
Myc+	0.155331	0.0173886	0	1.07982
LZ 1	-0.261263	0.0578324	1.92195	0.145858
LZ 1	-0.298388	-0.122989	0.90332	0.381623
LZ 1	-0.204832	-0.00624922	0	0.191939
Myc+	0.265971	-0.037018	0	0.135325
DZ 2	0.139671	-0.104462	1.3476	0.208867
DZ 2	0.787162	-0.33945	1.54704	0.831947
Memory IgM-hi	-0.362881	-0.199651	0	1.21744
Follicular	0.265391	-0.268079	0	1.01261
Follicular	-0.293173	-0.189885	0	0.293588
LZ 1	0.015657	-0.0618271	0	0.0998502
Myc+	0.0811505	0.339196	1.0144	0.51193
Follicular	-0.295062	-0.203511	0	0.276899
Follicular	0.369276	-0.0402019	0	0.414766
DZ 2	0.928825	-0.469566	2.22551	0.977221
Follicular	-0.244264	-0.161085	0	1.47853
LZ 1	-0.440437	-0.299838	0	0.968322
LZ 1	-0.245849	-0.252051	1.00357	0.397443
DZ 1	0.728601	-0.220737	2.12748	0.221811
LZ 2	-0.10858	0.490326	1.32196	0.724372
Follicular	-0.251018	-0.192645	0	1.06528
Memory IgM-hi	-0.383448	-0.3906	0	2.51611
Follicular	-0.348708	0.0377282	0	0.909863
LZ 1	-0.330736	-0.240303	0	0.151114
Memory IgM-hi	-0.424022	-0.394823	0	0.963705
Memory IgM-hi	-0.330791	-0.230218	0	0.554175
Myc+	0.20541	-0.189623	0.98222	0.233853
DZ 1	0.470173	-0.0362026	1.61377	0.120652
Follicular	-0.0807518	0.409303	0	0.533944
Follicular	-0.344815	-0.0549728	0	0.893407
Myc+	0.0564223	0.0194042	0.517856	0.766621
DZ 2	0.673438	-0.398304	1.67012	0.33065
Myc+	0.00308592	-0.217894	0.565015	0.243032
DZ 2	0.432505	-0.219917	2.4893	0.248687
LZ 1	-0.416833	-0.324395	0.748327	0.890769
DZ 1	0.51228	0.00347717	0.811069	0.112528
Follicular	0.489119	-0.226947	0	1.38433
Memory IgM-hi	-0.374952	-0.331426	0	1.26829
LZ 1	0.158722	0.14142	0	0.0296824
LZ 1	-0.23601	0.107146	1.72652	0.369686
Follicular	-0.321777	-0.244532	0	0.754196
Follicular	0.291315	-0.072235	0	1.15834
DZ 1	0.526756	-0.177281	1.47642	0.146347
Memory IgM-hi	-0.426045	-0.360832	1.06336	0.60043
Myc+	0.136669	0.143389	0.441992	0.655847
Myc+	-0.381672	-0.131273	0	0.527468
Memory IgM-hi	-0.429669	-0.331462	0	0.125156
Follicular	-0.277863	-0.231918	0	0.505495
Memory IgM-hi	-0.329551	-0.334635	0	0.150943
Follicular	-0.10407	-0.0410019	0	0.14782
Follicular	-0.316796	-0.194586	0	0.562796
LZ 2	-0.228127	0.170324	1.42301	2.10236
Follicular	-0.23901	-0.183116	0	0.694444
Follicular	0.134892	0.161173	0	0.117838
Memory IgM-hi	-0.339133	-0.341916	0	0.867484
Memory	-0.372991	-0.362997	0	0.747964
Follicular	-0.274431	-0.167363	0	0.717759
LZ 1	-0.285926	-0.206444	0	0.0629525
LZ 1	-0.0949829	0.194925	0.605644	0.0582702
Follicular	-0.330068	-0.123426	0	0.578325
Follicular	-0.239047	-0.232505	0	1.13821
LZ 1	-0.364509	-0.352233	1.50803	1.62992
Myc+	0.0187691	0.353862	0	0.667362
LZ 2	-0.0948248	0.245775	2.24002	0.940071
LZ 1	-0.289623	-0.23603	0	0.0738007
LZ 2	-0.131633	0.0115415	1.49406	0.146843
DZ 1	0.68734	-0.299601	0	0.161931
Memory	-0.357039	-0.295866	0.538254	1.74688
DZ 1	0.207064	0.460126	0	0.303175
Follicular	-0.283559	-0.200483	0	0.57005
LZ 2	0.23336	-0.00407898	1.39888	1.14907
Myc+	-0.0477897	0.286134	0	0.673232
Follicular	-0.186992	0.167444	0	0.531161
DZ 1	0.155149	0.353859	1.72893	0.656573
DZ 1	0.658888	-0.183307	2.41049	0.101394
DZ 1	0.240659	0.00723242	2.00978	1.81466
LZ 1	0.0879154	0.28017	1.7763	0
Follicular	-0.305064	-0.187046	0	0.388645
LZ 1	-0.320873	-0.311646	2.73631	0.901876
Follicular	-0.174743	0.0602951	0	0.3443
Follicular	-0.0353311	-0.21798	0	0.609319
Myc+	-0.153834	0.215721	0	0.598687
Myc+	0.505066	-0.262944	0.917492	0.751503
Follicular	-0.279506	-0.229045	0	0.785855
Follicular	0.24492	-0.321285	0	0.775578
Myc+	-0.214965	0.0901835	0	0.556359
Follicular	-0.276366	-0.261518	0	1.32653
Memory IgM-hi	-0.333134	-0.18249	0	0.430571
Myc+	-0.364484	-0.01507	0	0.739319
Follicular	-0.326714	-0.297695	0	0.5474
Follicular	0.239685	-0.256121	0	1.21468
Follicular	-0.246538	-0.248699	0	0.486224
DZ 2	0.597948	-0.343026	0.712176	0.768432
Follicular	0.01462	-0.307416	0	0.929189
Myc+	-0.236681	-0.293468	0.585485	0.716275
LZ 1	-0.0286917	-0.14241	0	0.168279
Follicular	-0.250325	-0.15909	0	1.10968
Follicular	-0.266217	-0.173285	0	0.550017
DZ 2	0.880725	-0.368654	1.36269	0.542583
LZ 2	-0.248796	0.311308	1.69315	0.576752
DZ 1	0.590716	-0.29729	0	0.101626
Follicular	-0.21371	0.228107	0	0.613582
DZ 1	0.683875	-0.311835	0	0.0259067
DZ 2	0.233137	-0.186181	1.60832	0.585846
LZ 2	-0.235588	-0.0118539	1.85195	0.176516
Myc+	-0.168411	0.188328	0.378221	0.39533
DZ 1	0.296993	0.200712	1.15214	1.98095
Memory IgM-hi	-0.387238	-0.315943	0	1.6352
LZ 2	-0.159945	0.0371967	1.97811	0.692985
Follicular	-0.254204	-0.0736718	0	0.395883
LZ 1	-0.0178801	0.194714	1.53203	0.0362757
Myc+	0.105923	-0.0732537	0	0.541862
Follicular	-0.157559	0.0817688	0	0.360111
LZ 2	-0.36866	-0.30929	2.13452	0.363331
DZ 1	0.440152	-0.087126	1.29693	0.64236
Follicular	-0.14379	-0.0210613	0	0.305344
LZ 1	0.104496	-0.187096	0	0.127924
Myc+	0.108288	0.302011	0.786195	0.412285
DZ 1	0.592876	-0.109416	1.22135	0.554891
LZ 1	-0.334634	-0.269238	2.69288	0.321396
Memory	-0.392755	-0.351321	0	0.159475
Myc+	0.606214	-0.272157	0.431414	0.307477
Follicular	-0.224002	-0.232278	0	0.560637
DZ 1	0.656742	-0.0720907	0	0.155354
Follicular	-0.259976	-0.210897	0	0.953971
LZ 1	-0.198939	-0.00646185	0	0.0710732
DZ 1	0.110172	0.315006	0.70899	0.407616
Memory	0.945788	-0.31816	0.96386	2.46513
DZ 1	0.636309	-0.0129632	1.74796	1.68711
Memory IgM-hi	-0.365739	-0.383828	0	0.561948
Follicular	-0.265311	-0.0883764	0	0.38373
DZ 1	0.586996	-0.28085	1.40118	0.305998
Follicular	-0.169698	-0.0728093	0	0.682853
Myc+	-0.0365132	0.0447855	0.246056	0.435195
DZ 2	0.5664	-0.173414	1.04569	0.250969
DZ 1	0.560392	-0.319671	0.671568	0.229753
Follicular	0.276969	-0.118159	0	0.714104
LZ 1	-0.292338	-0.118898	0	0.159553
Myc+	-0.225138	0.130969	0	0.00884173
Memory	-0.4077	-0.037568	1.26786	0.699586
DZ 1	0.623062	-0.19054	1.97045	1.64491
Memory	-0.345072	-0.350892	0	0.298329
Follicular	-0.284363	-0.116389	0	0.505529
Plasmablast	-0.373665	-0.305458	0.525003	3.95636
Follicular	-0.28457	-0.264896	0	0.741054
Follicular	0.436135	-0.113195	0	0.920598
Follicular	0.127239	-0.0357183	0	0.336087
DZ 2	0.376006	-0.136972	1.45819	0.527704
Memory IgM-hi	-0.296875	-0.309302	0	2.35323
LZ 1	0.096456	-0.210686	0	1.16438
Myc+	0.194639	0.148874	1.22047	0.776351
LZ 1	-0.105504	0.260064	0	0.179641
Myc+	0.373087	-0.0696898	0	0.538744
LZ 2	-0.0998802	0.300608	1.67533	0.539468
DZ 1	0.211025	0.285418	1.23277	0.145843
Follicular	-0.292348	-0.159609	0	0.485269
Follicular	-0.0983886	0.359627	0	0.405862
LZ 1	0.0264753	0.286665	0.994576	0.0851789
Follicular	-0.259637	-0.210141	0	1.85471
Myc+	0.0374824	-0.128741	0	0.0701557
LZ 1	-0.11626	0.167314	0	0.974212
LZ 2	-0.418024	-0.233643	1.13096	0.608604
Myc+	-0.0790752	0.248693	0.40937	0.303521
LZ 2	-0.000535778	0.301285	1.2418	0.30773
Memory IgM-hi	-0.302831	-0.26738	0	1.43093
Follicular	-0.299319	0.0911775	0	0.247117
Follicular	-0.254041	-0.187674	0	0.532161
Follicular	-0.328686	-0.0921981	0	1.17816
LZ 2	0.132615	0.130643	0	0.0740192
Follicular	-0.286926	-0.13295	0	0.126263
Follicular	-0.142743	0.254057	0	0.605831
Follicular	0.206992	-0.090614	0	0.54062
Myc+	-0.0413112	0.290573	0.867491	0.448802
Myc+	-0.00278918	-0.0988026	0.955708	0.192061
DZ 1	0.403808	-0.0312498	0	0.601323
LZ 1	-0.00347806	0.321902	0	0.155383
Follicular	-0.273009	-0.23252	0	1.70854
LZ 1	0.0813617	0.349872	0	0.112591
LZ 2	0.0318843	0.356772	1.32888	1.20097
DZ 1	0.770569	-0.358867	1.10021	0.32077
Follicular	-0.28235	-0.139804	0	0.223893
Myc+	-0.276607	0.247741	1.13765	0.577545
LZ 2	-0.00318246	0.190987	0.399311	0.628221
LZ 2	-0.370324	-0.0921231	2.25912	0.390625
LZ 2	-0.282701	-0.254622	1.26614	1.20988
DZ 2	0.342344	-0.126281	1.71737	0.407479
Myc+	0.306423	0.207079	1.15733	1.03774
LZ 1	-0.122247	0.253172	1.26431	0.279472
LZ 1	-0.132328	0.289149	0	0.0324992
LZ 1	-0.389676	-0.30988	2.2249	0.660202
Memory	-0.0144577	-0.147581	0.357737	1.02361
Memory IgM-hi	-0.339632	-0.320993	0	0.490694
LZ 1	-0.0165353	0.228598	0	0.115009
DZ 1	0.39928	0.00490251	0	0.032803
LZ 1	-0.320315	0.0857498	1.19792	0.0925283
Myc+	0.0796871	0.0617672	0.910717	0.181305
Follicular	-0.272853	-0.127007	0	0.379558
Memory	-0.334661	-0.3147	0	0.242645
Memory	-0.363038	-0.326166	0	0.888505
LZ 1	-0.141824	-0.211553	1.71459	0.166996
Myc+	0.326343	-0.22747	0	0.37674
LZ 1	-0.338529	-0.133704	1.62498	0.774878
Follicular	-0.256643	-0.214585	0	0.451467
Follicular	0.444887	-0.252291	0	1.21685
Memory	-0.346961	-0.302846	0	0.302233
Follicular	0.23443	-0.11926	0	0.652591
DZ 1	0.320858	-0.0527508	0	0.0749766
Memory	-0.093605	0.235215	0.590394	0.40235
LZ 1	-0.262643	-0.285125	0.967688	0.620104
Memory IgM-hi	-0.328654	-0.245217	0	0.365072
Memory	0.03381	0.25595	0.789134	0.89511
DZ 1	0.627351	-0.195009	1.92595	0.0937866
Follicular	-0.388135	-0.0448314	0	0.446737
LZ 1	0.0818459	0.224884	0.970225	0.0655415
DZ 2	0.695783	-0.238241	1.87702	1.11983
Myc+	0.00222875	-0.0597935	1.45895	0.135058
Follicular	-0.279217	-0.191422	0	0.569314
Myc+	-0.00688651	0.204452	0.959785	0.357672
Follicular	-0.261926	-0.0907851	0	1.01274
LZ 1	-0.288081	-0.00233897	2.24132	0.392267
DZ 2	0.356124	-0.235565	0	0.230627
LZ 1	-0.26469	-0.212763	0	1.88679
LZ 1	-0.364593	-0.0499922	0	0.243977
Follicular	0.200566	0.181358	0	0.390453
DZ 2	0.0945321	-0.102651	1.62041	0.420722
Memory IgM-hi	-0.400257	-0.385665	0	1.09418
LZ 1	-0.328788	0.0327658	1.84785	0.654905
LZ 1	-0.200136	-0.351813	2.1066	0.389892
DZ 2	0.383703	0.0184956	0	0.330994
Myc+	-0.0108507	0.241784	0	0.0644681
DZ 1	0.603532	-0.122879	1.84493	2.93021
Myc+	0.0312035	0.205606	0	0.515731
Memory IgM-hi	-0.414285	-0.285294	0	1.21338
Follicular	-0.275083	-0.257067	0	0.827636
Plasmablast	-0.420446	-0.419258	0	5.24808
Memory IgM-hi	-0.39601	-0.293352	1.82575	1.42336
Myc+	0.311561	0.0852748	0.680283	0.925715
Follicular	0.0974896	-0.253775	0	0.935374
Myc+	-0.168955	0.279361	0	0.863352
LZ 1	-0.351854	-0.183282	0	0.0543774
Memory IgM-hi	-0.30454	-0.22052	0	1.71748
Follicular	-0.137582	-0.32922	0	0.482537
LZ 2	-0.194632	0.398925	1.56096	1.18547
DZ 1	0.673703	-0.0364038	1.05292	0.830379
LZ 1	-0.295507	-0.243799	1.52234	0.0358295
LZ 2	-0.176278	0.368974	1.69307	1.04693
Memory IgM-hi	-0.356845	-0.307756	0.870022	1.24827
Memory IgM-hi	-0.359001	-0.30047	0	0.937192
Follicular	-0.20773	-0.205455	0	0.717581
DZ 2	0.529402	-0.338883	0.839228	0.798607
LZ 1	-0.263526	-0.281426	2.12132	0.440529
Memory	0.346957	-0.0582638	0.35536	1.43369
LZ 2	-0.378731	0.0333341	1.36132	0.599613
Follicular	0.396073	-0.25802	0	0.731362
Memory IgM-hi	-0.38932	-0.260614	0	0.988112
LZ 1	-0.225248	0.0166257	0	0.0356633
Memory IgM-hi	-0.347512	-0.163159	0	1.65086
Myc+	-0.410559	-0.428818	0	0.382887
Follicular	-0.359347	-0.0860749	0	0.666808
Follicular	0.207575	-0.0984641	0	0.571195
LZ 1	-0.345512	-0.158885	1.97119	0.205973
Myc+	0.180965	0.0733333	0.678597	1.16533
DZ 2	0.145966	-0.140292	1.0255	0.256349
Memory	-0.389184	-0.330839	0	0.909843
DZ 2	0.591697	-0.109392	0.536494	0.52185
LZ 1	0.0280426	0.253232	0.959467	0.0483092
DZ 1	0.764657	-0.233603	0.805414	0.222772
Myc+	0.275487	0.166118	0	0.158926
Follicular	-0.270897	-0.196085	0	0.64679
Follicular	0.567729	0.00240715	0	1.34025
LZ 1	-0.234246	-0.294481	0	0.136986
Follicular	-0.21282	-0.208301	0	0.718629
Memory IgM-hi	-0.270241	-0.127103	0	0.0643004
LZ 1	-0.206699	0.146896	2.09339	0.960171
LZ 1	-0.018535	0.412205	0	0.0659486
Myc+	0.139543	0.270607	1.02594	0.38777
LZ 1	-0.0887378	0.247332	0	0.0222618
DZ 1	0.453015	0.108765	1.57773	0.057659
LZ 1	-0.338164	-0.270869	1.3495	0.314106
LZ 1	-0.301945	-0.345814	0	0.366492
LZ 1	-0.36651	-0.347964	1.92345	0.564972
DZ 1	0.521758	-0.0151765	1.79617	1.42418
Myc+	0.351315	0.317697	0.497106	0.695473
LZ 1	-0.368358	-0.360795	2.38825	0.692612
LZ 1	-0.406464	-0.335813	1.63604	0.806285
LZ 1	-0.36329	-0.267611	1.94986	0.150693
Memory IgM-hi	-0.449717	-0.276951	0	1.56177
DZ 2	0.391011	-0.0249009	1.59453	1.01094
LZ 2	0.00276592	0.376258	1.88788	0.816784
LZ 1	-0.204473	-0.0794226	1.42146	0.91152
LZ 1	-0.1923	0.346715	1.81462	0.308325
Memory IgM-hi	-0.325407	-0.324301	0	0.969991
LZ 2	-0.310648	0.084216	1.905	0.26963
Memory	-0.458694	-0.281641	0	1.93796
LZ 1	-0.26979	-0.332884	2.44861	1.50654
LZ 1	-0.368714	-0.315244	1.67404	0.28169
DZ 1	0.326369	0.230186	0.875457	0.615988
Memory	-0.38895	-0.296008	0	1.50006
Myc+	0.207748	0.0519719	0.80323	1.4269
Myc+	0.162498	0.0294144	0	1.65375
Memory	-0.294528	-0.364696	0	1.05553
Memory	-0.371009	-0.321531	1.61822	1.18289
Memory IgM-hi	-0.168553	-0.167849	0	1.10442
DZ 1	0.253902	0.436014	0	0.426365
LZ 2	-0.250607	0.353847	1.64097	0.50962
LZ 1	-0.443695	-0.230207	1.58263	0.966931
DZ 1	0.18105	0.455372	1.87712	0.78592
LZ 1	-0.217773	-0.22586	2.33027	0.139211
LZ 1	-0.234924	0.0469444	1.40372	0.552656
DZ 2	-0.0920093	-0.221896	2.00081	1.34296
LZ 1	-0.338672	-0.284072	2.4298	1.61266
DZ 1	0.629995	-0.171775	2.16591	1.17242
DZ 1	0.385105	0.23439	1.70293	0.912969
DZ 2	0.572317	-0.337054	2.15848	0.440332
Memory	-0.383311	-0.238499	0	1.05864
Myc+	0.540171	0.318783	0	0.442245
Memory	-0.415669	-0.293049	0	0.667858
Memory	-0.307158	-0.249015	0	0.648424
LZ 2	-0.383003	0.0615972	1.65933	0.457495
Memory	-0.0235874	-0.283041	1.24075	1.14921
LZ 2	-0.116407	0.375765	1.5771	0.466392
DZ 1	0.203253	0.409814	1.51337	0.460462
LZ 2	-0.28579	0.0975957	1.55674	1.31766
Myc+	-0.265007	0.448785	0	0.904927
LZ 2	-0.364273	-0.242067	1.98949	1.09405
DZ 1	0.292495	0.408256	0	0.0541859
Myc+	0.0732559	0.426148	0.945452	0.487933
Myc+	-0.110303	0.152894	0.270145	0.688543
DZ 1	0.501008	0.218367	2.06327	1.44305
DZ 1	-0.0937104	0.497834	1.45029	0.496181
DZ 1	0.646452	-0.27566	2.01183	0.533107
Myc+	-0.0627694	0.24023	0.332063	0.890079
LZ 1	-0.393648	-0.322203	1.83226	0.0787195
DZ 1	0.56849	0.0342977	2.11233	0.920543
LZ 2	0.0431658	0.125741	1.67382	0.541565
Myc+	0.146543	0.197122	0	0.955938
DZ 1	0.0354154	0.473622	1.9366	0.645448
Myc+	-0.164616	0.24464	0.405165	0.252273
Myc+	-0.198406	0.212513	0.273054	0.270016
LZ 2	-0.462973	-0.118335	1.41323	0.956082
DZ 2	0.377682	-0.302993	2.42999	0.461437
Myc+	-0.103866	0.596283	1.57567	0.287549
DZ 1	0.500606	0.0386283	1.74921	0.558128
DZ 1	0.524333	0.34964	2.43831	2.13952
LZ 2	-0.329601	0.0745247	2.26823	2.83381
DZ 2	0.236156	-0.0210968	1.66183	0.896478
LZ 2	-0.222366	0.0831551	1.58329	0.825806
LZ 2	-0.277889	0.239242	0.906035	0.796225
Myc+	0.0961625	0.0938787	0.827	0.497427
DZ 2	0.325274	-0.346723	1.87204	0.49514
LZ 1	-0.238334	0.316053	1.75232	0.508582
LZ 1	-0.349655	-0.337337	0	1.55383
Memory	-0.373628	-0.323414	0	0.633007
Memory	-0.316217	-0.227673	0	0.906992
Myc+	0.109275	0.00824809	0.576973	0.468384
DZ 2	0.46514	-0.254572	1.20515	1.08683
LZ 2	-0.320448	-0.184422	2.92725	1.74405
LZ 2	-0.355854	-0.0937615	1.51475	1.52577
DZ 2	0.360072	-0.313457	2.19826	0.975681
LZ 1	-0.356624	-0.282961	2.78233	0.943078
Memory	-0.327724	-0.322613	0	0.722971
LZ 2	0.0024156	0.343539	2.65248	0.870483
DZ 1	0.25787	0.256953	0	1.88757
DZ 2	0.538354	-0.245495	1.83757	0.831793
Memory IgM-hi	-0.273375	-0.252884	0	1.29113
LZ 2	-0.325081	-0.251969	2.22561	0.624025
Myc+	0.0524148	0.267848	0.312835	0.326893
Memory IgM-hi	-0.443614	-0.362532	0	0.536836
Myc+	-0.101046	-0.138059	0	0.692871
Memory IgM-hi	-0.240692	-0.183204	0	1.15176
LZ 1	-0.0154577	0.478487	1.45139	0.719189
LZ 1	-0.332713	-0.190847	1.6774	1.10966
Memory	-0.359474	-0.331	0.575165	0.831843
Plasmablast	-0.240993	0.171947	0	0.690945
Plasmablast	0.370813	-0.162634	0	11.3971
DZ 2	0.181579	-0.428244	2.2284	0.87821
DZ 2	0.123606	-0.226866	2.42359	0.942911
Myc+	0.192412	0.413808	1.57996	1.4995
Memory	-0.368081	-0.388801	1.4827	0.417092
LZ 1	-0.352682	-0.143346	2.47557	0.631533
LZ 1	-0.340501	-0.37842	2.04892	0.662431
LZ 1	-0.300193	-0.322033	2.81305	1.69419
LZ 1	-0.196214	0.331221	1.19986	0.0927859
Myc+	-0.175062	0.378685	1.11042	0.427481
DZ 1	0.378497	0.0931594	1.7794	0.752385
Follicular	0.224761	0.0295174	0	1.60237
LZ 2	-0.16169	0.542476	2.48176	0.469814
Memory	-0.334313	-0.375657	0	1.84532
LZ 1	-0.376849	-0.273594	2.99739	1.25619
DZ 1	0.372603	0.238098	1.61797	0.1415
Myc+	-0.0464261	0.372712	1.02763	0.605626
LZ 1	-0.287801	-0.323328	2.02423	1.31406
DZ 2	0.140075	-0.128882	1.89027	0.206108
Myc+	0.13594	0.300352	0.769062	0.850941
Myc+	-0.0668885	0.380319	0.543348	0.887766
DZ 1	0.473404	0.0935913	2.39517	0.354492
DZ 2	0.186223	-0.320292	1.57971	1.01156
LZ 2	0.00137702	0.387219	2.15174	1.10543
Memory	-0.379205	-0.268083	0	1.12597
LZ 1	-0.169041	-0.237743	1.49923	0.93913
DZ 2	0.232221	0.0404411	1.12289	0.311058
DZ 2	0.634639	-0.343696	0.8399	1.8382
Memory IgM-hi	-0.312552	-0.307224	0	2.78662
Myc+	0.136624	0.21667	0.56971	0.084453
LZ 2	-0.234404	0.195014	2.72514	1.24525
LZ 2	-0.368931	-0.0645467	1.18099	0.361215
LZ 2	-0.328923	0.00293979	2.21757	1.73931
LZ 1	-0.327651	-0.394837	3.26946	1.08778
LZ 1	-0.309957	-0.286063	2.67225	0.72415
DZ 2	0.765038	-0.415351	2.5579	0.433041
LZ 2	-0.30224	-0.0462985	1.50885	0.856908
Myc+	0.30699	0.00437983	0.970989	0.631613
Memory	-0.366257	-0.315349	0.807611	1.54076
Memory	-0.374452	-0.34378	0.65191	1.388
LZ 1	-0.292972	0.210198	0.687127	0.884256
LZ 2	0.0671269	0.4283	1.16466	0.209459
Memory	0.43022	-0.247015	0.285163	2.12836
Follicular	-0.338325	-0.20919	0	0.760697
LZ 1	-0.384964	-0.277956	1.59984	0.600743
LZ 2	-0.333091	-0.0787516	2.07343	1.06267
Myc+	-0.0643666	0.225477	0	0.554963
Follicular	-0.23924	-0.177959	0	0.988142
DZ 2	0.120529	0.0408662	1.94754	1.72828
DZ 2	0.682478	-0.425086	2.25021	0.811244
LZ 1	-0.384906	-0.344275	2.69658	0.501296
DZ 1	0.614513	-0.21841	2.38402	0.574493
Memory	-0.401447	-0.325985	0.819426	0.241147
DZ 2	0.214896	-0.302358	2.13996	1.08736
LZ 1	-0.389522	-0.301071	1.71984	1.17647
LZ 1	-0.260896	-0.323303	0.977301	0.580046
DZ 1	0.763985	-0.106283	2.01297	0.86474
Memory	-0.385717	-0.317183	0	1.24708
DZ 1	0.140037	0.419115	1.37727	0.192664
DZ 2	0.0441577	-0.222808	0.844413	0.968427
DZ 1	0.737307	-0.0136577	2.51539	1.36457
DZ 1	0.4391	-0.00560399	1.49336	0.466026
LZ 2	-0.11324	0.31503	1.77066	0.779955
Memory IgM-hi	-0.297942	-0.228979	0	1.37863
Myc+	0.320035	-0.192206	0	0.157282
DZ 1	0.371857	0.118034	2.11075	1.09933
LZ 2	-0.311387	0.0672259	1.76605	0.670599
LZ 1	-0.278946	0.294855	1.02542	0.0894134
LZ 2	-0.386888	-0.223118	1.68362	1.77593
LZ 2	-0.413709	0.010128	1.51538	0.372869
Myc+	0.00168716	0.387194	0	0.109796
DZ 1	0.547371	-0.139186	2.73974	0.202761
LZ 1	-0.32846	-0.120399	0.791634	0.65178
Memory	-0.0698258	0.378748	0.30199	0.59933
Follicular	-0.311006	-0.143075	1.2665	1.07034
LZ 2	-0.314791	0.10571	2.04692	0.350688
Memory	-0.359616	-0.303551	0	0.490337
LZ 2	-0.366083	0.0680735	1.7283	0.710096
Myc+	0.12583	0.311061	0.773673	0.265655
LZ 1	-0.31551	-0.292817	1.61727	0.525111
LZ 2	-0.122056	0.181112	1.76142	0.43386
LZ 1	-0.318025	-0.231067	1.78968	0.349127
DZ 2	-0.00676165	-0.348446	2.30227	1.79937
LZ 1	-0.304734	-0.254061	2.44008	0.798638
LZ 1	-0.366918	-0.352655	2.09601	2.69653
LZ 1	-0.376023	-0.28968	2.29157	0.355619
LZ 1	-0.286346	-0.330249	0	0.270697
LZ 2	-0.418432	-0.353479	1.77528	1.58088
DZ 2	0.058314	-0.305485	2.37408	0.640134
DZ 2	0.285068	-0.223553	2.18968	1.63934
Myc+	0.1532	0.232704	0.725277	0.113632
Myc+	0.439119	-0.120142	1.53425	0.897332
LZ 2	-0.0409924	0.241775	0	0.44329
LZ 1	-0.392889	-0.323175	1.67988	0.902081
DZ 2	0.348099	-0.312403	1.1029	0.553543
Myc+	0.193062	0.242609	1.04865	0.234814
Myc+	-0.0171809	0.104789	0	0.958512
LZ 2	-0.264875	0.135004	2.32214	0.367901
LZ 2	-0.315524	-0.113532	2.28214	0.58651
LZ 1	-0.141688	-0.0745248	0	0.617708
DZ 2	0.680197	-0.127257	2.30362	0.855984
DZ 1	0.831062	-0.151797	2.14589	0.630932
DZ 1	0.669826	0.0180508	1.99844	1.43495
LZ 1	-0.384947	-0.265391	1.74695	1.04216
LZ 2	-0.217687	0.312939	0.740552	0.47175
Memory	-0.460149	-0.340937	0	0.781123
Memory	-0.412317	-0.328571	0	1.43068
Follicular	-0.173096	-0.127652	0	0.328947
Myc+	-0.0662642	0.403249	0.926491	0.513629
Myc+	0.0123959	0.372054	0.807095	0.412761
DZ 2	0.780097	-0.309092	2.63644	1.30931
LZ 2	-0.367507	0.0875193	2.01645	0.474419
DZ 1	0.51642	0.149863	1.13704	1.70461
LZ 2	0.0196591	0.450146	1.42277	0.936713
Myc+	0.270175	0.0624456	0.362881	0.126865
LZ 2	0.0797048	0.496013	1.54153	0.679273
Memory IgM-hi	-0.351427	-0.27158	0	1.1102
Follicular	-0.283011	-0.150237	0	0.723514
LZ 2	-0.387657	0.052416	2.52478	1.08696
DZ 1	0.547756	0.0960367	2.47522	0.571429
DZ 1	0.271126	0.486235	2.07043	0.384204
DZ 2	0.788996	-0.335599	2.19773	0.566038
LZ 1	-0.324446	-0.148069	2.2643	0.388098
Memory IgM-hi	-0.291041	-0.236821	0	1.53226
Memory	-0.398165	-0.373351	1.3354	0.658356
Memory IgM-hi	-0.259969	-0.248546	0	1.06545
LZ 1	-0.472769	-0.380573	0.60945	0.486863
DZ 2	0.311183	-0.0792819	0	0.79573
LZ 2	-0.0543014	0.327278	2.56025	1.20386
DZ 1	0.137554	0.409435	2.42838	2.02832
DZ 1	0.163725	0.231202	2.03553	0.687819
DZ 1	0.331165	-0.312043	0	0.121888
Myc+	-0.0161846	0.29976	1.22702	0.208228
LZ 1	-0.237207	-0.200985	2.07065	0.31185
Myc+	-0.107983	0.550096	1.51215	0.624779
LZ 2	-0.268677	-0.219075	2.15248	0.673693
LZ 2	-0.259578	0.0771682	1.45453	0.558017
Myc+	0.468066	-0.197409	0.420529	0.616864
Myc+	0.112644	0.319653	1.31804	0.727017
LZ 1	-0.250016	-0.184029	0	0.512528
LZ 1	0.116728	0.769403	0	0.243828
Memory	-0.380578	-0.333101	0	2.1062
DZ 1	0.594891	-0.206342	2.25996	0.497797
Memory	-0.418879	-0.297853	1.63827	0.937059
LZ 2	-0.277578	-0.0727331	1.6589	0.141784
DZ 2	0.215306	-0.0945423	3.15969	1.08303
DZ 2	0.450427	-0.272869	1.7109	0.20856
Memory	0.212176	-0.136961	1.05044	1.24547
LZ 2	-0.264537	0.27787	1.10614	1.35518
Myc+	0.0397021	0.310682	1.62414	0.640205
DZ 1	0.397384	-0.0750316	0	1.41768
LZ 1	-0.241143	-0.0737263	2.87388	0.200468
DZ 1	0.612788	0.187535	2.14168	0.556015
LZ 2	-0.376795	-0.127597	2.1528	1.33156
LZ 2	-0.156542	0.321494	2.12636	0.459468
Memory	-0.381466	-0.410888	0	2.01765
LZ 1	-0.385707	-0.294008	2.542	0.0390168
DZ 2	0.31887	-0.149082	1.55064	0.69337
Memory	0.571708	-0.322858	0	0.290044
DZ 1	0.419493	0.304573	0.873014	0.641294
LZ 1	-0.263976	0.0605937	2.06432	0.928793
DZ 1	0.283526	0.0598926	1.54777	2.08734
LZ 2	-0.175376	0.166558	1.57819	1.03846
LZ 1	-0.294142	0.0756896	0	0.277837
LZ 1	-0.290592	-0.113948	0	0.44797
LZ 2	0.0836694	0.260214	0	0.745983
LZ 2	-0.290869	0.070464	1.87667	1.94994
LZ 1	-0.420739	-0.227152	2.29237	1.1034
Myc+	-0.0101467	-0.0654596	0	0.82761
LZ 1	-0.396298	-0.287633	0.770962	0.464738
LZ 1	-0.337402	-0.261972	0	0.709877
DZ 2	0.0655166	-0.337195	2.46092	0.488153
Memory	-0.39066	-0.356672	1.0937	0.238237
LZ 2	-0.380127	-0.0479518	1.87843	1.13636
DZ 2	0.490697	-0.281586	0.924254	0.294878
DZ 1	0.557216	-0.19876	2.32951	0.321824
LZ 2	-0.256357	0.275836	1.324	1.67575
Memory IgM-hi	-0.302495	-0.209262	0	1.64609
LZ 1	-0.303845	-0.185765	0	0.860585
Memory IgM-hi	-0.278112	-0.204369	0	0.88249
DZ 2	0.57571	-0.385857	1.24944	0.489383
DZ 2	0.558255	-0.352715	2.37621	0.634662
LZ 2	0.0283788	0.126035	0	0.605159
Memory	0.0439108	0.329143	0	1.16248
LZ 2	-0.0533373	-0.119108	0.488459	0.409371
LZ 2	-0.162936	0.3126	1.77664	0.392799
LZ 1	-0.259119	-0.322245	2.16551	1.54381
DZ 1	0.115564	0.345329	1.06113	1.19992
Memory IgM-hi	-0.333513	-0.26779	0	0.757202
DZ 1	0.0382666	0.478354	1.47103	0.779743
Memory IgM-hi	-0.308837	-0.200265	0	0.971398
DZ 1	0.220256	0.366489	1.3645	1.15579
DZ 1	0.634876	-0.245324	1.62024	0.141901
LZ 1	-0.372668	-0.262488	0	1.55363
DZ 2	-0.0786639	-0.346151	2.20501	0.224175
LZ 1	-0.249622	-0.144033	2.12003	1.20968
LZ 1	-0.46873	-0.380713	0	0.0850822
LZ 1	-0.269896	-0.0538116	2.1322	0.286716
LZ 1	-0.235583	-0.313059	1.79825	0.881834
Memory	-0.432944	-0.274902	1.38047	0.823576
DZ 2	0.559264	-0.332451	1.40378	0.376142
LZ 2	-0.419803	-0.242143	1.907	0.955475
LZ 1	-0.38773	-0.357264	3.06615	0.227324
Memory IgM-hi	-0.357656	-0.307505	0	0.869376
Memory IgM-hi	-0.354465	-0.311304	0	0.541842
DZ 1	0.690944	-0.141564	2.20977	0.665314
Memory IgM-hi	-0.269971	-0.174664	0	0.976331
Myc+	-0.304844	-0.0680935	1.00059	0.458637
LZ 1	-0.404063	-0.362625	1.18193	1.0399
LZ 1	-0.438943	-0.253158	1.77082	0.560702
DZ 2	0.498438	-0.30191	1.28738	1.03358
LZ 1	-0.279837	-0.0580835	0.613888	0.364469
LZ 1	-0.342241	-0.279544	1.62585	0.462711
LZ 1	-0.283884	-0.291195	2.1476	0.257186
Myc+	0.0551445	0.126733	0	0.707749
Memory IgM-hi	-0.374163	-0.28105	0	0.43469
Memory IgM-hi	-0.304664	-0.359653	1.58834	1.3245
Myc+	0.429598	-0.198053	0.947768	0.595113
Myc+	-0.200634	0.312086	1.27091	0.880342
Myc+	0.264383	-0.153385	0.85556	0.721436
DZ 1	0.276072	0.195802	2.06958	1.27663
LZ 2	-0.296486	0.0962308	2.05556	0.942218
DZ 2	0.125951	-0.297973	1.8366	0.861614
DZ 1	0.143839	0.294857	1.81937	1.37468
Memory IgM-hi	-0.248139	-0.207441	0	2.09553
Memory IgM-hi	-0.263626	-0.158537	0	0.752162
DZ 1	0.170483	0.204893	2.47058	0.929519
LZ 1	-0.344196	-0.263994	2.39336	1.35323
LZ 2	0.0083099	0.343373	2.11453	0.145714
LZ 2	-0.158201	0.335524	1.57808	1.20497
Myc+	0.00433488	0.313043	1.01384	1.30395
LZ 1	-0.396766	-0.30439	2.56601	0.33038
LZ 1	-0.206	-0.191944	1.41165	0.589513
DZ 2	0.613727	-0.220272	2.24892	0.648282
DZ 1	0.499405	0.247428	2.10322	2.42148
LZ 2	-0.0917555	0.43037	1.31243	0.533985
DZ 1	0.281119	0.374112	1.23936	1.6683
LZ 2	-0.343602	-0.10474	1.77964	1.82326
Memory IgM-hi	-0.346242	-0.286518	0	0.538793
Memory IgM-hi	-0.323516	-0.235611	0	1.45864
DZ 1	0.530019	-0.092999	1.76737	1.0574
DZ 2	0.666326	-0.40818	1.20175	0.39541
Myc+	-0.0563353	0.0474108	0	0.521507
Myc+	0.16165	0.421436	1.18373	0.695074
LZ 2	-0.314569	-0.100687	1.96686	0.461113
DZ 1	0.30292	0.16728	1.411	0.623886
DZ 2	0.520003	-0.357953	0	0.49526
Myc+	0.140549	0.367534	1.43728	0.301669
Memory	0.430212	-0.0367796	0	7.43013
Memory IgM-hi	-0.382085	-0.251094	0	1.0157
Myc+	-0.101811	0.45128	1.30497	0.817029
LZ 1	-0.369889	-0.395591	1.64706	1.91421
LZ 1	-0.220962	0.00192348	0.733337	0.530188
Myc+	0.106185	0.346739	0.334778	0.226649
Memory	-0.301438	-0.317334	0	0.986671
LZ 2	-0.358458	-0.211678	0.752635	0.415357
LZ 1	-0.222937	-0.183106	0	0.139811
Memory IgM-hi	-0.26612	-0.304873	0	1.32314
LZ 1	-0.343714	-0.108351	0	0.698952
Myc+	-0.0734931	0.158398	0	0.342067
LZ 1	-0.342985	-0.284662	1.30946	1.75771
LZ 1	-0.367106	-0.340675	2.42782	2.10127
LZ 2	-0.230428	-0.00108099	2.42641	0.576096
LZ 2	-0.363554	0.0752575	1.88523	0.726419
Myc+	-0.207257	0.137784	0	0.632801
LZ 1	-0.166784	-0.291783	2.18313	0.456693
DZ 2	0.559871	-0.0615306	1.8109	0.494543
LZ 2	-0.118873	0.229735	1.78645	1.08307
Memory IgM-hi	-0.24169	-0.280437	0	2.09424
LZ 1	0.319438	0.222612	2.08873	1.0612
LZ 1	-0.392068	-0.351931	1.09622	0.836987
DZ 1	0.254901	0.198523	1.22733	1.56787
LZ 2	-0.0492899	0.0650623	1.06448	0.582463
DZ 1	0.465997	0.15982	2.19439	0.734792
Myc+	-0.0378123	0.0381911	0	0.590265
DZ 1	0.526636	0.0225557	0.897339	0.959024
DZ 1	0.0585717	0.30665	1.95718	0.270808
DZ 2	0.238318	-0.231167	0.842677	0.462902
Memory	0.0189826	0.272931	0	1.22859
Myc+	-0.365565	0.153088	0.572323	0.780103
LZ 1	-0.210744	0.0123365	0	0.448163
LZ 1	-0.324479	-0.272931	2.74173	0.241896
Memory IgM-hi	-0.339617	-0.244921	0	0.322061
DZ 1	0.317255	0.364246	2.05676	1.10104
DZ 1	0.107069	0.218798	1.79023	1.58044
LZ 1	-0.327936	-0.286504	0	0.809483
Myc+	0.359992	0.0126547	0.26765	0.690502
LZ 2	-0.278815	0.0186293	1.8522	0.698596
LZ 2	-0.345199	-0.12761	2.16722	0.541377
LZ 1	-0.22732	-0.144574	0	5.86832
DZ 1	0.339263	-0.086671	1.79686	0.613744
Memory	-0.375264	-0.290353	0	1.40674
Memory	-0.365176	-0.280827	0	0.817096
Memory	0.298851	0.286097	0.860201	0.531818
LZ 1	0.177409	-0.112712	2.60327	1.31332
Plasmablast	-0.0522118	-0.00905528	0	12.8041
LZ 1	-0.0659935	-0.047116	1.10075	1.78571
DZ 2	0.174612	-0.25384	1.88456	1.03853
DZ 1	0.17129	0.167277	1.11478	1.1269
DZ 2	0.0583016	-0.103405	1.62367	0.399023
DZ 1	0.622459	-0.194027	1.22542	2.26125
DZ 2	0.55116	-0.385186	2.1476	0.680787
Memory IgM-hi	-0.398563	-0.340446	0	0.952216
DZ 1	0.221908	0.357706	1.55938	0.538341
Memory IgM-hi	-0.350721	-0.296818	0	1.65667
Myc+	0.315349	0.00693155	0.952144	0.570201
DZ 1	0.334534	0.139617	0	0.514663
DZ 2	0.642033	-0.276675	1.78903	0.454067
LZ 1	-0.306706	-0.226418	1.83454	0.771794
Memory IgM-hi	-0.355899	-0.318332	0	2.20952
Memory	-0.386975	-0.28482	0.935492	1.79622
LZ 2	0.0193877	0.294018	1.71298	0.772727
Plasmablast	-0.326236	-0.287854	0	16.0085
DZ 2	0.0241276	-0.191332	1.574	0.554758
Myc+	0.115796	0.363812	1.55605	0.654511
Myc+	0.297486	0.24946	0	0.422119
DZ 1	0.409555	0.0360099	1.60331	0.783963
LZ 1	-0.353099	-0.308399	2.08817	1.55543
LZ 2	0.178035	0.178144	1.02591	0.563733
LZ 2	-0.0269582	-0.073648	2.93267	1.6
LZ 1	-0.404505	-0.261794	2.21147	0.766462
DZ 1	-0.00858892	0.488462	1.68582	0.39572
LZ 2	-0.319923	0.356824	1.02951	0.539908
LZ 2	-0.353103	0.0195595	1.67563	0.90317
DZ 2	0.572624	-0.342395	1.47577	0.388055
Memory IgM-hi	-0.361527	-0.363413	0	0.897206
Memory IgM-hi	-0.218437	-0.195501	0	0.951315
LZ 1	-0.17443	0.0932987	0	1.67546
LZ 1	-0.395437	-0.354652	2.48972	1.29008
DZ 1	0.473691	0.204007	2.10135	1.70987
Memory	-0.237375	-0.310342	0	0.881427
LZ 2	-0.355546	-0.0150048	2.29221	0.711744
Myc+	-0.188565	0.21915	0	1.02738
DZ 1	0.523937	-0.151795	1.86991	0.521334
Memory IgM-hi	-0.252335	-0.257689	0	1.43067
LZ 1	-0.42142	-0.298561	1.38648	0.36009
Myc+	0.153229	0.241272	1.3296	0.819957
DZ 1	0.381583	0.347022	1.3674	1.91108
LZ 2	0.0625495	0.0435194	0.390466	1.49033
DZ 2	0.339362	-0.331928	1.41976	0.658582
Myc+	0.183737	-0.341575	0	0.301228
Myc+	0.396388	-0.132361	1.29426	0.284693
LZ 2	-0.366423	-0.00715979	2.06522	0.516529
LZ 2	0.169953	0.296453	1.48881	0.590274
LZ 1	-0.275694	-0.321361	2.9569	0.930148
LZ 1	-0.09576	0.406955	1.10169	0.482218
LZ 2	-0.317273	0.130255	0.966476	0.431596
DZ 2	0.313859	-0.252114	0	0.561386
Myc+	-0.170451	0.317262	1.21116	2.16879
LZ 1	-0.0583655	0.120287	1.07036	0.0958222
Myc+	0.440499	0.0811854	1.40805	0.915165
DZ 2	-0.061675	-0.0307066	1.82779	1.41813
Memory IgM-hi	-0.416439	-0.338691	0	1.18851
DZ 2	0.558333	-0.227709	2.13209	1.5856
DZ 2	0.476728	-0.265751	0.483664	0.186602
LZ 1	-0.440608	-0.22559	2.61005	1.00798
LZ 1	-0.398755	-0.400789	2.09626	0.941915
Myc+	0.0199574	0.367927	0	0.419375
LZ 1	-0.448229	-0.375204	1.63421	1.02104
Myc+	0.386883	-0.37863	1.13262	0.659187
DZ 2	0.55117	-0.267726	0.732158	0.194321
LZ 2	-0.37334	-0.0830359	2.19387	1.02884
Memory IgM-hi	-0.290319	-0.250343	0	2.83851
DZ 2	0.832193	-0.365569	2.67694	0.406214
Myc+	-0.377628	-0.264665	0	0.181578
LZ 1	-0.359482	-0.241261	0	0.778118
DZ 1	0.573452	-0.21311	1.89051	0.295193
DZ 1	0.268577	0.00835426	1.54067	0.484137
LZ 1	-0.347366	-0.194055	0	0.421847
Memory	-0.391758	-0.279911	0	1.05226
LZ 2	-0.0530635	0.0316873	2.55568	0.46035
Myc+	-0.0985763	-0.0813274	0	0.349946
LZ 2	-0.316103	-0.081396	1.90297	1.01563
LZ 1	-0.327567	-0.359788	2.84636	0.594916
Memory	-0.279485	-0.330137	0	2.11094
LZ 2	0.0284606	0.263345	1.29445	0.906549
DZ 2	0.109552	-0.370927	1.50248	0.349284
LZ 1	-0.309562	-0.303752	1.79846	0.378024
DZ 1	0.421318	0.00551138	1.56651	1.12181
LZ 1	-0.341174	-0.296151	0	2.54536
LZ 1	-0.24448	-0.230089	0	0.12931
Myc+	-0.0149236	0.11293	0	0.315745
DZ 2	0.218961	-0.34802	1.59207	0.587084
Myc+	0.190175	-0.00567727	0	0.464201
Memory IgM-hi	-0.259805	-0.328137	1.59394	0.431542
DZ 1	0.189706	0.404432	1.79496	1.07914
LZ 2	-0.410567	-0.0808336	2.39189	0.695393
DZ 2	0.610966	-0.376399	2.65676	0.397501
DZ 2	0.601893	-0.217253	0.938892	0.630645
LZ 1	-0.251086	-0.206084	1.43168	0.318573
DZ 2	0.297433	-0.306463	1.53908	0.959004
LZ 1	-0.315918	0.00476384	1.28891	1.1041
LZ 1	-0.349387	-0.116833	2.44207	1.15465
DZ 1	0.220592	0.378844	1.4913	1.65257
DZ 1	0.259112	0.292248	1.33561	0.878053
LZ 1	-0.318561	-0.207187	2.3597	0.527325
LZ 2	0.0673382	0.462419	1.76478	0.580833
DZ 2	0.517307	-0.286147	0.907355	0.576326
LZ 2	-0.139022	0.497483	2.04469	0.565048
LZ 2	0.228398	0.505036	1.92245	0.583771
Plasmablast	-0.273213	-0.239851	0	25.4772
LZ 2	-0.0861172	0.414845	2.07334	0.963257
DZ 2	0.466605	-0.170078	1.46461	0.740002
Myc+	0.328649	0.0219777	0.910762	0.520175
Plasmablast	-0.393621	-0.337176	0	15.6101
Myc+	0.183199	0.307795	1.12818	0.397107
DZ 1	0.498307	-0.0836736	2.28454	1.51849
LZ 2	-0.216109	0.0498441	0.960761	0.66161
LZ 2	-0.329878	-0.0346028	1.61434	0.462823
LZ 1	-0.349103	-0.0237509	1.579	2.01489
DZ 1	0.52707	-0.130925	2.41845	0.272758
Myc+	-0.0487027	0.199969	1.19494	0.512496
LZ 1	0.121851	0.304514	0.604135	0.340164
LZ 2	0.140981	0.336392	0.324496	0.371833
DZ 1	0.135603	0.0869427	1.15885	0.97289
Memory	-0.372782	-0.261988	0	0.915312
DZ 1	0.408515	0.356178	2.16928	0.406977
DZ 1	0.530795	0.0136989	1.64479	2.13175
LZ 1	-0.416974	-0.285656	0	0.401696
LZ 1	-0.387489	-0.185992	1.74526	1.46549
Myc+	-0.366274	0.0825433	1.11919	1.19103
Memory IgM-hi	-0.329435	-0.249534	0	0.808003
LZ 1	-0.226843	-0.269338	2.01011	0.743374
DZ 1	0.387729	-0.14383	2.11424	1.18961
LZ 1	-0.393593	-0.223156	1.4772	0.687401
DZ 1	0.485087	-0.134703	2.06858	0.266667
DZ 2	0.628989	-0.322321	1.13532	0.554441
Memory IgM-hi	-0.380764	-0.298957	0	0.861605
LZ 1	0.130338	0.427542	1.30445	0.322277
LZ 1	-0.276459	-0.253425	2.06342	1.42039
DZ 1	0.124038	-0.0448369	2.21143	0.39018
DZ 1	0.425365	0.0920486	0.984595	0.720993
Myc+	0.131966	0.250187	1.29862	0.559488
DZ 1	0.667703	0.0865256	1.78114	0.9983
DZ 2	0.588313	-0.133196	2.13296	0.557984
Myc+	0.400524	-0.0687411	0	0.394641
DZ 1	0.62545	-0.061679	2.01833	0.991908
DZ 2	0.522908	-0.222942	3.16694	0.227347
Memory IgM-hi	-0.309066	-0.28468	0	1.60009
Memory	-0.369992	-0.218571	0	1.36551
Memory IgM-hi	-0.238697	-0.297626	0	0.94518
Myc+	0.124053	0.204351	0.474954	0.91191
DZ 2	0.556398	-0.24945	0	1.10345
DZ 2	0.265028	-0.0676805	1.02818	0.323276
DZ 1	0.537516	0.273583	1.31296	0.652115
DZ 1	0.35887	0.192344	1.12653	0.389186
DZ 1	0.18773	0.444626	1.79201	0.630189
DZ 1	0.58922	-0.173524	1.05646	0.769231
DZ 1	0.43721	0.293993	1.84781	1.19392
LZ 2	-0.0530467	0.129546	1.55621	0.209487
Myc+	0.0106021	0.286254	0.603722	0.47248
LZ 2	-0.301467	-0.252314	1.90262	0.579848
Myc+	-0.183688	0.310256	1.17167	0.267284
Myc+	0.347118	0.043458	1.82364	0.995585
DZ 1	0.402704	-0.0740152	0	0.401204
Memory	-0.323693	-0.310857	0	1.12323
LZ 2	-0.204363	0.388597	1.48499	0.500854
DZ 1	0.329006	0.187535	1.42962	0.174742
DZ 2	0.499437	-0.296405	0.84195	0.871786
LZ 2	-0.366809	-0.0441149	2.45028	0.181571
LZ 2	-0.167314	0.157266	1.62393	1.05898
DZ 1	0.2339	0.170196	1.10933	1.59537
LZ 2	-0.434794	-0.218014	1.70865	0.708365
LZ 1	-0.30312	-0.207911	2.37932	0.914435
DZ 2	-0.027612	-0.206509	1.81179	0.70675
Memory IgM-hi	-0.275635	-0.301098	0	1.06964
LZ 2	0.200333	0.303004	0.852281	1.00202
LZ 1	0.0913123	0.447788	1.34403	0.170068
DZ 1	0.0730586	0.36903	1.89441	1.09207
Memory	-0.35181	-0.213433	0	0.335522
Memory	-0.454927	-0.341453	0	0.339638
LZ 1	-0.371238	-0.347571	1.13639	1.0366
LZ 1	-0.334089	-0.298094	2.25648	1.25392
DZ 2	0.568175	-0.0489712	1.592	1.0645
Memory	-0.432914	-0.29801	0	1.14146
DZ 2	0.677815	-0.241235	2.3518	1.11337
Memory IgM-hi	-0.347252	-0.288456	0	3.73499
Memory	-0.183278	0.225817	1.46131	0.579534
LZ 2	0.069708	0.525819	1.06386	0.550285
LZ 2	-0.267109	-0.0310886	1.11322	1.16517
DZ 1	0.506752	-0.174911	1.95624	0.156155
LZ 1	-0.331587	-0.265064	2.20683	0.785582
DZ 1	0.608327	-0.110574	1.54291	1.01149
Myc+	0.379952	-0.276855	1.6045	0.742066
DZ 2	0.711465	-0.318825	1.66791	0.31828
DZ 1	0.0934416	0.234131	0	0.848564
LZ 2	-0.181404	0.0914574	1.48442	0.733663
Memory IgM-hi	-0.268138	-0.229242	0	1.309
LZ 1	-0.134493	-0.0057861	0	0.771294
LZ 2	-0.0268696	0.303125	1.77798	0.403265
DZ 1	0.473514	0.0107128	0.97786	0.656869
LZ 2	0.0605207	0.0822827	1.03978	0.329148
LZ 1	-0.264902	-0.245256	1.94857	0.300933
LZ 2	-0.187492	-0.113636	1.75934	0.355838
DZ 2	0.516712	-0.237386	1.99346	0.452919
DZ 2	0.538576	-0.321799	0	3.50877
LZ 2	-0.215777	0.354799	1.92946	1.43614
Myc+	0.361341	-0.051943	0.60922	0.960651
LZ 1	-0.292713	-0.27707	2.90787	0.461805
Memory IgM-hi	-0.276755	-0.297843	0	1.46659
LZ 1	0.19294	-0.0149355	0	0.108628
LZ 2	-0.0640196	0.168734	0.679459	1.67323
Memory IgM-hi	-0.234217	-0.214336	0	0.503202
DZ 2	0.363671	-0.334862	2.37356	1.21694
DZ 1	0.344913	0.0737301	1.69251	1.05841
Myc+	0.0189927	0.119376	1.01098	0.0874145
LZ 2	-0.423567	-0.0366232	1.81937	0.671835
Myc+	-0.233882	0.0861418	0.788217	0.0479789
LZ 2	-0.0177927	0.281508	1.11611	0.472182
Memory IgM-hi	-0.350917	-0.327251	1.8114	1.20297
Myc+	0.0576617	0.0457209	0	0.389478
Memory IgM-hi	-0.41571	-0.363526	0	0.53787
LZ 1	-0.392849	-0.226303	2.00527	0.21427
Memory	-0.324303	-0.306488	0	0.593267
Memory	-0.318844	-0.381287	0.719933	1.61307
Memory IgM-hi	-0.187227	-0.224143	0	1.33858
Memory IgM-hi	-0.441471	-0.307644	0	0.919522
DZ 1	0.0842567	0.360932	1.6987	1.155
Memory	-0.296614	-0.248889	0	1.24324
Memory	-0.393594	-0.415957	0	0.653071
DZ 1	0.575134	-0.00485963	1.3931	0.976311
DZ 1	0.200849	0.285324	1.15234	0.794052
LZ 2	0.00465234	0.273081	1.65987	0.53233
Myc+	0.0149309	0.314949	0.830295	0.815217
LZ 1	-0.387832	-0.329949	2.31191	0.924523
DZ 2	0.621176	-0.213214	2.15353	0.995841
Memory	-0.228848	-0.262265	0	1.21322
Myc+	0.301417	-0.0578475	0	0.423506
Memory	-0.0807074	-0.361669	0	1.30775
Memory	-0.344231	-0.228995	0.826373	0.655359
DZ 2	0.471397	-0.242084	1.82045	0.245796
LZ 2	-0.263431	-0.00415231	0.707396	0.99784
Memory IgM-hi	-0.355266	-0.305896	0.61796	1.07748
Myc+	0.171944	0.0371566	1.42715	0.577943
Myc+	-0.118663	0.246055	0.658493	0.354114
LZ 2	-0.288136	0.0731752	0.675052	0.241034
LZ 2	0.0304857	0.355691	0.764709	0.367478
LZ 1	-0.259475	-0.39207	2.40245	1.50754
LZ 2	-0.128233	0.127908	1.13467	0.675248
DZ 2	0.441875	-0.351106	0	0.30303
LZ 2	-0.0110289	0.565752	1.75442	0.956023
Memory IgM-hi	-0.301049	-0.202321	0	1.83915
LZ 2	-0.00344759	0.321888	1.98919	0.930673
Memory	-0.427373	-0.346724	0	0.990449
DZ 2	0.466051	-0.331285	1.97371	0.656916
Plasmablast	-0.341841	-0.308689	0	5.80364
LZ 2	-0.367873	-0.198299	0	0.716821
LZ 2	-0.0683465	0.37236	1.14067	1.53988
DZ 2	0.580693	-0.235203	1.9906	0.743522
LZ 2	-0.20167	0.351653	1.85169	0.214823
Memory	-0.307526	-0.341327	1.61361	0.0804182
LZ 1	-0.35731	-0.375895	2.22796	0.761842
Myc+	0.323692	0.183741	1.51206	0.895804
LZ 2	-0.322535	0.20444	1.79245	0.792327
Myc+	0.061688	0.279546	0.972623	0.670285
DZ 2	0.800975	-0.341707	1.61571	0.473695
LZ 1	-0.341417	-0.315543	0.860227	0.504568
DZ 1	0.397971	-0.260404	0.970123	0.597969
DZ 2	0.635034	-0.301919	1.57256	0.343708
DZ 1	0.189523	0.327869	1.65709	0.838196
LZ 2	-0.158097	0.256274	1.22703	1.14527
Memory	-0.440086	-0.364837	1.27506	0.938725
LZ 2	-0.263778	0.101249	1.50539	2.3139
LZ 1	-0.359355	-0.294064	0.914465	0.254225
LZ 1	-0.42276	-0.300807	1.99583	0.476872
LZ 2	-0.364479	-0.207529	1.33385	0.410027
LZ 2	-0.22743	0.120478	1.68999	1.72357
LZ 1	-0.40688	-0.32055	1.91477	0.63639
Memory IgM-hi	-0.42146	-0.340887	0	1.38408
DZ 1	0.166616	0.465758	1.53631	0.778116
Memory	-0.291201	-0.341992	0	4.07077
Memory IgM-hi	-0.428187	-0.355065	0	0.274192
LZ 1	-0.397485	-0.258894	1.8981	2.30711
LZ 1	-0.322235	-0.313464	2.59266	0.459283
LZ 2	-0.374634	-0.133988	2.32243	0.782041
Memory IgM-hi	-0.363177	-0.233521	0	0.956938
DZ 1	0.285938	-0.133545	0	0.36061
Memory	0.0449405	-0.21748	0	1.0663
DZ 1	0.325906	0.236032	1.95021	1.0603
LZ 1	-0.165027	0.196073	2.94505	1.62104
DZ 1	0.555309	-0.301998	1.86298	1.37434
LZ 1	0.180345	0.271663	0.874153	0.111747
LZ 1	-0.367283	-0.303149	2.24952	0.865287
DZ 1	0.50099	-0.0474315	1.69632	0.857366
Memory IgM-hi	-0.350712	-0.291646	0	0.577768
DZ 1	0.345145	0.0686919	0.656611	0.148519
DZ 1	0.358701	0.326859	0	1.97351
LZ 1	-0.373072	-0.154165	0	0.39674
Memory	0.305896	-0.33218	0	2.40034
LZ 1	-0.287843	-0.160812	2.29565	0.637918
LZ 1	-0.353012	-0.255829	1.10492	0.49465
Memory	-0.272519	-0.134991	0	1.05764
LZ 1	-0.185673	-0.0238109	0	0.444029
LZ 2	-0.0703798	0.349631	1.44673	1.11556
DZ 1	0.207091	0.339397	1.35792	0.577617
Memory	0.531836	-0.287392	0.500637	0.363873
DZ 1	0.453922	0.0268826	1.55941	0.555889
DZ 1	0.338997	0.269997	1.77638	0.959033
LZ 2	-0.186578	-0.0233839	1.26389	0.837918
LZ 2	0.109465	0.116952	0.997051	0.438972
DZ 1	0.394481	0.0245412	2.32364	1.0469
Myc+	0.207743	-0.164952	1.1456	0.525356
DZ 2	0.363765	-0.413624	1.99446	0.603079
LZ 1	-0.407058	-0.265753	1.87702	0.498063
LZ 1	-0.318914	-0.312099	1.14144	0.639386
DZ 2	-0.0451761	-0.183376	1.94326	0.747682
DZ 2	1.01724	-0.314687	2.28524	0.750386
DZ 1	0.114776	0.318531	1.13177	0.273147
DZ 2	0.41572	-0.288111	1.72122	1.67585
LZ 1	-0.0691693	-0.392574	1.5267	0.468384
Myc+	0.0608831	-0.0533823	0	0.998871
Myc+	0.448831	-0.0720662	0.854602	1.49449
Memory	-0.350775	-0.254642	0	2.48064
Memory	-0.355727	-0.257938	0	0.924008
Myc+	0.258665	0.250027	1.16905	1.10577
Memory IgM-hi	-0.253696	-0.225834	0	0.83211
Memory	-0.413873	-0.377234	0.774539	0.736842
Myc+	-0.113256	0.246498	0	0.247029
Memory IgM-hi	-0.321303	-0.299986	0	1.03093
DZ 2	0.356377	-0.0827947	2.09856	0.319565
Myc+	0.183191	0.391228	1.745	0.500945
DZ 1	0.338565	-0.0801563	1.87334	1.31015
DZ 1	0.512684	0.0964032	1.87037	0.928422
LZ 1	-0.313312	-0.374626	0	0.614754
DZ 2	0.204213	-0.297613	1.26889	0.294042
DZ 1	0.0740925	0.359893	1.49558	0.623145
Memory	-0.418053	-0.351279	0	1.11086
LZ 1	-0.247549	-0.0497159	1.57514	0.191571
DZ 2	0.438999	-0.299739	1.80479	0.761808
LZ 2	-0.139631	0.482936	1.69306	1.06466
LZ 2	-0.184018	-0.0970955	1.94138	0.350642
Memory IgM-hi	-0.257025	-0.214548	0	1.36602
LZ 1	-0.36083	-0.0928249	2.9939	1.1536
DZ 2	0.627801	-0.282529	1.52182	0.393859
DZ 2	0.577823	-0.355103	2.26305	0.785876
LZ 2	-0.320743	-0.0688174	2.08904	0.377448
DZ 1	0.447744	0.156861	1.69263	0.690398
DZ 1	0.226244	0.229685	1.8691	0.344612
Myc+	-0.162636	0.300158	1.70626	0.704424
DZ 2	0.86206	-0.446083	1.98538	0.653307
Memory IgM-hi	-0.359746	-0.32539	1.65478	0.253915
LZ 1	-0.404757	-0.263938	1.8983	1.7733
Memory IgM-hi	-0.325677	-0.28589	0	1.25299
Myc+	0.0384019	0.112447	0	0.424451
DZ 2	0.79848	-0.378632	2.66135	0.679095
DZ 1	0.605457	-0.0290006	2.66907	0.494665
Memory IgM-hi	0.432798	-0.354944	0	0.404897
DZ 2	0.374435	0.0168355	0	0.119403
DZ 1	0.160381	0.335653	1.78224	1.6609
LZ 1	-0.339242	-0.283993	1.38457	0.374139
LZ 1	-0.388174	-0.220845	1.61992	1.08409
LZ 1	-0.34767	-0.322203	1.63288	2.6771
Myc+	-0.151486	0.137021	0.973117	2.04675
LZ 1	-0.225538	-0.306038	1.76138	1.1328
Memory	-0.298446	-0.272291	0	1.18265
LZ 2	-0.273474	-0.315873	1.98532	1.00503
DZ 1	0.434873	0.138447	1.3774	0.696675
DZ 1	0.451916	-0.0475244	1.49888	1.21336
LZ 2	-0.319887	0.115071	1.12784	0.898266
Memory	0.273416	-0.0472095	0	0.956621
LZ 2	-0.263841	0.247391	1.64055	0.748441
DZ 2	0.209779	-0.326329	2.01704	0.325804
Memory IgM-hi	-0.38426	-0.218504	0	0.659938
LZ 1	-0.225932	-0.0592528	1.80225	0.632911
Myc+	0.33425	0.120286	0.806214	0.751911
DZ 1	0.409402	-0.00716275	1.99262	1.07057
Myc+	-0.142616	0.250613	0	0.320842
Plasmablast	-0.224137	-0.211129	0	6.36287
Memory	-0.363047	-0.31757	0	0.889911
LZ 2	-0.262685	0.182582	1.52029	1.23883
DZ 2	0.254695	-0.252734	0.658718	0.279694
LZ 1	-0.324441	-0.160632	2.79314	1.53322
Memory IgM-hi	-0.353113	-0.327615	0	0.508811
DZ 2	0.69814	-0.324995	2.44918	0.173795
Memory	-0.289266	-0.296905	0.902767	1.47131
LZ 2	0.0225784	0.55503	2.00575	1.60792
DZ 2	0.783115	-0.268476	1.92179	0.524985
DZ 1	0.428029	-0.182772	0.576187	0.763656
LZ 1	-0.204533	-0.324261	2.51715	1.38346
LZ 1	-0.255495	-0.246317	1.00478	0.259695
DZ 2	0.11707	-0.238121	0	0.103873
LZ 1	-0.360469	-0.328814	2.00453	1.86256
LZ 1	-0.193788	-0.0432504	0	0.70086
DZ 1	0.772541	-0.197471	2.13698	0.4858
LZ 1	-0.338583	-0.372765	2.73043	0.734899
LZ 1	-0.405204	-0.385884	1.55083	0.705926
LZ 1	-0.404492	-0.364905	0	0.488175
DZ 2	0.0397227	0.0159638	1.516	0.515327
LZ 2	-0.118785	0.377423	1.55598	0.492396
Memory	-0.361361	-0.331765	0	0.750505
LZ 2	-0.00475009	0.247208	1.61393	1.12631
LZ 1	-0.353739	-0.34056	0	4.38407
DZ 2	0.40979	-0.305514	1.97145	0.257546
Myc+	-0.0593127	0.217873	0	0.374718
Memory IgM-hi	-0.330483	-0.309406	0	1.13529
Myc+	0.330569	-0.0109955	0	1.28155
LZ 2	-0.423836	-0.105657	0.706874	0.31857
DZ 1	0.0216971	0.277244	1.2852	0.850007
LZ 2	-0.200489	0.232137	1.84144	0.201613
DZ 1	0.272992	0.198635	1.15544	0.887574
LZ 2	-0.0935873	0.137262	1.09835	0.259896
DZ 2	-0.0320298	-0.328048	2.17352	0.337531
LZ 2	-0.247154	0.215645	2.45309	0.929615
Myc+	-0.22963	0.243716	0	1.23776
Myc+	0.203226	-0.0749918	0	0.513382
DZ 2	0.48127	-0.162054	1.63787	0.455864
LZ 2	-0.337438	-0.172183	0.700119	0.709795
LZ 1	-0.35576	-0.302631	2.28743	1.09735
DZ 2	0.531065	-0.247072	1.59113	1.23143
LZ 2	-0.309196	0.178983	2.16694	0.927787
LZ 2	0.00239319	0.401097	1.80763	0.390691
LZ 1	-0.239708	-0.176958	2.13326	1.09154
Memory IgM-hi	-0.219632	-0.256796	0	1.84263
Myc+	0.346923	0.211317	1.81951	0.814094
DZ 1	0.614737	-0.0768484	2.16159	0.365034
Memory	-0.380605	-0.199381	0	0.900372
LZ 1	-0.291228	-0.289749	1.61976	0.324149
DZ 1	0.30235	-0.0656162	0.895107	0.303995
DZ 1	0.0848638	0.248194	2.01883	0.685602
Myc+	0.115433	0.255318	1.54904	1.01773
LZ 1	-0.403496	-0.27973	2.25981	1.81636
Myc+	0.382608	-0.0885017	0	1.14337
LZ 2	0.0379265	0.339724	1.68415	0.691093
LZ 2	-0.359185	-0.283957	1.59191	0.606535
DZ 1	0.244317	0.239416	1.49032	1.12611
LZ 2	-0.187582	0.40676	0.828148	0.33516
Myc+	-0.339215	-0.115244	0	0.905582
Plasmablast	0.0219551	-0.278009	0	2.74485
LZ 2	-0.390169	-0.133969	2.24721	0.761513
Myc+	-0.0332163	0.455283	0.797354	1.39041
Myc+	0.0418719	0.252142	1.49568	0.186968
DZ 1	0.554583	-0.205711	2.12618	0.55371
DZ 2	0.0463641	-0.210405	2.43152	1.02464
LZ 1	-0.246303	0.0201345	1.56969	0.380518
DZ 1	0.0378362	0.374685	0.961259	0.823643
LZ 2	-0.287416	-0.0293673	2.40638	1.12473
Memory	0.347269	-0.34234	0	2.6554
DZ 1	0.499204	-0.291088	0	0.113662
LZ 1	-0.369483	-0.199117	0.970429	0.573676
LZ 2	-0.22829	0.282081	1.52031	1.11677
LZ 1	-0.417713	-0.217253	1.95362	0.908128
Memory	-0.415547	-0.42107	0.548326	1.68712
Myc+	-0.312088	-0.027762	1.51041	1.45176
LZ 1	-0.0338623	0.34642	0	0.302115
LZ 2	-0.0330862	0.404559	0.963559	0.405252
Myc+	0.292113	0.302525	0.588546	0.560957
LZ 2	-0.415017	-0.105466	1.76277	0.595526
Myc+	-0.131704	0.283613	0.844111	0.0662954
LZ 1	-0.0807433	-0.250533	1.29638	0.743692
LZ 2	-0.197446	0.108618	2.08427	1.11614
Memory IgM-hi	-0.267026	-0.215674	0	0.894632
Memory IgM-hi	-0.383856	-0.297829	0	0.384615
Memory IgM-hi	-0.173117	-0.268421	0	1.33905
LZ 1	-0.149155	0.358054	1.42581	1.1275
DZ 1	0.486349	0.217762	1.81834	0.754887
Myc+	-0.128731	0.270665	1.2213	0.482302
LZ 2	-0.273345	0.323977	1.41149	1.1064
LZ 1	-0.31581	-0.335845	1.31681	0.245834
Myc+	-0.0272748	0.000383241	0.96111	0.661984
Memory	0.111389	-0.283521	0	2.44669
LZ 2	-0.0528284	0.356311	0.959418	0.587714
Memory IgM-hi	-0.374842	-0.230409	0	1.21869
LZ 1	-0.328945	-0.149857	1.12742	0.876827
DZ 1	0.525463	0.0942259	1.25306	0.57524
Myc+	-0.180037	0.1846	0.99644	0.626495
Myc+	0.265572	-0.210613	0	0.37948
LZ 2	-0.255431	0.150306	1.36787	0.175618
DZ 2	0.659162	-0.370733	1.25527	1.58889
DZ 1	0.623951	0.0048897	1.83646	0.439522
LZ 2	-0.154768	0.0578527	1.33433	1.55725
Memory IgM-hi	-0.307894	-0.27008	0	1.61037
DZ 2	0.563781	-0.272902	0	2.49844
DZ 2	0.836125	-0.287516	1.89746	0.502106
DZ 1	0.357893	0.0481522	1.71953	0.229095
LZ 1	-0.392107	-0.328059	2.58842	1.88148
LZ 1	-0.395819	-0.275808	2.40851	1.65925
Myc+	0.733905	-0.304329	0.787858	0.821097
LZ 1	-0.28354	-0.222582	0	0.325733
Memory IgM-hi	-0.293764	-0.210138	0	1.67364
DZ 1	0.372602	0.324878	2.2748	0.69808
LZ 2	-0.0742865	0.441901	2.09879	0.778245
LZ 2	-0.31662	-0.0726297	1.33372	0.139756
LZ 1	-0.435898	-0.381008	1.87375	0.592613
DZ 1	0.66128	-0.072496	2.10713	1.63757
DZ 1	0.357864	0.0672036	1.88063	0.333457
LZ 1	-0.36821	-0.306266	0	0.621977
LZ 2	-0.177907	0.147481	1.41582	1.16216
LZ 2	-0.345632	0.189011	2.01997	0.163452
LZ 2	0.0545262	-0.0278187	1.18879	0.736301
LZ 2	-0.17655	0.245373	1.25143	0.511541
LZ 1	-0.425772	-0.333648	2.33419	1.3671
LZ 1	-0.35545	-0.423312	0.735537	1.52124
LZ 1	-0.360345	-0.3499	1.95064	0.0904977
DZ 1	0.528779	0.109438	2.47459	1.47256
LZ 1	-0.221874	-0.146025	0	0.302115
LZ 1	-0.307797	0.010877	2.75168	0.293378
LZ 2	-0.197445	0.0908511	1.49634	1.14355
LZ 2	-0.284926	0.177376	1.9711	1.41077
Myc+	-0.207084	0.0891717	0	0.695636
LZ 1	-0.277855	-0.345516	1.3456	0.624911
LZ 2	-0.334979	-0.0569589	2.71577	1.10107
Plasmablast	-0.367337	-0.207836	0	10.1729
Memory IgM-hi	-0.316476	-0.200278	0	0.695652
LZ 1	-0.428659	-0.186633	1.57292	1.36271
LZ 2	-2.87716e-05	0.128669	1.93047	0.633471
LZ 1	-0.342251	-0.274069	2.59319	1.51562
DZ 1	0.255149	0.316905	1.61244	0.63739
DZ 2	0.323158	-0.356575	0.997159	0.342114
Myc+	0.261972	0.156343	0.527568	0.378669
DZ 1	0.298703	0.300077	2.00857	1.29053
DZ 1	0.567852	0.0509958	1.54728	1.14659
DZ 1	0.3118	0.0168974	1.88322	1.38079
DZ 2	0.644141	-0.41541	1.82203	0.570286
LZ 2	0.0707875	0.566025	1.14552	0.407376
Myc+	0.154711	0.0687425	1.22964	1.03455
DZ 2	0.356534	-0.361978	0	0.616794
LZ 2	-0.307171	0.140888	1.7311	0.80158
LZ 1	-0.291289	-0.293273	1.36602	0.613139
Myc+	0.223264	0.317688	0.930813	0.749078
DZ 1	0.129797	0.318977	1.73487	0.770248
Memory IgM-hi	-0.288858	-0.299685	2.00342	1.60359
LZ 1	-0.336112	-0.285748	0	0.801603
Myc+	0.00403229	0.43926	0.482427	0.781202
DZ 1	0.678401	0.161317	2.11348	0.276525
Myc+	-0.117639	0.253224	0.864101	0.366099
LZ 1	-0.397592	-0.329823	2.27702	0.641493
LZ 1	-0.301694	-0.229677	0	1.31439
LZ 1	-0.333801	-0.37369	0	0.84266
Memory	-0.357982	-0.327768	0	2.37107
Plasmablast	-0.227612	-0.232191	0	46.9486
LZ 2	-0.336572	-0.0872824	1.7807	0.690761
DZ 2	0.839956	-0.337694	2.22111	0.986112
Memory	-0.46285	-0.38093	0	1.53789
DZ 1	0.464575	-0.0802254	1.50817	0.708721
Memory	0.299578	-0.232512	0	6.15761
LZ 2	-0.252636	0.202982	1.23652	1.12405
Plasmablast	-0.42998	-0.342592	0	2.29995
Myc+	-0.269263	0.128961	0.754481	0.664639
LZ 2	-0.0747162	0.428239	1.59098	0.0781708
LZ 2	-0.276767	0.147754	1.15444	0.651678
LZ 1	-0.312993	-0.252294	2.19705	0.579884
LZ 1	-0.373986	-0.309463	1.90765	0.32511
DZ 1	0.238853	0.216626	2.43668	1.70873
LZ 1	-0.362857	0.0367521	0	3.86117
LZ 1	-0.371231	0.038542	0	0.708481
LZ 2	-0.326786	-0.18472	1.86457	0.654379
Memory IgM-hi	-0.259067	-0.180593	0	0.528338
LZ 2	-0.360799	-0.170571	2.40419	0.704864
LZ 1	-0.380512	-0.301477	2.62988	1.51247
LZ 2	-0.111937	0.501215	1.74695	2.02511
LZ 2	0.00180071	0.431277	1.46104	0.413805
Memory IgM-hi	-0.420335	-0.385032	0	0.541272
LZ 1	-0.286462	0.00283993	2.57629	0.971857
DZ 2	0.235411	0.0561058	0.390234	0.763723
DZ 2	0.335819	-0.180889	1.27257	0.543378
Myc+	-0.0455593	0.257932	0	0.442546
DZ 1	0.475506	-0.105314	0	2.04305
DZ 1	0.329886	0.355006	1.29196	1.42555
Memory	-0.407005	-0.378952	0.516108	0.94569
DZ 1	0.538254	0.152397	1.97778	0.1868
LZ 1	-0.411556	-0.0693135	2.471	1.0112
Memory IgM-hi	-0.337943	-0.185444	0	1.17776
DZ 1	0.743764	-0.107437	1.31641	0.500501
LZ 2	-0.17584	0.470357	1.18013	0.732807
LZ 2	-0.112561	0.377589	1.38891	0.760141
Myc+	0.0349108	0.290726	0	1.88032
Myc+	0.229323	0.252568	1.20327	0.734266
LZ 1	-0.394505	-0.405016	1.83794	0.66925
Myc+	0.175825	0.229309	1.43161	0.887372
LZ 1	-0.296249	-0.248984	2.0909	0.265957
Memory IgM-hi	-0.335884	-0.296297	0	3.27995
LZ 2	0.144158	0.101184	1.75708	0.691923
DZ 2	0.391194	-0.207398	0	0.597725
Memory IgM-hi	-0.339043	-0.239393	0	0.67712
LZ 2	-0.252717	0.195843	1.25276	0.4375
Memory IgM-hi	-0.337659	-0.330804	0	0.629797
DZ 1	0.366256	-0.0519278	1.21398	1.06903
Myc+	0.252356	-0.177683	1.80162	0.847458
Memory IgM-hi	-0.259428	-0.24313	0	0.775194
DZ 2	0.30661	-0.167403	1.94568	0.92642
Myc+	0.27459	0.101632	1.31885	0.917599
DZ 2	0.555325	-0.270987	2.21112	1.00559
LZ 1	-0.372725	-0.17407	1.33996	0.606061
DZ 1	0.55482	-0.144202	1.64783	0.692288
LZ 2	-0.08517	0.0657676	0.468494	0.669296
LZ 1	-0.36356	-0.410754	1.60117	1.20744
DZ 1	0.296726	0.295189	0	2.80659
Myc+	0.0695491	0.295094	1.16971	0.821796
LZ 2	-0.186413	0.0702132	1.48693	0.573434
LZ 1	-0.362897	-0.289766	0.967183	1.2392
DZ 1	0.337537	0.0378571	2.03973	0.862819
Myc+	-0.409873	-0.112378	1.09868	0.470047
Myc+	0.249347	0.0649935	0.268808	0.314572
DZ 1	0.670513	-0.24154	2.22298	1.19778
DZ 1	0.237297	0.382111	1.76078	0.208735
DZ 1	0.590904	-0.112502	1.45081	0.272213
DZ 1	0.607662	-0.200288	2.35571	0.267278
Memory IgM-hi	-0.265069	-0.338498	0	0.724323
LZ 2	-0.31113	-0.134235	1.45214	1.14529
LZ 2	-0.23987	0.0531773	1.96334	1.61241
LZ 2	-0.318785	0.151723	2.29347	0.66183
LZ 1	-0.299548	-0.31441	2.40612	0.363269
DZ 2	-0.233659	-0.2613	1.93663	1.11782
LZ 1	-0.174472	-0.277165	1.92695	1.46714
DZ 1	0.498393	-0.13654	2.04898	0.482859
DZ 2	0.348565	-0.368456	1.04277	1.23083
DZ 2	0.806641	-0.343097	2.11034	0.273928
LZ 2	-0.256575	-0.151413	2.12305	1.2874
Myc+	0.388913	-0.116084	1.72731	0.613648
Myc+	0.268377	0.157972	1.18271	0.829844
Myc+	0.0724136	-0.0137409	1.20967	0.635145
LZ 2	-0.402487	0.027527	1.72909	0.382431
LZ 2	-0.423015	-0.314406	1.75822	1.00844
DZ 1	0.726386	-0.0157349	2.25887	1.0001
DZ 1	0.644971	-0.0737927	2.87231	1.14521
LZ 2	-0.00554202	0.287496	1.58968	0.546306
DZ 1	0.307693	0.457378	1.32486	0.3314
Myc+	-0.162058	0.252846	0	0.240741
Myc+	0.0973944	0.219428	0	0.240265
Myc+	0.0216104	0.585038	1.36772	0.591127
LZ 2	-0.161111	-0.0183796	1.44702	0.25191
Myc+	-0.213732	0.312903	0	1.31176
DZ 2	0.534662	-0.314265	0.303217	0.51006
DZ 2	0.705054	-0.241678	2.52472	1.44841
Memory IgM-hi	-0.214679	-0.116139	0	0.494525
DZ 1	0.434892	0.29062	1.92745	0.845567
Memory IgM-hi	-0.265105	-0.107495	0	1.89317
Memory	-0.120571	0.147867	0	0.346957
LZ 1	-0.245535	-0.360227	2.56156	0.621712
Memory	-0.135052	-0.264275	1.69108	0.72702
Memory IgM-hi	-0.207193	-0.12718	0	0.869167
LZ 1	-0.335669	-0.272179	1.78636	1.51515
LZ 1	-0.285972	0.0121188	1.49466	0.397649
LZ 1	-0.305862	-0.256586	1.06225	1.60893
Plasmablast	-0.0893003	0.231312	0	4.59824
LZ 2	-0.142688	0.454311	0.97104	0.508614
LZ 2	-0.171367	0.233865	0	0.244818
LZ 1	-0.410059	-0.0871989	2.40408	1.06276
Memory	0.252789	-0.141951	0	4.30188
LZ 2	-0.0608584	0.336497	1.82694	1.18899
LZ 1	-0.33036	-0.316607	2.58168	1.37468
DZ 1	0.461206	-0.0687216	1.32535	0.712983
LZ 1	-0.36095	-0.382509	2.65538	1.01433
Myc+	-0.088864	0.0249875	0.790909	0.12054
Memory	-0.363606	-0.2983	0	1.80963
LZ 1	-0.400924	-0.298344	0.555955	1.21208
LZ 1	-0.378982	-0.378698	1.62138	3.12627
DZ 1	0.499696	0.00879953	2.20514	1.06659
DZ 1	0.172096	0.211582	1.04348	0.496552
DZ 2	-0.24558	-0.229763	2.81355	1.48334
DZ 1	0.460296	0.0574801	1.54685	1.38361
LZ 1	-0.403056	-0.156854	2.43355	0.665557
Myc+	-0.0559561	0.401732	0.57202	0.841309
Myc+	0.451265	0.0019071	1.12613	1.06269
Memory	-0.387879	-0.242325	0.824643	0.807071
DZ 1	0.54563	-0.0205306	1.14699	0.451225
DZ 1	0.102063	0.511675	1.50321	0.664258
LZ 1	-0.16729	-0.227461	2.98268	0.112444
LZ 1	0.155024	-0.17521	0	0.0199601
Memory	-0.338321	-0.284169	0	1.45216
Myc+	-0.0234654	0.206225	1.57838	0.71171
LZ 2	-0.257038	0.0264242	1.94877	0.669727
Myc+	0.379222	-0.176944	0.806717	0.678162
LZ 1	-0.406691	-0.0476479	0	1.23889
Myc+	-0.03101	0.355912	1.0671	0.311467
DZ 2	0.662198	-0.194292	1.31538	0.636103
LZ 2	-0.0108844	0.276961	1.02683	0.537658
DZ 1	0.144384	0.195533	1.66318	0.384846
LZ 2	-0.372558	-0.0891981	2.22967	1.1734
Myc+	0.299852	0.115892	1.5651	0.535048
Memory IgM-hi	-0.273348	-0.282513	0	0.283617
DZ 2	-0.0783504	-0.343312	0.878161	0.843882
DZ 2	0.446927	-0.261511	1.414	0.840336
LZ 1	-0.402645	-0.250167	1.90472	1.10063
Memory	-0.328444	-0.289739	0	0.0491039
LZ 2	-0.0236261	0.268931	2.09745	0.893176
LZ 2	0.0331728	0.47754	0.922607	0.576019
Memory IgM-hi	-0.285528	-0.254023	0	1.85602
LZ 2	0.06803	0.15903	0.771618	0.476938
Myc+	0.201457	0.226023	0.888692	0.834109
Memory	-0.395076	-0.34822	0	0.607681
Memory	-0.304103	-0.268917	0	0.959872
DZ 1	0.433877	0.06044	1.84453	1.74546
DZ 1	0.434125	0.128358	1.86671	1.12284
DZ 1	0.524149	0.0818559	1.37792	1.51893
Myc+	-0.0325432	0.261549	1.08422	0.645856
Memory	-0.392141	-0.287481	0	0.881145
LZ 2	-0.117953	0.188204	1.2169	0.582294
Memory IgM-hi	-0.35654	-0.312491	0	0.605602
LZ 2	-0.341553	0.0139197	2.35734	1.0929
DZ 1	0.315254	0.549056	2.52257	0.764039
LZ 1	-0.383298	-0.375157	1.19118	0.160367
LZ 2	-0.340937	-0.0866423	1.99222	0.633179
Memory IgM-hi	-0.26457	-0.216796	0	0.337838
DZ 1	0.473592	-0.0478695	1.86933	1.16077
DZ 1	0.526205	-0.0859532	0.52861	0.153246
DZ 1	0.186454	0.108514	1.92033	1.23875
LZ 2	-0.343729	-0.0775303	1.48279	1.50965
Memory	-0.435932	-0.335762	0	0.203577
Myc+	0.0362938	-0.0135233	0.967891	1.14267
DZ 1	0.570956	0.120041	1.02824	0.925011
Myc+	0.652724	-0.303581	2.04375	0.315818
DZ 1	0.494832	0.130222	1.74648	1.90323
DZ 2	0.498612	-0.172917	1.97275	0.334283
DZ 2	0.768968	-0.281554	2.04178	0.536347
LZ 1	-0.33024	-0.235541	1.08897	0.650503
Myc+	0.288851	0.0993252	1.49369	1.69568
Myc+	0.491439	-0.0051892	1.14368	1.04777
Follicular	-0.354425	-0.124712	0	0.296889
Myc+	0.157929	-0.0620606	0	0.317911
LZ 1	-0.354351	-0.355196	2.07454	0.654323
LZ 2	-0.308911	0.175707	1.22717	1.26206
LZ 2	-0.0369165	0.424726	1.76418	1.0399
Memory	-0.218917	0.174753	0.600694	0.222314
DZ 2	0.233055	-0.206062	1.47503	0.910215
LZ 1	-0.312803	-0.178508	2.30079	0.523952
LZ 2	-0.292843	0.279137	1.87803	0.886497
Myc+	0.225364	0.116285	1.04803	0.907491
LZ 2	-0.404656	-0.218119	2.35872	0.849994
Myc+	0.0991021	0.476519	1.11089	0.26482
LZ 1	-0.37316	-0.306063	2.30902	1.06962
LZ 2	-0.110857	0.527828	1.79482	0.50184
DZ 1	0.611586	-0.0402536	1.70906	1.01533
Memory IgM-hi	-0.292667	-0.31793	0	3.44648
LZ 1	-0.380653	-0.364509	2.19439	0.223285
DZ 1	0.428765	-0.00895388	0	0.840101
LZ 1	-0.440515	-0.354634	2.13676	0.572852
DZ 1	0.455917	0.0809126	0.825832	1.57263
LZ 1	-0.250254	-0.270433	2.53891	0.466636
DZ 1	0.523238	0.1756	1.54718	0.866441
LZ 1	-0.400352	-0.247561	1.53004	0.446267
Myc+	0.0395672	0.317811	0	0.19817
Memory	0.100037	-0.32512	0	0.233645
Memory	-0.346189	-0.260625	0	0.832235
LZ 2	-0.0922001	0.386326	1.52774	1.60185
LZ 1	-0.381464	-0.280242	1.28284	0.417101
DZ 2	0.493967	-0.366513	2.23013	0.332042
DZ 1	0.0842265	0.426242	0.959401	0.161013
LZ 2	-0.245653	0.347027	1.69945	0.581222
Memory	-0.388102	-0.359228	0.753111	0.168539
DZ 1	0.575112	-0.14938	2.16585	0.679537
LZ 1	-0.28583	-0.251487	0	0.304044
LZ 1	-0.226185	-0.394643	2.27637	0.393357
DZ 1	0.396306	0.291051	1.84173	1.03874
LZ 1	-0.363423	-0.240391	1.6309	0.369762
LZ 1	-0.371331	-0.0874608	1.56072	0.915475
LZ 1	-0.391571	-0.0951414	1.71335	0.795816
LZ 1	-0.396552	-0.362052	1.89106	0.506377
DZ 1	0.423327	-0.0785026	1.93312	0.502438
LZ 1	-0.304415	-0.278019	1.81872	0.464756
DZ 2	0.81203	-0.325264	2.3236	0.752341
LZ 1	-0.0168187	0.473093	0	0.547112
LZ 2	-0.353916	0.0568985	1.49025	1.9168
LZ 1	-0.354036	-0.24529	1.83402	2.02472
Memory IgM-hi	-0.28061	-0.168785	0	0.911321
LZ 2	-0.354434	0.135413	2.52871	0.677819
Myc+	0.469205	-0.0494492	0	0.262441
DZ 1	0.384701	0.24367	0.63872	0.478319
LZ 1	-0.408185	-0.280847	1.97467	0.769326
Myc+	0.354371	0.134328	0.68281	0.744368
Myc+	-0.254121	0.161965	0	0.185483
Plasmablast	-0.288257	-0.211988	0	28.1657
DZ 1	0.636265	-0.155466	1.72391	0.787692
DZ 1	0.739521	-0.184364	2.46519	0.834343
LZ 2	-0.10946	0.25732	1.51642	0.0888968
DZ 1	0.561128	-0.0234198	1.80395	0.329782
LZ 1	-0.280082	-0.297427	0	0.597403
Memory	-0.438474	-0.308209	0	1.14361
DZ 1	0.647019	0.105541	1.76759	0.660515
LZ 2	-0.115378	0.252352	0	0.280786
Myc+	0.317012	0.0257856	0	1.03387
LZ 1	-0.295555	-0.236996	2.49787	0.111566
LZ 1	-0.425203	-0.380088	2.77691	1.80832
DZ 1	0.699025	-0.26504	1.68953	0.662544
Myc+	0.253415	0.350304	0	0.516373
DZ 2	0.349332	-0.11408	1.14875	0.768347
Myc+	-0.222048	0.243764	0	0.206782
DZ 1	0.397141	0.493467	1.53184	1.9705
LZ 1	-0.185241	-0.210948	2.54128	1.05263
Myc+	0.0813331	0.099287	1.53165	0.366207
DZ 2	0.448151	-0.353369	1.91997	0.48506
Myc+	0.174697	0.136705	0.974982	0.272435
LZ 1	-0.343258	-0.241497	0.832271	0.259707
Memory	-0.214221	-0.2471	0.701142	1.42756
LZ 1	0.0181999	0.416147	0	0.105249
DZ 1	0.198035	0.383424	1.7014	0.769346
LZ 2	-0.296713	0.087197	1.26231	0.7094
Memory IgM-hi	-0.346542	-0.156157	0	1.3597
DZ 1	0.501404	-0.072466	1.62818	0.655134
DZ 2	0.080756	-0.322778	2.76115	0.402202
DZ 1	0.77329	-0.103169	1.97261	0.361048
Memory	-0.361785	-0.265207	1.10939	0.630081
LZ 2	-0.147551	0.240673	1.94964	0.232438
LZ 2	-0.317648	0.158586	1.7052	0.504277
Myc+	-0.0256056	0.286361	0.449218	0.39129
DZ 1	0.140055	0.285086	0.916531	0.720288
LZ 2	-0.122901	0.225769	1.76323	0.227759
DZ 1	0.606757	0.268237	1.93344	0.842634
DZ 1	0.27723	0.112386	1.72684	0.678018
LZ 2	0.0188698	0.391845	1.04815	1.25035
Memory IgM-hi	-0.274713	-0.224225	0	0.24321
LZ 1	-0.259211	-0.325386	0	0.557362
DZ 1	0.47277	0.388827	0.884164	1.00888
LZ 2	-0.01268	0.52725	1.25806	0.428158
LZ 1	-0.377501	-0.338374	1.23918	0.613196
LZ 1	-0.350358	-0.191009	2.01422	0.627842
Memory IgM-hi	-0.274828	-0.197185	0	1.94175
LZ 1	-0.108048	0.282921	1.34382	0.141683
DZ 1	0.350595	0.37949	2.60859	1.0838
DZ 1	0.583343	0.187021	1.81759	1.10016
LZ 2	-0.173965	0.350507	1.40977	0.185701
LZ 1	0.0984517	-0.24457	2.44175	1.31165
LZ 1	-0.288685	-0.335802	1.6309	0.164339
DZ 1	0.00896619	0.539214	1.45874	0.297049
DZ 2	-0.0822787	-0.0898182	2.03758	0.440352
LZ 1	-0.21058	-0.0504581	1.92428	0.136505
DZ 2	0.50726	-0.325289	1.43961	0.257525
Memory	0.203373	-0.111734	0	1.57082
LZ 1	-0.373973	-0.344368	2.07369	0.533148
DZ 2	0.554616	-0.347868	1.76667	1.01185
DZ 2	0.733324	-0.309879	1.86172	0.688406
DZ 1	0.546954	0.200139	1.84909	0.68264
DZ 2	0.490599	-0.0360756	1.77496	1.18652
Memory IgM-hi	-0.273857	-0.260886	0	1.25874
DZ 1	0.511716	-0.0390584	1.31594	1.55511
DZ 1	0.315913	0.182105	1.82962	1.58907
Memory	-0.109922	-0.342053	0	0.788907
LZ 1	-0.374307	-0.299708	0	0.803029
LZ 2	-0.020484	0.20889	1.56809	0.177215
Plasmablast	-0.326632	-0.368973	0	9.58623
Memory	-0.312043	-0.31055	0	0.106138
LZ 2	-0.274921	-0.14001	1.75442	0.752868
LZ 1	-0.0730594	-0.381289	2.09877	0.18606
LZ 2	-0.240088	0.154618	1.79619	0.854529
Memory	-0.150644	0.365462	0	1.78315
Myc+	-0.151412	0.275448	0.43257	0.665692
DZ 1	0.26104	0.185509	1.4283	2.06153
DZ 1	0.631416	-0.148288	1.72188	0.666284
LZ 1	-0.358034	-0.294614	1.86794	0.670682
LZ 2	-0.201686	-0.0518759	1.17593	0.91887
LZ 1	-0.29353	-0.132666	2.31636	0.525474
DZ 1	0.359562	0.431037	1.12468	0.634162
LZ 1	-0.324702	-0.297809	1.77214	1.75803
Myc+	-0.0291542	0.220129	0	0.157344
DZ 1	0.408846	0.0322634	1.54304	0.856632
LZ 1	0.15517	-0.360068	2.3954	0.373972
DZ 1	0.149483	0.463718	1.28178	0.425163
Myc+	0.192806	0.17665	0	0.383365
LZ 1	-0.179427	0.353311	1.19102	1.30554
Myc+	0.287685	0.180675	1.1412	0.507776
LZ 2	-0.118674	0.24799	1.53627	0.167773
LZ 1	-0.314086	-0.349639	1.26158	1.0124
LZ 1	-0.337227	-0.0305419	0	0.474496
Memory IgM-hi	-0.322817	-0.312063	0	1.10724
LZ 1	-0.309887	-0.18079	2.31677	0.32
LZ 2	-0.0763008	-0.0124626	1.00478	0.969529
Memory IgM-hi	-0.241289	-0.148858	0	1.86495
DZ 1	0.341679	0.237721	0.530822	0.280132
Memory	-0.418335	-0.337822	1.39304	0.711367
Myc+	0.047463	0.321139	0.870949	0.500104
LZ 1	-0.390647	-0.303669	0	0.92928
LZ 1	-0.314726	-0.245959	2.19474	0.0997208
DZ 1	0.500737	0.040261	1.67246	1.03806
LZ 1	-0.297866	-0.351344	2.28109	0.307557
DZ 1	0.367755	0.0924521	1.52157	0.465324
LZ 1	-0.293032	-0.304314	1.98181	0.531749
LZ 1	-0.345003	-0.407054	2.63279	0.200861
LZ 2	-0.152722	0.391142	1.01269	1.23587
Memory IgM-hi	-0.334725	-0.317406	0	2.52797
Myc+	0.292035	0.211483	0	0.317705
DZ 2	0.0402052	-0.0790122	1.76638	0.42677
DZ 1	0.455161	-0.132415	1.05384	0.308325
LZ 2	0.138124	0.256294	1.38995	1.77864
LZ 2	-0.326068	0.0253759	1.19574	0.807103
Memory	-0.428592	-0.306864	0.599063	0.705554
LZ 2	-0.218039	0.120478	1.47097	0.469484
Myc+	0.348161	0.0855637	0.593424	0.518513
Memory IgM-hi	-0.384723	-0.295566	0	0.508635
DZ 1	0.377297	0.127087	1.83285	0.990322
DZ 1	0.558442	-0.127213	1.486	0.465892
DZ 1	0.360888	0.0921835	1.4916	0.644558
LZ 1	-0.401712	-0.409916	3.01475	1.1415
LZ 2	-0.0890209	0.259876	1.03875	0.573265
Memory IgM-hi	-0.215684	-0.290163	0	0.43881
LZ 1	-0.3589	-0.298341	0.971448	0.919389
LZ 1	-0.359778	-0.24722	1.99391	0.555115
LZ 2	-0.153186	0.470685	1.43777	0.3693
DZ 1	0.701797	-0.101515	1.91304	1.5094
LZ 2	-0.105324	0.532438	0	0.529395
Myc+	-0.325186	0.158142	1.44057	0.257848
LZ 2	-0.0456224	0.174133	0.97844	0.141126
LZ 1	-0.332016	-0.136272	1.45365	0.459016
Myc+	0.377974	0.00210672	0.75835	0.686525
LZ 1	-0.372395	-0.406108	1.85022	0.482509
LZ 2	-0.0426294	0.458749	1.30729	0.283095
Memory IgM-hi	-0.19791	-0.174445	0	3.2967
Myc+	0.16825	-0.269563	0.851472	1.27594
DZ 2	0.0522651	-0.203772	2.3209	0.287026
LZ 1	-0.329621	-0.17314	1.31861	0.383352
LZ 2	-0.389382	-0.141296	1.97939	0.823456
LZ 1	-0.416306	-0.260187	1.48008	0.429816
DZ 2	0.651462	-0.316342	2.19098	0.671626
LZ 1	-0.282117	-0.33137	1.50917	0.792672
DZ 1	0.448288	0.176486	1.62236	0.487805
Memory	-0.327288	-0.36174	0	0.419523
Memory	-0.2437	-0.302454	0.928677	1.57709
LZ 1	-0.398837	-0.355644	2.34913	0.142146
LZ 2	-0.302451	0.254547	1.33159	1.28205
DZ 1	0.75571	-0.188796	2.38064	1.00794
LZ 1	-0.245487	-0.260116	2.17779	0.887034
Memory	0.436926	-0.253136	0.448317	0.576988
DZ 2	0.70013	-0.393487	2.66538	0.78569
Memory	-0.341639	-0.36194	1.02968	2.57426
Myc+	0.320449	0.0639764	0	0.272463
DZ 1	0.516078	-0.108479	1.1493	0.716865
LZ 2	0.0316588	0.48766	1.34571	0.146104
LZ 1	-0.384011	-0.375655	1.68237	1.09457
Memory IgM-hi	-0.291762	-0.313986	0	0.555556
DZ 1	0.442433	0.183164	1.47056	1.43165
Memory	0.479727	-0.129469	0	0.237257
LZ 2	-0.139094	-0.299402	1.78132	0.50611
Myc+	0.490839	-0.147721	1.31821	0.551907
LZ 1	-0.291491	-0.306478	1.42709	1.40912
DZ 1	0.644159	-0.151263	1.6917	0.298937
LZ 1	-0.287889	-0.220149	2.40673	1.44732
Myc+	0.0830688	0.298763	0.776799	0.593123
DZ 1	0.531215	0.0587963	1.14333	0.377574
DZ 1	0.518859	0.0900237	2.43835	0.708561
Myc+	-0.210107	0.216058	0.871637	0.166898
LZ 1	-0.391111	-0.15859	2.12164	0.0734484
LZ 2	0.0581218	0.435803	1.56366	0.264338
LZ 2	-0.00803926	0.425004	1.13231	0.483651
DZ 1	0.611242	0.00183008	1.67787	0.174165
Myc+	-0.340478	-0.011812	0	0.23353
LZ 2	-0.0851251	0.277274	1.08715	1.3564
LZ 1	-0.255159	-0.0338631	1.35417	1.23563
DZ 2	0.270476	-0.168381	1.25045	0.564831
LZ 2	0.116891	0.291966	1.5935	1.12139
DZ 2	-0.0903734	-0.0932213	0.950713	0.571519
LZ 1	-0.350023	-0.37563	1.10075	0.341091
Myc+	-0.403734	-0.250922	0	0.796454
LZ 2	0.00668466	0.256816	0	0.429634
LZ 1	-0.238255	-0.283819	0	1.10803
LZ 2	0.0739093	0.181139	0	0.924321
DZ 2	0.785178	-0.290642	1.92345	0.733814
LZ 1	-0.403131	-0.360208	1.77396	0.648477
DZ 1	0.377003	0.227513	1.33457	1.42018
DZ 2	0.565359	-0.228894	0.826084	0.488055
LZ 1	-0.339802	-0.345004	2.80069	0.871154
DZ 2	0.492792	-0.166085	1.4214	0.605013
DZ 1	0.65676	-0.0434756	2.54632	0.966941
LZ 2	-0.273749	0.177566	2.06616	0.63582
LZ 1	-0.408903	-0.376289	1.25125	0.860671
LZ 1	-0.248305	-0.207879	1.96554	0.828729
LZ 1	-0.337335	-0.369159	0.918697	0.557229
Myc+	0.321174	0.0919271	0	0.192375
DZ 2	0.463228	-0.105489	1.70823	0.189805
DZ 1	0.500703	0.0979322	1.55928	1.3582
LZ 2	-0.248112	0.403185	2.0368	0.923722
Myc+	-0.0810123	0.351116	0	0.249269
DZ 1	0.156236	0.396104	1.34041	1.02482
LZ 2	-0.0955356	0.389553	1.74921	0.700629
DZ 1	0.63397	0.0568862	1.80741	0.946143
Memory IgM-hi	-0.387102	-0.317133	0	0.252982
LZ 1	-0.159494	0.339744	2.62814	0.728051
DZ 1	0.499705	0.00226697	1.36309	0.218118
DZ 2	0.489707	-0.230336	1.07441	0.250675
Memory IgM-hi	-0.379695	-0.369397	1.41482	0.560835
LZ 1	-0.366029	-0.223222	1.20311	1.46819
LZ 1	-0.143501	0.101566	0	0.097561
LZ 1	-0.223963	-0.291814	1.87142	2.14404
LZ 1	-0.324989	-0.320789	0	0.429132
Myc+	-0.0123497	0.279425	0.865334	0.20637
LZ 1	-0.272233	-0.0691317	1.72652	1.75601
Memory	-0.384653	-0.337117	0.843582	0.490131
Memory IgM-hi	-0.154898	-0.210382	0	1.11775
LZ 1	-0.370568	-0.293575	1.97403	0.34098
Memory IgM-hi	-0.397318	-0.294976	0	1.30736
Myc+	0.379904	0.164437	0.379747	0.431891
LZ 1	-0.240604	0.0683801	0	0.223169
LZ 1	-0.376619	-0.359333	1.9636	1.05145
LZ 1	-0.379294	-0.230345	0	0.091878
DZ 2	0.336937	0.153858	1.58463	0.652708
Memory	0.496508	0.10026	0	4.67104
Memory IgM-hi	-0.296473	-0.222594	0	1.1355
LZ 1	-0.421428	-0.369689	1.51215	0.884121
DZ 1	-0.0393103	0.284284	1.95161	0.279351
DZ 1	0.425751	0.3066	2.14994	0.4045
LZ 1	-0.425993	-0.455075	2.62939	0.459474
LZ 1	-0.17241	-0.316002	0	3.66416
LZ 1	-0.24053	-0.395818	1.9739	0.4649
DZ 1	0.143104	0.257098	1.98858	0.37831
LZ 2	-0.186279	0.219211	0.909033	0.785418
LZ 2	-0.129917	0.29299	1.69478	0.437134
LZ 2	-0.0843434	0.333765	1.53205	1.20438
LZ 2	-0.347255	0.188839	2.90914	2.63969
LZ 2	-0.293726	0.277478	1.76357	0.664572
LZ 2	-0.164491	0.0290059	0	1.18542
LZ 1	0.0632991	0.230662	0	0.175131
LZ 2	-0.152197	0.235592	1.47278	0.492997
DZ 1	0.731202	0.109715	2.52087	0.7245
DZ 1	0.108701	0.408284	1.01887	1.08859
LZ 1	-0.376982	-0.263813	0	2.87865
DZ 1	0.0355668	0.535485	1.68112	0.553734
Memory	0.370698	-0.380695	0	5.91619
Myc+	-0.218767	0.148888	0	0.329832
DZ 2	0.0836649	-0.325295	2.21873	1.36593
Myc+	-0.134449	0.354056	0.516053	0.263407
LZ 1	-0.335673	-0.208025	1.57681	0.364753
DZ 2	0.754656	-0.302674	2.11879	0.902935
LZ 1	-0.410932	-0.332001	0	0.896168
DZ 1	0.357158	-0.124156	1.47388	0.555415
DZ 1	0.583417	-0.14433	1.8965	0.481314
DZ 2	0.322176	-0.254171	0.855768	0.595399
Memory	-0.395661	-0.291884	0.663112	0.564493
DZ 1	0.3816	0.25643	1.76069	1.54126
LZ 1	-0.124139	-0.00354474	1.38144	0.119225
Myc+	-0.238831	0.340573	0.563544	0.257342
DZ 1	0.460305	0.00607816	1.79445	1.25404
LZ 1	-0.360478	-0.276424	2.3954	0.274246
Myc+	0.0611466	0.27156	1.50032	0.874647
DZ 2	0.126585	-0.276336	0	1.52214
Memory IgM-hi	-0.339692	-0.224641	0	0.211416
LZ 1	-0.291365	-0.28487	2.29944	1.46487
DZ 2	0.534265	-0.337286	1.96916	0.598855
LZ 1	-0.33925	-0.322373	0	0.135551
LZ 2	0.0115978	0.344026	1.04851	0.806227
Myc+	-0.357598	0.0381867	0	0.226096
Myc+	0.166153	0.106454	0	0.423665
DZ 1	0.520923	-0.122796	1.73205	1.02349
DZ 1	0.302074	0.25699	1.68925	1.01555
DZ 1	0.682724	-0.038501	1.57228	0.289049
DZ 2	-0.131083	-0.135181	1.7083	0.659857
DZ 1	0.457453	-0.096275	1.48389	0.349531
DZ 1	0.768345	-0.0195826	1.466	0.166593
LZ 1	-0.395234	-0.185345	1.0015	0.930072
DZ 1	0.0819658	0.385807	1.11451	1.22201
Memory IgM-hi	-0.27685	-0.252682	0	0.162285
LZ 1	-0.403786	-0.338665	2.07551	0.54007
DZ 2	0.636426	-0.0273801	1.46768	0.321396
LZ 1	-0.200435	-0.347538	1.44417	0.885147
LZ 2	-0.39283	0.125219	1.03038	0.450532
DZ 1	0.52665	0.216433	2.12235	0.808586
LZ 1	-0.397247	-0.369324	0	1.35522
LZ 1	-0.32027	-0.103218	0.83796	0.380378
LZ 1	-0.369017	-0.310922	1.58725	0.369578
LZ 1	-0.390022	-0.392169	3.08867	0.890285
Memory IgM-hi	-0.20521	-0.116892	0	0.664653
DZ 1	0.234686	0.215748	1.98532	1.36795
Memory IgM-hi	-0.304671	-0.264073	0	0.430749
LZ 1	-0.254302	-0.310532	2.05953	2.29217
DZ 1	0.371723	0.188948	1.59321	1.00601
LZ 1	-0.347286	-0.212444	0	1.87185
Myc+	0.280838	0.229155	0.641816	0.233981
Memory	-0.400531	-0.325579	0	1.35038
LZ 1	-0.329404	-0.221378	2.56606	2.52303
LZ 2	0.104092	0.324145	1.46887	0.286656
DZ 2	0.648396	-0.101966	0.674626	1.0211
Myc+	-0.0357934	0.420843	0.804731	0.453234
LZ 2	-0.20281	0.367677	1.97724	0.0700062
DZ 1	0.486706	-0.209883	1.11708	0.616776
LZ 1	-0.31047	-0.319965	0.844111	1.12702
DZ 1	0.424299	0.194908	2.11826	0.530455
DZ 1	0.739563	-0.0496289	1.91403	0.17341
LZ 1	-0.356025	-0.102049	2.67131	0.572005
LZ 1	-0.338498	-0.316586	0	0.425151
Myc+	0.0986962	0.411189	0.514858	0.377104
LZ 1	-0.363698	-0.207763	2.64951	0.42728
LZ 1	-0.297028	-0.324339	0	0.4158
DZ 1	0.45447	0.359483	0	0.761361
Myc+	0.224469	0.0821193	0.752932	0.982815
DZ 2	0.195385	0.0468824	0	0.684932
DZ 2	0.0933589	-0.0875641	1.90902	1.01138
Memory	-0.127693	-0.264165	0	0.5983
LZ 1	-0.334173	-0.391738	1.31631	0.723352
Memory IgM-hi	-0.297947	-0.295705	0	1.42768
DZ 2	0.392768	0.0109058	1.28667	0.248968
DZ 1	0.0308444	0.47615	1.43213	1.17031
LZ 2	-0.133793	0.37391	1.41082	0.69735
DZ 1	0.638798	0.213292	2.39219	0.476995
LZ 1	0.173358	0.648944	0	1.67818
LZ 2	-0.197369	0.219546	1.46263	1.12788
Memory	0.259929	0.171788	0	0.357317
LZ 1	-0.252268	-0.182238	0	0.123058
LZ 1	-0.376566	-0.322773	2.03561	1.0651
DZ 2	0.492573	-0.304836	2.06162	0.428669
LZ 2	-0.326519	0.00573788	1.87105	0.197824
LZ 2	-0.00493468	0.625376	1.1911	0.343603
Memory IgM-hi	-0.355517	-0.330711	0	0.793854
Memory	-0.439444	-0.395422	0	0.36154
LZ 1	-0.342644	-0.267731	0	0.867976
Myc+	-0.421263	-0.2971	0	0.150562
DZ 1	0.743306	-0.202391	0	0.515777
Memory	-0.296617	-0.36902	0	0.562641
LZ 2	-0.226768	-0.0772772	0.782183	0.225386
LZ 2	-0.251583	0.109365	2.20222	0.643604
LZ 1	-0.280299	-0.0632729	0	0.0499251
LZ 2	-0.235927	0.311939	2.0936	1.0434
Memory IgM-hi	-0.24481	-0.275907	0	0.546624
LZ 1	-0.213087	-0.162145	2.19509	0.383081
DZ 1	0.597974	-0.0192008	0.974108	0.247321
DZ 1	0.28473	0.28932	2.19321	0.637112
Memory	-0.0966907	0.0775724	2.1436	2.33434
LZ 2	-0.173102	0.345648	2.29324	0.59804
DZ 1	0.44199	0.0994603	2.56754	0.681909
DZ 1	0.270222	0.401026	1.55315	1.31912
Myc+	-0.431066	-0.295436	0	0.0634216
Plasmablast	-0.298756	-0.207282	0	21.608
DZ 2	0.126528	-0.3653	1.91317	0.909485
Myc+	-0.136726	0.398221	0	0.366396
LZ 1	-0.114059	-0.286551	2.10961	0.670168
LZ 2	-0.127102	0.504861	1.96162	1.33566
DZ 2	0.743838	-0.355067	2.02245	1.00811
LZ 1	-0.0295235	-0.205945	2.35652	0.700637
DZ 2	0.555721	0.0618005	0.465993	0.557979
LZ 1	-0.253308	0.0209438	1.22951	0.532301
LZ 2	-0.426264	-0.212624	1.99363	1.0306
Memory	-0.316591	-0.340436	1.01995	1.41844
DZ 1	0.581645	-0.216981	1.01836	0.327202
LZ 1	-0.348178	-0.354645	1.19743	1.45631
DZ 1	0.566196	-0.07499	0.669701	0.925043
Plasmablast	0.484824	-0.109551	0	30.1714
LZ 2	-0.220288	-0.0713712	1.55975	0.497886
LZ 2	-0.119161	0.251614	1.92946	0.824014
LZ 2	-0.240933	0.130253	1.28505	0.601412
LZ 1	0.027422	-0.289575	1.39453	0.636943
Memory	-0.385723	-0.305535	0	1.62484
Myc+	-0.428136	-0.250434	0	0.0853698
DZ 1	0.362867	0.293754	1.57587	0.352815
LZ 1	-0.018981	-0.170885	2.48803	0.905077
DZ 1	0.490358	-0.0443017	1.89485	1.38059
LZ 1	-0.17189	-0.355758	2.15814	0.918602
LZ 2	-0.339096	-0.140599	1.52216	0.346269
DZ 1	0.595727	-0.162088	2.04533	0.454392
LZ 2	-0.354163	0.0239331	1.08786	0.0885565
Memory	-0.401307	-0.178983	0	0.81042
LZ 1	-0.2901	-0.275577	0	1.8008
Myc+	0.258854	0.0561767	0	0.289615
Myc+	-0.0735426	0.240056	0	0.253851
DZ 1	0.225365	-0.0197711	1.53507	1.23816
Plasmablast	-0.350311	-0.26559	0	0.453995
Myc+	0.177821	0.0840941	0	1.98513
LZ 1	-0.394469	-0.200439	0	0.619652
DZ 1	0.377472	0.0251958	1.10725	0.506509
LZ 2	-0.203884	-0.00992342	1.73618	0.303916
LZ 2	-0.0668316	0.106935	1.33937	0.206553
DZ 1	0.501821	-0.100992	1.85897	1.46262
DZ 1	0.573995	0.0422287	2.23822	0.896298
DZ 1	0.592493	0.00214476	1.5834	0.851723
Memory	-0.346793	-0.265621	0	1.32419
Memory	-0.429675	-0.071909	0	1.65046
Memory IgM-hi	-0.323142	-0.259533	0	0.771812
LZ 1	-0.345133	-0.247769	2.21157	1.38211
DZ 1	0.26572	0.200481	1.87781	2.25258
DZ 1	0.150439	0.443521	0.902448	0.842738
Myc+	0.0665745	0.359056	0.879341	0.808005
DZ 2	0.660938	-0.233365	1.56651	0.568483
LZ 1	-0.242388	-0.15197	2.43927	0.606949
LZ 2	-0.00679565	0.0713059	0	0.497512
LZ 2	-0.373631	-0.0571812	2.0986	0.548533
DZ 1	0.54373	0.232135	1.55284	0.248324
LZ 2	-0.177207	0.330311	1.74656	1.02273
LZ 2	0.171577	0.273299	1.26322	0.208016
Memory IgM-hi	-0.333334	-0.0215463	0	0.200803
DZ 1	0.392029	0.114294	1.02941	0.923704
LZ 2	-0.00853339	0.213468	0.811208	0.243872
LZ 1	-0.351986	-0.142641	0.8982	0.931315
DZ 1	0.603836	0.106452	2.07698	1.31695
LZ 2	-0.0414597	0.344268	1.53033	0.729971
LZ 1	-0.303318	-0.360212	2.18984	0.328686
LZ 1	-0.261295	-0.385039	2.36187	0.144161
LZ 2	-0.116307	0.408717	1.41086	0.857527
LZ 2	-0.367032	0.178254	1.89891	1.0335
Memory IgM-hi	-0.396077	-0.192208	0	0.843577
LZ 2	-0.0187261	0.425828	1.79611	0.31162
DZ 1	0.4575	-0.185739	1.00193	0.775595
DZ 1	0.618055	-0.079331	1.64496	0.32192
LZ 2	-0.224588	0.00945403	1.69148	0.407332
Myc+	0.177791	0.162474	0.299348	0.111673
LZ 1	-0.355258	-0.339351	1.72198	1.44761
LZ 2	-0.372237	-0.021583	1.40872	1.25174
DZ 1	0.626068	-0.119139	2.65692	0.651574
DZ 2	0.705655	-0.119197	1.40641	0.271153
DZ 2	0.811205	-0.230372	1.9554	0.141557
Myc+	-0.0702026	0.407265	0.457795	0.458662
LZ 1	-0.360506	-0.076472	1.46034	0.876468
DZ 1	0.718363	-0.320248	0.846993	0.119936
Memory	-0.417232	-0.365794	0	1.3771
LZ 1	-0.352251	-0.32909	0.974519	1.78188
DZ 2	0.926514	-0.34115	2.00776	0.689789
LZ 1	-0.291946	-0.322883	1.45541	1.0023
Myc+	0.269417	-0.0386605	0.697728	0.590372
DZ 2	0.0600441	-0.282935	1.09788	0.789132
Memory IgM-hi	-0.356082	-0.205399	0	0.319489
Myc+	0.0289647	0.404389	0	0.506288
Myc+	0.132185	0.276928	1.28688	0.279623
DZ 2	0.731152	-0.315132	1.67905	1.26453
Plasmablast	-0.33021	-0.247207	0	10.784
Myc+	0.283367	0.165834	0.75145	0.901658
DZ 1	0.335213	0.116776	1.25599	0.175791
LZ 2	-0.179446	0.273026	1.52038	0.750536
LZ 2	-0.10002	0.600315	0.878654	0.281532
Memory	0.556477	-0.321014	0	0.970008
DZ 2	0.465121	-0.283736	1.66938	0.663564
LZ 2	-0.266384	0.301343	1.90314	0.59923
DZ 1	0.671286	-0.173702	1.77413	1.90095
Memory IgM-hi	-0.289579	-0.284967	0	0.456323
LZ 1	-0.387438	-0.214659	1.96106	0.916031
DZ 1	0.424238	-0.00358915	0.716434	0.481675
DZ 1	0.547033	-0.0819139	1.47851	0.358957
LZ 1	-0.259647	-0.275139	2.95684	1.45897
DZ 2	0.337918	-0.107507	1.6627	0.192308
LZ 1	-0.388044	-0.206152	2.24152	1.53018
Memory	-0.393648	-0.364181	0	0.325287
DZ 1	0.70108	-0.258341	2.15461	0.491359
Myc+	-0.0314502	0.248223	0	0.163946
LZ 2	-0.047573	-0.0378925	1.68251	0.297775
LZ 1	-0.383202	-0.387094	1.76131	1.18895
LZ 1	-0.319746	-0.355603	2.6501	0.48863
LZ 1	-0.276447	-0.264699	1.06898	0.229489
LZ 2	-0.265298	0.0807865	1.98284	0.588751
DZ 2	0.354329	-0.182045	1.75991	0.360895
Memory	-0.142464	-0.357954	0	1.42441
LZ 2	-0.266542	0.0453061	2.15887	0.593756
LZ 1	-0.0316937	0.553326	1.83281	0.144414
DZ 1	0.556591	0.0413327	1.12947	0.753848
DZ 1	0.705027	0.00201274	2.18096	1.19567
DZ 1	0.158257	0.368288	2.1296	0.453956
DZ 2	0.220786	0.0265386	0	1.02241
Myc+	0.0465069	-0.134351	0	0.213357
Memory	-0.443808	-0.277086	0	0.630788
LZ 1	-0.372696	-0.390887	1.96167	0.325932
DZ 1	0.284211	0.0607593	1.59246	0.665688
Myc+	-0.0619519	0.183043	0.299123	0.0592748
LZ 2	-0.0242158	0.237765	1.3943	1.20275
Memory IgM-hi	-0.32233	-0.314599	0	0.533156
Myc+	0.0764686	-0.0716337	0	0.49924
DZ 2	0.795216	-0.253026	2.10793	0.831586
DZ 1	0.613011	0.196822	1.80162	0.341513
LZ 1	-0.197848	0.132438	2.09934	0.912997
DZ 1	0.808319	0.0076924	2.21572	0.490082
Memory	-0.30187	-0.272084	0.757176	1.12092
DZ 2	0.164691	-0.209517	1.8983	0.283728
LZ 1	-0.353759	-0.284286	1.73724	0.912921
Plasmablast	-0.202509	-0.239664	0	7.43177
DZ 2	0.76289	-0.303061	1.90608	0.190888
DZ 1	0.657001	0.237235	2.17203	1.26361
LZ 2	-0.137597	0.259651	1.75237	1.07763
DZ 1	0.821257	0.121024	0	0.87321
[truncated: 991 more rows]
